# Supplementary material for: Cytidine diphosphate diacylglycerol synthase 2 is a synthetic lethal target in mesenchymal-like cancers
Source: Nat Genet. 2025 Jul 4;57(7):1659–71. doi: 10.1038/s41588-025-02221-2 (PMC12283369; doi:10.1038/s41588-025-02221-2)
Supplement: Supplementary file 3 — Supplementary Table 1 Synthetic lethality scores and cancer-specificity scores for the top synthetic lethal gene pairs. Supplementary Table 2 The CRISPR screen data. Supplementary Table 3 The proteomic data. Supplementary Table 4 The lipidomic data. Supplementary Table 5 STR profiles generated from the cell lines used in the present study. Supplementary Table 6 Methodological details for SEER lineage matching. Supplementary Table 7 Primer, sgRNA and other sequences used in the present study. [file 41588_2025_2221_MOESM3_ESM.xlsx]

## Sheet: Supplementary Table 1
Target gene	Anchor gene	Pearson correlation	P-value	Bonferroni corrected significant	TCGA tumor-healthy ratio anchor gene
FAM50A	FAM50B	0.784485	3.09135e-191	TRUE	0.806265
NAA10	NAA11	0.754462	8.92294e-169	TRUE	13.3247
RPP25L	RPP25	0.726161	2.13797e-150	TRUE	1.82001
EIF1AX	EIF1AY	0.724905	1.23634e-149	TRUE	0.828124
DDX3X	DDX3Y	0.72447	2.26436e-149	TRUE	0.735129
CDS2	CDS1	0.642207	2.63204e-107	TRUE	0.795278
DNAJC19	DNAJC15	0.63875	8.08966e-106	TRUE	1.06048
INTS6	INTS6L	0.627437	4.42094e-101	TRUE	1.21468
RAB6A	RAB6B	0.621084	1.66342e-98	TRUE	1.7694
EFR3A	EFR3B	0.614015	1.04199e-95	TRUE	1.67379
TTC7A	TTC7B	0.602014	4.04418e-91	TRUE	0.888416
ATP6V0E1	ATP6V0E2	0.57675	4.52897e-82	TRUE	1.45938
ATP1B3	ATP1B1	0.563178	1.58506e-77	TRUE	0.507962
CHMP4B	CHMP4C	0.563125	1.64896e-77	TRUE	1.26331
IRF4	PTK2	0.536792	2.85327e-69	TRUE	1.22205
PCYT1A	PCYT1B	0.532903	4.08256e-68	TRUE	2.29804
STX4	STX2	0.527126	1.99769e-66	TRUE	0.853027
WNK1	WNK3	0.516872	1.659e-63	TRUE	1.28764
POU2AF1	CTBP2	0.513406	1.52874e-62	TRUE	1.17479
MYBL2	MYBL1	0.509691	1.60624e-61	TRUE	2.53688
GSPT1	GSPT2	0.504098	5.2505e-60	TRUE	0.968593
LDHA	LDHB	0.50371	6.67051e-60	TRUE	0.878262
RRAGC	RRAGD	0.498446	1.6685e-58	TRUE	0.793651
SNAP23	SNAP25	0.497213	3.51691e-58	TRUE	1.43051
YRDC	GJA1	0.49086	1.56444e-56	TRUE	1.26434
SLF1	SIMC1	0.4893	3.92645e-56	TRUE	1.10345
SLC2A1	SLC2A3	0.489229	4.09265e-56	TRUE	0.900842
NMT1	NMT2	0.488029	8.27821e-56	TRUE	0.606354
MYB	CAMSAP2	0.486061	2.6104e-55	TRUE	1.09808
NXT1	NXT2	0.484533	6.33725e-55	TRUE	1.44507
MYC	MYCN	0.483657	1.0512e-54	TRUE	3.91842
TP53	EDA2R	0.482633	1.8969e-54	TRUE	1.26663
DDX19A	DDX19B	0.480659	5.88429e-54	TRUE	0.98044
PRDX1	PRDX2	0.47949	1.14625e-53	TRUE	1.29411
RPS4X	ZFY	0.476806	5.24488e-53	TRUE	0.811657
CEPT1	CHPT1	0.474369	2.06359e-52	TRUE	0.817316
EBF1	NCKAP1	0.47382	2.8053e-52	TRUE	0.976409
MCL1	BCL2L1	0.469691	2.7741e-51	TRUE	1.24005
COPG1	COPG2	0.466722	1.41305e-50	TRUE	1.29532
TIMM17A	TIMM17B	0.464536	4.63916e-50	TRUE	1.60959
ARHGEF7	ARHGEF6	0.463859	6.68964e-50	TRUE	0.899493
SLC16A1	SLC16A3	0.46284	1.15921e-49	TRUE	2.6006
CYB5B	CYB5A	0.460732	3.59556e-49	TRUE	0.513373
MAGOH	MAGOHB	0.458998	9.06989e-49	TRUE	1.7724
CFL1	DSTN	0.458755	1.03164e-48	TRUE	0.598224
MYH9	MYH10	0.457922	1.6054e-48	TRUE	0.682652
DNM2	DNM1	0.452245	3.16373e-47	TRUE	1.40279
PSMB5	PSMB8	0.451606	4.40831e-47	TRUE	1.59043
UAP1	UAP1L1	0.448568	2.11704e-46	TRUE	1.63462
TBL1XR1	TBL1X	0.444942	1.34868e-45	TRUE	0.771076
BCL2	YAP1	0.443794	2.41234e-45	TRUE	0.766295
PPP2CA	PPP2CB	0.443368	2.99119e-45	TRUE	0.799278
KLF5	AP1M1	0.443196	3.26318e-45	TRUE	1.18508
CDKN1A	CDKN1A	0.442364	4.964e-45	TRUE	0.855638
GEMIN8	GEMIN8	0.440603	1.20111e-44	TRUE	1.09463
EAF1	EAF2	0.440529	1.24628e-44	TRUE	0.96335
ATP6V1B2	ATP6V1B1	0.438682	3.13017e-44	TRUE	0.609438
ITGAV	DAPP1	0.43688	7.64713e-44	TRUE	1.15201
PAX5	GNPDA1	0.43445	2.5288e-43	TRUE	1.28888
ATP1A1	ATP1A3	0.433973	3.19307e-43	TRUE	2.07032
NAPA	KCNH6	0.432617	6.19334e-43	TRUE	0.604725
CDKN2A	CDKN2A	0.430514	1.71885e-42	TRUE	19.9371
NARS1	TXNL1	0.428674	4.17417e-42	TRUE	0.98741
SH3GL1	APP	0.428188	5.27102e-42	TRUE	0.780089
TP63	ACAA2	0.426266	1.32189e-41	TRUE	0.456733
EGFR	MTFR1L	0.423211	5.63304e-41	TRUE	0.736031
CBFB	CTTN	0.422886	6.56486e-41	TRUE	1.4323
ATP6V1G1	ATP6V1G2	0.421851	1.06884e-40	TRUE	2.52855
SOX10	SLC38A1	0.421671	1.16324e-40	TRUE	1.28745
PRPS1	PRPS2	0.420716	1.81971e-40	TRUE	1.02806
PSMD3	PSMD3	0.418308	5.59114e-40	TRUE	1.69534
FERMT2	FERMT1	0.417566	7.8868e-40	TRUE	2.77523
GRHL2	LIX1L	0.414285	3.57356e-39	TRUE	0.889117
MBNL1	LAPTM4B	0.413347	5.4888e-39	TRUE	2.20747
RPA2	RPA2	0.413226	5.8018e-39	TRUE	1.19768
TUBB4B	PRR3	0.411678	1.17339e-38	TRUE	1.5848
ACSL3	ACSL1	0.409617	2.98084e-38	TRUE	0.346755
PSMB6	PSMB9	0.409467	3.1901e-38	TRUE	1.84709
TUBGCP3	STK24	0.409183	3.62536e-38	TRUE	1.1001
PFN1	PFN2	0.40693	9.95542e-38	TRUE	1.44875
PSMD6	PSMD6	0.40603	1.48749e-37	TRUE	1.08101
BUD13	BUD13	0.405126	2.22318e-37	TRUE	1.07371
FNTA	FNTA	0.404389	3.08259e-37	TRUE	1.23755
FERMT1	FERMT2	0.40401	3.6457e-37	TRUE	0.412894
HYCC2	HYCC1	0.402534	6.99142e-37	TRUE	0.930213
OXSR1	STK39	0.397737	5.67381e-36	TRUE	1.33135
CTNNB1	KRBA1	0.3974	6.56586e-36	TRUE	1.67726
ZNF407	TXNL4A	0.397392	6.58633e-36	TRUE	1.48437
NAMPT	CALD1	0.396738	8.73916e-36	TRUE	0.446717
CHMP3	CHMP2A	0.396616	9.20779e-36	TRUE	1.17643
NMNAT1	TSPAN6	0.396364	1.02652e-35	TRUE	0.932209
CCND3	CCND1	0.396198	1.10261e-35	TRUE	1.8011
AK2	TOM1L1	0.395459	1.51501e-35	TRUE	0.826394
ELMO2	ELMO3	0.394537	2.25058e-35	TRUE	1.17599
EP300	GPRC5A	0.393891	2.96644e-35	TRUE	0.722067
ARCN1	ARCN1	0.39083	1.08941e-34	TRUE	1.0314
ITGA3	PDXP	0.390041	1.5198e-34	TRUE	1.41948
CDKN2B	CDKN2B	0.389904	1.61055e-34	TRUE	0.780257
CFLAR	PDZRN3	0.389543	1.87517e-34	TRUE	0.520385
EIF3G	EIF3G	0.387436	4.53692e-34	TRUE	1.18322
ITSN2	HEBP1	0.387065	5.29558e-34	TRUE	0.814072
RPL36A	RPL36AL	0.385369	1.07282e-33	TRUE	0.961912
PTK2	PTK2B	0.384551	1.50562e-33	TRUE	0.956859
FBXW11	BTRC	0.384012	1.88132e-33	TRUE	1.02486
MYL12A	MYL9	0.383926	1.94916e-33	TRUE	0.261467
AGPAT1	AGPAT2	0.383573	2.25446e-33	TRUE	0.823454
ACTR1A	ACTR1B	0.381882	4.51722e-33	TRUE	1.00902
ASH2L	ASH2L	0.380089	9.39934e-33	TRUE	1.15714
RBBP7	RBBP4	0.37966	1.11913e-32	TRUE	1.23391
SYK	NDFIP1	0.379521	1.18435e-32	TRUE	0.865833
USE1	USE1	0.377867	2.31573e-32	TRUE	1.31966
RHEB	RHEBL1	0.377108	3.14562e-32	TRUE	2.60856
TTI2	TTI2	0.37691	3.4073e-32	TRUE	1.14692
RCL1	RCL1	0.376465	4.07554e-32	TRUE	0.897155
RAC1	KIF21B	0.376207	4.52042e-32	TRUE	2.71215
SLC25A28	SLC25A37	0.375644	5.66792e-32	TRUE	1.35989
EIF2S3	EIF2S3	0.375081	7.10071e-32	TRUE	1.26836
RAB10	ATP8B2	0.374217	1.00284e-31	TRUE	0.891586
PIK3CA	PIK3CD	0.374068	1.0643e-31	TRUE	1.45336
VRK1	VRK2	0.373607	1.27896e-31	TRUE	1.23861
PPCDC	TMEM132A	0.373426	1.3744e-31	TRUE	4.27058
CCT5	PDCD6	0.371744	2.67932e-31	TRUE	1.59662
UXT	UXT	0.370829	3.8462e-31	TRUE	1.20935
PPA1	PPA2	0.369718	5.95545e-31	TRUE	0.964695
STRIP1	STRIP2	0.369536	6.39615e-31	TRUE	2.44836
WDR77	MTAP	0.368754	8.69034e-31	TRUE	1.26836
UBIAD1	SQLE	0.366774	1.88131e-30	TRUE	2.05354
CCT2	FRS2	0.366561	2.04374e-30	TRUE	1.13103
CTDP1	TIMM21	0.36565	2.91062e-30	TRUE	1.04874
ATP6V0A2	ATP6V0A1	0.365171	3.50216e-30	TRUE	1.03849
RBM8A	RBM8A	0.364553	4.44685e-30	TRUE	1.49031
SMARCA2	SMARCA4	0.364144	5.20512e-30	TRUE	1.63378
WDR46	WDR46	0.364081	5.33377e-30	TRUE	1.60763
NSRP1	NSRP1	0.363844	5.84209e-30	TRUE	0.957602
ICE1	FASTKD3	0.363829	5.87567e-30	TRUE	1.34657
CDKN1C	CDKN1C	0.363712	6.14685e-30	TRUE	0.508386
RNF113A	RNF113A	0.363686	6.20981e-30	TRUE	1.41291
ACTL6A	ACTL6B	0.363417	6.88634e-30	TRUE	4.01577
RPP38	RPP38	0.363386	6.96681e-30	TRUE	1.29164
GPX4	AVPI1	0.362527	9.68718e-30	TRUE	0.744433
DDX39B	DDX39A	0.362128	1.12856e-29	TRUE	2.58344
WBP11	WBP11	0.36204	1.16723e-29	TRUE	1.24665
CDK4	CDK6	0.361573	1.39527e-29	TRUE	1.92302
AIFM1	CHCHD4	0.360975	1.75195e-29	TRUE	1.03772
RHOA	RHOB	0.360926	1.78549e-29	TRUE	0.63601
ADSS2	CD276	0.360716	1.93358e-29	TRUE	1.97222
PSMB4	PSMD4	0.3607	1.94544e-29	TRUE	1.65461
METAP1	ARHGAP9	0.360631	1.99748e-29	TRUE	1.48877
HSPA8	HSPA1A	0.360488	2.10887e-29	TRUE	0.906975
MED30	MED30	0.360297	2.26739e-29	TRUE	1.35987
TCF7L2	ELOVL5	0.360239	2.3187e-29	TRUE	0.984218
FDXR	FDXR	0.360217	2.33789e-29	TRUE	1.7212
RPL17	DYM	0.35954	3.02167e-29	TRUE	0.950552
AP1M1	RAB25	0.35936	3.23536e-29	TRUE	1.27532
RNMT	RNMT	0.358697	4.15697e-29	TRUE	1.16359
CHCHD4	MTMR14	0.358648	4.23494e-29	TRUE	1.03234
PABPN1	NEDD8	0.358198	5.01922e-29	TRUE	1.27984
THAP1	NCF4	0.357828	5.77021e-29	TRUE	1.16304
GTF3A	RPL21	0.356177	1.07257e-28	TRUE	0.821248
POLR3F	MGME1	0.355558	1.3522e-28	TRUE	1.63153
LTO1	LTO1	0.355541	1.3605e-28	TRUE	1.59774
CSTF2	CSTF2T	0.355529	1.36657e-28	TRUE	0.959005
PSMB1	PSMB1	0.355346	1.4631e-28	TRUE	1.25704
RPL30	STK3	0.354584	1.94386e-28	TRUE	1.12261
CCND2	CORO1B	0.353877	2.52853e-28	TRUE	1.37615
EMC4	EMC10	0.353774	2.6266e-28	TRUE	1.26505
CRNKL1	CRNKL1	0.352793	3.77792e-28	TRUE	1.22358
TXNRD1	ARHGAP27	0.352204	4.69796e-28	TRUE	1.166
NCKAP1	RASAL3	0.351197	6.80593e-28	TRUE	1.40458
HIKESHI	IKZF1	0.351039	7.2151e-28	TRUE	1.30946
MEF2B	CYFIP1	0.351029	7.23928e-28	TRUE	1.02009
PRPF4	CDC26	0.350799	7.8793e-28	TRUE	1.04925
RUNX1	SEPTIN10	0.34978	1.14482e-27	TRUE	#N/A
PSMC6	FBXO34	0.349657	1.19728e-27	TRUE	0.903408
KRAS	EVL	0.34895	1.54999e-27	TRUE	1.34388
BRIX1	NIPBL	0.348517	1.81528e-27	TRUE	1.04006
LMO2	LGMN	0.34834	1.93602e-27	TRUE	0.835628
IMPDH2	IMPDH1	0.347828	2.33264e-27	TRUE	1.90776
DYNLL1	DYNLL2	0.347047	3.09571e-27	TRUE	0.859522
PSMC2	PSMC2	0.346174	4.24629e-27	TRUE	1.31144
LDB1	PERP	0.345921	4.65269e-27	TRUE	1.53167
SEC13	SEC13	0.344472	7.83525e-27	TRUE	1.33065
EIF3B	EIF3B	0.343623	1.06223e-26	TRUE	1.70036
CEP192	PTPN2	0.343595	1.07292e-26	TRUE	1.29738
MEPCE	TSC22D4	0.343467	1.12307e-26	TRUE	1.73852
C18orf21	C18orf21	0.343294	1.19488e-26	TRUE	1.3402
GAK	DNAJC6	0.342923	1.36408e-26	TRUE	1.14562
VMA21	VMA21	0.342622	1.51897e-26	TRUE	1.43041
NRDE2	NRDE2	0.340702	3.00383e-26	TRUE	0.976879
SRPRA	SRPRA	0.340528	3.19473e-26	TRUE	1.02916
MED14	MED14	0.340478	3.25232e-26	TRUE	1.28492
PABPC1	PABPC4	0.340272	3.49744e-26	TRUE	1.41984
SRD5A3	HTATIP2	0.339836	4.07983e-26	TRUE	1.29332
NKAPD1	NKAPD1	0.339375	4.80029e-26	TRUE	1.06494
BET1	ZNF394	0.339217	5.07472e-26	TRUE	1.10005
VPS4B	VPS4A	0.339071	5.3417e-26	TRUE	1.03294
SMARCA4	SMARCA2	0.338809	5.85923e-26	TRUE	0.611507
VPS26A	VPS26B	0.338119	7.4632e-26	TRUE	1.16817
MED12	LOXL2	0.338081	7.5649e-26	TRUE	1.07911
FLVCR1	ACTN1	0.337986	7.82164e-26	TRUE	0.893237
GTF2E2	INTS9	0.337907	8.04094e-26	TRUE	1.17166
DMXL1	ENAH	0.337833	8.25071e-26	TRUE	1.45908
WRN	MLH1	0.337658	8.77126e-26	TRUE	1.00284
UBA52	MED26	0.337219	1.02304e-25	TRUE	1.32143
STK11	DDR1	0.336608	1.26595e-25	TRUE	1.66969
MYCN	MYC	0.335476	1.87774e-25	TRUE	1.09765
MAGT1	TUSC3	0.335449	1.89517e-25	TRUE	1.25919
PAX8	UQCRH	0.33523	2.04521e-25	TRUE	1.4714
BRF2	LSM1	0.334801	2.37269e-25	TRUE	1.36456
RABIF	SYDE1	0.334552	2.58655e-25	TRUE	0.906929
VPS4A	NARS1	0.333182	4.15043e-25	TRUE	1.05824
CDC16	CDC16	0.332947	4.50075e-25	TRUE	1.18695
ITM2A	TPTE2	0.332893	4.58483e-25	TRUE	1.80879
ITGB1	PIP4K2A	0.332747	4.82075e-25	TRUE	1.25652
GLE1	GLE1	0.332534	5.18672e-25	TRUE	1.2572
SMC1A	CDK16	0.332321	5.58168e-25	TRUE	1.57512
MRPS31	MRPS31	0.331692	6.92374e-25	TRUE	0.909641
OGDH	MMP2	0.331671	6.97324e-25	TRUE	1.00125
MZT1	DIS3	0.331643	7.04018e-25	TRUE	1.05848
IRF2BP2	FGD1	0.331289	7.94709e-25	TRUE	1.61178
GRB2	ARSG	0.33015	1.17231e-24	TRUE	1.03745
WDR7	TNRC6C	0.329761	1.33841e-24	TRUE	1.07471
ISL1	YBX3	0.329587	1.41986e-24	TRUE	1.06614
IREB2	ACO1	0.328993	1.7367e-24	TRUE	0.528986
HNRNPH1	HNRNPF	0.328728	1.90009e-24	TRUE	1.27165
FBXO7	RBFOX2	0.327648	2.73738e-24	TRUE	0.776075
MCM7	ZNHIT1	0.32741	2.96614e-24	TRUE	1.32553
TAF2	EIF3H	0.326712	3.75155e-24	TRUE	1.34013
WDR20	IGFBP6	0.326638	3.84668e-24	TRUE	0.774333
LIMS1	E2F2	0.326503	4.02506e-24	TRUE	2.58271
EEFSEC	FXYD3	0.326215	4.43342e-24	TRUE	1.14029
UMPS	FBLN1	0.325418	5.79134e-24	TRUE	0.669771
SEC23B	SEC23A	0.325402	5.82262e-24	TRUE	0.870189
DAB2IP	DAB2IP	0.32497	6.72701e-24	TRUE	0.793764
PIK3C3	BCL2	0.32479	7.14229e-24	TRUE	0.681654
SEPSECS	ERBB3	0.32471	7.33653e-24	TRUE	1.58619
RPS3	THAP12	0.324441	8.02465e-24	TRUE	1.08472
NDC80	METTL4	0.324361	8.24206e-24	TRUE	1.08541
ESS2	ESS2	0.323713	1.0225e-23	TRUE	1.34866
ZPR1	ZPR1	0.323452	1.11536e-23	TRUE	1.30953
PSMA7	PSMA7	0.323157	1.22995e-23	TRUE	1.61784
CLTC	ARL3	0.32313	1.2411e-23	TRUE	1.02614
SECISBP2	KLF4	0.322837	1.36762e-23	TRUE	0.332625
ZEB1	ESRP1	0.322818	1.37644e-23	TRUE	1.61571
ATP6AP2	ATP6AP2	0.322189	1.69491e-23	TRUE	1.00395
RPAIN	PRPF8	0.321852	1.89437e-23	TRUE	0.980222
PAK2	PAK1	0.32091	2.58362e-23	TRUE	1.32418
CCND1	CCND3	0.320299	3.15868e-23	TRUE	0.975537
NCBP2	NCBP2	0.320057	3.42001e-23	TRUE	1.49272
UBA1	UBA1	0.319747	3.78547e-23	TRUE	1.26144
CDK6	CCNE1	0.319707	3.83451e-23	TRUE	7.44522
DLST	FBLIM1	0.319613	3.95475e-23	TRUE	0.940939
PMM2	FAXC	0.319522	4.07511e-23	TRUE	1.37437
MED11	MED11	0.319127	4.63653e-23	TRUE	0.952105
ARF4	ARF5	0.319087	4.69734e-23	TRUE	1.42648
EIF4A1	EIF4A2	0.318941	4.92648e-23	TRUE	1.01861
ELL	ELL2	0.318901	4.99108e-23	TRUE	0.79352
NOL8	TUT7	0.318859	5.06097e-23	TRUE	1.04493
MED10	CCT5	0.318434	5.81234e-23	TRUE	1.89132
BUD31	FIS1	0.317318	8.35554e-23	TRUE	1.02179
SOX11	HLA-E	0.317052	9.10907e-23	TRUE	0.776297
RBM28	NDUFB2	0.31692	9.50694e-23	TRUE	1.03484
NUP155	WDR70	0.31685	9.72565e-23	TRUE	1.2527
SRPK1	SRPK2	0.316766	9.9926e-23	TRUE	1.45977
PTPN11	RXRG	0.316235	1.18682e-22	TRUE	3.8393
INS	VIM	0.315814	1.3594e-22	TRUE	0.997635
NPAT	CWF19L2	0.31543	1.53873e-22	TRUE	0.77607
KIN	ATP5F1C	0.315019	1.75648e-22	TRUE	1.09608
HAUS1	HAUS1	0.314782	1.89564e-22	TRUE	1.50054
TAOK1	FOSL1	0.314652	1.97619e-22	TRUE	1.0153
MITF	TMSB4X	0.31457	2.0288e-22	TRUE	1.10697
RPF1	RPF1	0.314406	2.13842e-22	TRUE	1.13412
GDI2	GDI1	0.314373	2.1616e-22	TRUE	1.62246
TRAPPC11	TRAPPC11	0.313833	2.56991e-22	TRUE	0.960521
MED1	PSMB6	0.313692	2.68858e-22	TRUE	1.17827
PRKAR1A	IRF6	0.313647	2.72776e-22	TRUE	1.1871
GPKOW	GPKOW	0.313613	2.75742e-22	TRUE	1.21974
CRK	CRKL	0.313603	2.76617e-22	TRUE	1.28014
TFDP1	TFDP2	0.313488	2.87001e-22	TRUE	0.868666
CWF19L2	SDHD	0.313263	3.08407e-22	TRUE	0.693298
FOXA1	CCDC82	0.313239	3.10761e-22	TRUE	0.92766
WTAP	FAM120B	0.313197	3.14959e-22	TRUE	0.872928
STAMBP	VPS35L	0.3129	3.46301e-22	TRUE	0.963048
EPHA2	TINAGL1	0.312072	4.50828e-22	TRUE	0.915829
SYVN1	BAIAP2	0.312012	4.59515e-22	TRUE	1.13683
SAP30BP	SAP30BP	0.311889	4.77887e-22	TRUE	1.31191
NOP56	CRLS1	0.311184	5.97718e-22	TRUE	1.02635
KATNA1	KATNAL1	0.311176	5.9935e-22	TRUE	0.798838
NUP88	NUP88	0.311173	5.99939e-22	TRUE	1.14772
ZRSR2	ZRSR2	0.310237	8.06577e-22	TRUE	1.20808
VPS36	VPS36	0.310079	8.47922e-22	TRUE	0.781445
IGF2BP1	TAP1	0.309681	9.61317e-22	TRUE	2.14262
ERRFI1	TACSTD2	0.309381	1.0567e-21	TRUE	1.01401
IRF8	SMAD1	0.30905	1.17272e-21	TRUE	1.03928
SOX13	IL20RA	0.309036	1.17764e-21	TRUE	0.774158
PKN2	MAZ	0.308605	1.34869e-21	TRUE	1.9516
TRAPPC4	VPS11	0.308579	1.35961e-21	TRUE	0.975084
CRKL	WAS	0.308466	1.40864e-21	TRUE	1.37966
NKAP	MCTS1	0.308143	1.55897e-21	TRUE	1.37919
NCAPD2	MRPL51	0.30794	1.66121e-21	TRUE	1.48749
IRS2	ZFP36L1	0.307571	1.86422e-21	TRUE	0.802575
ZC3H13	ZC3H13	0.307503	1.90475e-21	TRUE	0.976817
TRPM7	CSRP2	0.307491	1.91155e-21	TRUE	1.1942
ICAM1	OR6S1	0.307477	1.92005e-21	TRUE	1.83345
THOC1	USP14	0.306993	2.23337e-21	TRUE	1.3132
NUP205	CNOT4	0.306914	2.28894e-21	TRUE	1.04697
UBA6	APBB1IP	0.306744	2.4133e-21	TRUE	1.21604
FOXQ1	GJB4	0.306604	2.52145e-21	TRUE	2.3619
FOSL1	SEMA6A	0.306366	2.71547e-21	TRUE	1.17845
FDFT1	OSMR	0.30631	2.76268e-21	TRUE	1.26767
WDR1	RELA	0.305347	3.72539e-21	TRUE	1.13574
GINS3	PSME3IP1	0.305247	3.84361e-21	TRUE	1.266
NUP58	POLR1D	0.305111	4.00875e-21	TRUE	1.30744
COPS3	MED9	0.305062	4.07004e-21	TRUE	0.9242
TGS1	RPS20	0.305019	4.12395e-21	TRUE	1.29655
RBM39	EIF6	0.304512	4.82495e-21	TRUE	1.51353
POLR3D	INTS10	0.304418	4.96665e-21	TRUE	0.999394
IK	YIPF5	0.304359	5.05767e-21	TRUE	0.98276
NACA	NACA	0.303703	6.19172e-21	TRUE	1.13508
CDC40	CDC40	0.30295	7.80624e-21	TRUE	0.873675
DPAGT1	C2CD2L	0.302939	7.83098e-21	TRUE	1.08635
EIF3E	EIF3E	0.302895	7.93823e-21	TRUE	1.19256
TUBB	GLS2	0.30283	8.09798e-21	TRUE	0.580047
IGBP1	PDZD11	0.302821	8.12138e-21	TRUE	1.51428
EXOSC4	MAF1	0.302765	8.26141e-21	TRUE	1.17994
EZH2	NIBAN2	0.302679	8.48361e-21	TRUE	0.923619
TLN1	EPB41	0.30266	8.53267e-21	TRUE	1.09622
GLS	MTSS2	0.302416	9.19495e-21	TRUE	2.06413
PMPCB	ARMC10	0.302083	1.01819e-20	TRUE	1.36837
ATP2A2	C10orf71	0.30191	1.07347e-20	TRUE	0.142495
TAF1D	MRE11	0.301764	1.12255e-20	TRUE	1.18031
HYOU1	ATP5MG	0.301475	1.22628e-20	TRUE	1.00118
MPDU1	RPAIN	0.300936	1.44523e-20	TRUE	1.30299
ATL2	ATL3	0.300832	1.49192e-20	TRUE	1.09052
PDCD2	RPS2	0.300647	1.57853e-20	TRUE	1.73536
BYSL	TAF8	0.300421	1.69052e-20	TRUE	1.02154
MED21	MRPS35	0.300364	1.72028e-20	TRUE	1.20242
FUBP1	LSM7	0.300083	1.87355e-20	TRUE	2.00154
COPS6	ZSCAN21	0.300054	1.8899e-20	TRUE	1.11741
SNW1	VTI1B	0.300054	1.89024e-20	TRUE	0.911137
ACTR3	RAB3A	0.299744	2.07663e-20	TRUE	1.24545
RPL5	MTF2	0.299693	2.10874e-20	TRUE	1.34465
POLR2H	POLR2H	0.299639	2.14388e-20	TRUE	1.95905
SEC14L1	TJP1	0.299546	2.20524e-20	TRUE	0.762886
PTPN23	ELP6	0.299205	2.44492e-20	TRUE	1.08086
CCDC47	ITGB4	0.299086	2.53494e-20	TRUE	1.85048
WDR37	ITGA3	0.298911	2.67246e-20	TRUE	1.40521
TSEN2	RAF1	0.298794	2.76832e-20	TRUE	0.954325
MDN1	MDN1	0.298481	3.04328e-20	TRUE	0.927246
CCT6A	SUMF2	0.298289	3.22388e-20	TRUE	1.10723
SEM1	SEM1	0.298248	3.26477e-20	TRUE	1.1024
PSMC5	PSMC5	0.298155	3.35749e-20	TRUE	1.23934
CDAN1	PPL	0.298044	3.4719e-20	TRUE	0.467881
DUSP9	CCL16	0.297979	3.54012e-20	TRUE	0.565533
PLRG1	PLRG1	0.297646	3.91275e-20	TRUE	1.03892
POMP	USPL1	0.297525	4.05775e-20	TRUE	1.05419
PSMD2	AP2M1	0.297506	4.08198e-20	TRUE	1.39487
HSD17B10	HSD17B10	0.296459	5.58856e-20	TRUE	1.24682
ATP2B1	ATP2B4	0.296328	5.81092e-20	TRUE	0.725264
GRPEL1	GRPEL1	0.296308	5.84657e-20	TRUE	1.07966
ATP6V1C1	ATP6V1C2	0.295482	7.48234e-20	TRUE	0.761152
TCP1	WTAP	0.295205	8.12537e-20	TRUE	1.0159
CDC123	NUDT5	0.294872	8.97353e-20	TRUE	1.61179
LSM8	LSM8	0.294817	9.12048e-20	TRUE	#N/A
TGIF1	TGIF2	0.29462	9.67269e-20	TRUE	1.47514
PPP2R1A	GPR160	0.294598	9.73527e-20	TRUE	1.15958
KDSR	ERMP1	0.294596	9.74019e-20	TRUE	0.78538
DDX24	ATXN3	0.294486	1.00656e-19	TRUE	0.961412
TENT5C	TNFRSF17	0.293768	1.24549e-19	TRUE	0.678816
CMIP	LGALSL	0.293462	1.36334e-19	TRUE	0.717014
VPS37A	R3HCC1	0.29342	1.38059e-19	TRUE	0.971772
BCAS2	ZEB2	0.29335	1.40928e-19	TRUE	0.888598
POLA1	MBTPS2	0.29332	1.42203e-19	TRUE	1.17177
TCF12	SLC35D2	0.293266	1.44501e-19	TRUE	0.887026
COG3	GPALPP1	0.293134	1.50214e-19	TRUE	0.968221
NAPG	NAPA	0.292972	1.57577e-19	TRUE	1.03845
RIC1	SEPTIN5	0.292898	1.61072e-19	TRUE	#N/A
CDC42	AQP3	0.292491	1.81595e-19	TRUE	0.510494
NRP1	SEMA3A	0.292373	1.88059e-19	TRUE	1.34777
SF3A1	FBXO7	0.292314	1.91361e-19	TRUE	0.911184
TIPARP	TAMALIN	0.292282	1.93156e-19	TRUE	0.546135
UBAP1	CLTA	0.291754	2.25626e-19	TRUE	1.35495
MMS19	CBFA2T3	0.291345	2.54401e-19	TRUE	1.06116
USP5	TPI1	0.291335	2.55119e-19	TRUE	1.76255
SNAI2	UCP2	0.291333	2.55268e-19	TRUE	1.592
EXOSC8	ALG5	0.291248	2.61705e-19	TRUE	1.04194
IDH3A	IDH2	0.291239	2.62412e-19	TRUE	1.02844
TEAD3	CD320	0.291131	2.7087e-19	TRUE	1.63124
PYROXD1	JAKMIP1	0.291124	2.71427e-19	TRUE	1.45923
UFD1	UFD1	0.290921	2.88103e-19	TRUE	1.38675
NCBP1	TRIM32	0.290687	3.08495e-19	TRUE	1.09728
EPRS1	EPRS1	0.29054	3.21993e-19	TRUE	1.38752
CENPI	TRMT2B	0.290452	3.30434e-19	TRUE	1.08981
PTMA	TEAD2	0.290264	3.49055e-19	TRUE	1.34248
RPL38	MRPS7	0.290057	3.70858e-19	TRUE	1.20832
RBM18	ZSCAN25	0.290055	3.71086e-19	TRUE	1.08688
HTATSF1	NSDHL	0.290006	3.76453e-19	TRUE	1.35136
FKBPL	COQ10A	0.289836	3.95558e-19	TRUE	0.903223
ESF1	NDUFAF5	0.289731	4.07807e-19	TRUE	1.20177
IFNA10	KLHL9	0.289724	4.08735e-19	TRUE	0.844834
LIN28B	PHF11	0.289721	4.09021e-19	TRUE	0.947125
UBC	UBB	0.289718	4.09343e-19	TRUE	0.892236
CINP	CINP	0.28949	4.37459e-19	TRUE	1.32853
TRA2B	TRA2A	0.289489	4.37611e-19	TRUE	1.13224
TSC2	SMARCA1	0.289472	4.39809e-19	TRUE	0.798094
RBM17	LARP4B	0.289466	4.40604e-19	TRUE	1.16055
EIF3M	EIF3M	0.289464	4.4086e-19	TRUE	1.233
XPNPEP1	CD79B	0.289451	4.42455e-19	TRUE	1.25098
GAB1	GAB2	0.289417	4.46961e-19	TRUE	1.13393
DDOST	USP48	0.288992	5.05719e-19	TRUE	1.14339
FCHO2	FCHO1	0.288724	5.46725e-19	TRUE	2.78977
AQR	ANXA2	0.288707	5.49416e-19	TRUE	1.29603
SUPT6H	ERAL1	0.288684	5.53094e-19	TRUE	1.41573
ATXN10	IL16	0.288534	5.77674e-19	TRUE	0.856583
PRDM10	ACAD8	0.288505	5.82497e-19	TRUE	0.89817
TBP	SFT2D1	0.28829	6.19947e-19	TRUE	1.0642
SNRPB	ITPA	0.288269	6.23732e-19	TRUE	1.62028
WRAP73	HYLS1	0.28825	6.27193e-19	TRUE	1.62901
TXN	TXN	0.287729	7.29268e-19	TRUE	1.41737
EIF3D	EIF3D	0.28772	7.31126e-19	TRUE	1.15015
MMGT1	EFNA1	0.287578	7.61828e-19	TRUE	1.3199
FGFR1	MREG	0.287549	7.68328e-19	TRUE	1.61594
PYURF	CD53	0.287326	8.19349e-19	TRUE	1.10334
RPL10	EMD	0.287115	8.70941e-19	TRUE	1.15193
GTF2F1	EEF2	0.286993	9.01946e-19	TRUE	1.06013
YBX1	FAM110C	0.286953	9.12355e-19	TRUE	1.11284
MTBP	RNF139	0.286675	9.88606e-19	TRUE	1.15214
AFF1	BOK	0.286554	1.02348e-18	TRUE	0.678178
PMF1	MRPL24	0.28653	1.03068e-18	TRUE	1.56548
ASF1B	ASF1A	0.286257	1.11502e-18	TRUE	1.06677
C19orf53	COQ8A	0.286016	1.19498e-18	TRUE	0.731634
WDR70	ZNF622	0.286012	1.19608e-18	TRUE	1.2879
PPP1R15B	SH2B3	0.285547	1.36694e-18	TRUE	1.04284
ZNHIT3	MAP4K1	0.284845	1.67135e-18	TRUE	1.62199
RASGRP2	ATM	0.284781	1.70215e-18	TRUE	1.03904
CPSF1	RPL8	0.284751	1.71685e-18	TRUE	1.55388
TFIP11	TFIP11	0.28455	1.81834e-18	TRUE	1.12637
SLC7A1	SLC7A2	0.284544	1.82105e-18	TRUE	0.977675
KBTBD2	SP100	0.284397	1.89945e-18	TRUE	0.986295
ELOC	RPL7	0.284333	1.93428e-18	TRUE	1.21707
CEP44	RASSF1	0.28431	1.9469e-18	TRUE	1.09718
NUS1	SNX3	0.28423	1.99177e-18	TRUE	0.964495
HDAC2	FUCA1	0.284196	2.01146e-18	TRUE	0.699771
HSD17B12	LDAH	0.28417	2.02625e-18	TRUE	1.0887
CDT1	ZDHHC7	0.283988	2.1341e-18	TRUE	0.941292
TADA2B	GPX8	0.283849	2.21995e-18	TRUE	1.37199
DROSHA	GOLPH3	0.283809	2.24569e-18	TRUE	1.07355
IGF1R	ACTB	0.283053	2.78378e-18	TRUE	1.0693
TAF5L	CCN1	0.282832	2.9637e-18	TRUE	0.305749
GAPVD1	NECTIN2	0.282823	2.97152e-18	TRUE	1.36476
SLC39A7	INSM1	0.282554	3.20713e-18	TRUE	5.7618
CCNT1	IGSF9	0.282525	3.23358e-18	TRUE	2.35983
SOX9	BASP1	0.282242	3.5032e-18	TRUE	1.8123
PSMD11	PSMD11	0.282205	3.53965e-18	TRUE	1.53164
BUD23	BUD23	0.282083	3.66362e-18	TRUE	1.51777
RTTN	PIGN	0.282065	3.68286e-18	TRUE	1.00515
CAB39	LAMB2	0.281776	3.99561e-18	TRUE	0.716119
PRPF4B	PSMG4	0.281682	4.10378e-18	TRUE	1.39401
SMARCD1	DCBLD2	0.281624	4.17055e-18	TRUE	1.39416
TSC1	RTL8B	0.281405	4.43648e-18	TRUE	1.03783
UBE2K	PTCHD4	0.281066	4.88154e-18	TRUE	1.98464
SF3B5	SF3B5	0.280967	5.02002e-18	TRUE	1.14065
CUL1	CUL1	0.280913	5.09558e-18	TRUE	1.16641
ABI1	PIAS2	0.280906	5.10678e-18	TRUE	1.11428
CNIH2	RNF214	0.28087	5.15773e-18	TRUE	1.04602
GGPS1	GGPS1	0.280705	5.40309e-18	TRUE	1.18925
GOLT1B	GOLT1A	0.280569	5.61404e-18	TRUE	1.08669
VPS53	SMG6	0.280391	5.90161e-18	TRUE	0.859969
RPL8	ZNF7	0.280218	6.19482e-18	TRUE	1.46804
SUPT20H	CAVIN1	0.280144	6.3242e-18	TRUE	0.446818
JUN	TMC6	0.279947	6.68419e-18	TRUE	1.90944
TSR1	METTL16	0.279934	6.70802e-18	TRUE	0.965565
PPIE	PPIE	0.279543	7.48484e-18	TRUE	1.11284
TSG101	ILK	0.279356	7.88663e-18	TRUE	0.72771
MRPL54	GMFG	0.279108	8.45244e-18	TRUE	0.826604
BRIP1	ALDH2	0.278908	8.93689e-18	TRUE	0.42777
COPA	PRCC	0.278841	9.10557e-18	TRUE	1.5049
ALG6	SLC25A33	0.27883	9.13289e-18	TRUE	1.13366
ENO1	ENO2	0.27883	9.1333e-18	TRUE	2.42971
CDC45	MRPL40	0.278808	9.19028e-18	TRUE	1.12634
SLC16A3	SLC16A1	0.278761	9.31179e-18	TRUE	1.66961
RPL7	COPS5	0.27874	9.36647e-18	TRUE	1.33945
SUPT5H	SUPT5H	0.277975	1.15875e-17	TRUE	1.33755
RPS21	RPS21	0.277824	1.20854e-17	TRUE	1.54812
RASA1	ANXA8L1	0.277806	1.2146e-17	TRUE	#DIV/0!
CDIN1	DTX3L	0.277699	1.25137e-17	TRUE	1.53091
PHOX2A	TUBA1C	0.277579	1.29353e-17	TRUE	2.01353
MCM6	PLEKHB2	0.277345	1.38027e-17	TRUE	0.864411
MED9	TRAPPC1	0.277345	1.38027e-17	TRUE	1.2289
BCL6	CRY1	0.277074	1.48798e-17	TRUE	0.849168
RBM33	RHEB	0.277012	1.51383e-17	TRUE	1.47118
REEP4	REEP3	0.276591	1.70055e-17	TRUE	0.948788
AHCYL1	DGKA	0.275997	2.00386e-17	TRUE	1.32697
MOB4	FAM222A	0.275985	2.01012e-17	TRUE	1.69825
PTP4A2	PTP4A1	0.275911	2.05177e-17	TRUE	0.808148
DDX21	EIF4EBP2	0.275872	2.07365e-17	TRUE	0.7182
SCFD1	HECTD1	0.275824	2.10126e-17	TRUE	0.814237
NUP107	NUP107	0.27563	2.21688e-17	TRUE	1.70791
HEATR1	HEATR1	0.275526	2.28112e-17	TRUE	1.57484
TNPO3	TNPO3	0.275396	2.3645e-17	TRUE	1.25585
PAWR	KRT8	0.275113	2.55575e-17	TRUE	1.33608
DOCK7	PTPN6	0.275095	2.56835e-17	TRUE	1.26947
DENND4C	DNAJB5	0.275023	2.61957e-17	TRUE	0.751083
STT3A	MYO1G	0.274995	2.63949e-17	TRUE	1.59412
SMARCB1	GLI1	0.274868	2.7332e-17	TRUE	0.882394
SETD1B	CYP3A5	0.274797	2.78689e-17	TRUE	0.737821
MCTS1	SLC22A16	0.274764	2.81254e-17	TRUE	4.94627
PXN	MYB	0.27467	2.88622e-17	TRUE	2.15117
ZW10	DLAT	0.274492	3.03003e-17	TRUE	0.905246
RPS16	MED29	0.27443	3.08227e-17	TRUE	1.09781
ZMYND8	AMOTL2	0.274006	3.4615e-17	TRUE	0.620663
PDCD10	EGFR	0.273917	3.54656e-17	TRUE	1.52551
BIRC6	TASL	0.273802	3.66011e-17	TRUE	1.47117
CTR9	ARFIP2	0.273703	3.76051e-17	TRUE	1.1812
CCT8	CFAP298	0.273458	4.01993e-17	TRUE	1.31114
POLR1C	BTK	0.273426	4.05572e-17	TRUE	1.14974
CDC7	DNTTIP2	0.273079	4.45794e-17	TRUE	1.05803
TAF1	IGBP1	0.273056	4.48522e-17	TRUE	1.07001
SGO1	RPL15	0.273015	4.53632e-17	TRUE	0.938111
SNRPE	SNRPE	0.272908	4.66978e-17	TRUE	1.89404
ANLN	AP1S2	0.272743	4.8845e-17	TRUE	1.33408
CHKA	DENND5A	0.272576	5.11208e-17	TRUE	1.0842
UPF2	CDC123	0.272558	5.13603e-17	TRUE	1.50853
NUP98	NUP98	0.272378	5.39331e-17	TRUE	1.0254
PCF11	JRKL	0.272363	5.41665e-17	TRUE	1.09327
TUBG1	TUBG2	0.272331	5.46288e-17	TRUE	1.12673
VIRMA	VIRMA	0.272149	5.73907e-17	TRUE	1.21832
SMAD7	ETFB	0.272047	5.90104e-17	TRUE	0.903168
TOP3A	ZNF624	0.272011	5.95942e-17	TRUE	0.960657
TPR	TPR	0.271996	5.98225e-17	TRUE	1.20061
HNRNPK	BICD2	0.271757	6.38344e-17	TRUE	1.18562
ISY1	GOLGB1	0.271693	6.49559e-17	TRUE	0.925
CRTC2	STK11	0.271537	6.77506e-17	TRUE	1.2351
SPCS3	SPCS3	0.271454	6.92857e-17	TRUE	0.964574
NDRG3	NDRG1	0.271271	7.27991e-17	TRUE	1.37237
CHD7	TNFRSF21	0.271263	7.29626e-17	TRUE	1.43683
MIOS	FKBP9	0.270993	7.84777e-17	TRUE	1.1213
NDUFA6	TNFAIP8	0.270938	7.96604e-17	TRUE	0.950677
OXSM	CRIP1	0.270885	8.08017e-17	TRUE	1.47418
HNF1B	DUSP7	0.270862	8.13137e-17	TRUE	1.29204
VPS18	FRMD5	0.270769	8.33845e-17	TRUE	5.87496
HAUS6	RPS6	0.270751	8.37926e-17	TRUE	1.1071
ZBTB18	SHISA5	0.270742	8.39963e-17	TRUE	1.37744
NUDCD3	HERPUD2	0.270657	8.59371e-17	TRUE	1.01213
CCDC174	ARL8B	0.270606	8.71317e-17	TRUE	1.03736
CHEK1	STT3A	0.270557	8.82854e-17	TRUE	1.20385
HGS	CC2D2A	0.270526	8.90142e-17	TRUE	0.664869
PSMC1	GNG12	0.27052	8.9175e-17	TRUE	0.690084
PRPF6	TPD52L2	0.270127	9.91214e-17	TRUE	1.3836
MECR	ST14	0.270022	1.01966e-16	TRUE	1.29821
CCNE1	RB1	0.270017	1.02104e-16	TRUE	1.11062
ZNF592	CDR2L	0.27	1.02566e-16	TRUE	1.61785
RRAGA	RRAGB	0.269996	1.02674e-16	TRUE	0.920509
VPS16	CDS2	0.269905	1.05208e-16	TRUE	0.941846
BCOR	AHNAK	0.269738	1.10049e-16	TRUE	0.455331
SNU13	MYO1E	0.269578	1.14877e-16	TRUE	1.01692
ARFRP1	OSBPL2	0.269469	1.18279e-16	TRUE	1.05941
CDX2	QKI	0.269395	1.20652e-16	TRUE	1.21214
PCNA	PANK2	0.269204	1.26995e-16	TRUE	1.14702
SCAP	NOVA2	0.269167	1.28274e-16	TRUE	1.16246
ABCF1	BAG6	0.269135	1.29368e-16	TRUE	1.25802
KIRREL1	COL1A1	0.269127	1.29657e-16	TRUE	3.70567
CFDP1	CFDP1	0.269035	1.32888e-16	TRUE	1.01921
BRD2	BRD3	0.268905	1.37584e-16	TRUE	1.1645
CCT3	C1orf43	0.268858	1.39341e-16	TRUE	1.27859
H2AZ1	RAC1	0.268683	1.46012e-16	TRUE	1.23791
PSMD4	PRUNE1	0.268606	1.49053e-16	TRUE	1.02433
DUSP4	DSE	0.268472	1.5448e-16	TRUE	0.892107
EXOSC3	EXOSC3	0.268375	1.58544e-16	TRUE	1.59782
TRRAP	POLR2J	0.268272	1.62973e-16	TRUE	1.66839
IPO9	H3-3A	0.268172	1.67346e-16	TRUE	1.67461
MED13L	EPHA2	0.268161	1.67865e-16	TRUE	0.879965
LSM3	BRK1	0.26805	1.72924e-16	TRUE	1.01213
EIF1	EIF1B	0.26803	1.73817e-16	TRUE	0.798955
EXOC8	MR1	0.267981	1.76112e-16	TRUE	0.920653
ENC1	TNFRSF12A	0.267802	1.84748e-16	TRUE	1.68062
PARD3	INKA1	0.267788	1.85423e-16	TRUE	1.26468
FBXO11	ZCCHC24	0.267647	1.92504e-16	TRUE	0.785224
OSGEP	OSGEP	0.267565	1.96758e-16	TRUE	1.26632
RNASEK	SPAG7	0.267515	1.9941e-16	TRUE	0.893294
ACTR2	IGSF21	0.267425	2.0424e-16	TRUE	2.146
FNIP1	GALNT11	0.267423	2.04329e-16	TRUE	0.916527
SF3B2	SF3B2	0.267402	2.05485e-16	TRUE	1.20159
WASL	N4BP2L1	0.266524	2.5943e-16	TRUE	0.693411
SUGP1	UBA52	0.266265	2.77807e-16	TRUE	1.33961
UTP14A	RBMX2	0.266252	2.78831e-16	TRUE	1.34337
URI1	URI1	0.2662	2.82643e-16	TRUE	1.25269
PTPN1	DNMT3A	0.266177	2.84414e-16	TRUE	1.89446
MSTO1	FLAD1	0.266168	2.85077e-16	TRUE	1.98013
EMC6	CD24	0.265901	3.05959e-16	TRUE	1.00244
RPS6	CDC37L1	0.26575	3.18422e-16	TRUE	0.699435
PDCD6	SMO	0.265691	3.23406e-16	TRUE	1.20969
SNAPC1	RTRAF	0.265654	3.26572e-16	TRUE	1.31268
RBM27	COMMD6	0.265515	3.38768e-16	TRUE	0.923294
RBM14	FIBP	0.265479	3.41956e-16	TRUE	1.52995
PRMT8	TEX26	0.265442	3.45329e-16	TRUE	1.12083
MTPAP	MTPAP	0.265249	3.63397e-16	TRUE	1.28016
MAN1A2	MAN1A1	0.265205	3.67655e-16	TRUE	0.455604
RMND5A	RMND5B	0.265184	3.69647e-16	TRUE	1.02854
UBP1	TFCP2	0.26506	3.81912e-16	TRUE	1.1585
GTF2F2	TPT1	0.265045	3.83464e-16	TRUE	0.874507
ITPA	PUDP	0.265015	3.86455e-16	TRUE	1.10962
PSMD12	METTL2A	0.265005	3.87545e-16	TRUE	1.42377
CHMP6	CHMP6	0.264864	4.02168e-16	TRUE	1.1112
STK17B	RBMS2	0.264775	4.11642e-16	TRUE	0.696097
PSMD7	PSMD7	0.264748	4.14675e-16	TRUE	1.33131
PGLYRP3	WNT1	0.264667	4.23547e-16	TRUE	1.54614
DHX38	VAC14	0.264637	4.26923e-16	TRUE	1.32888
HCFC1	BCAP31	0.264451	4.48275e-16	TRUE	1.34048
SACS	MPZL3	0.264414	4.52618e-16	TRUE	0.795951
ARF1	RPP14	0.264392	4.55303e-16	TRUE	0.855158
SRP72	SRP72	0.264332	4.62531e-16	TRUE	1.2326
URB1	ATP5PO	0.264309	4.65345e-16	TRUE	0.924439
RPL18	MED25	0.264267	4.70492e-16	TRUE	1.41372
FBXO5	ARID1B	0.264232	4.74834e-16	TRUE	0.906834
NUP62	VRK3	0.264217	4.76744e-16	TRUE	0.99117
ACTB	MXI1	0.264052	4.97774e-16	TRUE	0.836296
TADA1	PTK7	0.263932	5.13639e-16	TRUE	1.62659
BOP1	ZNF34	0.263834	5.2701e-16	TRUE	0.976522
NOL7	NOL7	0.263779	5.34762e-16	TRUE	1.25891
ALDOA	ALDOC	0.263269	6.11114e-16	TRUE	3.07038
NOP2	NDUFA9	0.263178	6.25684e-16	TRUE	1.21222
WWTR1	HADH	0.263157	6.29176e-16	TRUE	0.560729
SCD	GPR137C	0.263097	6.39182e-16	TRUE	2.47317
IQGAP1	TSPAN4	0.26287	6.78118e-16	TRUE	0.831675
RPA3	FAM220A	0.262867	6.78702e-16	TRUE	1.36247
STING1	OASL	0.262766	6.96841e-16	TRUE	1.21189
TUBGCP5	TUBGCP5	0.262612	7.25354e-16	TRUE	1.11615
MRPL52	HMGA1	0.262607	7.26299e-16	TRUE	3.19327
CDC6	WIPF2	0.262531	7.40905e-16	TRUE	1.04444
CDIPT	TXNDC11	0.262419	7.62761e-16	TRUE	0.873011
TOP2A	IGLL1	0.262414	7.63676e-16	TRUE	1.62958
PIGL	IFFO1	0.262365	7.73563e-16	TRUE	1.30152
VEZT	SEC11C	0.262362	7.74268e-16	TRUE	1.16848
POLR2I	TMEM147	0.262328	7.81092e-16	TRUE	1.53366
ERCC6L	IRAG2	0.262304	7.85844e-16	TRUE	1.06631
LDAH	HSD17B12	0.262303	7.86151e-16	TRUE	0.868499
ACTG1	GLCCI1	0.262238	7.99646e-16	TRUE	1.00902
ALG1	HPCA	0.262209	8.05596e-16	TRUE	1.50049
CUL4B	CUL4A	0.262165	8.14791e-16	TRUE	1.17496
EMC2	MIA2	0.262139	8.20491e-16	TRUE	0.869477
MBD3	MBD2	0.26201	8.48506e-16	TRUE	0.952397
LSM2	LSM2	0.261921	8.68229e-16	TRUE	1.68589
FIBP	CBX2	0.261889	8.75525e-16	TRUE	6.17604
PTP4A1	PTP4A2	0.261768	9.03413e-16	TRUE	1.00678
MED4	MED4	0.261746	9.08589e-16	TRUE	1.041
RAE1	RAB22A	0.261644	9.33022e-16	TRUE	1.28098
AZIN1	SNX9	0.26151	9.66098e-16	TRUE	0.774268
PPA2	BSPRY	0.261407	9.92142e-16	TRUE	0.959965
PDXK	PTMS	0.261329	1.01257e-15	TRUE	1.23289
ZNF335	OSER1	0.261313	1.01667e-15	TRUE	1.23462
PPP6C	MEX3B	0.26129	1.02264e-15	TRUE	1.77126
POP1	NDUFAF6	0.26088	1.13723e-15	TRUE	1.66927
PAPSS1	PAPSS2	0.260864	1.14209e-15	TRUE	0.429019
YJU2B	SLC39A3	0.260823	1.15418e-15	TRUE	1.49002
TRMT6	STK35	0.260658	1.20452e-15	TRUE	1.49916
NUDT21	LONP2	0.260641	1.20998e-15	TRUE	0.986623
HNF4A	RIMKLB	0.26053	1.2451e-15	TRUE	1.03816
PWP2	DYRK1A	0.260452	1.27024e-15	TRUE	0.96827
SOD1	PTPN7	0.260398	1.28808e-15	TRUE	2.13053
PSMD13	PSMD13	0.260295	1.32302e-15	TRUE	1.30593
DDX5	DDX17	0.26026	1.33482e-15	TRUE	0.951866
REV1	CD48	0.26026	1.33499e-15	TRUE	0.98279
ATP6V1D	YLPM1	0.260219	1.34929e-15	TRUE	0.958524
NFYC	RLF	0.260204	1.35442e-15	TRUE	1.09504
SLU7	MGAT4B	0.260061	1.40527e-15	TRUE	1.34277
MFAP1	SERF2	0.26004	1.41297e-15	TRUE	1.18789
NAA20	PET117	0.260016	1.4216e-15	TRUE	1.08494
ELOVL1	SLC37A3	0.25996	1.44237e-15	TRUE	1.15131
TMOD3	F3	0.259954	1.44446e-15	TRUE	0.838977
NPLOC4	WDR45B	0.259877	1.47371e-15	TRUE	1.36086
TTC1	TTC1	0.259856	1.48162e-15	TRUE	1.09842
MDM2	TUBA4A	0.259797	1.50408e-15	TRUE	1.36104
MRM3	KLHL6	0.259787	1.50796e-15	TRUE	1.1577
TMEM30A	GPC2	0.259734	1.5288e-15	TRUE	7.51596
THOC2	C1GALT1C1	0.259626	1.57177e-15	TRUE	1.10437
NUDC	HMGN2	0.259586	1.58824e-15	TRUE	1.21519
NIPBL	EFEMP1	0.259549	1.60347e-15	TRUE	0.406543
EFL1	SKIC8	0.259415	1.6597e-15	TRUE	1.01842
CHMP7	ERICH1	0.259366	1.68074e-15	TRUE	0.99656
SLC44A5	DEFB110	0.259325	1.69832e-15	TRUE	0.636295
NDOR1	USP20	0.259127	1.7869e-15	TRUE	1.04797
NSMCE4A	NSMCE4A	0.259119	1.79058e-15	TRUE	1.05808
FOXO1	LY6E	0.259062	1.81702e-15	TRUE	2.13597
RIOK1	RIOK1	0.259007	1.8431e-15	TRUE	1.41591
BORA	CLN5	0.258876	1.90607e-15	TRUE	0.643575
PSMB2	PSMB2	0.258874	1.90683e-15	TRUE	1.55431
TBCE	TBCE	0.25885	1.91846e-15	TRUE	1.396
SEL1L	COX16	0.258691	1.9986e-15	TRUE	1.16445
HNF1A	CERCAM	0.258663	2.01304e-15	TRUE	1.65491
ORC6	IL1RN	0.258643	2.02344e-15	TRUE	0.462646
DPM1	RBMX	0.258562	2.06545e-15	TRUE	1.26712
WDR4	NDUFV3	0.258405	2.1503e-15	TRUE	1.07312
SRP9	COG2	0.258349	2.18145e-15	TRUE	1.22287
TRAPPC8	TRAPPC8	0.258282	2.2194e-15	TRUE	0.862334
SYS1	C2orf15	0.258261	2.23096e-15	TRUE	1.13638
SLBP	SLBP	0.258022	2.3715e-15	TRUE	1.55482
ARPC2	DISP3	0.258016	2.37545e-15	TRUE	8.41044
UBE2S	UBE2C	0.257961	2.40925e-15	TRUE	9.68236
PIM3	PLAU	0.257715	2.56559e-15	TRUE	1.54012
MCPH1	ATP6V1B2	0.257709	2.569e-15	TRUE	1.06455
MRPL28	ARHGDIB	0.257705	2.57162e-15	TRUE	1.26311
RPA1	RPA1	0.257687	2.5836e-15	TRUE	1.18437
DYRK1A	PHLDA1	0.257665	2.59847e-15	TRUE	1.23689
TRIM8	NUDT16	0.257659	2.60226e-15	TRUE	0.770578
SLC7A5	MOCS1	0.257343	2.82056e-15	TRUE	0.601532
GEMIN7	RPS19	0.257331	2.82949e-15	TRUE	1.66739
SLC25A3	BCAT1	0.257275	2.86956e-15	TRUE	2.72749
CACTIN	CACTIN	0.257275	2.87001e-15	TRUE	1.32749
TEX10	ERP44	0.257245	2.89172e-15	TRUE	1.05989
WARS1	WARS1	0.257244	2.89231e-15	TRUE	1.62387
YAP1	ANKRD44	0.257069	3.02434e-15	TRUE	1.03848
POLR1E	UBE2QL1	0.256912	3.14736e-15	TRUE	1.05948
VPS8	GPSM1	0.256907	3.15145e-15	TRUE	1.87468
YKT6	HUS1	0.256636	3.37672e-15	TRUE	1.2544
ROCK2	THBS1	0.256613	3.39633e-15	TRUE	0.548067
ZNF559	P3H2	0.256568	3.43503e-15	TRUE	0.655834
RBMX	SLC10A3	0.256558	3.44411e-15	TRUE	1.16166
PCM1	CYB561D2	0.256412	3.57453e-15	TRUE	1.18386
MST1R	MST1R	0.25633	3.64932e-15	TRUE	1.67914
CARM1	TTC8	0.256177	3.79324e-15	TRUE	1.024
COASY	THY1	0.256134	3.83492e-15	TRUE	1.0848
CSE1L	BLCAP	0.256064	3.90406e-15	TRUE	1.07247
GABPB1	GJB3	0.255944	4.02418e-15	TRUE	2.57185
ZNF395	KIR2DL4	0.255848	4.12373e-15	TRUE	1.6038
NOM1	LMBR1	0.25584	4.13157e-15	TRUE	1.21642
NCOA6	KCNQ5	0.255699	4.28211e-15	TRUE	1.65513
NOL6	NFX1	0.25568	4.30274e-15	TRUE	1.00219
COPS8	SCLY	0.255671	4.31266e-15	TRUE	1.15347
METTL14	CYFIP2	0.25545	4.55985e-15	TRUE	0.34619
CCNL1	SSU72	0.255365	4.65885e-15	TRUE	1.15952
RTF2	RTF2	0.255355	4.67087e-15	TRUE	1.15118
PHLDA3	KRT13	0.255271	4.77164e-15	TRUE	0.167475
DDRGK1	SNRPB	0.255165	4.90083e-15	TRUE	2.12129
ODR4	CRACD	0.255123	4.95282e-15	TRUE	1.58975
CDKN2C	CDKN2C	0.255056	5.03727e-15	TRUE	1.41731
EXOC4	ATP6V1F	0.254971	5.14632e-15	TRUE	1.39594
TIAL1	MEX3A	0.254845	5.31206e-15	TRUE	5.69676
PRELID3B	PRELID3A	0.254797	5.37767e-15	TRUE	2.56554
ATP6AP1	ATP6AP1	0.254783	5.39684e-15	TRUE	1.30638
ZNF830	AP2B1	0.254775	5.40784e-15	TRUE	1.15376
FDPS	CTSL	0.254698	5.51364e-15	TRUE	0.978891
USP8	NGRN	0.254556	5.71368e-15	TRUE	1.08777
STAG2	STAG1	0.254538	5.73992e-15	TRUE	0.91571
GTPBP10	LY75	0.254301	6.09232e-15	TRUE	1.00316
POLR1H	RHOH	0.254253	6.16646e-15	TRUE	1.25063
GTF2H1	BTBD10	0.254215	6.22644e-15	TRUE	1.22295
HAND2	KLHL36	0.254171	6.29506e-15	TRUE	1.01924
LIMK2	LAMA3	0.253941	6.66968e-15	TRUE	1.06577
NCL	MBTD1	0.253818	6.87918e-15	TRUE	1.19297
ZNF131	DNAJC21	0.253817	6.8797e-15	TRUE	1.03787
SPTSSA	GDPD1	0.253796	6.91605e-15	TRUE	1.64242
HBS1L	FOCAD	0.253705	7.07701e-15	TRUE	0.976975
RPN2	RALY	0.253681	7.11938e-15	TRUE	1.4955
AP2S1	EML1	0.253658	7.16057e-15	TRUE	0.563257
C1D	RCSD1	0.253652	7.17089e-15	TRUE	0.872064
EXOSC5	RAB4B	0.253588	7.28645e-15	TRUE	1.96188
LEMD2	LONRF1	0.253563	7.33318e-15	TRUE	0.851181
METTL16	CPN1	0.253449	7.54572e-15	TRUE	0.704814
RPL23	CWC25	0.253446	7.55121e-15	TRUE	1.00905
POLR1G	FBXO46	0.253436	7.57072e-15	TRUE	1.46139
DCPS	DCPS	0.25341	7.61943e-15	TRUE	1.23692
ACTR10	TMED10	0.253079	8.27732e-15	TRUE	1.04513
PCID2	LAMP1	0.253044	8.35111e-15	TRUE	1.00232
AASDHPPT	PIK3AP1	0.252835	8.79809e-15	TRUE	1.04162
UROD	BEX3	0.252779	8.92238e-15	TRUE	1.01402
DNM1L	HSH2D	0.252675	9.15673e-15	TRUE	2.6353
CIT	LGALS1	0.25252	9.5194e-15	TRUE	1.24632
RPP40	RPP40	0.252487	9.59763e-15	TRUE	1.94679
DNAJC17	EMC4	0.25247	9.63819e-15	TRUE	1.13801
MAU2	NUAK2	0.252467	9.64588e-15	TRUE	0.615863
RTCB	ATP2A3	0.252222	1.02533e-14	TRUE	0.872824
YWHAQ	PTGR1	0.252188	1.03413e-14	TRUE	0.688775
AAMP	EOLA2	0.252176	1.03703e-14	TRUE	1.33123
SYNJ1	OCRL	0.252138	1.04694e-14	TRUE	1.01109
TRNT1	TRNT1	0.252065	1.06607e-14	TRUE	1.14805
SERPINB6	GAB3	0.251985	1.0876e-14	TRUE	1.17018
WSB2	EPS8L2	0.251959	1.09464e-14	TRUE	0.871061
UBA3	UBA3	0.251791	1.14142e-14	TRUE	1.12789
NOL10	CPSF3	0.251741	1.15574e-14	TRUE	1.61666
MZT2A	LAD1	0.251672	1.17577e-14	TRUE	1.57085
GATA1	SPTAN1	0.251634	1.18678e-14	TRUE	0.955977
WASF2	WASF1	0.251468	1.23685e-14	TRUE	1.94008
VHL	EPB41L2	0.251461	1.23891e-14	TRUE	0.828161
KCTD5	CAMK1	0.251308	1.28698e-14	TRUE	0.926655
SPRY2	CNN1	0.251173	1.33069e-14	TRUE	0.137073
IRF9	PLSCR1	0.251121	1.3481e-14	TRUE	1.16329
ALG13	EOLA1	0.251016	1.38372e-14	TRUE	1.1451
HAUS4	HAUS4	0.250957	1.40422e-14	TRUE	1.0401
SNUPN	RPS17	0.250951	1.40603e-14	TRUE	#DIV/0!
SMG6	EIF4A1	0.250903	1.42282e-14	TRUE	#DIV/0!
IPMK	CCDC85C	0.25085	1.44184e-14	TRUE	1.08293
WNT10A	KLK10	0.250792	1.4627e-14	TRUE	1.65003
CHD1	GCH1	0.25061	1.53e-14	TRUE	0.82416
CENATAC	RPS25	0.250584	1.53976e-14	TRUE	1.04545
CEBPA	CD59	0.250514	1.56666e-14	TRUE	0.736274
MED15	FIBCD1	0.250477	1.5811e-14	TRUE	3.67147
AGK	NLRC3	0.250384	1.61815e-14	TRUE	1.20426
CDK1	PMEL	0.250374	1.62185e-14	TRUE	49.3462
PEX19	GSTA4	0.250337	1.63671e-14	TRUE	0.978371
GAR1	GAR1	0.250304	1.6504e-14	TRUE	1.51045
EDF1	PDHB	0.250283	1.65878e-14	TRUE	0.891481
GTF2H5	SRC	0.250274	1.66264e-14	TRUE	1.44272
NACA2	TRIM42	0.250213	1.6878e-14	TRUE	1.89795
CSNK1D	ADSL	0.250185	1.69943e-14	TRUE	1.3851
STON2	STON2	0.250125	1.72493e-14	TRUE	1.4656
SLC19A1	MAP3K13	0.250124	1.72523e-14	TRUE	1.27092
RPL19	CDK12	0.25008	1.74399e-14	TRUE	1.3442
BCL2L1	MDFIC	0.25007	1.74836e-14	TRUE	0.728164
PSMB9	DMRTB1	0.250063	1.75154e-14	TRUE	1.77516
SLC25A19	TPK1	0.249984	1.78616e-14	TRUE	1.11509
PKP3	KLF5	0.249939	1.80606e-14	TRUE	1.06781
ARRDC3	CEACAM21	0.249903	1.82211e-14	TRUE	0.740023
EIF5	COA8	0.249842	1.84962e-14	TRUE	1.21142
ANKH	MAPRE3	0.24984	1.85069e-14	TRUE	0.984465
THAP3	LRP10	0.249777	1.87974e-14	TRUE	0.788285
WDR3	DDX20	0.249635	1.94655e-14	TRUE	1.13499
ELP2	ZNF397	0.249521	2.00219e-14	TRUE	0.954233
ALG5	SPATA13	0.249332	2.09735e-14	TRUE	0.817149
RELA	PAFAH1B3	0.249316	2.10551e-14	TRUE	3.43383
RBMX2	SLC9A6	0.249295	2.11668e-14	TRUE	1.10254
PSMA6	PSMA6	0.249258	2.13582e-14	TRUE	1.44466
EGLN1	CASZ1	0.249239	2.14567e-14	TRUE	0.770826
CCP110	ARHGAP30	0.249238	2.14641e-14	TRUE	1.06345
SART3	PRDM4	0.248987	2.28319e-14	TRUE	1.02337
MNT	PDLIM2	0.248941	2.3092e-14	TRUE	0.582576
RPS5	ZNF805	0.248863	2.35334e-14	TRUE	1.22153
SEC61B	PHF2	0.248849	2.36197e-14	TRUE	0.904889
LMNA	DENND1C	0.248819	2.37891e-14	TRUE	0.90089
GEMIN4	C1QBP	0.248754	2.41747e-14	TRUE	1.42664
ABT1	ABT1	0.248724	2.43562e-14	TRUE	1.34734
SPPL3	HCAR3	0.248616	2.50091e-14	TRUE	1.02627
ING3	ZNF107	0.248562	2.53432e-14	TRUE	1.58642
PDCL3	ATP8A1	0.248425	2.62044e-14	TRUE	0.764217
TOMM20	TOMM20	0.248388	2.64437e-14	TRUE	1.17025
SGF29	AXL	0.248149	2.80393e-14	TRUE	0.788149
ZNF574	UBL4A	0.248096	2.8404e-14	TRUE	1.39911
ATP6V1H	ADGRA2	0.248079	2.8523e-14	TRUE	0.569155
PELP1	PELP1	0.247981	2.92124e-14	TRUE	1.44417
GATA3	ACSL4	0.247887	2.98976e-14	TRUE	0.664636
PSMA5	PSMA5	0.24781	3.04642e-14	TRUE	1.42582
SASH3	CDC42BPB	0.247789	3.06195e-14	TRUE	0.9193
TBCC	MRPL2	0.247781	3.06802e-14	TRUE	1.2943
XRN2	NXT1	0.247758	3.08539e-14	TRUE	1.56433
PPP1R2	CARMIL2	0.247502	3.28461e-14	TRUE	1.99328
SEH1L	AFG3L2	0.247429	3.34341e-14	TRUE	0.941383
TUBA1B	SH3BGRL2	0.247149	3.57951e-14	TRUE	0.540825
FBXO42	PPP2R1A	0.247147	3.58125e-14	TRUE	1.18195
EIF4A3	P4HA2	0.246894	3.80916e-14	TRUE	1.41003
POLR2B	POLR2B	0.246873	3.82878e-14	TRUE	1.15228
ALG11	COG3	0.246739	3.9559e-14	TRUE	0.973214
TOP1MT	HSF2	0.246688	4.00477e-14	TRUE	1.12704
ALG2	GADD45G	0.24656	4.13127e-14	TRUE	0.960385
PPCS	RYK	0.246525	4.16697e-14	TRUE	1.022
RBM25	ERH	0.246481	4.21145e-14	TRUE	1.50006
POLR1F	DDX56	0.246476	4.21709e-14	TRUE	1.63103
CEBPE	CEACAM8	0.246358	4.33908e-14	TRUE	1.17568
TANGO6	NIP7	0.246327	4.37177e-14	TRUE	1.37799
MAEA	DCK	0.246168	4.54368e-14	TRUE	1.38948
NARS2	INTS4	0.246088	4.63341e-14	TRUE	1.36101
HINFP	TRAPPC4	0.246072	4.6512e-14	TRUE	1.0904
PROM2	MACC1	0.245924	4.82149e-14	TRUE	1.22822
FFAR3	ZNF574	0.245823	4.94084e-14	TRUE	1.3401
PRPF31	PRPF31	0.245815	4.95054e-14	TRUE	1.39523
SEC63	ZUP1	0.245762	5.01378e-14	TRUE	1.25498
NUP133	NUP133	0.245748	5.03154e-14	TRUE	1.21572
KMT2C	GNA15	0.245529	5.30562e-14	TRUE	1.5661
NUP42	NUP42	0.24543	5.43303e-14	TRUE	1.48214
CEP43	TCP1	0.245407	5.4636e-14	TRUE	1.26951
PPAN	SWSAP1	0.245207	5.73423e-14	TRUE	1.18044
TXNDC2	SEH1L	0.245126	5.84768e-14	TRUE	1.31813
MTR	GJC1	0.245116	5.86153e-14	TRUE	0.992431
BUB1B	VPS18	0.245034	5.97902e-14	TRUE	1.12965
MIS18BP1	RPS29	0.244964	6.08064e-14	TRUE	1.14782
TSR2	TSR2	0.24496	6.08636e-14	TRUE	1.03438
COPS7B	COPS7A	0.244942	6.11389e-14	TRUE	1.13675
EED	CAPN2	0.244898	6.17826e-14	TRUE	0.783491
MSI2	ISG15	0.244826	6.28757e-14	TRUE	3.74304
RABGGTA	RABGGTA	0.244725	6.44259e-14	TRUE	1.14749
SUZ12	PDP1	0.244717	6.45519e-14	TRUE	1.22406
TBCB	POLR2I	0.2447	6.4817e-14	TRUE	1.59511
IKBKG	DIPK1B	0.244629	6.5923e-14	TRUE	1.46023
RBSN	DDAH1	0.244621	6.60614e-14	TRUE	0.795284
CASP3	DEFB112	0.244493	6.8122e-14	TRUE	0.313925
EXOC2	EXOC2	0.24447	6.85021e-14	TRUE	1.23479
PICALM	B4GALNT1	0.244311	7.11749e-14	TRUE	4.02698
SF3A3	TRAPPC3	0.244122	7.44927e-14	TRUE	1.12851
SRP19	SRP19	0.243963	7.73835e-14	TRUE	1.22077
DHRSX	FIG4	0.243947	7.76872e-14	TRUE	0.943324
RBX1	RBX1	0.243938	7.78516e-14	TRUE	1.27965
CHORDC1	HIKESHI	0.243733	8.1778e-14	TRUE	1.37198
RPS11	PNMT	0.243627	8.38909e-14	TRUE	2.15057
TFAP2A	BMAL2	0.24357	8.50418e-14	TRUE	2.65982
CSNK2B	ZCCHC3	0.243417	8.82216e-14	TRUE	1.23054
ARHGAP29	TXN2	0.243387	8.88555e-14	TRUE	0.989609
GET1	PPP2R5C	0.243337	8.99379e-14	TRUE	0.966022
POLR3H	SMDT1	0.243304	9.06518e-14	TRUE	0.842032
AUP1	GAREM2	0.243175	9.34863e-14	TRUE	3.14318
NUTF2	OR10G6	0.243138	9.43122e-14	TRUE	#N/A
KMT2D	PRRX1	0.243133	9.44455e-14	TRUE	1.09849
DPM3	KATNA1	0.243005	9.73624e-14	TRUE	0.997476
KIF18A	TCEANC	0.242995	9.75979e-14	TRUE	0.854586
PRAG1	TGM2	0.242951	9.86353e-14	TRUE	0.748112
TMA16	USP38	0.24272	1.04231e-13	TRUE	0.927563
MIS12	PHF23	0.242653	1.0592e-13	TRUE	1.2045
RNPS1	KCTD5	0.242589	1.07549e-13	TRUE	1.52366
DOT1L	PLS3	0.242589	1.07557e-13	TRUE	0.799413
RPL35	RABGAP1	0.242575	1.07912e-13	TRUE	0.85703
STAG1	STAG2	0.242562	1.08237e-13	TRUE	0.967209
RHPN1	ZNF660	0.242535	1.08934e-13	TRUE	0.992928
ACIN1	C14orf119	0.242494	1.10024e-13	TRUE	1.18931
ATRIP	ATRIP	0.24246	1.10907e-13	TRUE	1.38945
SMU1	CHMP5	0.242431	1.11685e-13	TRUE	1.02846
ZC3H18	COX4I1	0.242359	1.13626e-13	TRUE	1.08711
CD79A	SELENOW	0.242278	1.1584e-13	TRUE	0.992221
MGRN1	SH3BP1	0.242254	1.16513e-13	TRUE	1.73514
MBD2	PTPRF	0.242246	1.16727e-13	TRUE	1.11443
SP1	TUBB3	0.242115	1.20421e-13	TRUE	7.80123
IRS1	IRS2	0.242032	1.22831e-13	TRUE	1.02783
ELAC2	COX10	0.242022	1.23121e-13	TRUE	0.972732
RPAP2	RTCA	0.241966	1.24792e-13	TRUE	1.17488
PPIL2	PPIL2	0.241723	1.32194e-13	TRUE	1.16322
HAUS7	CCNQ	0.241603	1.36024e-13	TRUE	1.51598
DPF2	BMPR1A	0.241554	1.37624e-13	TRUE	0.761045
ADCK1	CLDN25	0.241521	1.38721e-13	TRUE	5.1836
UFL1	VASH2	0.241518	1.38817e-13	TRUE	1.62602
PSMA2	TMED4	0.241388	1.43157e-13	TRUE	1.04184
PSMG1	USP42	0.241356	1.44263e-13	TRUE	1.23878
GINS4	GOLGA7	0.241287	1.46643e-13	TRUE	1.14669
TNPO1	TNPO2	0.241274	1.4711e-13	TRUE	1.41581
NABP2	NABP1	0.241085	1.53857e-13	TRUE	1.35002
YY1	AP4S1	0.240895	1.60912e-13	TRUE	0.85624
ATP5PF	RAC2	0.240873	1.61777e-13	TRUE	1.37055
HIF1A	NDUFA4L2	0.240777	1.65498e-13	TRUE	6.6913
CHAF1A	OAZ1	0.240736	1.67093e-13	TRUE	1.1451
DYNC1LI2	DYNC1LI1	0.240484	1.77383e-13	TRUE	1.08841
TINF2	STRN3	0.24048	1.7753e-13	TRUE	0.956048
MED16	PALM3	0.240449	1.7887e-13	TRUE	0.6557
SAMD4B	SAMD4A	0.240414	1.80352e-13	TRUE	0.745916
GBF1	CAV2	0.240403	1.80814e-13	TRUE	0.482288
RPL13	CHMP1A	0.240358	1.82756e-13	TRUE	1.20246
MAPKAPK2	COTL1	0.240311	1.84776e-13	TRUE	1.15874
SPRED1	CCDC80	0.240267	1.86721e-13	TRUE	0.458697
CYRIB	SRPX	0.240244	1.87729e-13	TRUE	0.64319
FANCB	FAM241B	0.240213	1.89096e-13	TRUE	1.50436
CLMN	OR2Z1	0.240052	1.9642e-13	TRUE	1.78039
SUPV3L1	SHLD2	0.240021	1.979e-13	TRUE	0.856209
AIRIM	PDIK1L	0.239974	2.00067e-13	TRUE	1.16555
NDUFB5	STK17B	0.239962	2.00637e-13	TRUE	0.947637
TSEN34	RPS5	0.239961	2.00703e-13	TRUE	1.39182
U2SURP	FGFBP1	0.239823	2.0734e-13	TRUE	1.08896
MED17	CWC15	0.239764	2.1023e-13	TRUE	1.16261
DCLRE1B	PROB1	0.239751	2.10895e-13	TRUE	0.935986
CPSF4	LAMTOR4	0.239687	2.14111e-13	TRUE	1.3214
COL1A1	PDGFRB	0.239621	2.17441e-13	TRUE	0.889283
NPRL2	TUB	0.239422	2.27912e-13	TRUE	0.869556
UBA2	U2AF1L4	0.239384	2.2996e-13	TRUE	1.18469
MRPL9	VAV1	0.239206	2.39761e-13	TRUE	1.37914
TRAF3	PLPP4	0.23917	2.41834e-13	TRUE	2.56028
DENR	SPN	0.239143	2.43334e-13	TRUE	1.21699
CEP20	CLDN7	0.239121	2.44636e-13	TRUE	0.99564
PMVK	PMVK	0.239116	2.44929e-13	TRUE	1.18029
RTRAF	PPP4R3A	0.239112	2.45113e-13	TRUE	1.03973
DHX29	DIXDC1	0.238933	2.55661e-13	TRUE	0.443541
WDR24	GULP1	0.238898	2.57778e-13	TRUE	0.712933
SFPQ	MAD2L2	0.238873	2.59301e-13	TRUE	2.13526
H2AC6	DPCD	0.238804	2.63518e-13	TRUE	1.43988
LONP1	MARS2	0.238744	2.67243e-13	TRUE	1.38974
EIPR1	THAP3	0.238624	2.74906e-13	TRUE	1.12696
UBE2N	DDC	0.238546	2.79961e-13	TRUE	0.298673
PINX1	TMC8	0.23851	2.82334e-13	TRUE	1.6759
DIMT1	DIMT1	0.238505	2.82698e-13	TRUE	1.18399
CRCP	ZKSCAN1	0.238322	2.95064e-13	TRUE	1.1494
DOLPP1	UBE3D	0.238258	2.99527e-13	TRUE	1.15244
UVRAG	SPCS2	0.238226	3.01772e-13	TRUE	1.23977
ELF1	MOV10	0.238178	3.05161e-13	TRUE	1.48943
METTL1	ICA1	0.238168	3.05883e-13	TRUE	1.33773
URB2	MRPL55	0.238158	3.06571e-13	TRUE	1.60411
SSR2	SMAP2	0.23815	3.07189e-13	TRUE	1.17904
HNRNPM	MYEF2	0.23808	3.12255e-13	TRUE	1.53212
HDAC3	MAPK4	0.238021	3.1661e-13	TRUE	1.00286
PAX3	P4HTM	0.237924	3.23867e-13	TRUE	1.22471
TGFBRAP1	PRR36	0.2379	3.25697e-13	TRUE	#N/A
PPIL4	C6orf120	0.237798	3.335e-13	TRUE	0.88263
SSH2	PIP4P2	0.237747	3.37537e-13	TRUE	0.837422
UBE2T	PECR	0.237674	3.4335e-13	TRUE	0.580424
TIMM10	CCDC88C	0.237599	3.49391e-13	TRUE	1.24985
CNOT3	SVBP	0.237421	3.64236e-13	TRUE	1.11505
EIF2S1	GOLGA5	0.237354	3.69921e-13	TRUE	1.10622
CCNC	MAP3K12	0.23733	3.7204e-13	TRUE	1.44678
MTRF1L	ADAT2	0.237129	3.89866e-13	TRUE	1.60807
SP110	PANK1	0.236885	4.12713e-13	TRUE	0.532499
ZWILCH	OIP5	0.236769	4.23933e-13	TRUE	4.18345
SNIP1	GNL2	0.236753	4.25573e-13	TRUE	1.46809
TMEM165	ZGRF1	0.236637	4.37187e-13	TRUE	2.41471
RPL11	STX12	0.236635	4.3739e-13	TRUE	0.669211
SPRR2F	FAM184A	0.236566	4.4445e-13	TRUE	0.49304
MPHOSPH8	RNF144A	0.23625	4.78287e-13	TRUE	1.17896
ENY2	PABPC1	0.236211	4.82601e-13	TRUE	1.78796
ZFAT	RAB13	0.236115	4.93501e-13	TRUE	1.24074
PDCL	GPX2	0.236049	5.01088e-13	TRUE	2.05338
CERT1	PDZD4	0.235874	5.21897e-13	TRUE	2.0065
WWC1	KRT18	0.235869	5.22405e-13	TRUE	1.73376
ALYREF	GPS1	0.235853	5.24419e-13	TRUE	1.39834
FAM50B	FAM50A	0.235852	5.24466e-13	TRUE	1.61695
CENPJ	RNF6	0.235664	5.47873e-13	TRUE	1.06717
ID1	ID3	0.235562	5.60929e-13	TRUE	0.792875
RPL27	RETREG3	0.235537	5.64129e-13	TRUE	1.14834
HEATR3	GLMN	0.235497	5.69385e-13	TRUE	1.52416
TASOR2	ASTN2	0.235494	5.69767e-13	TRUE	1.57345
OTX2	CLIC1	0.235456	5.74861e-13	TRUE	1.39877
BCAR1	SLC1A4	0.235447	5.76026e-13	TRUE	2.42177
NUP214	NUP214	0.235436	5.77445e-13	TRUE	1.04893
CNTFR	DMAC1	0.235321	5.93025e-13	TRUE	1.00625
COPE	SLC25A44	0.235316	5.93806e-13	TRUE	1.09185
TMBIM1	PLEKHG6	0.235205	6.09171e-13	TRUE	0.930599
FASN	DOCK2	0.235122	6.20914e-13	TRUE	1.21807
ZFPM1	TIGAR	0.235119	6.21401e-13	TRUE	1.37357
DHX8	TMUB2	0.234968	6.43464e-13	TRUE	1.07464
DDX46	SAR1B	0.234905	6.52806e-13	TRUE	0.890528
RREB1	ZEB1	0.234896	6.54253e-13	TRUE	0.783323
GAPDH	CYP4B1	0.234875	6.57383e-13	TRUE	0.276505
SRRM2	SAMD9	0.234833	6.63825e-13	TRUE	1.33661
CSDE1	ELAVL3	0.23465	6.92432e-13	TRUE	4.45531
ALG9	TMEM181	0.234563	7.06364e-13	TRUE	1.0954
POLE	CST3	0.23456	7.06932e-13	TRUE	1.26041
COX6B1	TP63	0.234449	7.25227e-13	TRUE	1.93533
MIS18A	GET1	0.234234	7.61938e-13	TRUE	1.07994
MCM3AP	CALU	0.234218	7.64623e-13	TRUE	1.56212
DYNC1LI1	TMEM208	0.234164	7.74279e-13	TRUE	1.41172
CCM2	KIAA1522	0.234154	7.76096e-13	TRUE	1.14871
ATP6V1E1	BCL2L13	0.234056	7.93637e-13	TRUE	0.939181
HUS1	EIF2AK1	0.234026	7.9922e-13	TRUE	1.51972
ATP6V1A	MARK1	0.234001	8.03773e-13	TRUE	1.23665
HAPSTR1	USP1	0.234001	8.03785e-13	TRUE	1.29009
BTF3	BTF3L4	0.233933	8.16471e-13	TRUE	1.34468
PTPMT1	PGAP2	0.233856	8.30971e-13	TRUE	1.2079
RPS29	DNAAF2	0.233854	8.31429e-13	TRUE	1.18989
SSR3	FAM78A	0.23385	8.32154e-13	TRUE	1.55449
COPS4	HELQ	0.233577	8.86001e-13	TRUE	0.822056
SYMPK	CLPTM1	0.233529	8.9576e-13	TRUE	1.18182
PACS1	ACAT1	0.233498	9.02186e-13	TRUE	0.457018
SNRPB2	EIF3L	0.233477	9.06558e-13	TRUE	0.838559
MEP1B	RBFA	0.233404	9.21738e-13	TRUE	1.12863
BDP1	MRPS36	0.233377	9.27523e-13	TRUE	0.882988
YIPF6	TRIM24	0.233227	9.59786e-13	TRUE	1.55863
SNRNP70	NR1H2	0.233003	1.01033e-12	TRUE	1.00686
PDCD6IP	MYL12A	0.2329	1.03427e-12	TRUE	0.908109
MRPS5	BIN2	0.232887	1.03742e-12	TRUE	1.47176
RING1	ANXA1	0.232781	1.06299e-12	TRUE	0.584217
RBM10	RHOA	0.232758	1.06849e-12	TRUE	0.931962
PEX26	KIZ	0.23268	1.08771e-12	TRUE	0.921031
MTHFD2	EPN2	0.232611	1.10482e-12	TRUE	1.17694
MSL1	SATL1	0.232586	1.1113e-12	TRUE	1.60591
ATP5ME	LYAR	0.232467	1.14178e-12	TRUE	1.64086
KDM8	NUP210	0.232456	1.14474e-12	TRUE	2.58728
DYNC1I2	OR51G2	0.232361	1.16967e-12	TRUE	3.73268
TM2D2	ST3GAL6	0.232308	1.18385e-12	TRUE	1.15369
TRAF2	SYNE1	0.23221	1.21083e-12	TRUE	0.378451
MYOG	SMIM20	0.232203	1.21251e-12	TRUE	0.93796
VPS52	ARHGEF11	0.232177	1.21971e-12	TRUE	1.212
TRMT5	PPM1A	0.232108	1.23922e-12	TRUE	0.804332
SSR4	P2RY8	0.231989	1.27303e-12	TRUE	1.66021
CTNND1	RIMKLA	0.231944	1.28619e-12	TRUE	1.21495
TTF2	PTK6	0.231937	1.2883e-12	TRUE	1.13008
PAX9	DSC3	0.2319	1.29919e-12	TRUE	1.75418
UBE2H	SKA1	0.231896	1.30052e-12	TRUE	6.36413
UFM1	BCL7A	0.231819	1.32343e-12	TRUE	1.20907
HAUS3	STX18	0.231802	1.32843e-12	TRUE	1.40393
MBTPS1	ZNF627	0.231562	1.40278e-12	TRUE	1.0599
SLC7A6OS	DUS2	0.231547	1.40782e-12	TRUE	1.38745
INTS4	NDUFC2	0.231496	1.42422e-12	TRUE	1.16534
CSF2RA	TLE1	0.231443	1.44116e-12	TRUE	1.17284
MCAT	VAMP8	0.231373	1.46443e-12	TRUE	1.04407
HNRNPL	TIMM50	0.231372	1.46476e-12	TRUE	1.77068
TYMS	BRD3OS	0.23107	1.56852e-12	TRUE	1.06294
PCBP2	PPM1E	0.231	1.59355e-12	TRUE	1.83605
ASB6	LPXN	0.230979	1.60133e-12	TRUE	1.06744
VCP	UBAP2	0.230946	1.61309e-12	TRUE	1.37183
PLEKHH3	LY6D	0.230928	1.61967e-12	TRUE	1.72803
CPSF7	NPAT	0.230912	1.62548e-12	TRUE	1.01969
MRPL16	EEF1G	0.230879	1.63766e-12	TRUE	1.11823
VCL	MBNL3	0.230864	1.64334e-12	TRUE	0.831855
RTN2	TRIR	0.230863	1.64387e-12	TRUE	1.33634
EEF1A1	EEF1A2	0.230808	1.66427e-12	TRUE	1.7611
ARHGDIA	EVI2A	0.230805	1.66545e-12	TRUE	1.31567
SLC38A1	CKB	0.230797	1.66853e-12	TRUE	0.769518
KLHL35	ZNF683	0.230784	1.67344e-12	TRUE	1.40229
JTB	AIF1L	0.230677	1.71451e-12	TRUE	0.247292
SRSF1	MRPS23	0.230551	1.76385e-12	TRUE	1.44499
METTL3	TINF2	0.23054	1.76844e-12	TRUE	0.936839
AKT1	AKT3	0.230486	1.78999e-12	TRUE	0.778732
EXT1	NRROS	0.230447	1.80579e-12	TRUE	1.36389
DTX2	CASP2	0.230432	1.81216e-12	TRUE	1.77826
ID2	NR3C1	0.23043	1.81274e-12	TRUE	0.652256
COPB1	PSMA1	0.230358	1.84245e-12	TRUE	1.40243
IL13RA1	GSTO1	0.230301	1.86636e-12	TRUE	1.10291
PLEKHA1	MIPOL1	0.230158	1.92752e-12	TRUE	0.886024
LYRM4	EML2	0.230117	1.94556e-12	TRUE	1.10344
WDR59	PSEN2	0.230116	1.94587e-12	TRUE	1.21933
MEN1	EPAS1	0.230076	1.96381e-12	TRUE	0.355781
THAP11	DMKN	0.230014	1.99141e-12	TRUE	1.26256
EXOSC2	ARRDC1	0.229935	2.02723e-12	TRUE	1.54059
SESN3	SESN3	0.229873	2.05575e-12	TRUE	1.2364
PFDN6	CUTA	0.229801	2.08908e-12	TRUE	1.38479
LSM7	FAM174C	0.229724	2.12547e-12	TRUE	1.65151
KRIT1	AGRN	0.229708	2.13353e-12	TRUE	1.61276
DDX23	COX14	0.22966	2.15656e-12	TRUE	0.919044
KCNK7	SLC37A4	0.229655	2.15898e-12	TRUE	0.918861
TFAP4	LRRC40	0.229605	2.18346e-12	TRUE	1.06322
GTF3C6	GTF3C6	0.229555	2.20806e-12	TRUE	1.34486
SLFN12	EXTL1	0.229352	2.31123e-12	TRUE	2.56271
IPO13	ERI3	0.229264	2.35754e-12	TRUE	1.33417
TMEM258	IFT46	0.229229	2.37589e-12	TRUE	0.917443
DEFB123	TTI1	0.229229	2.37589e-12	TRUE	1.50563
SUPT16H	CHD8	0.229206	2.38857e-12	TRUE	1.11865
PDLIM1	CDH1	0.229027	2.48594e-12	TRUE	1.00097
PPP2R2A	ZNF443	0.229004	2.49892e-12	TRUE	1.30355
NEUROD2	CERS1	0.228947	2.5313e-12	TRUE	8.36828
GPAT4	MS4A3	0.228927	2.54263e-12	TRUE	63.0019
ZWINT	SIRT1	0.228863	2.57938e-12	TRUE	0.807145
AMOTL2	FSTL3	0.228678	2.68832e-12	TRUE	1.01238
STRAP	SRSF12	0.228626	2.72008e-12	TRUE	1.98556
SLC12A7	MPDZ	0.2286	2.73615e-12	TRUE	0.601863
SMG1	USP31	0.228541	2.77229e-12	TRUE	1.09671
DRAP1	PROX1	0.228538	2.77452e-12	TRUE	0.508788
PIGW	LEF1	0.228498	2.79929e-12	TRUE	2.41802
NGDN	NGDN	0.228461	2.82257e-12	TRUE	1.1997
ILF3	RALGPS1	0.228425	2.84527e-12	TRUE	0.866423
SLMAP	TRIM9	0.228413	2.85311e-12	TRUE	6.56166
MASTL	COL26A1	0.228393	2.86591e-12	TRUE	1.45581
TMEM161B	PLEKHG3	0.228261	2.95185e-12	TRUE	0.968914
ARPC3	ATP2B3	0.228214	2.98252e-12	TRUE	1.63397
PPP1R21	GTF2IRD1	0.228063	3.08526e-12	TRUE	1.66812
CLEC17A	SGTA	0.228049	3.09472e-12	TRUE	1.29743
CSTF1	GID8	0.228027	3.1101e-12	TRUE	1.36934
NHLRC2	NRG4	0.228018	3.11608e-12	TRUE	1.16008
STMN1	PLXNB2	0.228015	3.11831e-12	TRUE	1.15089
POLA2	FCMR	0.227904	3.19684e-12	TRUE	1.08406
B3GNT2	C14orf132	0.227903	3.1976e-12	TRUE	0.805732
MRPL43	RHOF	0.227882	3.21207e-12	TRUE	0.912933
TIMM9	BATF	0.227859	3.22911e-12	TRUE	1.91429
WDR82	SLC7A13	0.227806	3.26752e-12	TRUE	0.055552
POLR2C	MVP	0.227746	3.31155e-12	TRUE	1.0798
RPS12	ATG5	0.227734	3.3205e-12	TRUE	0.975419
CTDNEP1	SHD	0.22763	3.39825e-12	TRUE	9.40783
CFAP20	DNAJC30	0.227594	3.42571e-12	TRUE	1.06335
SCPEP1	FAM24A	0.227553	3.45662e-12	TRUE	3.22003
RMND1	HCLS1	0.227521	3.48151e-12	TRUE	1.27743
KIF3B	UBE2V1	0.227519	3.48337e-12	TRUE	1.17989
CHP1	LST1	0.227508	3.49184e-12	TRUE	1.03091
UBA5	RIMS3	0.227396	3.57996e-12	TRUE	0.80086
SLFN11	SLFN11	0.227357	3.61111e-12	TRUE	0.877736
WDHD1	TIMM9	0.227347	3.61964e-12	TRUE	1.20135
SREBF1	BEND5	0.227307	3.65161e-12	TRUE	0.790696
H3C11	SNX27	0.227287	3.66814e-12	TRUE	1.1823
CCDC86	CCDC86	0.227267	3.68451e-12	TRUE	1.72861
UTP3	UTP3	0.227264	3.6868e-12	TRUE	0.995917
KBTBD4	MOB2	0.227253	3.69576e-12	TRUE	0.883386
ZNF217	SHTN1	0.227182	3.75485e-12	TRUE	1.16202
RPL7A	MED27	0.227102	3.82218e-12	TRUE	1.37531
RBL1	GPR151	0.227026	3.88748e-12	TRUE	3.14341
TRIP13	SCLT1	0.226928	3.97255e-12	TRUE	1.39219
FAM98B	ZNRF2	0.226873	4.02184e-12	TRUE	1.08136
HTT	CHN1	0.226842	4.04926e-12	TRUE	1.27819
NAA15	NAA16	0.226804	4.08385e-12	TRUE	1.09286
FTSJ3	CEP95	0.226792	4.09466e-12	TRUE	1.26754
TECTA	SULT6B1	0.226736	4.14616e-12	TRUE	1.5653
VCF2	RHOC	0.226724	4.15639e-12	TRUE	1.10318
ZMAT2	ZMAT2	0.226702	4.17702e-12	TRUE	1.03474
IARS1	MFSD14B	0.226625	4.249e-12	TRUE	1.16007
EIF3A	ZDHHC6	0.226592	4.28061e-12	TRUE	0.954871
DPM2	RPF2	0.226585	4.28716e-12	TRUE	1.43131
ACTN4	FAM83A	0.226514	4.35521e-12	TRUE	3.27544
MAP4K4	ELK3	0.226467	4.40103e-12	TRUE	0.873938
THOC5	SIRPA	0.226455	4.41285e-12	TRUE	1.21009
GPI	BAG1	0.226431	4.43619e-12	TRUE	0.845871
MBTPS2	USP9X	0.22628	4.58663e-12	TRUE	1.00039
EIF3F	TRIM21	0.226247	4.62028e-12	TRUE	1.05094
DNAAF10	GEMIN7	0.226163	4.70723e-12	TRUE	1.61506
SBDS	CITED1	0.226076	4.79919e-12	TRUE	3.75971
TUBGCP6	ARSA	0.22607	4.80567e-12	TRUE	1.12601
NRBP1	NRBP2	0.226063	4.8128e-12	TRUE	1.53404
ALDH18A1	CKAP4	0.225873	5.01967e-12	TRUE	1.61673
SLC35A3	DCP1B	0.22562	5.30771e-12	TRUE	1.01296
PPP2CB	LEPROTL1	0.225587	5.34653e-12	TRUE	1.13085
SRRM1	DDOST	0.225503	5.44707e-12	TRUE	1.40849
LIAS	WLS	0.225468	5.48895e-12	TRUE	0.743579
SHB	SLC39A2	0.225456	5.50301e-12	TRUE	0.807151
COP1	ARK2C	0.225453	5.50739e-12	TRUE	1.09265
AFG2A	C4orf46	0.225419	5.54919e-12	TRUE	1.77268
DCTN2	DCTN2	0.225411	5.5578e-12	TRUE	1.12278
OGT	SNX12	0.225396	5.57696e-12	TRUE	1.03134
APOC3	IL13RA1	0.225378	5.59955e-12	TRUE	0.976148
SURF6	RPL7A	0.225357	5.62452e-12	TRUE	1.23037
RBBP8	RBBP8	0.225331	5.65773e-12	TRUE	1.08275
ADD1	RPS27L	0.225309	5.68514e-12	TRUE	1.03539
FLCN	RFTN2	0.22521	5.8103e-12	TRUE	2.2373
EFTUD2	PTRH2	0.225128	5.91663e-12	TRUE	1.7658
HP	MTHFSD	0.225091	5.96506e-12	TRUE	1.13749
PPP1R12C	DHPS	0.225076	5.98506e-12	TRUE	1.3347
ZCCHC14	SLC4A2	0.225011	6.07081e-12	TRUE	1.34878
CNOT10	GREB1	0.224978	6.11522e-12	TRUE	1.2865
ASCL1	SLC8B1	0.224824	6.32612e-12	TRUE	1.09118
UTP18	MZB1	0.22479	6.37351e-12	TRUE	1.11877
UBE4A	PRKACA	0.224693	6.51063e-12	TRUE	1.02219
SRSF2	RPL38	0.224661	6.55688e-12	TRUE	1.4366
SYNDIG1	ZNF133	0.224659	6.5602e-12	TRUE	1.27472
CLSPN	MRPS15	0.224601	6.64363e-12	TRUE	1.33901
NDUFS5	LAPTM5	0.224548	6.7216e-12	TRUE	1.22079
SUCLA2	ACOT9	0.224499	6.7939e-12	TRUE	1.10073
PRC1	RAMAC	0.224498	6.79629e-12	TRUE	1.34705
TRAF3IP3	MON1A	0.224468	6.84001e-12	TRUE	1.17447
DHX33	ZNF232	0.22446	6.85325e-12	TRUE	1.2245
ZNF334	SYS1	0.224434	6.89249e-12	TRUE	0.943782
CHAF1B	LAX1	0.224428	6.90066e-12	TRUE	1.19773
PPP1CA	GPM6B	0.224388	6.96108e-12	TRUE	3.87507
ALG3	HDAC2	0.224227	7.21245e-12	TRUE	1.44212
RMI1	ABHD17B	0.224188	7.27465e-12	TRUE	1.02154
LCN1	DOLPP1	0.224175	7.29414e-12	TRUE	1.33688
UBE2J2	BIN1	0.224137	7.35518e-12	TRUE	0.920151
PFDN5	TESC	0.224112	7.39609e-12	TRUE	2.01804
CXCL6	INSM2	0.223982	7.6097e-12	TRUE	3.50781
TSN	MTARC1	0.223932	7.69453e-12	TRUE	#N/A
BIK	BIK	0.223836	7.85727e-12	TRUE	2.17664
GPR107	ADGRG6	0.223753	8.00105e-12	TRUE	0.874547
SPRR1A	NINL	0.223656	8.17252e-12	TRUE	0.807214
SUGT1	NEK3	0.22362	8.23713e-12	TRUE	1.20773
MED13	FOSL2	0.223565	8.33754e-12	TRUE	0.708479
POLD2	TBRG4	0.223549	8.36695e-12	TRUE	1.82259
HES1	OSTM1	0.223527	8.40747e-12	TRUE	0.964417
SFXN1	SFXN3	0.223483	8.48929e-12	TRUE	1.24285
MYOD1	G2E3	0.223299	8.83716e-12	TRUE	1.27223
PPP1R10	NRM	0.223279	8.87526e-12	TRUE	1.96142
RPL23A	PIGS	0.223068	9.29458e-12	TRUE	0.955319
ADGRG5	NPIPB2	0.223052	9.32662e-12	TRUE	#N/A
TICRR	SELENOS	0.223009	9.41353e-12	TRUE	1.07616
DICER1	PLBD1	0.223005	9.42113e-12	TRUE	0.957505
EEF1G	NUGGC	0.222954	9.52836e-12	TRUE	0.367455
SLC25A1	EPHX1	0.222795	9.86307e-12	TRUE	0.95539
SLC24A1	SEMA4B	0.22276	9.93857e-12	TRUE	1.61067
DNAJC13	ZNF48	0.222719	1.0029e-11	TRUE	1.58143
RFC1	GAK	0.2227	1.00693e-11	TRUE	1.10411
MED27	MRRF	0.222688	1.00956e-11	TRUE	1.34363
SMNDC1	DENND10	0.222603	1.02856e-11	TRUE	1.51255
SAMM50	MEF2B	0.222534	1.04398e-11	TRUE	1.81419
CHMP5	KIF5A	0.222493	1.05341e-11	TRUE	2.37329
INTS7	UTP25	0.222458	1.06139e-11	TRUE	1.41818
TSR3	MCUR1	0.222278	1.10368e-11	TRUE	1.06274
TCOF1	LEAP2	0.222247	1.11133e-11	TRUE	0.375236
NMD3	SLC33A1	0.222219	1.11807e-11	TRUE	1.08367
SNRNP25	MPG	0.222216	1.11882e-11	TRUE	1.52915
INTS3	LRRC10	0.222197	1.1235e-11	TRUE	4.49687
ATP5F1A	TAF4B	0.22213	1.1398e-11	TRUE	1.25722
TRIM37	IRF4	0.222105	1.14615e-11	TRUE	1.65294
ZNF99	IL2RG	0.221917	1.19386e-11	TRUE	1.30359
TGIF2	TGIF1	0.221904	1.19718e-11	TRUE	1.3127
TUBGCP4	EIF3J	0.221872	1.20552e-11	TRUE	1.17974
VPS26C	ANXA6	0.221808	1.22229e-11	TRUE	0.678623
CNOT7	SEPTIN1	0.221779	1.23003e-11	TRUE	#N/A
NFE2L2	FYN	0.221709	1.24878e-11	TRUE	1.49737
KAT14	IDH3B	0.221698	1.25198e-11	TRUE	1.17111
PSMA4	WHAMM	0.221678	1.25723e-11	TRUE	0.951449
GLMN	CZIB	0.221659	1.26244e-11	TRUE	0.920405
PKMYT1	MSI2	0.221521	1.30095e-11	TRUE	1.37892
SLC4A7	MAGED4B	0.221496	1.30793e-11	TRUE	2.5522
ATP5F1D	ACAP1	0.221477	1.31318e-11	TRUE	1.26544
SPRED2	ACKR3	0.221465	1.31682e-11	TRUE	1.02245
TOMM70	GPSM3	0.221412	1.33198e-11	TRUE	1.20668
SOX8	TAGLN2	0.221363	1.34618e-11	TRUE	1.48489
ZC3H8	BTNL3	0.221315	1.36018e-11	TRUE	0.200106
USP37	INKA2	0.22127	1.37345e-11	TRUE	0.965925
IFNAR2	MX1	0.221221	1.38794e-11	TRUE	1.82415
CENPE	INTS12	0.221195	1.39582e-11	TRUE	1.05811
MAX	ZBTB46	0.221195	1.39582e-11	TRUE	0.958664
SRFBP1	ZBTB44	0.22111	1.42189e-11	TRUE	0.810026
THOC3	KIAA1191	0.221081	1.43074e-11	TRUE	0.765425
TBC1D14	HECTD2	0.221015	1.45128e-11	TRUE	0.819761
TEN1	E2F6	0.22099	1.45914e-11	TRUE	1.38743
ILF2	CHTOP	0.220928	1.47862e-11	TRUE	1.34985
AFF2	YES1	0.220855	1.50227e-11	TRUE	1.08058
SPATA31F1	SMU1	0.220827	1.51144e-11	TRUE	1.01089
IPO7	IPO7	0.220799	1.5207e-11	TRUE	1.1457
SYNCRIP	FOLR1	0.220797	1.52129e-11	TRUE	0.628266
SDAD1	SDAD1	0.220617	1.58135e-11	TRUE	1.15408
C1GALT1C1	SELENON	0.220589	1.59104e-11	TRUE	1.12192
ERCC3	ERCC3	0.220524	1.61344e-11	TRUE	1.26776
CHCHD3	CHCHD6	0.220487	1.62622e-11	TRUE	1.57623
NUDT2	TTC39B	0.220474	1.63103e-11	TRUE	0.947924
KIF18B	PTMA	0.220471	1.63212e-11	TRUE	1.38724
NADSYN1	TIMM8B	0.220465	1.63405e-11	TRUE	1.39481
USP22	CSF1	0.220435	1.64475e-11	TRUE	0.888054
SPC24	C19orf53	0.220434	1.64518e-11	TRUE	1.57782
LINS1	DUSP3	0.220426	1.64777e-11	TRUE	0.704124
SLC40A1	UBXN10	0.220374	1.66651e-11	TRUE	0.754406
SNF8	TLK2	0.220359	1.6719e-11	TRUE	1.22723
RRM2	WFS1	0.220349	1.67543e-11	TRUE	0.660241
RSF1	PHLDA2	0.220292	1.69623e-11	TRUE	2.06823
RPL36	RPL36	0.220192	1.73302e-11	TRUE	1.49619
CD46	GNE	0.220186	1.73511e-11	TRUE	0.685548
MED20	MED20	0.220126	1.75788e-11	TRUE	1.24527
CARNMT1	PDCL	0.219977	1.81491e-11	TRUE	1.04767
MRPL32	ACSL5	0.219939	1.83007e-11	TRUE	0.880306
TBCD	TRIM51	0.21988	1.85346e-11	TRUE	96.6714
SNRPD1	RNF125	0.219794	1.88786e-11	TRUE	0.726324
RAD23B	RAD23A	0.219721	1.9176e-11	TRUE	1.3858
TOMM22	ANKRD54	0.219604	1.96628e-11	TRUE	1.26698
MAP1S	SIRT6	0.219599	1.96856e-11	TRUE	1.33663
KEAP1	FZD2	0.219596	1.96991e-11	TRUE	1.71062
SHC1	SCMH1	0.219585	1.97431e-11	TRUE	0.928975
COPS7A	COPS7B	0.21954	1.99372e-11	TRUE	1.44022
SUPT4H1	FARP1	0.219479	2.01971e-11	TRUE	1.03354
PAF1	SHKBP1	0.219378	2.0641e-11	TRUE	1.54502
CCDC142	MTIF3	0.219242	2.12526e-11	TRUE	0.962409
VPS54	NQO1	0.21924	2.12613e-11	TRUE	1.70126
TMX2	ATP1A1	0.219229	2.13119e-11	TRUE	0.544809
TADA3	GLIS3	0.219217	2.13658e-11	TRUE	0.676421
TMCC3	TMCC3	0.219158	2.16361e-11	TRUE	0.800055
DCTN3	DCTN3	0.219117	2.18268e-11	TRUE	1.03975
ITPRIPL2	RHOD	0.219005	2.23548e-11	TRUE	1.32609
TNFAIP3	C5orf24	0.218999	2.23869e-11	TRUE	0.862852
USP36	USP36	0.218985	2.24541e-11	TRUE	1.1714
POP4	SDHAF1	0.218967	2.25383e-11	TRUE	1.24527
ZNF665	UBE2M	0.218956	2.25914e-11	TRUE	1.52783
CABYR	PTGR3	0.218933	2.27057e-11	TRUE	0.793729
ARGLU1	PCID2	0.218897	2.28771e-11	TRUE	1.17588
IKZF4	RAB19	0.218895	2.28909e-11	TRUE	1.08225
CASP2	KRT5	0.218795	2.33821e-11	TRUE	1.86027
XRCC2	TTC39A	0.218784	2.34381e-11	TRUE	1.42579
MLLT10	RILPL1	0.218757	2.35717e-11	TRUE	0.964124
PI4KB	CCDC40	0.21875	2.36105e-11	TRUE	1.17494
PBRM1	FBXO22	0.218715	2.37873e-11	TRUE	1.28879
FOXK2	PRSS23	0.218687	2.39305e-11	TRUE	1.15479
TAMM41	RPL32	0.218614	2.4307e-11	TRUE	1.24429
RPRD1B	THTPA	0.218537	2.47062e-11	TRUE	0.977362
POLR2D	IWS1	0.218417	2.53471e-11	TRUE	1.18794
C11orf58	TNKS1BP1	0.218403	2.54262e-11	TRUE	1.01588
PPP2R5D	ZMAT3	0.218383	2.55348e-11	TRUE	1.24222
PPP1R35	ABCB8	0.218364	2.5638e-11	TRUE	1.29333
EXOSC6	EXOSC6	0.218302	2.59797e-11	TRUE	1.13701
GSK3A	BICRA	0.218207	2.65073e-11	TRUE	1.38117
RPP21	SLC25A45	0.218125	2.69756e-11	TRUE	0.910347
RACK1	RACK1	0.218122	2.69969e-11	TRUE	1.25359
DSN1	CPNE1	0.218107	2.70839e-11	TRUE	1.86743
MAP2K6	FUCA2	0.218084	2.72134e-11	TRUE	1.19611
C2CD2L	TAX1BP3	0.218081	2.72322e-11	TRUE	0.933233
RBPJ	BZW2	0.218076	2.72621e-11	TRUE	1.71946
YTHDF2	TMEM141	0.218074	2.72737e-11	TRUE	1.0626
NKX6-3	BIN3	0.218065	2.73249e-11	TRUE	1.1065
BIRC2	VOPP1	0.218064	2.73279e-11	TRUE	1.67337
H2BC15	CALM2	0.218026	2.75499e-11	TRUE	1.04475
USP42	PIH1D1	0.218009	2.76545e-11	TRUE	1.31704
COQ4	COL17A1	0.217949	2.80076e-11	TRUE	1.1698
CENPT	SLC7A6OS	0.217938	2.80708e-11	TRUE	1.18913
CCDC32	ZFYVE9	0.217902	2.82897e-11	TRUE	0.684485
WASHC5	REEP1	0.21781	2.88471e-11	TRUE	0.800233
TYK2	XAF1	0.217727	2.93639e-11	TRUE	1.53603
CREB1	FGF18	0.217493	3.08622e-11	TRUE	2.64607
RPS24	CHCHD1	0.217492	3.08635e-11	TRUE	1.31012
CEP350	CLMP	0.217424	3.13158e-11	TRUE	0.298507
C19orf25	ANGEL1	0.217418	3.1355e-11	TRUE	1.16711
SNRPD3	S100A16	0.217371	3.16674e-11	TRUE	1.39737
DCAF5	SMARCB1	0.217346	3.18359e-11	TRUE	1.44442
ZNF460	PFKFB4	0.217269	3.2361e-11	TRUE	2.73674
LIG1	FAM174A	0.217231	3.26243e-11	TRUE	0.922091
CFAP47	TBC1D25	0.2172	3.28367e-11	TRUE	1.05652
HYPK	VPS39	0.217179	3.29874e-11	TRUE	0.96052
IWS1	SPATA6	0.217085	3.36479e-11	TRUE	0.776108
ALKAL1	SIGLEC10	0.217014	3.41626e-11	TRUE	1.96912
RASA3	RASA3	0.217013	3.4163e-11	TRUE	1.06182
EIF2B1	SNRNP35	0.216921	3.48391e-11	TRUE	1.12149
SPEN	SERPINB5	0.21691	3.49181e-11	TRUE	1.46289
MYO5C	MYO5C	0.216877	3.51637e-11	TRUE	0.771533
TXNDC17	TRAPPC6A	0.216844	3.54088e-11	TRUE	1.10112
CCNF	IFI27	0.21684	3.5441e-11	TRUE	2.16564
RPL37	TARS1	0.216816	3.56193e-11	TRUE	1.58225
DEGS1	DSG3	0.216815	3.56298e-11	TRUE	1.1671
TNFSF12	PLA1A	0.216768	3.59875e-11	TRUE	1.56286
WDR81	IFT43	0.216765	3.60081e-11	TRUE	1.10649
GTPBP4	GDI2	0.216716	3.63826e-11	TRUE	1.17357
ABCB7	HDAC8	0.216671	3.67341e-11	TRUE	1.27178
MYT1	NOTCH2NLA	0.21662	3.71274e-11	TRUE	1.22184
TAF10	MRPL17	0.216617	3.71565e-11	TRUE	1.60352
BPTF	PLCXD2	0.216595	3.73269e-11	TRUE	1.30921
NCAPD3	NFRKB	0.21652	3.7924e-11	TRUE	1.03477
CENPS	GSTK1	0.216518	3.79392e-11	TRUE	1.01893
MICOS13	NIPAL3	0.216507	3.80267e-11	TRUE	0.737617
LCMT1	CACNG4	0.216483	3.82193e-11	TRUE	3.02634
SARS1	RAP1A	0.216461	3.83966e-11	TRUE	0.733155
ANHX	CATSPER1	0.216458	3.8423e-11	TRUE	2.00361
PRPF38A	PLOD1	0.216445	3.85315e-11	TRUE	1.74361
RNF31	TMEM97	0.21643	3.86497e-11	TRUE	1.85429
PTDSS1	SOX12	0.216403	3.887e-11	TRUE	2.67073
SCYL1	NRN1	0.216402	3.88807e-11	TRUE	0.792317
VPS50	CDK5	0.216367	3.91709e-11	TRUE	1.97076
CCDC12	SPCS1	0.216304	3.96972e-11	TRUE	1.11224
MRPL23	TEC	0.216303	3.97005e-11	TRUE	1.54353
RBM22	HAVCR1	0.216283	3.98685e-11	TRUE	2.82742
ADGRE3	TCF3	0.216266	4.00103e-11	TRUE	2.03348
HIF1AN	EPB41L4B	0.216236	4.02661e-11	TRUE	0.528319
MSMO1	ARL13B	0.21619	4.06615e-11	TRUE	0.925436
LAS1L	NDUFB11	0.216184	4.07096e-11	TRUE	1.37011
PRMT1	OVOL2	0.216175	4.07938e-11	TRUE	1.30252
REXO1	PHACTR1	0.216133	4.11578e-11	TRUE	0.842442
POTEC	CA14	0.216081	4.16083e-11	TRUE	2.85287
CCT4	CCT4	0.215945	4.28187e-11	TRUE	1.40632
KLF16	KLF13	0.215935	4.2909e-11	TRUE	0.746987
PYCARD	HCAR2	0.215929	4.29652e-11	TRUE	0.68068
STOML2	ZNG1A	0.215915	4.30867e-11	TRUE	1.08737
TRAPPC10	PLBD2	0.215902	4.32067e-11	TRUE	1.21161
GNB1L	TRMT2A	0.215901	4.32158e-11	TRUE	1.60353
C10orf88	DOCK1	0.215845	4.37252e-11	TRUE	0.697556
DEFB124	DHX35	0.215842	4.37582e-11	TRUE	1.27651
SIPA1	DPY19L3	0.215816	4.40004e-11	TRUE	1.24531
TRIM50	EZH2	0.215772	4.44054e-11	TRUE	4.62498
BAZ2A	SCEL	0.215712	4.49681e-11	TRUE	0.334382
CCDC9B	CCDC9B	0.215705	4.50345e-11	TRUE	0.68355
RPAP1	EMC7	0.215653	4.55349e-11	TRUE	1.10283
CASKIN2	GRK4	0.215471	4.73133e-11	TRUE	1.34152
CIAO1	EPHA10	0.21546	4.74209e-11	TRUE	1.4526
CENPH	TAF9	0.215411	4.79079e-11	TRUE	1.2407
PNMA3	TCEAL9	0.215303	4.90089e-11	TRUE	0.927041
RPL15	SGMS2	0.215263	4.94235e-11	TRUE	0.518728
HOXC12	ELOVL7	0.215242	4.96441e-11	TRUE	1.01313
GLI4	SCN3B	0.215202	5.00661e-11	TRUE	1.17009
RSRP1	OR4K13	0.215197	5.01155e-11	TRUE	2.47745
GNAT3	NOM1	0.21507	5.14741e-11	TRUE	1.36625
POLRMT	ITGB7	0.215057	5.16104e-11	TRUE	1.2236
CCNH	BTF3	0.214985	5.23993e-11	TRUE	1.06838
TMEM182	SYNE4	0.214984	5.24103e-11	TRUE	1.47744
COG8	COG8	0.214984	5.24114e-11	TRUE	1.01691
UBE2D2	DCAF12	0.214957	5.27025e-11	TRUE	1.30236
BLM	MRPS11	0.214936	5.29348e-11	TRUE	1.24082
YEATS2	EIF2B5	0.214935	5.2944e-11	TRUE	1.38455
LARP4B	GJB1	0.214922	5.30975e-11	TRUE	1.01294
SPECC1	OR10P1	0.214914	5.31811e-11	TRUE	1.89124
PDCD7	PIGB	0.214898	5.33609e-11	TRUE	0.98087
TOPBP1	ISY1	0.214897	5.33744e-11	TRUE	1.27904
SLC35B2	ICAM3	0.214886	5.34943e-11	TRUE	1.16748
SF3B6	CRTAP	0.214867	5.37089e-11	TRUE	0.807607
GINS1	NAA20	0.214863	5.37517e-11	TRUE	1.28288
TP53BP2	RGS16	0.214852	5.38792e-11	TRUE	0.617745
E4F1	TAPBPL	0.214832	5.41011e-11	TRUE	0.908517
DHX35	TMEM150A	0.214747	5.50736e-11	TRUE	1.0774
ORC1	CIB1	0.214695	5.56757e-11	TRUE	1.22238
LRP10	DHX32	0.214521	5.77526e-11	TRUE	1.08926
AFTPH	FNBP1L	0.214517	5.77962e-11	TRUE	0.911457
RBM38	MSN	0.214424	5.89283e-11	TRUE	0.937817
PGK1	CACNA1D	0.214391	5.93365e-11	TRUE	1.33532
TRMT10A	HCST	0.214356	5.978e-11	TRUE	1.13872
PRG4	JADE1	0.214351	5.98363e-11	TRUE	0.668471
SNRPA1	TM2D3	0.21433	6.01047e-11	TRUE	1.02021
GSK3B	KCTD7	0.214328	6.01298e-11	TRUE	1.03443
UBE2Q1	SH3RF2	0.214315	6.02948e-11	TRUE	0.962211
PEX6	LYRM4	0.21429	6.06032e-11	TRUE	1.3208
CAND1	CAND2	0.214287	6.06476e-11	TRUE	0.687363
RPLP2	SLC25A22	0.214262	6.09603e-11	TRUE	1.85339
BCL10	OR4D6	0.214237	6.12839e-11	TRUE	1.58732
CDC42SE2	IKBIP	0.214224	6.1449e-11	TRUE	1.5081
R3HDM1	B3GNT5	0.214197	6.17967e-11	TRUE	1.17772
RASAL3	C19orf25	0.214187	6.19208e-11	TRUE	1.23498
PNKP	PRKD2	0.214039	6.38651e-11	TRUE	1.25139
CRACDL	MAB21L4	0.214001	6.43779e-11	TRUE	0.53287
UFSP2	SBK1	0.213976	6.47107e-11	TRUE	3.68627
GIT1	IL1RAPL1	0.21378	6.74233e-11	TRUE	1.89535
ATXN7L3B	OR6C6	0.213766	6.76102e-11	TRUE	3.00948
VPS25	VPS25	0.213676	6.88884e-11	TRUE	1.27909
TOP1	ROMO1	0.213639	6.94275e-11	TRUE	1.83071
FAM3A	TAS2R42	0.21362	6.97029e-11	TRUE	2.72886
MAF	CD81	0.213537	7.09247e-11	TRUE	0.82634
RFC5	COX6A1	0.213536	7.09306e-11	TRUE	1.29275
STIL	ST3GAL3	0.213497	7.15061e-11	TRUE	0.912414
ADH5	SASH3	0.213486	7.16709e-11	TRUE	1.16093
RAB42	SEPTIN3	0.213388	7.3149e-11	TRUE	#N/A
HAUS2	RPL4	0.213364	7.35261e-11	TRUE	1.15206
ELOF1	ARHGEF10L	0.213349	7.37483e-11	TRUE	0.871843
EGFL6	CDY1B	0.213325	7.4116e-11	TRUE	#DIV/0!
SASS6	CEPT1	0.213287	7.47075e-11	TRUE	0.911693
FGD5	RHBDF1	0.213201	7.60511e-11	TRUE	1.44588
CHERP	SMIM7	0.21316	7.67103e-11	TRUE	1.06475
PIK3R2	TSHZ1	0.213143	7.69787e-11	TRUE	0.837102
FBXL4	TMEM154	0.213104	7.76085e-11	TRUE	1.02325
PHLDA2	KRT4	0.213045	7.85693e-11	TRUE	0.0437439
TRMT112	PRR15L	0.21304	7.86395e-11	TRUE	0.903559
ATP6V0D1	ATP6V0D2	0.212964	7.98951e-11	TRUE	0.53488
STEAP3	STEAP2	0.212929	8.0479e-11	TRUE	1.05656
NAA40	PQBP1	0.212875	8.13899e-11	TRUE	1.3667
SCRN2	ENTHD1	0.212741	8.36836e-11	TRUE	13.7052
CSNK1A1	DZIP3	0.212659	8.51228e-11	TRUE	0.844583
DET1	TMEM25	0.212544	8.71625e-11	TRUE	0.852131
ACY3	PUS3	0.21242	8.94315e-11	TRUE	1.09854
TRPV5	SIX4	0.212401	8.97895e-11	TRUE	2.33476
PRMT2	ATXN1	0.2124	8.98118e-11	TRUE	0.91858
NOMO2	NOMO3	0.212299	9.17101e-11	TRUE	1.31586
MYBBP1A	RANGRF	0.212259	9.24765e-11	TRUE	1.0938
PPP1R14B	RPUSD4	0.212199	9.3632e-11	TRUE	1.13504
COPZ1	RARG	0.212136	9.48644e-11	TRUE	1.32052
GJA3	HMGA2	0.212087	9.58229e-11	TRUE	19.6625
TIMMDC1	ARHGAP25	0.212063	9.63016e-11	TRUE	0.984117
WDR43	ATAD2B	0.212042	9.67087e-11	TRUE	1.31672
RAB7A	MSI1	0.212009	9.7389e-11	TRUE	4.18651
LHFPL2	TIMP2	0.211978	9.80131e-11	TRUE	0.836002
STK38	ORAI3	0.211825	1.01159e-10	TRUE	1.30056
RAD9A	ZER1	0.211794	1.01796e-10	TRUE	0.827066
TFDP2	TFDP1	0.211788	1.0192e-10	TRUE	1.62386
SNRPC	SNRPC	0.211777	1.02169e-10	TRUE	1.64523
AFDN	RPGRIP1	0.211757	1.02576e-10	TRUE	1.24611
DBR1	CKMT1B	0.211756	1.02609e-10	TRUE	1.09545
BICDL2	SHLD1	0.211699	1.0382e-10	TRUE	1.30415
MTOR	RCC2	0.211675	1.0433e-10	TRUE	2.40754
HDAC1	IGF2BP2	0.211643	1.0503e-10	TRUE	2.9281
BABAM1	CCDC85B	0.211546	1.07157e-10	TRUE	1.47025
KLHDC2	FGA	0.211541	1.07268e-10	TRUE	0.315671
ELP4	ELP4	0.211478	1.08655e-10	TRUE	1.05189
GJB3	PRR15	0.211428	1.09779e-10	TRUE	1.22166
THAP12	CLNS1A	0.211394	1.10574e-10	TRUE	1.65621
KNTC1	ZFAND2B	0.211368	1.11159e-10	TRUE	1.00274
NSL1	SRXN1	0.211346	1.11652e-10	TRUE	1.91986
UTP25	ODR4	0.211328	1.12088e-10	TRUE	1.13396
ARHGAP35	ERLIN1	0.211318	1.12297e-10	TRUE	0.971532
EPC2	WAC	0.211308	1.12551e-10	TRUE	0.961673
SMG7	SLC39A1	0.211291	1.12925e-10	TRUE	1.33422
FLT3LG	CERKL	0.211261	1.13625e-10	TRUE	0.875552
HSF1	FDXACB1	0.211254	1.13796e-10	TRUE	1.20442
TTC14	OR2T35	0.211211	1.14803e-10	TRUE	1.53385
CNNM4	KRTAP4-1	0.211123	1.16905e-10	TRUE	3.3218
DDX42	FMC1	0.211107	1.17298e-10	TRUE	1.0292
EMC1	HID1	0.211097	1.17534e-10	TRUE	1.60729
ELN	UBN2	0.211066	1.18284e-10	TRUE	1.22375
DUSP16	PPP1R18	0.211035	1.19058e-10	TRUE	1.43839
CLEC4G	YJU2	0.210869	1.2317e-10	TRUE	1.13288
ANAPC2	TMEM203	0.210864	1.23308e-10	TRUE	1.10964
DNAJC11	PAAF1	0.210777	1.25544e-10	TRUE	1.35949
NUP153	C6orf62	0.210742	1.2644e-10	TRUE	1.19503
PRR12	IL32	0.2107	1.27525e-10	TRUE	1.44417
EIF2B3	DMAP1	0.210687	1.27871e-10	TRUE	1.1678
ACAP2	SGTB	0.210643	1.29043e-10	TRUE	1.05674
USP14	PSMD9	0.210635	1.29244e-10	TRUE	1.16834
FIP1L1	FIP1L1	0.210632	1.29319e-10	TRUE	1.22302
INPP4A	GADL1	0.210603	1.30088e-10	TRUE	0.150877
ETS2	FAM229B	0.210549	1.31544e-10	TRUE	0.854462
PKM	BTG2	0.210529	1.3209e-10	TRUE	0.41053
SMARCAL1	PFKFB2	0.210521	1.3231e-10	TRUE	0.759685
NIN	SIGLEC12	0.210503	1.3281e-10	TRUE	1.40505
QRSL1	TRAF3IP3	0.210502	1.32813e-10	TRUE	1.37508
SOD2	IRAK2	0.210496	1.32996e-10	TRUE	1.19518
TNS4	RHOQ	0.210434	1.34679e-10	TRUE	0.783276
NKTR	NUP58	0.210352	1.3698e-10	TRUE	1.14647
NELFA	NELFA	0.210337	1.37396e-10	TRUE	1.47127
FAAP24	CCDC61	0.21029	1.38729e-10	TRUE	1.17198
ATR	ATR	0.210288	1.38781e-10	TRUE	1.26083
IL36G	CARMIL3	0.210267	1.39368e-10	TRUE	2.49874
NCAPG	ANAPC4	0.210242	1.40084e-10	TRUE	1.09131
RAPGEFL1	GALK1	0.210198	1.41367e-10	TRUE	1.25684
C12orf4	WDFY3	0.210195	1.41447e-10	TRUE	0.833271
PNPT1	RPIA	0.210189	1.41616e-10	TRUE	1.48869
RIOK2	CDK7	0.21011	1.43941e-10	TRUE	1.48782
ARHGAP21	TWF2	0.21006	1.45422e-10	TRUE	1.24248
ZSWIM6	LGALS3	0.210046	1.45843e-10	TRUE	0.824357
VPS33B	CAP2	0.210039	1.46043e-10	TRUE	0.686043
CKAP5	MTCH2	0.20995	1.48719e-10	FALSE	1.0951
TMEM147	ZNF223	0.209938	1.49087e-10	FALSE	1.01981
DCTD	NDFIP2	0.209918	1.4972e-10	FALSE	1.00825
UROC1	STAP1	0.209897	1.50353e-10	FALSE	0.898474
DAPK3	ANXA3	0.20987	1.51182e-10	FALSE	0.583928
DIP2C	C11orf24	0.209849	1.51849e-10	FALSE	1.45633
REXO2	GLYCTK	0.209809	1.53083e-10	FALSE	0.650703
ARMC5	TFAP4	0.209777	1.54092e-10	FALSE	1.94077
PCGF3	PCGF5	0.209771	1.54284e-10	FALSE	0.695594
TWIST1	SLC37A1	0.209756	1.54758e-10	FALSE	1.19919
KHSRP	FUBP1	0.209655	1.57982e-10	FALSE	1.22097
CLPSL1	MAS1	0.209647	1.58231e-10	FALSE	1.18544
TEDC2	CRYBG1	0.209539	1.61751e-10	FALSE	0.788904
UBALD2	MMP15	0.20949	1.63404e-10	FALSE	1.04162
SLC33A1	DDX50	0.209484	1.63587e-10	FALSE	0.970655
DUSP10	OGG1	0.209413	1.65992e-10	FALSE	1.05895
LSG1	RTP4	0.209408	1.66155e-10	FALSE	1.67834
ATP11B	CHSY1	0.209382	1.67046e-10	FALSE	1.05916
TRPM3	FBXW2	0.209334	1.68679e-10	FALSE	0.96638
MUL1	ITGA6	0.209321	1.69114e-10	FALSE	1.30991
TMEM94	FOXN4	0.209253	1.71482e-10	FALSE	3.44109
MDC1	SH2D3C	0.209212	1.72925e-10	FALSE	0.598711
CMTR1	DTNBP1	0.209207	1.73105e-10	FALSE	1.20053
PHLDA1	KLC3	0.209155	1.74961e-10	FALSE	1.67024
NSMCE3	NSMCE3	0.208999	1.80585e-10	FALSE	0.898565
GTF2B	RPAP2	0.208861	1.85754e-10	FALSE	1.23268
STK26	STK26	0.208848	1.86242e-10	FALSE	1.25222
GET3	CGRRF1	0.208731	1.90744e-10	FALSE	0.75585
LETM1	NOP14	0.208728	1.90849e-10	FALSE	1.26539
HK2	PFKFB3	0.20872	1.91171e-10	FALSE	0.464063
BRK1	OTUD7A	0.208687	1.9245e-10	FALSE	1.0136
PTBP1	GNG2	0.208678	1.92791e-10	FALSE	0.907078
TIMM22	CHCHD5	0.208604	1.95706e-10	FALSE	1.23571
UNC93A	GJD4	0.208594	1.96096e-10	FALSE	1.31264
ATP2A1	SYT8	0.208517	1.99196e-10	FALSE	1.61713
NLE1	TAF15	0.208508	1.99573e-10	FALSE	1.23262
WDR83	APOC2	0.208494	2.00125e-10	FALSE	#DIV/0!
ITGB3	PRRG2	0.20849	2.0028e-10	FALSE	0.870963
HBG1	RHOG	0.208486	2.00455e-10	FALSE	1.22801
MEF2D	PCGF2	0.208476	2.00858e-10	FALSE	1.40071
RRP9	GNL3	0.208431	2.02711e-10	FALSE	1.57439
PEX12	ARL10	0.208409	2.03627e-10	FALSE	1.24054
RANBP10	RANBP9	0.208361	2.05604e-10	FALSE	1.1462
CR1	HYAL2	0.208338	2.06562e-10	FALSE	0.799275
MED25	BABAM1	0.208336	2.06676e-10	FALSE	1.32836
NFE2L1	NFE2L3	0.208321	2.07281e-10	FALSE	3.1481
NEK1	EPC1	0.208318	2.07436e-10	FALSE	0.831907
MRPS35	PHB2	0.20831	2.07765e-10	FALSE	1.29902
ANKRD17	CDKN2AIPNL	0.20828	2.09025e-10	FALSE	1.20307
WWC2	SERTAD1	0.208239	2.1078e-10	FALSE	0.603748
RARS1	PLP1	0.208219	2.11637e-10	FALSE	3.51902
LINC02898	HLTF	0.208207	2.12127e-10	FALSE	1.33288
HEPACAM2	HRH3	0.208201	2.12424e-10	FALSE	2.64876
SEC61A1	RIMS4	0.208195	2.12648e-10	FALSE	1.9209
BHLHE40	EMP2	0.208188	2.12979e-10	FALSE	0.463615
RNASEH2C	ZBTB42	0.208064	2.18408e-10	FALSE	1.2139
NOP14	TMEM129	0.208056	2.18741e-10	FALSE	0.974356
PPP2R3C	ARL2	0.208053	2.18865e-10	FALSE	0.975852
ARSJ	AREG	0.208026	2.20086e-10	FALSE	1.01017
ZC3H12A	IFNA2	0.207931	2.24334e-10	FALSE	1.0656
PKNOX1	LZTS1	0.207918	2.24944e-10	FALSE	2.69792
PREX1	MET	0.207909	2.25345e-10	FALSE	1.83919
DCLRE1A	PARD3	0.207907	2.25464e-10	FALSE	0.920571
HNF4G	USP11	0.207904	2.25578e-10	FALSE	1.0806
OXCT2	GPR6	0.207863	2.27459e-10	FALSE	1.28227
EPB42	RCCD1	0.207849	2.28091e-10	FALSE	1.76511
MRPS30	RPL37	0.207761	2.32186e-10	FALSE	1.46524
ZBTB7A	VANGL2	0.20776	2.32275e-10	FALSE	2.0186
TBCA	ARHGEF38	0.207672	2.36425e-10	FALSE	1.03755
STRN	TRMT5	0.207639	2.38023e-10	FALSE	1.11733
CDC25B	ROPN1B	0.20763	2.38461e-10	FALSE	1.05243
RPAP3	GAL3ST1	0.207604	2.39718e-10	FALSE	2.21941
CD82	SIGIRR	0.207481	2.4574e-10	FALSE	1.02613
SOX2	FXYD5	0.207475	2.46028e-10	FALSE	1.90301
PSME3	HMGB2	0.207466	2.46471e-10	FALSE	1.87469
KMT2E	GATA2	0.207439	2.47819e-10	FALSE	0.705021
SSRP1	CLP1	0.207427	2.48431e-10	FALSE	1.21456
RAI1	ITGB3	0.20742	2.48803e-10	FALSE	0.819501
IMPACT	MEF2C	0.207232	2.58421e-10	FALSE	0.750601
ATRX	PCSK9	0.207211	2.59525e-10	FALSE	1.97495
H2BC11	CFL2	0.207156	2.62404e-10	FALSE	0.438635
RBFA	CTDP1	0.207111	2.64792e-10	FALSE	1.14637
CLEC18A	ARPP21	0.207043	2.68444e-10	FALSE	1.4251
POU3F1	PSKH2	0.206991	2.7129e-10	FALSE	0.498604
RMI2	ZNF174	0.206975	2.72161e-10	FALSE	1.2182
MRPS11	HVCN1	0.206828	2.80373e-10	FALSE	1.00553
RCC1	WASF2	0.206808	2.81476e-10	FALSE	0.910825
KDM6A	IFI16	0.206784	2.82829e-10	FALSE	1.6602
RRAS2	MLX	0.206764	2.83999e-10	FALSE	0.97097
PLK4	CHI3L1	0.206719	2.86578e-10	FALSE	4.04058
PAXBP1	SOD1	0.206693	2.88082e-10	FALSE	0.99305
ZNF844	RANBP3	0.20668	2.8882e-10	FALSE	1.1414
CASP8	TNFSF10	0.206666	2.89635e-10	FALSE	1.0616
IGFBP5	RASSF6	0.20663	2.91753e-10	FALSE	0.754752
GMNN	RNF150	0.206609	2.92965e-10	FALSE	0.341919
LRCH1	REPS2	0.206606	2.93148e-10	FALSE	1.14807
CAPZA1	MADD	0.206581	2.94626e-10	FALSE	1.07357
SNRNP27	AUP1	0.206567	2.95499e-10	FALSE	1.4838
LPCAT1	DST	0.206498	2.99592e-10	FALSE	0.619393
DNAJC14	PDZK1IP1	0.20649	3.00057e-10	FALSE	0.78589
MPDZ	TMEM158	0.206446	3.02766e-10	FALSE	1.72293
ZC3H15	OR11G2	0.206413	3.04738e-10	FALSE	1.56593
MTG2	CCDC69	0.206406	3.05174e-10	FALSE	0.308004
ZNF571	FLT3LG	0.206387	3.06354e-10	FALSE	0.918496
TTC27	PLAAT3	0.206332	3.09796e-10	FALSE	0.794344
BRAP	ZNF22	0.206324	3.10297e-10	FALSE	0.960631
HNRNPA1	CBX3	0.206291	3.12309e-10	FALSE	1.96577
GPATCH1	GPATCH1	0.206289	3.12491e-10	FALSE	1.20893
PIGY	TNFAIP8L2	0.206274	3.13402e-10	FALSE	1.2051
TMEM241	OR4K1	0.206267	3.13837e-10	FALSE	2.44132
DZANK1	VPS16	0.20626	3.14279e-10	FALSE	1.3329
TUBAL3	ZNF674	0.206223	3.16642e-10	FALSE	1.09282
TUBGCP2	GLRX3	0.206211	3.17406e-10	FALSE	1.48736
EXT2	TRPV2	0.206201	3.18044e-10	FALSE	1.06117
MAGEC1	TEKT4	0.206189	3.18818e-10	FALSE	1.25092
CENPL	DCAF8	0.206162	3.20532e-10	FALSE	0.971676
CNGA4	NAP1L4	0.206135	3.22261e-10	FALSE	1.22336
SEC61G	CDK13	0.206095	3.24846e-10	FALSE	1.16799
COX7C	SNCG	0.206055	3.27523e-10	FALSE	1.26103
PPP1R8	BECN1	0.206036	3.28728e-10	FALSE	0.966327
OSGIN2	ZNF623	0.206018	3.29931e-10	FALSE	1.46459
POLR1A	SOX6	0.206015	3.30129e-10	FALSE	1.18534
SMC4	SMC4	0.205988	3.31949e-10	FALSE	2.57058
APOA4	ZNF730	0.205985	3.3211e-10	FALSE	#N/A
GABPA	MRPL39	0.205975	3.32769e-10	FALSE	1.08369
TERF1	PITX1	0.205919	3.36561e-10	FALSE	1.00108
DBNDD2	MRGBP	0.20591	3.37183e-10	FALSE	2.09925
KMT2A	DLK2	0.205899	3.37927e-10	FALSE	1.06676
SLC22A12	SCML2	0.205883	3.39e-10	FALSE	1.84324
SAR1A	SFN	0.20587	3.39877e-10	FALSE	1.70544
DONSON	DONSON	0.205828	3.4271e-10	FALSE	2.66772
DISP3	PRKCI	0.205825	3.42964e-10	FALSE	1.33669
RPL37A	BCS1L	0.205824	3.43005e-10	FALSE	1.36622
CLPTM1	ARMC6	0.205816	3.43583e-10	FALSE	1.38929
ARID2	PSMB5	0.205808	3.44128e-10	FALSE	1.44995
CPED1	CLCF1	0.205802	3.44542e-10	FALSE	1.13867
ACSM4	TRPC5	0.205739	3.48887e-10	FALSE	5.55671
UTP20	SKAP1	0.205737	3.49024e-10	FALSE	0.917392
ARIH1	NREP	0.20562	3.57351e-10	FALSE	1.82939
CPEB4	MARVELD1	0.205571	3.60822e-10	FALSE	1.05311
NLRP7	SEMA4F	0.205563	3.6145e-10	FALSE	1.31018
CCNL2	GJB2	0.205523	3.64356e-10	FALSE	1.39835
NEPRO	NIT2	0.205434	3.70873e-10	FALSE	1.29612
CTU2	ZDHHC11B	0.205402	3.73247e-10	FALSE	#N/A
C9orf131	RANBP6	0.205338	3.78036e-10	FALSE	0.931793
EIF4G2	TMEM9B	0.20533	3.78674e-10	FALSE	0.898382
DDX18	TSN	0.205279	3.82593e-10	FALSE	1.23576
ZNF189	MIGA2	0.205265	3.83604e-10	FALSE	1.02873
PIK3C2B	EPHB4	0.205231	3.86227e-10	FALSE	1.14277
ARHGAP11A	SPINT1	0.205195	3.89038e-10	FALSE	1.26305
SDE2	ARF1	0.205089	3.9734e-10	FALSE	1.31028
SARS2	SARS2	0.205035	4.01663e-10	FALSE	1.04842
WDR62	NPL	0.205032	4.01911e-10	FALSE	1.23108
REPS1	RUNX1T1	0.205024	4.02554e-10	FALSE	0.457191
GPS1	METTL23	0.204963	4.07444e-10	FALSE	1.23148
LSM6	TNFRSF14	0.204953	4.08299e-10	FALSE	1.33272
GEMIN5	HIGD2A	0.204952	4.08356e-10	FALSE	1.18678
TMEM129	UGDH	0.204934	4.09833e-10	FALSE	1.16619
UBALD1	MYO1D	0.204927	4.10406e-10	FALSE	0.90235
ALOXE3	SLC5A4	0.204926	4.10514e-10	FALSE	1.36638
NUF2	UFC1	0.204925	4.10595e-10	FALSE	1.2659
RPS8	GPBP1L1	0.204908	4.11949e-10	FALSE	0.910768
ELOB	BCL2L15	0.204849	4.16884e-10	FALSE	0.70417
TECRL	ANHX	0.20484	4.17624e-10	FALSE	#N/A
RARA	PTCH1	0.204833	4.18199e-10	FALSE	0.877853
SEMA4B	CREM	0.204748	4.25356e-10	FALSE	0.714502
SETD2	TSPYL2	0.204722	4.27557e-10	FALSE	0.872448
LEO1	MAGI3	0.204708	4.28761e-10	FALSE	0.647212
CENPQ	MMUT	0.204685	4.3073e-10	FALSE	0.690429
MT1B	DEF8	0.204661	4.32804e-10	FALSE	1.13606
PKD1	ESPN	0.204579	4.39915e-10	FALSE	1.22731
WDR26	PXK	0.20456	4.416e-10	FALSE	0.765424
RAB1A	PPP1CA	0.204543	4.4308e-10	FALSE	1.38599
APPBP2	IL18	0.204526	4.44541e-10	FALSE	1.1075
CALM1	PKN1	0.204508	4.46205e-10	FALSE	1.44906
EVA1A	EPS8L1	0.204478	4.48816e-10	FALSE	1.17892
TMEM161A	NDUFA7	0.204473	4.4928e-10	FALSE	1.40676
ANKRD26	BPIFA2	0.204447	4.51568e-10	FALSE	0.0506159
GNL1	TMEM170B	0.204393	4.56482e-10	FALSE	0.963067
RTP2	VAT1	0.204355	4.5991e-10	FALSE	1.09339
VAV3	ZC3HC1	0.204346	4.60798e-10	FALSE	1.43258
VARS2	VARS2	0.204257	4.69027e-10	FALSE	1.49465
PPM1J	CCDC159	0.204217	4.72735e-10	FALSE	1.15069
PRELP	OSBPL10	0.20418	4.76282e-10	FALSE	1.07199
SACM1L	RPSA	0.204169	4.77277e-10	FALSE	1.37545
FANCL	ALDH1A1	0.204167	4.77514e-10	FALSE	0.647891
TXNRD2	ATF4	0.204165	4.77647e-10	FALSE	1.11104
CHD8	SPRED3	0.204043	4.89366e-10	FALSE	2.66549
MRPS7	ADAM22	0.203946	4.98874e-10	FALSE	1.17383
SHISA5	TP53INP1	0.203855	5.07957e-10	FALSE	1.29917
NAT10	ANO9	0.203854	5.08098e-10	FALSE	2.1854
ARRB2	NHP2	0.203829	5.10629e-10	FALSE	1.65657
LIN54	LIN54	0.203828	5.10706e-10	FALSE	1.13149
WDR89	TMEM216	0.203805	5.13052e-10	FALSE	1.25622
BUB3	HDHD2	0.203758	5.17849e-10	FALSE	0.876088
WASHC4	NTSR1	0.203735	5.20266e-10	FALSE	2.14254
SREBF2	CLU	0.203713	5.22489e-10	FALSE	1.2685
PRELID3A	CEP192	0.203706	5.23287e-10	FALSE	1.24688
STX5	SLC45A2	0.20368	5.25909e-10	FALSE	26.1278
VKORC1L1	EPX	0.20366	5.27977e-10	FALSE	1.72705
VPS35	ITFG1	0.20366	5.2805e-10	FALSE	0.858879
VBP1	SSR4	0.20366	5.28071e-10	FALSE	1.4416
UNC45A	HDDC3	0.203645	5.29612e-10	FALSE	1.14718
ZNF410	HOXA1	0.203625	5.31727e-10	FALSE	1.67571
MED7	MED7	0.203605	5.33817e-10	FALSE	0.873308
EIF5A	EIF5A2	0.203568	5.37724e-10	FALSE	1.18689
CPSF6	YEATS4	0.203541	5.40619e-10	FALSE	1.58507
TSPAN5	ANTXR2	0.203532	5.41563e-10	FALSE	0.461285
COL3A1	RASSF5	0.203491	5.46022e-10	FALSE	0.881088
ONECUT1	PRKAG2	0.203485	5.46704e-10	FALSE	0.756594
PEX3	DPYSL4	0.203361	5.60215e-10	FALSE	3.61725
UQCRC2	FAT2	0.203285	5.68795e-10	FALSE	1.5357
DUSP5	TSPAN2	0.203273	5.70113e-10	FALSE	0.341535
KTI12	IL10RA	0.203268	5.70678e-10	FALSE	1.00612
DDB1	DDB1	0.203265	5.71016e-10	FALSE	1.11991
NSUN5	PTBP2	0.20317	5.81813e-10	FALSE	0.997901
SPTY2D1	HRH1	0.203138	5.85517e-10	FALSE	1.1852
FBXL5	POLD4	0.203122	5.87396e-10	FALSE	1.14383
SMCP	MRPL9	0.203058	5.94803e-10	FALSE	1.55218
AHR	MARCHF4	0.203015	5.99938e-10	FALSE	#N/A
MORF4L1	LAMA5	0.20301	6.00579e-10	FALSE	1.42566
AMBRA1	CUBN	0.20299	6.02859e-10	FALSE	0.324179
MARS1	MARS1	0.202965	6.05918e-10	FALSE	1.60118
XRN1	AMBP	0.202918	6.11509e-10	FALSE	0.363261
CHRM4	TMEM41B	0.202909	6.12584e-10	FALSE	1.08365
PELI1	EIF2B4	0.202891	6.1479e-10	FALSE	1.28149
ANKLE2	TMBIM6	0.202881	6.16076e-10	FALSE	0.877196
GNG5	HYKK	0.202843	6.20705e-10	FALSE	0.714729
GNL3	NPRL2	0.202826	6.22767e-10	FALSE	1.28882
ZACN	CCL3	0.202814	6.24257e-10	FALSE	1.30269
FADD	BACE1	0.202794	6.26639e-10	FALSE	0.992404
USP39	USP39	0.202777	6.28733e-10	FALSE	1.43719
GRWD1	CLASRP	0.202704	6.37867e-10	FALSE	1.50923
GATAD1	NR2F6	0.202679	6.41084e-10	FALSE	1.62393
ABCE1	PRMT9	0.202669	6.42343e-10	FALSE	0.71057
RHOH	LMNA	0.202643	6.45703e-10	FALSE	0.970705
SOX30	CXCL16	0.202571	6.54844e-10	FALSE	1.01352
DPH3	HBA1	0.202545	6.5817e-10	FALSE	0.585999
NRAS	ABLIM1	0.202514	6.62322e-10	FALSE	0.576957
SAP18	PIBF1	0.202485	6.66039e-10	FALSE	1.0024
ATP9B	SLC66A2	0.202466	6.68588e-10	FALSE	0.803558
TMCO6	LSM6	0.20242	6.74676e-10	FALSE	1.11467
NDC1	RAP1GAP	0.202409	6.76047e-10	FALSE	0.467225
CHAMP1	HEATR6	0.202337	6.85769e-10	FALSE	1.39511
TP73	ELOVL4	0.202322	6.8777e-10	FALSE	0.98452
ZNF546	CLDND2	0.202312	6.89193e-10	FALSE	1.10144
CENPA	COMMD1	0.202252	6.97395e-10	FALSE	1.04888
PEA15	TRIM59	0.202246	6.98137e-10	FALSE	2.76937
DYNLT1	HERPUD1	0.202243	6.98604e-10	FALSE	0.755235
GIMAP4	S100A2	0.20224	6.98975e-10	FALSE	2.47157
PML	WWTR1	0.202167	7.09116e-10	FALSE	0.708894
USP48	NKIRAS1	0.20214	7.12878e-10	FALSE	0.847186
SYT14	NADK	0.202099	7.18707e-10	FALSE	1.11095
INCENP	OTUB1	0.202084	7.20816e-10	FALSE	1.38347
H1-1	FRMPD1	0.202027	7.28825e-10	FALSE	1.23697
MRPL10	ICAM2	0.202007	7.31797e-10	FALSE	0.549487
RFTN1	TWIST1	0.201977	7.36168e-10	FALSE	1.27236
SKP1	VDAC1	0.201954	7.39489e-10	FALSE	1.38086
WDFY4	KLHL40	0.201934	7.42372e-10	FALSE	0.162077
ZFP82	CTU1	0.201845	7.55421e-10	FALSE	2.06411
NOC4L	NOC4L	0.201788	7.63984e-10	FALSE	1.6669
GRN	FCRLB	0.201765	7.67472e-10	FALSE	2.64352
OLFM4	A1BG	0.201709	7.75864e-10	FALSE	0.336021
MRPS17	FCRLA	0.201709	7.75955e-10	FALSE	3.53268
RAB11A	SNAI2	0.201701	7.77053e-10	FALSE	1.11198
PDGFRA	F11R	0.201691	7.78595e-10	FALSE	1.15088
DBF4	CRELD2	0.201689	7.78885e-10	FALSE	1.29509
SUMO3	PXN	0.201661	7.83253e-10	FALSE	1.01104
RANBP3	ZNF121	0.201657	7.83837e-10	FALSE	1.69409
NSFL1C	AS3MT	0.201644	7.85793e-10	FALSE	0.705855
YAE1	HIBADH	0.201633	7.87475e-10	FALSE	0.688587
TFAM	NCKAP1L	0.201603	7.92108e-10	FALSE	1.18012
SPIN3	OR12D2	0.201582	7.95487e-10	FALSE	3.22252
CNGA1	DHX15	0.201542	8.01783e-10	FALSE	1.19961
ALS2	MISP	0.201477	8.11982e-10	FALSE	0.89565
RGP1	CCSAP	0.20144	8.17866e-10	FALSE	1.95232
ZNF675	PLXNB3	0.201405	8.23544e-10	FALSE	2.72352
AP2A1	AP2A2	0.201382	8.27201e-10	FALSE	0.91228
CDK19	PPP1R13L	0.201369	8.2939e-10	FALSE	1.43694
TUBD1	FMNL1	0.201319	8.37619e-10	FALSE	1.38901
MEF2A	ID1	0.201308	8.3936e-10	FALSE	0.784492
ZNF511	IKZF3	0.201308	8.3936e-10	FALSE	1.39316
CLEC2L	ADAM8	0.20125	8.48965e-10	FALSE	3.21361
TEX35	N6AMT1	0.201248	8.49331e-10	FALSE	0.999363
CCDC185	NFE2L1	0.20123	8.52346e-10	FALSE	0.813008
SPRR2G	NELL2	0.201226	8.52947e-10	FALSE	2.24577
RNF34	UPK3B	0.20119	8.58895e-10	FALSE	0.688185
H2BC5	LAMC1	0.201169	8.62585e-10	FALSE	0.985762
TSEN54	MRPL38	0.201167	8.62771e-10	FALSE	1.38729
ZDHHC21	ITPR3	0.201161	8.63835e-10	FALSE	1.42966
MCF2L	COL19A1	0.201152	8.65358e-10	FALSE	0.878123
MRPL19	RPS27A	0.201142	8.67002e-10	FALSE	1.30758
THNSL2	GTF3C2	0.201128	8.69466e-10	FALSE	1.33988
N6AMT1	SYT7	0.201118	8.71169e-10	FALSE	1.16933
PRPF40A	CYTL1	0.201117	8.71254e-10	FALSE	1.89732
SLC35E1	CLCN5	0.201077	8.78168e-10	FALSE	0.500131
PSMD1	PSMD1	0.201073	8.78787e-10	FALSE	1.24378
PSMD8	RRAS	0.20105	8.82819e-10	FALSE	0.693452
MRM2	KIAA0040	0.201036	8.85326e-10	FALSE	0.813495
RIC8A	S100A8	0.200974	8.95968e-10	FALSE	0.705538
GYPA	LYG1	0.200938	9.02438e-10	FALSE	1.5165
BICRA	PLK2	0.200926	9.04463e-10	FALSE	1.10698
TRAPPC5	NDUFA11	0.200861	9.16051e-10	FALSE	1.23988
HPR	EMC8	0.200847	9.18524e-10	FALSE	1.43722
DGKI	OR5D13	0.200786	9.29573e-10	FALSE	3.97501
HIVEP1	SMURF2	0.200776	9.31408e-10	FALSE	1.05126
CAMLG	LYRM7	0.20076	9.34324e-10	FALSE	0.821283
JAK1	MIA	0.200696	9.46129e-10	FALSE	3.34273
PHAX	SAP30L	0.200685	9.48071e-10	FALSE	0.740211
MRPL49	PCF11	0.20068	9.49053e-10	FALSE	0.857837
AOC1	NLRP3	0.200678	9.49402e-10	FALSE	1.09403
COX10	KCTD11	0.200601	9.63725e-10	FALSE	1.08993
DNAJC2	HINFP	0.200594	9.65118e-10	FALSE	1.27603
ZNF296	CDK2AP1	0.200562	9.71144e-10	FALSE	1.83016
LIN7C	ZNF830	0.200556	9.72244e-10	FALSE	1.05711
AMOTL1	SLC29A4	0.200554	9.72687e-10	FALSE	1.23135
STX16	IFITM3	0.200529	9.77379e-10	FALSE	1.3307
HSPA9	TNIP1	0.200527	9.77722e-10	FALSE	0.931042
PABIR1	BCOR	0.200524	9.78256e-10	FALSE	1.05018
ZFP36L2	SYNE2	0.200499	9.83211e-10	FALSE	0.608051
ATPSCKMT	ENPP1	0.200404	1.00155e-09	FALSE	0.664863
CEP85	NFKBIE	0.200371	1.00804e-09	FALSE	1.73274
TMEM207	DLG4	0.200366	1.0089e-09	FALSE	1.34164
CDC42BPG	BICDL1	0.200359	1.01038e-09	FALSE	0.568927
CEP131	CHPF	0.200348	1.01255e-09	FALSE	1.81102
POC1A	POC1B	0.200324	1.01732e-09	FALSE	1.21335
GRB10	SHH	0.200319	1.01833e-09	FALSE	1.00276
ZNF679	SMARCD3	0.200286	1.02484e-09	FALSE	1.26275
SPINT4	MTG2	0.200273	1.02746e-09	FALSE	1.43223
TAF9B	ARID3A	0.20026	1.03e-09	FALSE	2.36017
RB1CC1	ITIH2	0.20024	1.03402e-09	FALSE	0.619744
USP38	PRPF38A	0.200172	1.04779e-09	FALSE	1.132
RSAD1	CBR4	0.200148	1.05276e-09	FALSE	0.832152
FCHO1	BSG	0.200134	1.05553e-09	FALSE	1.2579
SNRNP200	CIAO1	0.20012	1.05853e-09	FALSE	1.16311
CD63	SYP	0.200098	1.06314e-09	FALSE	1.44088
ATP5F1B	LCP1	0.200059	1.07117e-09	FALSE	1.11406
PSMB8	PLEKHA1	0.200051	1.07284e-09	FALSE	0.875414
EPC1	PHC1	0.200048	1.07341e-09	FALSE	1.12333
C17orf50	SECISBP2	0.200031	1.07707e-09	FALSE	0.949731
LYRM9	EVI2B	0.200015	1.08028e-09	FALSE	1.12047
DSTN	CHRNA1	0.199989	1.08574e-09	FALSE	2.46203
USP33	APOBEC3D	0.199987	1.08628e-09	FALSE	1.3478
NRP2	TCIRG1	0.199943	1.09549e-09	FALSE	1.51559
NPR1	OR6B3	0.199924	1.09968e-09	FALSE	1.21947
MAST2	RLBP1	0.199869	1.11152e-09	FALSE	11.5549
PLEKHG6	RAPH1	0.199848	1.11592e-09	FALSE	0.791463
FANCG	NUP62CL	0.19983	1.11996e-09	FALSE	1.03015
RAB21	LRRC49	0.199822	1.12164e-09	FALSE	0.86425
ZNF300	TEAD1	0.199797	1.12714e-09	FALSE	0.698912
HHEX	UBE2H	0.199777	1.13149e-09	FALSE	1.22544
NAPB	UBOX5	0.199731	1.1416e-09	FALSE	1.01754
TPI1	CACFD1	0.199709	1.1466e-09	FALSE	0.991577
STEEP1	TMEM60	0.199683	1.15234e-09	FALSE	1.30045
ZNF213	KBTBD8	0.199676	1.15384e-09	FALSE	1.00737
DSG2	CXXC1	0.199651	1.15955e-09	FALSE	1.25875
ESAM	DEFB133	0.199645	1.16099e-09	FALSE	3.16918
CRB3	CSTA	0.199624	1.1656e-09	FALSE	0.480791
XXYLT1	RSAD1	0.199624	1.16567e-09	FALSE	1.10018
PCYT2	PROCR	0.199618	1.16707e-09	FALSE	1.06897
YARS1	ARHGAP15	0.199578	1.17615e-09	FALSE	1.16037
EIF4E3	FUT1	0.199565	1.17916e-09	FALSE	1.04247
DDI2	F2RL1	0.199533	1.18642e-09	FALSE	0.753599
OSTC	CARD8	0.199502	1.19353e-09	FALSE	0.96969
PPP4R3A	NUDT13	0.19946	1.20346e-09	FALSE	1.13772
CHRNB3	PPP2R2A	0.199453	1.20507e-09	FALSE	1.03946
SLC30A1	ADGRG1	0.199434	1.20952e-09	FALSE	1.4633
VGLL1	CEACAM16	0.19921	1.2632e-09	FALSE	1.65379
TBC1D26	PEMT	0.199177	1.27113e-09	FALSE	0.91853
FBL	FBL	0.199144	1.27946e-09	FALSE	1.58148
TIPIN	FEM1B	0.199136	1.28132e-09	FALSE	0.815065
MFN2	RPL11	0.199088	1.29341e-09	FALSE	1.00875
CABP2	FAM118B	0.198986	1.31912e-09	FALSE	1.04635
RAD23A	TIMM13	0.198985	1.31943e-09	FALSE	1.46424
YPEL3	KPNA7	0.198974	1.32219e-09	FALSE	1.94391
ZG16	C1orf116	0.198914	1.33748e-09	FALSE	0.615554
BCL9L	PHLDB2	0.198911	1.33826e-09	FALSE	0.59073
PHGDH	RMND5A	0.198886	1.34477e-09	FALSE	0.925454
INTS2	VMP1	0.198817	1.36307e-09	FALSE	1.46789
ELOVL2	DNMBP	0.198688	1.39743e-09	FALSE	0.822175
YLPM1	CDCA4	0.198671	1.40184e-09	FALSE	2.96311
GSTO1	ZNF804A	0.198671	1.40203e-09	FALSE	1.70177
LSM12	MYO10	0.198668	1.40265e-09	FALSE	1.50974
N4BP3	GSTO2	0.198651	1.40729e-09	FALSE	1.04303
CLNS1A	ALG8	0.198611	1.41829e-09	FALSE	1.58365
MTCH1	RGS12	0.198546	1.43623e-09	FALSE	1.33493
PPP1R7	CXCR4	0.19851	1.44625e-09	FALSE	1.46258
BEND3	BCL2A1	0.198509	1.44652e-09	FALSE	1.523
SBNO1	TGFBI	0.198495	1.45045e-09	FALSE	3.05242
RPS9	NDUFA3	0.198485	1.45322e-09	FALSE	1.2788
SFRP1	MCPH1	0.198466	1.45862e-09	FALSE	0.969426
HLA-DRB5	MRAP	0.19846	1.46016e-09	FALSE	0.151791
SPTBN1	KCNN4	0.198423	1.47083e-09	FALSE	2.07132
ABCB8	LY6K	0.198422	1.47094e-09	FALSE	3.49246
SUN5	ZNF697	0.198375	1.48437e-09	FALSE	1.2762
GADD45GIP1	ANKRD36C	0.198365	1.48723e-09	FALSE	#N/A
ZBTB21	NCS1	0.198292	1.50838e-09	FALSE	0.795938
PDRG1	LTBR	0.198277	1.51266e-09	FALSE	1.44266
RNASE6	COQ6	0.198237	1.52455e-09	FALSE	0.978297
SRP68	UBE2O	0.198223	1.52861e-09	FALSE	1.56407
ZCCHC24	POLL	0.198149	1.5506e-09	FALSE	1.09923
RD3	SEZ6L2	0.198144	1.55188e-09	FALSE	2.58451
PANK3	LCP2	0.198136	1.55425e-09	FALSE	1.30352
ATAD5	COASY	0.198135	1.55475e-09	FALSE	1.25263
ZBTB12	GYPC	0.198052	1.57987e-09	FALSE	0.732065
SCNM1	CD84	0.198037	1.5842e-09	FALSE	1.80441
ADGRL1	CLPP	0.19802	1.58948e-09	FALSE	1.34071
ZFP36	ZNF586	0.198012	1.59206e-09	FALSE	1.08169
ZNF292	MGST2	0.197976	1.60295e-09	FALSE	0.981201
IFNAR1	CXCL11	0.197956	1.60919e-09	FALSE	4.63618
COX7B	COX7B2	0.197913	1.62269e-09	FALSE	43.6026
KLF3	GDF11	0.1979	1.62657e-09	FALSE	2.13283
H2AC16	TP53I3	0.197866	1.63734e-09	FALSE	0.967856
NOSIP	SAP30	0.197829	1.64913e-09	FALSE	1.85249
DNMT3B	PARD6B	0.197789	1.6619e-09	FALSE	0.924769
VIPR1	FAM227A	0.197764	1.66972e-09	FALSE	#N/A
POLR2E	TBC1D2	0.19775	1.67412e-09	FALSE	1.08824
SRRD	RNASE7	0.197719	1.68429e-09	FALSE	1.06246
MDM4	KHDC1	0.197666	1.70164e-09	FALSE	2.16012
COPB2	SLC44A2	0.197658	1.70406e-09	FALSE	0.878231
TRIM33	CFAP161	0.197619	1.71701e-09	FALSE	0.861414
ZCRB1	KIF12	0.197619	1.71711e-09	FALSE	0.721481
CD99	SYAP1	0.19761	1.72008e-09	FALSE	1.17065
TINAGL1	PKP2	0.197599	1.72365e-09	FALSE	0.971286
HBD	ZDHHC13	0.197571	1.73278e-09	FALSE	1.2647
CFC1B	SV2A	0.197538	1.74394e-09	FALSE	2.20258
CEP97	CCDC167	0.197537	1.74427e-09	FALSE	2.37426
APRT	MMP17	0.197512	1.75271e-09	FALSE	3.97683
GGT1	PRODH	0.197486	1.76144e-09	FALSE	1.16327
PROSER2	PROSER2	0.197461	1.77002e-09	FALSE	1.07911
DDA1	SH2B2	0.197406	1.7886e-09	FALSE	1.94661
PCSK7	C1QL3	0.197389	1.79455e-09	FALSE	0.755278
C1orf131	C1orf131	0.197329	1.81538e-09	FALSE	1.6307
SNAPC4	CARD19	0.197308	1.82252e-09	FALSE	1.48816
RNF125	IER3IP1	0.197247	1.84422e-09	FALSE	1.16827
MRTFB	RAET1L	0.197159	1.87549e-09	FALSE	1.32772
DDX49	RFXANK	0.197142	1.88154e-09	FALSE	1.60616
QKI	NHSL1	0.197124	1.88801e-09	FALSE	0.788943
CWC22	PON3	0.19712	1.88945e-09	FALSE	0.455005
[truncated: 7,025 more rows]

## Sheet: Supplementary Table 2
Results (reads)																Results (MAGeCK)
Guide_Identifier	Gene_Identifier	K562 sgControl	K562 sgCDS2	MCF7 sgControl	MCF7 sgCDS2	NCI-H2030 sgControl	NCI-H2030 sgCDS2	LPS141 sgControl	LPS141 sgCDS2	SK-MEL-2 sgControl	SK-MEL-2 sgCDS2	SK-MEL-2 extended culture sgControl	SK-MEL-2 extended culture sgCDS2	Library plasmid reference		Cell line K562	pos|fdr	pos|lfc	Cell line NCI-H2030	pos|fdr	pos|lfc	Cell line LPS141	pos|fdr	pos|lfc	Cell line SK-MEL-2	pos|fdr	pos|lfc	Cell line MCF7	pos|fdr	pos|lfc
CATCTTCTTTCACCTGAACG	A1BG	255	201	164	176	111	125	205	79	21	0	77	2	831		PIP5K1A	1	-4.2922	MYLIP	1	-1.6906	CDS1	1	-3.1498	IGDCC3	0.998835	2.4586	BAMBI	0.9775	-0.58297
CTCCGGGGAGAACTCCGGCG	A1BG	349	667	605	550	363	276	293	215	111	4	160	10	767		CPA1	1	-4.2062	PTEN	1	-1.0818	BAP1	1	-2.3036	TGFBR1	0.998835	-5.7051	ADAR	0.999988	-1.0884
TCTCCATGGTGCATCAGCAC	A1BG	0	0	0	1	0	0	0	0	3	0	0	0	14		PHIP	1	-2.9665	SOCS3	1	-1.2457	MYLIP	1	-2.4197	LYRM9	0.998835	-1.5607	TIGD2	0.999988	-0.6058
TGGAAGTCCACTCCACTCAG	A1BG	512	864	598	547	297	327	536	342	383	0	211	1	836		HIST1H3D	1	-2.9274	NF2	0.997378	-0.96157	NR1H2	1	-1.2112	NOG	0.998835	-1.5097	SPIDR	0.907536	-0.64693
ACAGGAAGAATTCAGTTATG	A1CF	108	108	396	381	168	197	238	71	89	110	108	3	649		TNFSF12	1	-0.96008	KCTD5	1	-1.0867	BRD1	1	-0.91146	ZNF418	0.998835	-2.4236	MBD1	0.970078	-0.085189
AGTTATGTTAGGTATACCCG	A1CF	109	750	227	266	203	127	135	164	18	0	47	0	706		DGCR8	0.621911	-4.0338	EIF4E1B	0.997596	-0.27659	KMT2D	1	-0.79915	BCL3	0.998835	-5.4885	SPAG1	0.847059	-0.29698
CTTCATTTCCCAGCCACCAA	A1CF	194	741	181	201	126	90	119	116	126	14230	92	9	875		MRPL41	0.851439	-3.9256	LATS2	1	-0.72513	DAZAP1	1	-1.198	ZMYND12	0.998928	-2.3906	TCF4	0.857124	0.28884
GAATTCAACAATATCAAACC	A1CF	41	6	48	78	18	21	42	38	9	0	6	0	620		ZDHHC17	1	-2.8654	PDHA1	1	-0.85297	OR4M2	1	-0.80399	FGF17	0.998835	-5.238	DLX1	0.928191	-0.58794
ACTGCATCTGTGCAAACGGG	A2M	88	54	265	188	91	99	193	121	142	0	40	1	528		CAB39	1	-3.006	NFKB2	0.814406	-0.12166	EIF4B	1	-1.6528	OR7E24	0.998835	-9.462	LLGL1	0.965148	-0.38894
ATGTCTCATGAACTACCCTG	A2M	430	110	310	342	295	210	208	116	81	57	70	2	975		ZNF503	1	-1.1142	ZBTB7A	1	-0.81401	PMVK	1	-1.2334	AXIN2	0.998835	-5.3666	UGT2B7	0.818093	0.1199
TGAAATGAAACTTCACACTG	A2M	166	780	141	122	69	68	101	77	56	0	47	0	505		SPATA5L1	1	-3.6141	KIRREL	1	-0.67708	CEPT1	1	-1.2276	FAM131A	0.998835	-1.5394	SNPH	0.916827	-0.21042
TTACTCATATAGGATCCCAA	A2M	110	101	72	104	26	31	60	37	11	0	36	0	780		EFCAB12	1	-2.6063	CDS1	0.998487	-1.3236	TOMM7	1	-0.72726	RUNX1	0.998835	-5.2287	TFEC	0.994	-0.49267
AAATACTTACTGGTATCGAG	A2ML1	151	79	99	119	91	35	89	83	96	0	43	0	500		BCDIN3D	1	-3.548	ZP4	0.865383	-0.49913	EMC6	1	-0.64295	SPOCD1	0.998835	-1.8571	ANO9	0.980548	-0.080008
ACCCTGGTTACTGATAACAA	A2ML1	67	15	73	87	16	21	31	19	5	0	12	0	282		MDC1	1	-3.1215	VSTM1	0.915718	-0.77423	ATP10A	1	-0.82059	OR4C45	0.998835	-5.2881	IL18BP	0.680432	0.477
GGTGGATTATTACATCGACC	A2ML1	89	64	98	75	81	66	62	48	29	2	25	0	551		CT83	1	-3.0105	TMCO4	0.997378	-0.77423	NAP1L4	1	-0.95491	CCL22	0.998835	0.41386	S1PR3	0.985998	-0.25523
TGGTCACTACCCCTATCAAG	A2ML1	134	151	79	123	68	38	76	48	24	0	20	0	762		FRAT1	1	-2.3958	MED12	0.941466	-0.41508	OR1N2	0.988122	-0.90759	CDH10	0.998835	-3.5891	MAGEB2	0.999772	-0.44817
AAATAATGGGAGCCCCCCAG	A3GALT2	275	95	328	324	228	221	132	84	74	0	67	1	572		C19orf43	0.964069	-3.5384	ROCK2	1	-0.50553	CEP70	1	-0.97128	ATP5O	0.998835	-4.4094	EME2	0.737498	-0.62349
ACACGTAGTACATCACGCTC	A3GALT2	151	476	179	145	117	91	78	22	39	0	41	3	855		HMGN1	1	-4.0202	ZHX1-C8orf76	0.998339	-0.61088	OMA1	1	-1.026	SPRN	0.998835	-1.6099	TACSTD2	0.9775	-0.049498
AGAACATGAAGTGCGCCTCG	A3GALT2	510	533	467	488	305	300	435	209	208	337	80	11	831		MSL1	1	-3.4092	ZCCHC2	1	-1.0407	OR52E2	0.771012	0.35385	TSPAN33	0.998835	-2.3906	FBLIM1	0.838529	0.2199
GCGCTGGCAAGACGTGTCGA	A3GALT2	569	776	378	427	192	123	362	238	171	0	111	2	774		KIF1BP	1	-2.368	SNX6	1	-0.62967	PUM1	1	-1.0102	NKX2-6	0.998835	-3.66	CLDN23	0.737498	-0.34732
AACGTGCCAGTAGATCATGA	A4GALT	58	35	67	77	93	90	78	32	20	0	13	0	448		TMX1	0.874078	0.89177	GPR148	0.916573	-0.99545	GSTT2B	1	-0.51346	AMN	0.998835	-2.2869	SLC7A1	0.952491	-0.33197
AGGCCAGGAACGCGCCGTTG	A4GALT	128	260	211	177	155	100	103	54	6	15	15	1	303		GNAZ	1	-3.3862	LEMD3	0.942303	0.0045093	HSP90AB1	1	-1.2154	KCNH2	0.998835	-4.6232	HEBP2	0.99969	-0.52382
CCACATGAGTGCGATCCTGG	A4GALT	316	383	157	162	63	95	123	117	103	17	34	2	497		ARHGAP11B	1	-2.7513	KCNH3	0.915718	-0.044167	ETS1	1	-0.46195	FAM58A	0.998835	-0.68372	UPP1	0.68046	0.056469
GCCGCGTACCAGTCGGCCAG	A4GALT	103	55	40	70	88	89	71	72	117	0	36	0	95		CDS1	1	-0.87107	BRINP2	1	-0.55187	BRE	1	-0.96839	PRR20E	0.998835	-3.8295	NPIPA1	0.818093	0.11029
ACGGAACAGGAGACCAAATG	A4GNT	135	147	83	56	83	46	76	75	59	0	69	3	428		TTC32	1	-3.4892	CENPI	1	-1.3071	SLC33A1	1	-0.80879	C16orf74	0.998835	-4.7969	KIAA0930	0.962534	-0.48588
CAGCCAAAAAGTTCTCCTCA	A4GNT	250	321	134	129	161	146	153	82	10	0	23	1	501		TRAPPC13	1	-0.28402	UBA6	1	-1.4101	ZFP92	0.972988	0.069665	ZZEF1	0.998835	-2.4236	ANGPT4	0.999597	-0.30327
CAGCTCGGATGCATCCCGCC	A4GNT	197	48	188	159	111	108	149	73	26	0	49	3	415		C22orf29	1	-3.108	MUSK	0.90073	-0.17384	CHD5	1	-0.63569	SLC22A3	0.998835	-4.1777	PDE11A	0.930703	0.053047
TGCATTCCCACAAAAAGGGG	A4GNT	195	161	170	148	36	50	134	58	20	101	28	1	445		GABRA2	1	-0.44698	PRPH	1	-0.67598	IFNA13	0.998466	-0.38182	LOC403312	0.998835	-4.9687	CCL25	0.847059	0.17032
CCCAGGGTGAGACAGCACTT	AAAS	102	86	87	95	119	34	129	63	16	0	24	2	327		NCKAP1	1	-2.6329	NR1H2	0.896977	-0.37994	MFF	1	-0.78485	NTSR1	0.998835	-4.0879	BIRC7	0.858352	0.18904
GCCAAGACAGAGGCACTAAG	AAAS	168	169	106	152	70	37	93	53	6	0	11	3	520		SLC5A9	1	-3.4353	SBNO2	0.997378	-0.77791	PLCB2	1	-0.75408	RNF215	0.998835	-3.3004	PXMP4	0.869727	-0.47976
GGCCCATCGACAGAGTGCCA	AAAS	22	86	62	45	29	21	28	40	9	12	6	2	316		CCT2	1	-2.5008	IQGAP1	0.669864	-0.70256	SMARCC1	1	-0.77835	MZT2A	0.998835	-2.1752	UBP1	0.999597	-0.37292
TGACAGCGCCCTGATAGAGT	AAAS	140	223	41	43	14	12	68	23	0	0	8	2	222		GDF2	1	-2.7978	HTR1E	0.992354	-0.96979	PML	1	-0.51295	HEY1	0.998835	-2.3223	SLC30A4	0.967773	-0.46752
AGAGCTACGAGTATGTCTAC	AACS	196	304	107	152	144	154	98	56	115	0	63	3	555		KLK7	0.591784	-0.71678	ZNF385B	1	-0.71054	PKD2L1	1	-1.0513	PSPH	0.998835	-4.0879	NRTN	0.818093	0.19542
CACATTCACACCGAAGTCCG	AACS	305	148	407	284	385	157	279	207	59	0	98	1	761		SLC31A1	1	-2.2466	ALDH1A1	0.895048	0.10367	MTX2	1	-0.91665	CEBPB	0.998835	-0.57048	FAM110A	0.686392	0.24433
CATCCTCCTGTGCTACACCA	AACS	57	43	82	71	46	44	38	40	10	0	25	0	579		ATP10A	1	-2.8257	NDRG3	0.964383	-0.052458	FAM83G	1	-0.65004	OR5H1	0.998835	-2.4874	UBTD2	0.825836	-0.6874
CTTCTCACGTGTGTATGATG	AACS	198	1036	121	112	159	124	80	50	35	2	18	3	493		WDR44	0.621911	0.44082	EPHA8	0.989176	-0.14509	TP53	1	-0.71453	PPP2R2C	0.998835	-1.8582	CCDC124	0.844137	-0.28885
AAGTCTGAAGCACTAAGAAG	AADAC	227	72	129	116	130	95	212	119	38	0	65	0	851		KCTD5	1	-0.75765	RALGAPA1	0.930027	-0.76976	NID1	1	-0.36752	HYAL1	0.998835	-3.5297	CYBRD1	0.962534	-0.37337
ATGTATATAATGCCTTAAGG	AADAC	95	680	142	149	86	104	111	48	215	649	83	0	667		SLC25A1	1	-1.9557	FOXI3	0.467233	0.66937	NDUFV2	0.941578	-1.198	PDZD4	0.998835	-2.2134	CCDC152	0.680432	0.51737
ATTTCTATCCAAATCACTCA	AADAC	193	615	103	102	48	25	49	51	35	0	24	0	743		PSMC2	0.47665	-0.96805	PARPBP	0.941466	-0.82183	HLA-E	0.992437	-0.55401	TM7SF3	0.998835	-2.6907	KCTD12	0.78291	0.048532
GGTATTTCTGGAGATAGTGC	AADAC	147	348	109	83	115	53	126	56	16	0	45	0	781		APOBEC3D	0.726238	-2.9683	BMPR2	1	-0.48872	MBOAT7	1	-0.82943	KLK10	0.998835	-1.5764	C19orf35	0.792137	0.25523
AAAGAAAGTCAGAAACCCGA	AADACL2	47	16	31	32	26	35	21	6	27	0	15	0	526		LIN54	1	-2.335	DDHD2	0.976871	-0.1364	NGLY1	1	-1.3869	OR2T8	0.998835	-4.4176	SCAI	0.999597	-0.59773
GAAAAAATTTGACTGCAGCA	AADACL2	98	1097	28	33	36	27	31	63	0	0	1	0	231		SRSF11	0.282764	1.4762	OLIG1	1	-0.38593	MYBL1	1	-1.2553	PXDN	0.998835	-4.2064	LRRN2	0.948715	0.15682
GTGATGTATTCATCTGAAAG	AADACL2	36	248	124	118	129	107	125	88	12	0	34	0	365		NDUFC2-KCTD14	0.478197	-3.006	ICA1L	0.970683	-0.78297	SCIN	1	-0.51467	GLB1L3	0.998835	6.4381	OASL	0.999597	-0.34862
TGGGGGCAATTTAGCAACAG	AADACL2	72	58	65	95	49	51	60	35	12	0	21	0	195		DIRAS2	1	-2.2075	GLDN	0.684578	0.46825	SCAF4	1	-0.71282	TRIO	0.998835	3.2621	KIRREL	0.956662	-0.40188
ACTTATGCTTAGGTAACTTG	AADACL3	178	83	147	97	137	80	109	56	5	0	17	0	449		B3GALT2	0.376349	1.3225	MYH9	1	-0.47146	NCEH1	1	-0.85758	PCDH8	0.998835	-1.1457	ADCY2	0.9775	-0.56246
CTGCGGTGACAGTTTCGGAG	AADACL3	23	55	63	56	13	8	55	52	6	0	6	0	171		SLC8A2	1	-2.6878	GDF1	0.939412	-0.35582	SCD	0.972988	-2.117	C1orf189	0.998835	-4.3333	TMEM194B	0.999597	-0.39452
GGCATCGTGTACTACCACGG	AADACL3	181	396	214	208	116	85	151	78	104	1294	91	6	762		CAPZA2	1	-1.3866	ZNF257	0.736526	-0.10489	APOD	1	-1.7537	MMP11	0.998835	-1.1457	ITGAL	0.838529	0.1784
TCGGGGTCATACTTTAGCGG	AADACL3	113	214	210	304	357	249	123	104	51	0	62	0	619		LRCH3	1	-1.0273	GSTM3	0.565813	0.40615	C3orf38	0.708286	0.62269	FOLR3	0.998835	6.0971	CD5	0.862515	0.13908
CAAGGTAGCAGGGATATCCG	AADACL4	162	239	96	92	35	35	45	44	11	0	17	2	275		FMN1	0.772347	-1.385	NCEH1	1	-0.61425	ZBTB10	0.943634	-0.93004	DUOX2	0.998835	-1.3693	SIAH2	0.882391	-0.019262
GTAAACTCACCAAAGTGACC	AADACL4	19	11	84	54	21	29	37	26	6	0	24	0	496		BUD31	1	-2.6503	TUBA1A	1	-0.56432	CREB1	1	-1.1174	SPATA31D4	0.998835	-4.6161	PLXNB1	0.8936	-0.01057
TAGAAGATGATGCCTCGCCG	AADACL4	61	43	85	75	70	29	51	33	15	0	6	0	353		KLLN	0.211739	2.089	NDRG2	0.530213	0.35264	ATM	0.972988	-0.18867	UHRF1BP1	0.998835	4.7889	C4orf47	0.999597	-0.50698
TATCGTCCCAAAACGCAGGT	AADACL4	201	299	175	161	109	69	171	95	118	0	59	0	346		ZNF555	0.75631	0.46098	USP17L20	0.994346	-0.15422	P2RY4	1	-0.54166	SH3BP4	0.998835	-0.88658	COX6B2	0.999597	-0.18435
AGATCCATTTGTCCTTGACT	AADAT	171	93	142	109	72	88	99	32	77	0	28	0	388		PFN1	0.588519	-3.9745	RASA1	0.930027	0.20312	FBXO45	1	-0.57198	GLUL	0.998835	-2.1359	LRRC66	0.869727	-0.21082
ATTGATACTTACCCAGCACT	AADAT	100	100	244	213	151	61	114	56	32	1	32	0	560		TMEM30A	1	-2.0232	MRAS	1	-0.4887	GTF2H5	0.961956	-0.44734	MEST	0.998835	1.7053	PRH1	0.940764	-0.053267
GTAGCTGACATATTGAGCAG	AADAT	185	260	41	47	40	31	68	26	5	19	39	0	235		TXLNA	0.812216	0.31543	QRICH1	0.930027	-0.00168	TLL2	0.972988	-0.07889	MMP12	0.998835	-3.3865	CNOT6L	0.962534	-0.30687
TAATAATGTTGCAGCCCAGT	AADAT	95	39	72	85	45	59	51	47	54	0	35	0	305		PHF20	1	-2.3851	IL17D	0.874771	-0.7506	PCYT1A	1	-0.93563	CDY1B	0.998835	-5.1273	RHPN1	0.999536	-0.47464
CATCTGCAAGGAATACGTAG	AAED1	90	81	64	53	38	15	38	6	8	0	11	0	390		TMEM140	1	-3.1634	TEKT2	1	-0.55873	LDLRAD1	0.81215	-0.5586	CRLF2	0.998835	-1.4951	TM6SF2	0.976407	0.017461
GACATGTTATGTCTTACCTG	AAED1	152	962	94	113	172	135	120	130	81	0	30	0	532		ENSA	1	-2.442	ATP2B1	1	-0.49116	JOSD1	0.771012	-0.86371	CNFN	0.998835	-4.4419	NPPC	0.940764	0.080652
GTCATCCTACCATCATATTG	AAED1	134	145	143	126	232	188	122	120	98	0	92	0	418		ETV7	0.812216	-3.1323	ASNSD1	0.557284	0.28209	MAP2K5	1	-0.5466	EYA3	0.998835	-2.9617	KCNJ16	0.907536	-0.1015
TCCCGGAACAGCGCGCCGAA	AAED1	85	947	119	117	41	68	84	69	29	0	11	0	255		MTRNR2L6	1	-3.0045	PLIN5	0.975814	-0.44783	COA7	1	-1.1523	MAB21L1	0.998835	-1.9672	USP12	0.930703	0.10491
AGCAGACATCAATCTATGTG	AAGAB	220	562	263	258	179	217	203	189	31	0	58	0	1043		KRI1	0.785778	-3.0581	GMNC	0.892417	-1.0314	CA10	1	-0.70771	CTF1	0.998835	-2.8689	PEF1	0.999519	-0.25121
CAAGAATGGTGCATCAAACA	AAGAB	58	357	95	133	36	41	70	49	2	0	14	0	303		PKDCC	1	-2.6621	PTMA	1	-0.61495	ING1	1	-1.1982	ZNF789	0.998835	-2.6907	RAPGEF5	0.869727	-0.50983
CACTACATTGGACCACACAT	AAGAB	70	49	29	15	13	1	13	18	109	0	20	0	324		SLAMF6	1	-1.9684	CSNK2A2	0.773403	0.3634	PEX14	0.972988	0.064175	BEND4	0.998835	-1.1968	EMID1	0.992795	-0.56139
GCCATGAGGAGACACTATCA	AAGAB	130	55	74	101	57	31	58	51	20	0	5	0	353		NWD1	1	-2.0856	SPTLC3	0.538233	0.67303	EXOSC4	1	-1.6599	PDCD2L	0.998835	-3.4991	PTPDC1	0.867068	-0.41305
CAAAACTCCTATTATCCACC	AAK1	22	33	32	30	45	59	77	55	8	0	3	0	386		RERE	1	-3.0861	DBNDD2	1	-0.57379	COL4A2	1	-0.92032	C1orf233	0.998835	-4.2712	SLITRK6	0.737498	0.25409
CAAAAGGCCGGATATTTACC	AAK1	274	59	191	128	82	48	93	43	83	0	66	0	343		GPHN	0.621911	0.14158	RND3	1	-0.48115	SPATA8	1	-0.19489	MGARP	0.998835	-3.4196	ZG16B	0.999437	-0.49921
GGGTGCAATTGAAGTCTCTG	AAK1	69	55	34	89	56	38	74	88	81	0	35	0	229		SMPD1	0.840659	0.19485	ARIH2	1	-0.76423	ABCD1	1	-0.618	SNAP47	0.998835	-1.9672	CD300E	0.999437	-0.37601
TGGCAAAATCATCACTACGA	AAK1	66	17	39	15	6	9	14	13	0	0	1	0	316		ADGRF4	1	-1.6195	MTMR2	1	-0.78377	MORN1	1	-0.72245	TLR8	0.998835	3.8971	SRM	0.457349	0.54849
AAATTGCTTCCTTATCATGG	AAMDC	38	70	22	45	34	27	60	20	19	0	13	0	271		OSCP1	1	-1.3	ATP6V1B1	1	-0.71185	POLQ	1	-0.88107	CD84	0.998835	-5.4767	KIAA1549L	0.737498	0.2924
AAGTATGGCCAGGGGGTAGT	AAMDC	198	146	205	184	173	211	138	72	121	11	93	0	533		QARS	0.591784	-4.3167	HS6ST3	0.939412	-0.77136	BRAP	1	-1.6122	KRTAP6-2	0.998835	-4.8524	LDHAL6A	0.99926	-0.42961
AGGTACTCCACAGTTGATGA	AAMDC	92	14	106	122	128	127	55	33	28	61	54	12	375		PTPRZ1	1	-3.0724	DCUN1D3	0.846274	-0.44124	RANBP1	0.898393	-1.1087	USF2	0.998835	-2.6071	TMEM65	0.869727	-0.6241
GATTGGCCGAGGGATGAGTG	AAMDC	220	505	134	165	87	66	110	81	52	0	50	2	363		SPATA5	1	-3.0486	C1QL4	0.991894	-0.52352	CHRAC1	1	-1.4378	CACNA1E	0.998835	-4.7325	POU3F4	0.862515	0.020076
AAGATGACAAAGCCTTCGTA	AAMP	24	97	280	220	76	53	38	37	0	0	5	0	871		CSNK1G2	1	-2.3609	SPACA7	1	-0.81364	MYO16	0.953353	-0.43606	UTS2R	0.998835	-4.0141	TCTEX1D2	0.99749	-0.65333
AGGTGACCTCGCTATCGTCG	AAMP	263	366	187	168	84	70	204	82	9	0	12	0	603		CCDC85A	0.737145	0.86967	UPF2	0.992354	-0.52122	CYBB	0.585467	-0.051389	OPN5	0.998835	-1.1415	FOXN4	0.999158	-0.23456
TGAGTGGCCTCTTGAAAGTG	AAMP	5	2	183	208	2	3	14	12	1	1	0	0	576		TMEM183A	1	-0.44278	KRT84	0.46181	1.0314	IER3IP1	0.976417	-0.27074	ANGPTL3	0.998835	-0.97823	KRTAP21-2	0.882391	-0.023553
TGGATGTGGAAAGTCCCGAA	AAMP	48	11	109	69	10	28	88	50	0	0	2	2	451		ACTRT3	1	-2.5149	BTN2A1	0.997378	-0.543	DGKB	0.882038	0.14516	KALRN	0.998835	-4.3158	CLSTN1	0.971455	0.058835
ACCTTCACGCTCGATCTCAA	AANAT	70	66	66	74	98	38	91	38	17	0	15	0	641		CCDC9	1	-2.7016	CCT8L2	1	-0.63335	LCLAT1	1	-0.64387	BHLHE22	0.998835	-2.9617	RIC8A	0.993784	-0.40218
GCCCTCCTCGAACCAGCCCA	AANAT	450	1052	362	288	366	330	340	187	90	0	101	3	943		FNIP1	0.248441	-2.9202	DDO	1	-0.35539	TOP1MT	1	-0.74723	ZSCAN21	0.998835	-3.2275	TXN	0.9989	-0.90637
GGTGAGGCAGCGAAACTCAC	AANAT	426	538	210	246	276	174	240	101	103	0	112	2	973		DES	1	-2.957	APOC4	0.632765	0.21417	FAM47E	1	-0.64519	PTK7	0.998835	-2.939	COL4A2	0.68046	0.27044
GTGGCGCCGCTGACAGCTCG	AANAT	383	101	621	629	229	248	435	246	191	602	176	11	1067		ZNF426	0.505165	-0.62999	RDH10	0.987741	-0.75484	CCNT2	0.695945	0.67199	TAGAP	0.998835	6.3892	C7orf77	0.760684	-0.33598
CATGTTCAGGATGACCACAG	AAR2	241	390	252	281	301	275	358	224	95	0	86	5	1193		LAPTM4A	0.298443	0.49967	ZBED1	1	-0.4263	TREM1	1	-0.65265	HMOX1	0.998835	-4.9233	WBP4	0.998927	-0.84743
CTTGGTTATCTCAGCTGGCG	AAR2	336	619	501	448	392	268	311	240	496	3	187	2	952		TTC3	1	-0.89755	FAM96A	1	-0.44632	SREBF1	1	-0.6859	SEC23B	0.998835	-2.0724	CYBA	0.982975	-0.58326
GGGGTAGATTCTGCCCCACG	AAR2	467	2633	451	414	398	375	528	249	357	12	209	2	638		ZNF212	1	-2.8683	WNT4	0.949231	0.065548	CFHR4	0.448131	0.48703	GAMT	0.998835	-2.3906	NDUFA4L2	0.891666	-1.8075e-05
TAAGGAAGAAACCCATACGA	AAR2	64	29	72	75	61	40	89	55	5	1130	15	10	952		METTL3	1	-2.5148	ACSL1	1	-0.41581	ADORA2A	1	-0.78418	DEPDC7	0.998835	-1.9672	BNC2	0.998927	-0.31256
GCAGAGCTGGACGGGCGTTG	AARD	46	22	94	76	70	44	134	61	29	0	43	0	315		EXOSC8	1	-3.0469	FJX1	0.981554	-0.46265	CCDC122	1	-0.65193	GABRB1	0.998835	-2.3223	GRAMD2	0.314388	0.81111
GGGAAATTCTCTCTCTGCAG	AARD	56	47	58	45	47	18	70	50	51	0	56	1	458		GLRA4	1	-1.9769	HIST2H2BE	1	-0.74951	KRTCAP3	0.405491	0.49989	CMTM1	0.998835	-5.4042	KLRC3	0.998927	-0.29447
GTCCCCGAAGAAGTCGCACG	AARD	299	82	249	206	145	157	262	143	119	116	97	3	558		CH17-360D5.1	0.46436	-2.9741	FRYL	1	-0.32069	KAT7	1	-2.5058	KRTAP5-6	0.998835	-0.57048	TM7SF3	0.998717	-0.42122
TGCTGGAGGACCTCAGACGA	AARD	73	880	66	85	58	85	57	39	47	0	42	2	277		CHAC1	0.639534	-2.9741	IRF2BPL	0.997378	-0.46394	VAT1	1	-0.70333	FCGR2A	0.998835	-2.4874	KRTAP13-2	0.737498	-0.043263
CCAAGAAAAGCATTGACACA	AARS	35	30	131	152	55	75	7	11	4	0	33	1	916		DNA2	0.042241	-1.3581	GFOD1	0.88756	-0.41901	C12orf49	1	-0.64087	TSHZ3	0.998835	-0.4476	KCNS1	0.760684	-0.2642
GGAGGCCAGATCTATGACGA	AARS	39	6	52	85	2	4	0	3	0	0	0	0	996		HIST1H2AD	1	-2.309	MLLT1	1	-0.38947	AGAP9	1	-0.99661	PRRC2B	0.998835	5.9279	UNC45A	0.9775	0.00244
TCAGAATGTGCGTAGCTGTG	AARS	0	7	86	147	22	40	5	0	8	0	5	7	1167		LZTR1	1	-2.5793	HERC2	1	-0.53	PDIA2	0.818547	0.19337	C10orf55	0.998835	-2.6071	C11orf88	0.911397	-0.033899
TTGGTGCTGAGGATGCCGAT	AARS	283	255	136	142	89	35	65	62	1	0	5	0	867		USP17L17	1	-3.0175	PPP2R2B	0.688381	0.17906	FER	0.952234	-0.97034	EFCAB7	0.998835	-3.5448	RHOG	0.998927	-0.49368
AGCAAACTGGGGTCGCCGCG	AARS2	16	1	49	46	5	1	9	4	45	0	34	0	200		RSPO1	1	-1.4355	LOC101928436	0.729953	0.49974	TFDP2	1	-1.4236	ZBTB44	0.998835	-3.4519	PSD2	0.994289	-0.46064
CCAACTTCTACGCAGAACAG	AARS2	0	0	41	19	2	1	4	0	5	0	15	0	361		ST6GAL2	1	-2.7949	RBM42	0.28611	0.50308	ATP2B1	1	-0.72814	COL12A1	0.998835	-2.4236	C11orf65	0.998927	-0.26212
GCTGAGCCAGTTCAGAAGCA	AARS2	60	248	78	103	55	36	66	68	7	0	15	0	421		SEPTIN5	1	-2.0093	BRD2	1	-0.93726	QPCT	1	-0.56913	CLIC2	0.998835	5.1121	NYX	0.737498	0.068187
TCGTAGTGGATCTCAGTACA	AARS2	11	0	83	69	29	32	19	19	3	0	17	0	334		THAP6	1	0.21824	DTWD1	0.971078	-0.048027	BANF2	1	-0.82633	OR5T2	0.998835	-3.6035	KLRC2	0.962942	-0.29872
ACCTCCGCTCCCAATCTACC	AARSD1	71	85	48	39	25	10	103	58	101	0	26	0	465		ELL3	1	-2.4042	OR2T5	1	-0.36742	KLRC1	0.80368	-1.6463	CADM2	0.998835	-4.2252	FAM78A	0.971455	-0.035942
CATTCGGGTTGTTAACATCG	AARSD1	97	469	210	90	75	63	97	54	30	0	30	0	347		TOMM22	1	-2.3277	CNR2	0.483699	0.63805	ZNF564	0.992437	-0.9088	KIF21B	0.998835	-4.2803	TOX3	0.867068	-0.37223
CCCAGACAGAAATATCAGGT	AARSD1	38	22	48	61	27	68	90	42	70	0	32	0	404		RPS6KA2	1	-1.909	CYHR1	0.949231	-0.28329	MYO5B	0.771012	0.36074	IQCF5	0.998835	-1.7713	KRTAP5-8	0.998927	-0.26179
GTGCTGAGAGTGACTCGCCG	AARSD1	253	654	202	184	97	97	196	119	128	0	90	0	370		MGA	1	-2.4583	LTA	0.987383	-0.2037	MTSS1	1	-0.43355	OXCT1	0.998835	-2.939	PRDM16	0.998471	-0.32824
AAATGAGTTGATAATGACGG	AASDH	237	257	283	260	261	222	273	129	129	0	113	0	998		TIGD5	0.685208	0.34736	ZNF800	0.997225	-0.18914	MFSD12	1	-0.60064	CLIP3	0.998835	-3.7143	SAXO2	0.457349	0.32048
GACAGTCAGATCAAACGTCA	AASDH	53	23	55	83	11	20	28	3	11	0	4	0	308		VENTX	0.035138	-1.1259	VKORC1L1	1	-0.50922	ARID2	1	-0.90219	FOXJ3	0.998835	0.082117	APP	0.680432	0.24823
TGTGAATTGCCTGTACAACT	AASDH	210	712	289	212	232	145	192	143	229	153	129	2	865		URB2	0.97052	-0.43541	FAM47B	1	-0.58197	RXRB	1	-0.76051	ZNF550	0.998835	-4.2892	CEACAM3	0.965148	-0.28416
TTGTTGGTACATCAGTACCT	AASDH	164	146	155	130	200	107	96	33	26	0	18	1	433		CSNK2B	1	-0.86448	SGTB	0.997378	-0.44401	C1orf112	1	-0.79395	RAB31	0.998835	-1.0316	ANGEL2	0.9989	-0.23037
AGGAAAACCAGTTCTTGCAA	AASDHPPT	34	29	28	37	35	74	30	14	0	0	13	0	918		KRTAP4-9	1	-2.7993	POLG	0.780963	0.064706	NBR1	1	-0.83578	DCUN1D3	0.998835	1.7217	ANKRD18A	0.971455	-0.066124
CCCGAGGAGAAGGAGCGCAT	AASDHPPT	1	41	4	10	12	8	0	0	0	0	0	0	160		COL20A1	1	-2.2663	GRXCR2	0.994346	-0.36507	IER2	0.89121	-0.44899	PEG10	0.998835	-3.5145	HIVEP1	0.867068	-0.37565
CTGCCAGCAGCCATTCGGCT	AASDHPPT	388	323	342	388	308	236	205	80	36	0	76	6	960		CNPY3	1	-1.9689	CTNNA1	1	-0.54139	C6orf52	1	-0.057555	PAPD7	0.998835	-3.3865	DHX38	0.9989	-0.40519
GCTGAACCTGAGCTGCAAGT	AASDHPPT	12	27	33	57	18	52	23	8	0	0	13	0	606		TMEM245	1	-1.5743	INO80B	0.998758	-0.70653	PEX6	0.972988	0.10392	AKAP10	0.998835	-3.0275	MAP2K1	0.9989	-0.39048
AAGACCTCAGAAAAGTGTAT	AASS	81	69	79	93	61	86	59	33	197	0	66	0	513		ZBTB22	1	-2.7118	MYL6	1	-0.94435	BZRAP1	1	-0.69126	KRT3	0.998835	-1.4317	PTPN6	0.952491	-0.25986
CATCACAAACAAAGTTAACA	AASS	72	96	68	63	42	54	41	45	23	0	27	0	688		FKBP3	0.691464	-0.26098	TXLNG	0.718841	-0.84321	IFI44L	1	-0.71406	GNG11	0.998835	-0.88658	CCDC183	0.680432	-0.53495
CGTGCTCAGTCACTTTCAAT	AASS	182	192	159	140	84	53	73	68	14	0	15	0	687		CSF1R	1	-2.8971	ZNF418	0.997378	-0.48489	CES1	1	0.034443	KCNC2	0.998835	-2.7698	ING1	0.930703	-0.40835
GGGTAGTGGCATTTGGACAG	AASS	358	708	234	244	187	286	364	167	136	1	56	1	582		ANKRD30A	1	-2.8819	FBXO4	0.73785	-0.12099	STMN2	1	-0.43885	DENND4B	0.998835	-3.4196	CBLN4	0.962534	0.067353
AAACCACCTCTAGAAAAGCA	AATF	17	58	27	30	20	5	18	9	2	67	8	0	698		TMEM257	0.621911	-1.4045	AFAP1	0.814406	-0.19155	DOCK7	1	-0.63632	ZNF134	0.998835	-3.5597	TRIM36	0.907536	0.10317
AGAAACTTTGACACTAGAGA	AATF	24	77	56	37	23	12	19	6	19	0	21	0	619		TRIM38	0.588244	0.93351	NBEAL2	0.976871	-0.30745	RBM44	1	-0.52731	ADO	0.998835	-1.2958	ALG10	0.993884	-0.29293
AGGCACTTAAAGCATTGTTG	AATF	3	15	54	36	8	5	0	1	2	0	4	3	590		NDUFB7	1	-2.7094	TRUB1	0.85408	0.14946	MRPL16	0.963018	-2.1428	SCRT2	0.998835	-5.0235	KLF2	0.991764	-0.16481
GAATATGATGAGGACGACCT	AATF	115	167	203	121	60	57	51	20	10	0	19	0	550		U2AF1L4	1	-1.8158	CLDN15	0.975814	0.062263	SNX11	0.81215	-0.55164	DFFA	0.998835	-3.3004	NPAP1	0.926956	-0.014383
AGCACCGGAACCACGCCCGG	AATK	343	162	317	338	91	99	176	142	103	4	95	1	924		CLEC2B	1	-2.1342	SULT1E1	0.865383	-0.76199	RRP1B	1	-0.47964	FGD3	0.998835	0.66229	DNAJC22	0.9989	-0.72862
CTCCTCAAGTCCACAGACGT	AATK	264	330	450	372	26	61	207	130	329	0	106	0	803		REXO2	1	-2.6021	ASCL4	0.996974	-0.78457	DPP6	1	-0.59278	DSPP	0.998835	-3.9362	TMEM38A	0.9989	-0.27771
GCATAGCAACCTGCTCGTCG	AATK	120	361	52	105	28	36	111	25	70	473	57	6	351		SLC12A2	0.910444	-2.7163	UCHL1	0.982575	-0.39496	GJB3	1	-1.2308	MROH5	0.998835	-1.4317	FAM25A	0.971455	-0.17315
GTGTCAGCCAACAACAACAG	AATK	100	32	87	67	4	5	130	61	81	0	17	3	696		ING3	1	-3.2201	NCOA6	1	-0.33028	ARHGEF26	0.972988	-0.49695	ADH7	0.998835	-2.6634	FBXL8	0.846912	-0.29072
CCTTAAAGACCATCTTCATG	ABAT	35	119	73	47	74	101	84	60	69	0	20	0	183		PRKAG1	1	-2.7016	NPHS2	0.987741	-0.82577	CSN2	1	-0.51596	MAGEB16	0.998835	-4.8156	ARHGEF9	0.9752	-0.42711
GAAAGAAGTCATCGGATGCG	ABAT	228	137	110	110	57	42	22	14	17	0	9	0	235		MBD3L2	0.785778	-0.34643	NSMAF	0.736526	0.41408	SOCS3	1	-0.53337	CD63	0.998835	-0.68372	CLVS2	0.99749	-0.55378
GTGAATGGCTTTAGAGTGCG	ABAT	117	232	262	216	138	115	197	165	100	7350	110	13	465		EPCAM	1	-2.0029	UBXN7	1	-0.32051	EVI5	1	-1.0343	SNRK	0.998835	-3.2825	ALDH4A1	0.99749	-0.39853
TGCAATTACGAAGAGAGCCG	ABAT	103	24	123	99	36	25	113	30	37	0	26	0	250		STX16	1	-1.8573	SERTAD2	1	-0.8765	CTDSPL2	1	-0.65467	SAR1A	0.998835	-1.8263	RNF141	0.9989	-0.17082
AATGCAGAGAAAGCTATCTG	ABCA1	254	623	173	164	227	162	205	99	35	0	45	0	587		CABP1	1	-2.6351	RNF168	1	-0.45481	NCAM2	0.996088	-0.55012	C19orf45	0.998835	-0.68372	KCNJ3	0.8936	-0.22058
GGACACGCCCAGCTTCAAGT	ABCA1	94	72	94	104	89	71	67	65	49	0	44	0	406		SAMM50	0.553358	-4.0338	SUGP2	0.99862	-0.48664	GAS1	0.672529	0.27247	GPR153	0.998835	-4.1969	RC3H2	0.979818	-0.17315
GTGGCATGGCAGGACTACGT	ABCA1	177	475	50	31	33	20	62	49	9	0	13	0	208		POLR3D	1	-2.8447	SCN7A	0.962532	-0.51154	ASB17	1	-0.41861	RNASE4	0.998835	-3.632	ARPC4	0.68046	-0.45096
TTGGACAGCCCAAGACATCG	ABCA1	216	196	202	127	121	69	101	77	60	16	82	0	504		SMAD6	1	-0.93754	ZNF354C	0.814406	0.24972	GKN1	1	-0.38562	FAM131C	0.998835	-2.6355	FNDC5	0.9989	-0.32497
ACTCTCTGAAATAACTGACA	ABCA10	216	139	77	51	50	67	122	104	14	0	44	0	793		LOC388849	0.621911	-0.69274	UNC119B	0.994346	-0.7122	C10orf62	0.492103	0.23611	SPRYD7	0.998835	-3.6874	EID3	0.760684	0.49983
GACACTTCAGTGAATGCACG	ABCA10	278	414	353	255	221	207	314	183	165	0	148	1	1082		GNPAT	0.874078	-2.8426	NAT8	0.969604	-0.12536	HIST1H3D	1	-1.0986	TMED3	0.998835	-1.7241	MTX1	0.737498	0.20174
GGGTACTGAAGAGGATAAGT	ABCA10	38	24	18	18	13	39	27	9	123	0	42	2	225		RASA1	1	-2.8317	TBC1D8	0.975814	-0.36876	WNT10B	0.972988	-0.96609	IFI44	0.998835	-3.8898	SERPINE3	0.9989	-0.26585
TCCTTATTAAAACACTCATG	ABCA10	94	49	52	29	52	63	113	65	154	0	50	0	410		GOLGA6L10	1	-2.5008	TNFAIP8L2	0.837602	-0.60818	ANGPTL3	1	-0.63558	GJB2	0.998835	-0.31326	C14orf177	0.9989	-0.30503
ACGGTCATATAATACACAAG	ABCA12	63	107	120	106	66	76	47	23	53	0	46	0	555		OR14A16	1	-1.7712	VSX2	1	-0.49446	ADAM17	1	-0.54594	PLAG1	0.998835	2.0408	DNAJC5	0.9775	-0.57416
ATGGTGCTAAATGATCCTTG	ABCA12	230	2473	189	190	173	162	251	148	91	0	50	1	662		PATL2	1	-2.6461	ZDHHC15	0.80252	0.12173	TANGO2	0.972988	-0.67521	SPRR3	0.998835	-2.1359	CKMT2	0.9989	-0.59018
GAGGTGATACCCATCGCCAA	ABCA12	105	232	158	130	61	41	97	36	31	0	21	0	248		PNPLA3	1	-2.2533	TREX2	0.968728	-0.42039	APBB1	1	-0.67735	KLHL4	0.998835	-3.2644	GBX1	0.952782	-0.14322
GGCAGCTATAAATACAACCC	ABCA12	203	589	214	150	91	110	159	119	12	76	30	1	592		C19orf52	0.386996	1.0096	XRCC1	0.975814	-0.59558	GFPT1	0.92901	-0.93142	GZF1	0.998835	-1.3653	CCDC113	0.9989	-0.32876
ACAATTTAGCTGATTCGGCG	ABCA13	253	573	280	279	191	190	233	114	185	145	87	0	838		MCM7	1	-2.8169	NME2	0.955304	-0.56736	FYN	1	-0.85668	INHBC	0.998835	-0.57048	SMOX	0.940764	-0.38338
CAATGACTTCCATAATTGGG	ABCA13	265	106	220	238	156	148	232	88	91	3	105	1	687		IL9	1	-2.4904	HIST1H3I	1	-0.52483	UACA	1	-0.80276	ANKH	0.998835	-3.9248	ALDH1A3	0.867068	0.17895
GGCTTCATTTAATAACACTG	ABCA13	69	96	32	31	42	52	24	36	1	0	5	0	540		DLEC1	0.809366	0.8628	IL17RC	0.471721	0.036292	ZNF707	0.972988	-0.31733	SORBS3	0.998835	-4.4339	CTNND1	0.9989	-0.29899
TATCAGGAAGACTTGCGAAG	ABCA13	294	938	299	305	151	129	206	151	217	0	91	5	885		CCDC125	0.591784	0.3211	NRP1	0.865383	-0.55018	SPPL2A	1	-0.70995	TINAG	0.998835	-4.4816	SLC8B1	0.991689	-0.33046
CATGTACGTGGCGATCCGAG	ABCA2	300	927	239	319	270	166	150	124	24	0	65	1	802		CAPN3	1	-2.8145	AGAP2	1	-0.78471	ABHD17A	1	-0.88478	GPR83	0.998835	-1.2958	KCNK7	0.9989	-0.34838
CTTGTGTGGCAACAACCGGT	ABCA2	60	22	60	49	24	30	43	16	16	628	25	10	142		CLEC4E	1	-2.0786	ZNF429	1	-0.48698	HMGCS1	1	-1.5255	APCDD1	0.998835	-0.081164	CPN1	0.926956	-0.32271
GATGTCGTGCCCGTAGATGG	ABCA2	50	7	142	130	41	34	30	41	53	0	33	0	297		TIE1	0.84943	-2.0563	TMC3	1	-0.45599	SOX12	1	-0.45565	SMDT1	0.998835	-0.68372	SPPL2C	0.997072	-0.2908
TAGGGGATGAAATTGCCACG	ABCA2	153	98	129	75	42	55	77	35	12	0	41	11	228		TUT1	1	-1.406	PAK6	1	-0.60082	VANGL1	1	-0.16259	RORC	0.998835	-2.6634	CEP63	0.867068	0.094682
AATGCGCATTTACTGACCGA	ABCA3	401	423	257	233	126	155	288	163	106	0	77	7	1107		ARG2	1	-2.51	KIR2DL3	0.930027	-0.34976	COL8A1	1	-0.40666	LAMTOR1	0.998835	-2.5183	MAFB	0.976407	-0.10741
ACCTACGGTTCAGTTACACA	ABCA3	53	15	69	85	46	62	70	53	21	0	40	0	461		PYDC2	0.345768	-2.8189	RP1	1	-0.50922	MIA3	1	-1.1237	DCAF8	0.998835	-3.4032	KLF10	0.99488	-0.12304
AGTGGACGGGCATACATCAG	ABCA3	319	138	280	243	147	189	284	161	125	2	102	3	668		CCNG1	1	-1.7929	TMEM59L	0.939412	-0.83686	CTLA4	1	-0.84497	CUBN	0.998835	-4.4339	DNASE1L1	0.711008	0.29558
CCTCCTGAGTCCCGTCAACG	ABCA3	140	438	72	105	74	67	136	96	16	0	33	0	283		DCDC2B	1	-2.2452	MYL4	0.981554	-0.6428	DTYMK	1	0.0070412	TMEM102	0.998835	-4.0672	C10orf76	0.771841	0.45336
AAAGACCGAGCCCCTAACAG	ABCA4	123	424	125	128	52	70	99	107	5	0	8	0	386		MANEAL	0.322377	-1.5077	UGT2B17	1	-0.56048	CT47A6	1	-0.77481	OSBP2	0.998835	-4.2158	HIST1H2AJ	0.9989	-0.3897
AGCACCATACCCGCAAACAG	ABCA4	28	21	43	37	18	16	61	43	82	3	28	0	313		NDEL1	1	-2.0993	CKMT1A	1	-0.47783	MYADM	1	0.024384	IGFBP2	0.998835	-5.21	ADARB2	0.971455	0.0092066
AGGGTGTTGAGTTGCCACAG	ABCA4	171	334	170	160	159	119	92	50	6	0	34	1	328		SULT6B1	0.72053	-2.7269	SYNGAP1	0.9967	-0.79773	TRERF1	0.81215	-0.44717	SLC2A5	0.998835	-1.2958	SPP2	0.9989	-0.26064
GATCCGAATGGACATAGACG	ABCA4	86	164	72	61	58	49	14	12	17	0	20	0	250		CDC16	1	-3.0391	OR2M4	0.814406	-0.46747	G6PC	0.963018	-0.69076	C3orf20	0.998835	-0.16511	SOX12	0.9989	-0.24614
AAAATGAATGATACCTCAGG	ABCA5	58	69	17	35	52	29	42	26	5	0	29	0	386		RIMBP3	1	-1.7862	MAGIX	0.930027	-0.099997	NTNG2	1	-0.38676	KRTAP23-1	0.998835	-1.5559	CD247	0.891225	0.0078471
AAATTATGAGGAGTTATCAG	ABCA5	90	52	58	63	87	36	63	26	0	2	7	0	314		NYAP1	0.318118	-2.0786	MBD3L1	1	-0.37035	SOAT1	1	-0.40904	CPT2	0.998835	3.4478	ARFGEF2	0.986729	-0.41857
GAAATAGATACCTTTCCCCG	ABCA5	56	33	66	37	59	30	34	28	17	0	22	0	228		UBA3	1	-1.9436	SPPL3	0.916573	0.014034	ARMC1	0.791938	0.03093	C12orf57	0.998835	-0.9086	OIP5	0.9989	-0.35043
TGACAGTGACTATGTATCCG	ABCA5	49	1645	39	47	23	15	45	25	101	0	52	1	183		DOK7	1	-2.7782	CBX5	0.90719	-0.44221	ZZEF1	0.796883	-0.11766	FES	0.998835	-2.5781	HDC	0.9989	-0.30461
AACCAATCACCCTGTGATGG	ABCA6	190	94	322	319	195	131	298	166	259	1	140	0	782		TRIM33	1	-0.72666	C1orf112	1	-0.43294	STRN	0.914026	-0.56854	MYH9	0.998835	-1.0766	OR6C2	0.862515	-0.3538
CAGACAGCTGTGAGTGACAT	ABCA6	472	1493	387	404	204	146	256	217	161	0	158	6	1008		FAM189B	0.223755	-1.424	INPPL1	0.997658	-0.39714	ZFAT	1	-0.46509	PATE2	0.998835	-2.0113	C10orf67	0.9989	-0.43263
GGCACCAAATAAAACACACA	ABCA6	124	20	62	39	15	18	78	61	14	0	21	0	791		TPX2	1	-0.35881	IP6K3	0.957167	-0.64224	SMARCA4	1	-0.49977	TARS	0.998835	-2.984	C2orf27B	0.867068	0.26481
TTGTATATGAGTCTCCTGAA	ABCA6	86	108	59	94	77	45	116	81	71	51	77	2	508		LRRC40	0.621911	-1.5915	TBATA	0.983344	-0.2846	GMEB2	0.972988	-0.5739	NGEF	0.998835	-2.7952	SERINC1	0.9989	-0.46707
AGTACGGGATCCCTGAACCA	ABCA7	241	87	313	272	161	181	174	208	26	1	64	1	865		OSM	1	-2.7472	MAP7D1	0.582324	0.27925	TMEM33	1	-0.60405	ABI3BP	0.998835	-0.4476	TM2D3	0.78291	0.13948
CTGGCCTAGACGTAACCCTA	ABCA7	125	227	91	90	98	72	147	73	59	0	72	0	336		CCDC112	1	-2.7353	EXOC3L2	0.997378	-0.41501	KIAA1524	1	-0.89872	TPRG1	0.998835	-2.6071	LRRC3C	0.976407	-0.085785
TCAAACAGCACGTTGTACTG	ABCA7	110	62	100	116	96	71	116	63	39	0	51	1	354		KIAA0100	1	-2.7538	GLMP	1	-0.6112	CIR1	0.846014	0.37883	KRTAP13-1	0.998835	-4.4972	FOXC1	0.818093	0.010201
TGGACATTGACGTGGTCACG	ABCA7	108	63	90	159	72	98	147	116	0	0	12	1	239		MT1M	1	-2.1342	MAGED4	0.930027	-0.46459	PEX2	1	-0.97361	OR6C65	0.998835	-3.6461	MRPL52	0.9989	-0.65209
AAATTATCAGCCAAAAGCGA	ABCA8	33	8	23	20	34	25	14	17	2	0	4	0	309		TUBB6	0.910444	-2.7884	SLC8A1	0.684578	-0.085512	IWS1	1	-1.0974	PLA2G2E	0.998835	-3.7667	RAB11FIP5	0.838529	-0.2949
CTGTTAATGTCACAAGAGAG	ABCA8	91	145	129	85	126	91	113	66	34	0	39	0	309		LRP5L	1	-1.7024	CCDC69	1	-0.5113	MOB1A	1	-0.7355	RGS11	0.998835	-2.0254	CARD16	0.496923	0.5716
GACACCCCCAAAAGACAGTG	ABCA8	98	47	155	191	95	142	62	45	36	0	49	0	375		ANKLE1	1	-2.611	BLMH	1	-0.5403	CRH	0.506608	-0.8864	OR4N2	0.998835	-0.28	TMEM88B	0.980548	-0.42581
GCAAATCTGCGCAATTGCAA	ABCA8	10	13	22	19	19	9	20	9	35	0	18	0	405		ZNF384	1	-2.2	PRAM1	0.641119	-0.12257	EGF	1	-0.53999	CDX2	0.998835	-3.6738	CACNG2	0.962534	0.040217
ATATCAGAAAAGTTACCCGT	ABCA9	36	6	23	31	19	10	30	12	37	0	28	0	297		AIF1L	0.591784	-2.5437	C2orf50	0.993488	-0.49634	SPACA7	0.89121	0.063009	PGF	0.998835	-4.3845	SF1	0.9989	-0.5074
CTTGATAGATGTTCTAACCA	ABCA9	15	27	17	56	19	3	40	15	26	4	18	1	216		OR1B1	1	-2.3841	LRRC71	1	-0.67598	SH3GL2	1	-0.47019	NHS	0.998835	-4.3676	SAMD4A	0.930703	-0.25054
TGGCAGGAAGAACAATCATG	ABCA9	178	101	67	56	108	63	148	115	150	0	65	0	474		ZNF418	0.319828	1.4149	HDAC9	1	-0.39386	SIRPG	1	-0.43734	TRIM3	0.998835	-2.5183	TRAF7	0.930703	-0.76649
TTATTTCTAACTAGACAGGA	ABCA9	137	278	72	76	50	42	70	22	23	0	21	0	576		ACTR10	0.591784	-2.4882	ASB2	0.975814	-0.47237	PDGFC	1	-0.64438	SERAC1	0.998835	-0.31326	KRT2	0.9775	-0.39399
ATTGACAGCTATTCGAAGAG	ABCB1	276	1059	306	256	311	208	316	170	183	1	148	0	873		EXD3	1	-1.7343	IL2	0.693292	-0.068671	OVOL2	1	-0.70511	NANOS1	0.998835	-3.7794	KCNH6	0.91025	0.092406
CTGGAGAGATCCTCACCAAG	ABCB1	41	17	86	75	68	73	82	28	7	0	12	0	257		CDKN2B	1	-2.7136	OXCT1	0.997596	-0.33818	MAST2	1	-0.15755	NLRP2	0.998835	-0.34267	OAS3	0.976407	-0.44731
TAGGTGATATCAATGATACA	ABCB1	173	486	108	135	117	91	136	78	32	0	29	0	398		SNX18	0.953656	0.53129	PIM2	0.814406	0.26538	MR1	0.987047	-0.63559	ZNF358	0.998835	4.4854	LRRC41	0.748064	0.31444
TTTATAGTAGGATTTACACG	ABCB1	70	46	70	91	50	71	51	28	112	0	52	1	351		TAS2R9	1	-2.5191	PHIP	0.982575	-0.90887	FAM25G	1	-0.51812	CYR61	0.998835	1.5754	PLEC	0.971455	-0.43643
ACAGCAATGATTGACACTGG	ABCB10	205	165	239	207	169	103	160	95	111	0	117	12	885		MMP2	0.741697	-2.7643	PITPNB	0.976871	-1.019	OLFML2B	0.81215	-0.22782	HEXIM1	0.998835	-3.2644	PCMTD1	0.862515	0.22803
CTCAGTGCCGTGTTTCTGTG	ABCB10	356	197	397	366	204	219	278	182	295	0	122	3	653		MRPL14	0.083591	-2.2498	TSFM	1	-1.6269	IMMP2L	1	-0.59255	STK32C	0.998835	-0.44333	CYP27B1	0.9989	-0.25175
GAGTTCACCCACGGTCATGT	ABCB10	207	435	294	286	205	247	288	195	47	0	55	0	996		EDN2	1	-2.0986	LCN9	0.970683	0.038313	KLHL12	1	-0.59721	KDM1B	0.998835	-3.6461	ALAS1	0.956662	-0.46129
TATCGCCGTTCACTGGCCTG	ABCB10	408	475	502	430	412	348	438	336	649	0	216	1	1279		TMEM236	1	-1.6666	CALHM1	0.966443	-0.25313	TM2D2	1	-0.74207	SP6	0.998835	2.6272	GBA	0.993115	-0.25544
GAGCTCCCCAGATTTAGCAA	ABCB11	58	157	66	65	40	27	41	37	41	0	25	0	422		C4orf47	1	-1.7286	PTPN22	0.530213	0.43385	ATP11B	1	-0.47463	NOVA2	0.998835	5.8831	PRAMEF10	0.9989	-0.36785
GATTCTTTACTGGATTCGTG	ABCB11	284	239	357	295	230	123	239	158	147	0	86	4	907		FLG2	1	-1.8183	HOXA4	0.942303	-0.50829	SMARCB1	0.997678	-0.6609	TCP11X2	0.998835	-3.6461	C4orf33	0.867068	0.16079
TCAACATGGTCATTAAACCA	ABCB11	271	177	260	329	152	116	231	185	59	0	75	0	908		WBP11	1	-2.7897	BCL2A1	0.820732	-0.36156	SMARCD2	1	-0.76186	NIPA1	0.998835	-4.9909	BIRC6	0.9989	-0.33211
TTTCAGAATCCTCCTAACTG	ABCB11	116	24	132	132	70	84	210	95	82	0	39	0	966		PGM3	1	-1.9032	IGSF9B	1	-0.37576	TMSB4X	1	-0.54911	ST6GAL2	0.998835	-6.6742	DCSTAMP	0.9989	-0.31854
ACACCACTGAACTCAATACG	ABCB4	143	177	127	134	71	103	131	52	9	0	7	0	514		RPL18A	0.894421	-2.7897	ERMARD	0.85408	-0.52686	OTOG	1	-0.76866	OR2T5	0.998835	-2.7952	HMCN1	0.969196	-0.27313
CATTTCGGACCGTAGACAGT	ABCB4	158	501	197	179	153	81	112	146	129	0	66	0	508		EPB41L1	1	-1.0048	SIGLEC5	0.930027	-0.75447	ANKRD63	0.897144	-0.10106	COQ7	0.998835	-4.253	TECTB	0.976407	0.048291
CCCTTCTCGAGCTAACGTCA	ABCB4	64	499	32	117	35	21	16	14	2	0	4	0	322		LRRC18	1	-2.0773	PEX14	1	-0.43023	NBPF3	1	-0.61158	DNAH10	0.998835	-2.486	CHRD	0.975452	-0.32122
TGGCCGTGGAAATGTAACCA	ABCB4	138	80	75	49	41	66	25	12	59	64	49	0	208		ERCC6L	1	-1.33	CNOT4	0.86353	-0.51924	ITGB1BP1	1	-0.40459	DSC3	0.998835	-4.5873	FAM126A	0.727922	0.11905
AGACGTGGATAGAGTCACTA	ABCB5	0	0	0	0	0	2	9	12	0	0	0	0	17		GOLGA6D	0.46436	-2.758	CCDC62	0.669489	0.28081	COX15	1	-1.054	NKX2-2	0.998835	1.6669	SPATA3	0.992878	-0.11696
CAAAGGTCGGACTACAATCG	ABCB5	502	1501	359	366	281	237	292	229	111	68	187	3	885		RFC4	1	-1.6603	LCE3B	0.88251	0.014908	DACH2	0.233562	0.36044	C19orf44	0.998835	-4.1484	IFI6	0.998762	-0.23879
GAAACCTTCGCAATAGCCCG	ABCB5	342	586	234	240	161	142	262	173	113	0	93	1	715		CFC1B	1	-2.127	AKAP12	0.941466	-0.032146	TCEANC2	1	-0.56135	MAPKAPK3	0.998835	-1.0795	ZNF17	0.867068	0.061776
TTTGGATTGGCAGATCATGG	ABCB5	121	474	83	87	118	93	53	41	49	0	54	0	402		DRD1	0.812216	-0.7665	ENTPD5	1	-0.77125	CARM1	1	-0.48655	KCNG4	0.998835	-2.6907	MARCHF10	0.976407	-0.54049
CGAAGTGGAACGCTATCGAG	ABCB6	114	54	137	146	76	87	67	72	182	17	63	10	386		RREB1	1	-2.0356	CCL16	0.480501	0.72982	CPA2	1	-0.71674	IFNGR1	0.998835	-3.0059	CD44	0.998762	-0.47761
GCACGTAGGGAGAGATGCGA	ABCB6	75	443	156	184	98	97	150	102	30	0	26	0	529		EVA1B	1	-2.7575	KIAA0319L	0.964024	0.058745	FFAR4	1	-0.74736	TCEAL8	0.998835	-1.2227	BPY2B	0.558295	0.44661
GGAACGGGCACTCAATGTGT	ABCB6	188	453	165	173	50	57	130	76	30	0	14	0	395		SLC23A1	1	-2.7498	MGC50722	1	-0.67867	TXLNB	1	-0.12711	ZFAT	0.998835	2.4295	SOCS1	0.882391	-0.10043
TAGGTGCCAAACCAATTGAG	ABCB6	549	605	547	378	352	316	354	209	253	0	140	1	789		ARID3A	1	-2.6812	CCDC160	0.825622	0.06286	INPP5K	1	-0.38628	RMDN1	0.998835	-3.7009	SMTN	0.930703	0.11441
AGTCATTAAAAAGTATCACA	ABCB7	2	0	19	13	2	4	8	3	0	0	1	0	360		RPS19	1	-2.131	CERKL	1	-0.2982	CIART	1	-0.73665	HPS6	0.998835	-2.9617	TMEM126B	0.998762	-0.54907
CACACCACAGACAGCTACCG	ABCB7	14	0	49	68	14	23	13	4	0	0	0	0	902		ANKRD31	1	-1.1977	MAP2K2	1	-0.43484	UGCG	1	-0.64854	RARRES2	0.998835	-3.5145	SUSD5	0.998762	-0.22936
GATTAAATACCAAAGCACTC	ABCB7	50	83	87	58	26	23	23	10	24	0	22	0	763		NSL1	0.284471	-0.14622	SSTR4	0.994346	-0.51875	FGF3	0.672529	-0.24791	DCBLD1	0.998835	-0.57048	MYADML2	0.971455	0.052618
TCACAGTTGCAGTCACACGG	ABCB7	0	0	10	7	2	0	22	0	0	0	2	0	373		SNX14	1	-1.6434	KCNQ1	0.90719	0.00099166	MYBPH	1	-0.53855	PLEKHG4	0.998835	-1.4317	FAM20C	0.708839	-0.4838
AAGTACACAAGGGACCACGT	ABCB8	90	253	125	163	68	63	95	44	9	0	15	0	400		CHST3	1	-2.5371	OMD	0.997378	-0.63947	RHAG	1	-0.29788	ARRDC3	0.998835	-4.4094	MAP4K1	0.686392	-0.041112
CCTGCCCAAACAGGACAGAG	ABCB8	123	22	129	112	92	60	106	55	72	3	35	0	410		IL7R	1	-1.8299	TSPY4	0.930027	-0.43546	YEATS2	0.81215	-1.0602	POM121L2	0.998835	4.2487	GPR63	0.490138	-0.1436
CTTGGAACAAGGCGATGCCG	ABCB8	124	68	135	154	103	98	164	89	113	0	48	8	391		OR2M2	1	-1.7755	CD38	1	-0.32733	UBASH3B	1	-0.55003	LUZP1	0.998835	-3.4991	CERKL	0.992795	-0.35556
TCTTTGACGCCAATAAGACA	ABCB8	24	70	18	15	12	5	26	19	1	0	4	0	247		SLMO2	1	-3.8087	TMEM189-UBE2V1	0.997596	-0.31265	PLA2G4D	1	-0.89864	C16orf96	0.998835	7.5558	ALPK3	0.998717	-0.18093
GCCCCAGACGTAGTACATGT	ABCB9	29	128	76	65	78	59	74	26	10	0	19	0	337		AARS2	0.591784	-3.4302	PRKRA	0.975814	-1.0645	ARID1A	1	-0.26919	PVRL4	0.998835	-3.7537	ZSWIM4	0.867068	-0.20443
TGGACACCATCATGATGATG	ABCB9	77	542	237	164	126	116	82	30	133	8	67	0	567		SEMG2	0.803974	0.16172	EHD4	1	-0.52231	ATP6V0A2	0.849216	-0.66422	ARL6	0.998835	-4.4094	FAM71E2	0.608633	-0.15382
TGTCCTGGGAGATTGTATGG	ABCB9	71	45	53	54	62	46	101	101	0	0	2	3	310		CYTIP	1	-0.63949	ABCG8	0.994346	-0.10542	TRA2B	1	-0.93579	CHCHD10	0.998835	-3.2825	TREX1	0.661818	0.41094
TTTGCCGCAGGTATTCGGGG	ABCB9	165	69	170	158	135	86	109	50	49	0	53	0	408		CXorf49	1	-2.6775	PTX3	0.976871	-0.31445	MVK	1	-0.46338	MMP21	0.998835	-1.6142	PIGM	0.91595	-0.34311
AAAATGTGATTGGCCCCAAG	ABCC1	247	420	321	314	337	170	298	183	68	0	78	0	721		TMCO3	0.591784	-2.7252	MAN2B2	0.610373	0.30111	FNDC5	1	-0.71435	NEU2	0.998835	-4.0672	TXNRD3	0.907536	0.13825
AACCTGACAGCATCGAGCGA	ABCC1	171	34	301	272	177	206	299	205	520	2	173	1	857		LDLRAD3	1	-2.6499	CD1E	1	-0.55989	ABRA	0.966785	-0.58387	DCXR	0.998835	-3.2644	TMEM238	0.812487	0.20357
AGTACACGGAAAGCTTGACC	ABCC1	85	28	70	74	48	29	34	28	14	1	29	0	393		SLC46A2	0.880128	-1.0798	ADAMTS19	1	-0.34641	OTOP1	0.987047	0.13221	SERPING1	0.998835	-3.7143	MAB21L1	0.838529	0.11204
TCTGCTTCGTCAGTGGCATG	ABCC1	260	578	374	376	444	391	301	193	334	0	141	5	856		TIGD2	0.357126	0.7629	PDHX	0.780963	0.36627	TOR1AIP1	1	-0.85675	HDAC5	0.998835	2.6924	C15orf56	0.867068	0.10181
AAGGGTGTCACCCTTAGCGG	ABCC10	57	93	88	127	133	126	80	107	13	1	26	0	388		ARID3C	1	-0.34969	TBC1D22B	0.814406	0.26659	SLC39A3	0.89121	0.17958	COX7A1	0.998835	7.295	SOX21	0.867068	-0.21118
CAAGATGAGACCACCCACGA	ABCC10	64	188	137	45	36	26	62	49	24	0	50	0	325		CERS3	1	-0.39744	MEOX1	0.84445	0.20615	CDK5RAP3	0.81215	0.4	TRPM6	0.998835	5.7562	DMPK	0.998702	-0.32117
CGTGTACCAAGCTTACTGGA	ABCC10	51	33	95	138	109	102	80	39	18	0	31	0	298		POTEB2	1	-1.668	AIP	1	-0.365	RAD51B	1	-0.49789	SLC41A3	0.998835	-2.3569	SERPINB9	0.95394	-0.36739
GGGCCCTGAGAATCCCAACA	ABCC10	80	28	83	78	91	41	34	22	57	0	37	0	214		GTF3C3	0.227229	-0.13875	LOC283710	1	-0.415	EGR2	0.998427	-0.90828	KMT2C	0.998835	-3.632	TRIM29	0.998683	-0.26352
AATACACATCACCTCAGGAG	ABCC11	98	52	58	47	53	41	53	30	0	0	2	0	715		MET	0.75631	-1.4744	ADAM7	1	-0.35949	RUFY2	0.81215	-0.11286	TCF3	0.998835	-4.5278	ABHD14B	0.760684	0.046698
CAAAGACCAGAGCTTTGCTG	ABCC11	391	628	227	227	142	48	268	122	49	593	47	17	660		CNTNAP3B	1	-1.9374	TEX9	1	-0.24998	C8orf88	1	-0.93467	RLN2	0.998835	-3.0275	HBM	0.997019	-0.21952
GACGGTCGGAATAGACGGCG	ABCC11	366	248	408	413	133	186	293	193	38	96	57	0	754		AFTPH	1	-2.1682	COX11	1	-0.68991	SEMG1	0.963018	-0.079574	PCP4	0.998835	-4.3845	MFSD9	0.998683	-0.18821
TAAGCTTTGGATCATGAGCG	ABCC11	122	48	168	198	50	48	163	87	34	0	71	1	460		SNX1	0.282547	0.43984	TMEM246	0.684578	0.36949	C10orf35	1	-0.3209	SLC25A44	0.998835	-1.4317	DTX3	0.976407	-0.3767
AAAGACCATTAGGATCGGGA	ABCC12	306	1079	258	272	115	85	263	170	39	0	78	0	1106		FILIP1	0.529516	1.0261	FAM98A	0.557284	0.11626	EPHB6	1	-0.42452	KLF14	0.998835	-1.2227	TRIM51	0.737498	0.40108
ACGTACATTAAGGCTTCTGG	ABCC12	175	352	173	130	169	118	113	102	18	0	33	1	1059		CHMP2B	0.877592	-1.8697	HIST1H4B	0.930027	-0.43973	SSBP3	1	-0.69222	TRIM27	0.998835	-2.2506	C10orf35	0.998683	-0.11407
GAGTCATATGTCGACAATGG	ABCC12	166	407	376	386	144	95	271	210	105	2	111	4	1224		KLHL40	1	-0.66777	STRC	0.997839	-0.71755	TEX2	0.81215	0.26297	ARL6IP5	0.998835	-3.4835	STK32C	0.99749	-0.19355
GCCAACCCAGACTTTCCCAG	ABCC12	152	61	159	154	153	94	293	129	83	0	69	8	917		FZD9	0.822943	0.86598	KIN	0.96634	0.031931	MOXD1	1	-0.76382	FUT3	0.998835	-2.8689	GATA4	0.998683	-0.14807
CAGAATTCATCACAAACGCA	ABCC2	111	88	64	68	18	13	90	38	4	0	8	0	422		RAB1A	1	-2.1868	RRBP1	1	-0.27244	ZSCAN1	0.14028	1.0843	C4BPA	0.998835	-4.0672	ALG2	0.978695	-0.46686
CAGGGTATAAATCTTAGTGG	ABCC2	81	67	107	91	26	29	23	23	6	0	11	0	346		MPC2	1	-2.2598	HAPLN3	0.975814	-0.4914	MKNK2	1	-0.73865	NOA1	0.998835	-0.57048	COL9A1	0.862515	0.21616
CATTATGGCAGGCCAACTTG	ABCC2	118	191	195	148	129	112	146	87	7	0	27	0	491		UBAP2	1	-1.9557	TMEM56-RWDD3	0.773403	0.22044	FAM8A1	1	-0.62126	SNAPIN	0.998835	-2.2134	IP6K1	0.998683	-0.33576
GATTGGTATATCGAACAGCA	ABCC2	115	119	47	59	15	29	43	27	8	0	6	0	333		TEX29	0.629689	-1.5289	C18orf21	0.924093	-1.3278	SCAMP5	1	-0.59023	FAM195B	0.998835	-0.76498	F12	0.998682	-0.28129
CCACGTACACGTACACCCAG	ABCC3	59	385	139	105	114	73	135	139	6	0	31	1	571		TRPV5	0.282547	1.5785	THSD4	1	-0.36062	PCDHB4	1	-0.57824	NSRP1	0.998835	-0.57048	IGFBP6	0.862515	0.1948
GCAGGGCGTACAGTCTTCGG	ABCC3	222	143	160	158	152	69	154	108	122	0	60	1	756		C14orf105	0.621911	-0.32051	SLC16A11	0.987741	-0.79117	C4orf47	1	-0.62861	C15orf56	0.998835	-1.8553	AHCYL2	0.993784	-0.34696
GGCCACATGAGAGTCCACCG	ABCC3	215	84	163	157	85	67	111	98	51	0	50	1	437		ETV3	1	-1.7958	STK3	0.641119	-0.38309	FOXP1	0.997678	-1.0486	FBXL6	0.998835	-3.2275	HOXD13	0.992795	-0.44846
TGAACCACCAGAAAAACAGG	ABCC3	5	8	10	8	20	17	44	11	13	0	11	0	193		LATS1	1	-2.2833	OSR1	0.92643	0.065239	EFNA2	1	-0.45288	GRN	0.998835	-0.81887	ST14	0.91595	-0.088068
AAGCACGGGTAAACCTTGCA	ABCC4	161	219	258	247	443	235	236	147	25	0	48	3	501		GTF3A	0.851439	-3.4092	DLX2	0.88251	-0.48671	NT5C1A	1	-0.8041	HOXB4	0.998835	5.995	KRTAP4-12	0.976361	-0.38375
CAGATTGACTATCTGGCCTG	ABCC4	214	90	168	212	130	121	108	67	50	4	48	0	409		RBM24	0.621911	-0.44284	C10orf91	1	-0.25092	MGAT4D	0.849216	0.32044	KDM5B	0.998835	-0.16511	PRDM7	0.962534	-0.53222
GAAGGTACGATTCCTTAGTG	ABCC4	194	185	137	120	121	82	92	53	16	0	52	1	351		NLRP13	1	-1.7077	ZNF385C	0.983566	-0.70349	MEIOB	1	-0.073871	CYP4V2	0.998835	-3.9701	C17orf105	0.894467	-0.38904
GCGTCACTGCCACGAACACG	ABCC4	185	387	140	115	100	93	171	71	49	0	37	0	235		ZNF709	1	-1.9153	DPPA3	0.939412	0.30073	FYB	0.898393	-0.053085	NMRK2	0.998835	-3.8418	FAM118A	0.880503	0.083364
TACGGAAAGAGGCACCCATG	ABCC5	212	1303	283	298	296	182	181	137	62	0	97	1	635		GLYATL3	1	-1.9211	FAM134A	0.930027	-0.53499	LMO7	1	-0.57705	GATA4	0.998835	-2.6355	CLMN	0.971455	-0.05944
TGAAAAGGGCCATAATAACC	ABCC5	147	181	80	74	59	36	70	43	58	0	102	0	390		FOXE1	0.910444	-1.716	TMEM175	0.987383	-0.53043	CRYBA4	0.961956	0.11782	CEBPG	0.998835	-3.0905	RYK	0.984821	-0.14446
TGTTAAGACTAGAGAGACTG	ABCC5	162	415	144	198	159	103	203	142	87	11	80	0	588		TUBA8	0.405018	-1.4701	LMF1	0.994346	-0.52603	CLEC3A	0.81215	0.30083	PPARGC1A	0.998835	-0.75118	MYO1A	0.998682	-0.31561
TTTATTCATAGAAATCCGCG	ABCC5	56	538	83	116	65	30	53	45	2	0	6	0	383		TAF4B	1	-2.6073	GUCY2D	1	-0.42228	PGAM4	1	-0.29948	TAS2R20	0.998835	1.7501	ZNF621	0.897057	-0.20652
ACTATGATCCAATCAGCCTG	ABCC6	107	183	130	140	110	60	128	82	4	0	19	0	465		KLRF2	1	-2.6573	GRAMD1B	0.994346	-0.40149	WDR73	1	-0.8157	PICK1	0.998835	-2.3569	S100A6	0.998682	-0.13122
CAGACCACGATCCAGACGAG	ABCC6	141	42	90	52	91	80	105	121	9	1	35	8	360		GPN1	1	-2.4882	CCL19	1	-0.65304	AGBL1	1	-0.59377	PLEKHF2	0.998835	-2.3569	ARL4D	0.967773	-0.26661
GAGAACTGTGAGAGTCACAA	ABCC6	80	27	128	112	65	44	108	53	73	0	70	0	310		UQCRQ	0.853387	-1.6728	TROAP	0.975814	-0.50245	FAM227B	1	-0.35448	NMBR	0.998835	-2.3569	PHF6	0.709457	-0.40104
GGACAGCATCCAATACGGCA	ABCC6	89	361	76	52	56	60	41	17	21	0	19	1	421		TMOD2	1	-1.6071	MRI1	1	-0.42911	E2F1	1	-0.51056	ZMYND15	0.998835	-2.4106	GJD3	0.838529	0.057673
CAGACCAACGAGATGCTCCG	ABCC8	97	9	169	160	61	37	91	59	32	72	41	1	375		PEX1	0.708368	-2.6173	REPS1	0.942303	-0.5078	PHIP	1	-0.32928	BHLHA15	0.998835	-4.5653	CA14	0.998682	-0.27953
CTACCGTCAAAGCTCTAGTG	ABCC8	87	5	96	100	28	30	114	73	54	0	31	0	198		TMEM65	1	-1.7635	SIMC1	0.530213	-0.18289	KCNK17	1	-0.25811	TTC12	0.998835	-3.4359	LCE3B	0.487852	0.49046
GATGTTGTGATAGTAGACCA	ABCC8	164	96	91	86	84	91	144	96	21	0	8	0	372		ZNF563	1	-1.6096	EPB41L4A	0.997378	-0.41372	ACCS	1	-0.013169	TP53TG5	0.998835	-1.3653	ZDHHC24	0.838529	0.095006
TCAACGCCAGCGAATCAGTG	ABCC8	130	220	123	131	53	51	105	47	58	0	36	10	336		MYBBP1A	1	-1.8658	WISP2	1	-0.3114	NRN1	1	-0.49979	TOMM7	0.998835	-2.6355	OR4C16	0.456225	0.16274
AGAGAGGAAAACTCTCCGAC	ABCC9	175	93	203	113	118	101	77	27	67	0	31	0	361		MT1X	0.615833	0.38768	SPTBN1	0.994346	-0.25345	NBPF11	1	-1.2515	LILRA4	0.998835	-1.8263	VBP1	0.867068	-0.032138
ATACACTATCGATGTTGTAG	ABCC9	386	1611	263	230	193	149	207	104	163	10	90	3	570		OPA1	1	-0.73223	BOLA2B	0.915718	-0.44265	ZNF853	0.992437	0.10117	TEX12	0.998835	-1.8748	KRTAP11-1	0.985998	-0.32524
GACTGCAAATCTGACCACCG	ABCC9	77	474	138	148	101	85	153	137	18	0	17	1	401		CCL18	0.591784	-0.78717	TMEM189	0.997378	-0.53819	SLC47A2	1	-0.37908	SLC25A42	0.998835	-3.8418	PITX1	0.998679	-0.2454
TAAAGTACTGAATTGGCGCA	ABCC9	95	604	213	206	74	105	173	84	113	0	66	0	473		B4GALT6	1	-1.9368	RAB4A	1	-0.32742	NMT1	1	-0.59884	ZNF717	0.998835	-2.8202	METTL1	0.992795	-0.15695
AGTTCCTCATGAAGTATGTG	ABCD1	238	204	212	201	212	130	144	60	65	0	81	0	651		LRMP	1	-1.7344	ACOX2	0.73785	0.34666	AMOTL2	0.666904	0.52931	TNRC6B	0.999025	-2.2506	WDFY4	0.981344	-0.44533
CTACATGCACTCGCGTGTGG	ABCD1	357	564	374	318	242	230	353	114	124	0	106	0	828		RYR2	1	-0.14961	MYRF	0.903041	-1.0808	CYP7A1	0.81215	0.45027	LRRC10B	0.998835	-2.7952	VNN3	0.952491	0.0068874
GATCATGTCGTCGTACAAGG	ABCD1	151	36	113	118	49	60	115	45	82	0	42	0	659		MAD2L1	1	-2.1827	LCLAT1	0.915718	0.0042118	ADIPOR2	1	-0.32678	KLHL11	0.998835	-0.4476	CLEC2D	0.650038	0.019609
GGCCACATACACCGACAGGA	ABCD1	133	138	119	141	196	113	92	26	51	0	37	0	955		SLC25A17	1	-1.7611	TMIGD2	0.994346	-0.61399	NEUROD1	0.895722	-0.45955	LRFN4	0.998835	-2.3906	EMB	0.998581	-0.26585
ATTACCTCTCAGTGACACAT	ABCD2	67	621	111	140	56	47	69	75	39	0	46	0	943		C10orf105	1	-1.7926	PPP3CB	0.97123	-0.34243	PPAN-P2RY11	1	-0.85499	AKR1D1	0.998835	-0.75636	HOXD4	0.998581	-0.22013
CCCTGACCAATCTCTTACGG	ABCD2	179	108	116	94	115	65	122	110	51	0	30	1	633		KLHL10	0.591784	-2.5633	C20orf78	0.565813	0.54635	ICE2	1	-1.7682	WNT9A	0.998835	2.2762	THEMIS	0.9775	-0.42856
CCTTATTGCACTGTTGACGA	ABCD2	198	674	207	227	136	120	208	115	32	0	37	1	863		AIFM1	1	-2.5725	ARHGAP31	0.551081	0.45115	EAF1	0.898393	-0.87388	IER5L	0.998835	-4.7842	PTGER2	0.998581	-0.22757
CTGGAGCTGATGCTATTGAA	ABCD2	370	246	292	312	276	201	243	118	121	121	124	1	962		HAUS8	0.376349	-0.23976	RBMY1E	1	-0.57416	LMX1B	1	-0.35521	GLYR1	0.998835	-2.1359	RPL27A	0.301097	-0.11991
AATTAAACTTACAAGAGGCA	ABCD3	70	145	93	105	25	18	60	30	42	21	18	0	542		ZBED1	1	-1.6076	LIPG	0.985054	-0.85328	SIRPB2	1	-0.44636	PORCN	0.998835	-4.3506	C3orf35	0.917089	0.095952
ACTCGACTTCGAAGACCCAT	ABCD3	145	195	173	160	162	133	75	52	76	0	66	0	576		SERPINB6	1	-1.7874	PKN3	1	-0.22008	HDGF	1	-0.097033	TOX	0.998835	3.2529	B4GALT4	0.558295	0.38619
TGGCAAATATGAGCGCACAA	ABCD3	85	20	68	71	61	70	99	101	293	0	54	0	516		ARHGAP27	0.851439	0.44259	DECR1	0.904278	-0.045502	OR5T2	1	0.034614	KCNJ18	0.998835	0.049557	TUBA1B	0.998581	-0.52884
TGTGTACTCTTGAGATGTCG	ABCD3	148	58	116	87	66	43	56	46	2	0	11	0	553		TOR1A	0.910444	0.041262	TAF11	1	-0.49455	DEPDC1	1	-0.3261	AKR1A1	0.998835	-4.3333	MICB	0.976447	-0.04667
AGCCACATCTGAGAGCGTCG	ABCD4	60	42	31	54	65	43	50	49	4	0	16	1	313		PRSS58	1	-1.6415	IRF2BP1	0.362013	0.55862	HERC2	0.912875	-0.031362	POMK	0.998835	3.7349	CTNNA1	0.998443	-0.33754
GATCCCCAGTCAGTACTATG	ABCD4	68	891	102	92	90	69	185	112	139	0	59	3	447		DAP	0.813496	-2.1103	ZYG11A	0.814406	-0.53186	PDCD4	0.795928	0.10247	GNG13	0.998835	8.0821	PRRC2B	0.956662	-0.0026897
GTAGTAGACGAGGGTGAACG	ABCD4	102	86	131	173	184	130	205	125	151	0	76	2	545		FOXM1	1	-0.86407	BTK	1	-0.5408	ETV1	1	-0.85743	RC3H2	0.998835	-1.6302	LOC101929983	0.998443	-0.20489
TTGCGATGACAACGTAACTC	ABCD4	216	273	151	149	170	114	205	170	91	1	61	0	492		WDR11	1	-2.5777	AIM1	1	-0.43529	FASN	0.953353	-0.66303	GPM6B	0.998835	-4.7391	PLEKHO1	0.850921	-0.45648
AGTTGTCCTGTAGTTCGAAT	ABCE1	15	198	51	54	19	11	6	2	1	0	5	0	386		MGAT4D	1	-2.3845	ATG12	0.994346	-0.46971	SNRPB	1	-0.84661	IRF5	0.998835	-2.8927	KAT5	0.998443	-0.44199
CAATTGATAAGGCGCCAAAG	ABCE1	21	34	198	211	33	18	8	7	7	0	30	0	905		SPNS3	0.293846	1.0784	F2RL1	0.676449	-1.0755	DDX3X	1	-0.84661	PARP8	0.998835	-3.7407	PTMA	0.894467	-0.19004
CCAAAACTTCACCTGGACGA	ABCE1	1	3	68	74	0	3	1	2	1	0	0	0	983		BAHCC1	1	-0.96443	KIAA1614	0.90073	-0.97792	ITGA1	0.934937	-0.21937	ABCB10	0.998835	-3.8539	LHB	0.998435	-0.46527
TTTCAGATATATCATTGTGG	ABCE1	6	0	57	52	0	0	0	0	0	0	1	0	269		SEC22A	1	-1.9834	SEC22A	0.915718	0.14918	HLA-DQA2	0.507319	-0.33234	ZNF718	0.998835	-3.0905	NUDC	0.728725	-0.85221
CTGCAGAGGCCAAAGCACGG	ABCF1	3	0	134	101	10	32	26	7	5	0	7	0	739		FAM219B	1	-2.4837	ELMOD3	1	-0.65871	DEFA4	0.81215	0.12164	C11orf71	0.998835	9.6986	PCDHB12	0.907536	-0.22371
GATGGAGTATGAGCGCCAAG	ABCF1	34	18	140	159	64	80	32	10	4	0	20	1	933		GZMA	1	-2.4837	CYSTM1	0.992984	-0.39935	KCNIP2	0.961956	-0.63182	DCAF4L2	0.998835	-4.58	MRPL53	0.737498	-0.12764
GCAACACATCAATGTTGGGA	ABCF1	10	6	98	97	4	8	34	22	0	0	0	0	623		SREBF2	1	-1.7476	SLC22A2	0.942303	-0.63487	NFIX	1	-0.12927	FAM155B	0.998835	-3.4835	CATSPERD	0.98019	-0.041228
TGTAATTGCCCCTATAGTAG	ABCF1	9	13	100	88	14	10	3	20	1	0	12	0	661		CKAP2	1	-2.574	SFTPA1	0.939412	-0.77507	SLC22A13	0.868594	-0.0908	FAM167A	0.998835	3.6027	RNF11	0.818093	-0.35186
AACCAATGAGGCCATAACGA	ABCF2	287	223	112	122	117	163	126	72	63	12	57	0	746		SHQ1	0.957193	-2.4403	HEBP1	1	-0.57326	MYH1	1	-0.072869	HNRNPDL	0.998835	-2.7439	RAN	0.9983	-0.69812
ATGATCAGTACGTGAAGACG	ABCF2	42	23	198	138	44	85	115	34	79	0	54	2	325		DNM1L	1	-1.8715	ARF5	1	-0.34001	CYB5B	1	-1.0726	IL15	0.998835	-0.31326	C16orf95	0.818093	0.14281
CAGTCCATGCAAGATCCGCG	ABCF2	182	97	134	161	147	127	147	144	17	0	18	2	525		C20orf203	0.092692	1.2774	SLIT2	0.994346	-0.06412	TMEM255B	1	-0.6546	ZNF530	0.998835	-2.4874	ZNF619	0.980042	-0.38899
GGGTCGTGAGCGATAAGGTG	ABCF2	151	79	215	243	142	103	153	90	73	0	81	0	404		CAMK1G	1	0.042742	HIST1H1C	0.975814	-0.22669	AP4B1	0.963018	-0.52737	ASIC4	0.998835	-4.3928	RIPPLY1	0.998017	-0.20547
ACTTCCAGGACTGCTAAAGA	ABCF3	151	132	176	93	84	88	68	55	13	0	31	1	432		HIST1H2BK	1	-1.5746	CRYAA	0.848761	-0.3676	ITPR3	1	-0.76786	PRR23A	0.998835	2.3546	MFAP3L	0.962534	-0.50149
CAGCGGCTAGATGGTTACCG	ABCF3	295	125	338	273	226	229	304	199	124	3	104	1	724		TXLNG	1	-2.5872	RHPN1	1	-0.71068	XG	0.672529	0.55213	PDZD2	0.998835	3.5672	SPG7	0.998017	-0.51601
GCAGAGTGTTGTACATGCGC	ABCF3	207	83	212	153	144	125	163	96	26	0	36	0	734		ARHGAP29	1	-1.4156	MADCAM1	0.997378	-0.70306	HMGN3	0.771012	-0.20357	FBXO44	0.998835	-2.3906	EPAS1	0.806643	-0.25804
TGCGAGAGGATTTGCTACGG	ABCF3	227	403	207	191	225	288	187	132	48	0	48	1	706		SHCBP1L	0.615833	-2.5568	MBD3L3	0.997767	-0.55109	LY96	0.898393	-0.25903	PAM	0.998835	-1.725	ATOH7	0.907536	0.074634
ATGAAAGGGCTCGCTCAAGG	ABCG1	191	144	106	121	169	129	78	47	33	0	28	0	308		VPS13C	0.621911	-1.6868	MROH8	1	-0.30151	SRGAP3	1	-0.55959	FAM71F2	0.998835	-3.632	DEFB125	0.998017	-0.28328
CTTCAGGAACCGAATAGGAA	ABCG1	85	80	93	118	79	86	107	58	122	0	47	0	572		BCCIP	0.852662	-0.96433	CUL5	0.91444	-0.056621	APOA5	0.908287	-0.27041	MAS1	0.998835	-3.2644	DHX29	0.998017	-0.3632
GACCACAAGAGAGACCTCGG	ABCG1	180	783	127	158	47	49	236	148	37	0	42	0	606		XAGE2	0.909103	-1.7991	SHD	0.970683	-0.75556	TINAGL1	1	-0.8146	JMJD8	0.998835	-2.7952	NOS2	0.919636	-0.50576
GAGGCCGATCCCAATGTGCG	ABCG1	125	979	128	87	135	143	159	101	227	0	90	1	266		ZSCAN26	1	-2.5507	SHC2	0.73785	0.18576	MPP2	0.92811	-0.81214	TXNDC15	0.998835	-5.0343	PRIM2	0.998017	-0.27237
AAAAAACGAACGGATTAACA	ABCG2	403	425	217	234	228	183	149	79	126	0	115	0	764		LOC730183	0.851439	-0.6987	SEC24A	1	-0.41468	CDC14B	1	-0.40349	ZNF730	0.998835	-0.54277	HTRA1	0.962534	-0.073298
GAATTACATCAACTTTCCGG	ABCG2	212	28	53	74	67	64	85	63	64	0	83	0	762		RPLP1	1	-2.211	CST4	0.822775	-0.48591	TCF7L1	0.912875	0.15627	C2CD3	0.998835	-4.0672	MED16	0.983532	-0.28672
GGAAGGCTCTATGATCTCTG	ABCG2	401	530	311	344	208	208	439	231	184	0	97	3	1092		NDUFAF1	1	-2.5057	ZNF101	0.915718	-0.42257	TSPY3	0.972988	-0.62643	TNFAIP3	0.998835	-0.70812	TRPV5	0.932107	-0.33918
TAACTTAGGATGTCTAAGCA	ABCG2	272	96	314	365	304	204	260	177	53	0	83	1	1122		FBP1	1	-1.5732	SLC9C1	0.822775	-0.35181	NRCAM	0.897144	-0.10547	PRKCDBP	0.998835	-2.4559	AARSD1	0.8936	-0.013293
CTCTGTGTCCCCAGTCATCG	ABCG4	611	787	517	506	417	285	563	408	364	0	177	4	1069		MRPS10	0.821696	-3.1215	ITPRIPL2	0.942303	-0.61158	CDH7	0.932463	0.17523	TCEANC	0.998835	-4.8883	CEP57L1	0.838529	0.30878
GGTGGAGAGAACTACCTGGT	ABCG4	75	160	76	69	69	57	13	13	43	0	32	2	213		CDC42SE1	0.666297	0.70236	LPGAT1	0.997225	-0.61646	COA6	1	-1.4955	GPR137B	0.998835	-2.7698	MEF2B	0.997919	-0.2582
GTGGGACATGAACCGTAGGT	ABCG4	248	1019	348	372	402	252	263	146	43	71	72	8	1091		ZNF224	1	0.59048	CMIP	0.968263	-0.98529	NDNL2	1	-1.1548	SSSCA1	0.998835	-4.4894	NTN3	0.907711	-0.23593
TGGAGCTGTCCTATTCCGTG	ABCG4	430	2143	465	473	296	274	517	307	158	6	188	13	1070		PDE4DIP	0.72053	-0.67079	TMIGD1	1	-0.51354	SEMA4A	0.870878	0.22438	OVOL3	0.998835	-3.7794	GRAP2	0.608633	0.34651
ACACCTGAAAACGTTACCAA	ABCG5	19	3	38	56	29	20	59	25	8	0	8	0	425		SLC15A5	1	-1.2454	BTN3A1	0.83522	0.18854	F10	1	-0.64531	KCNJ16	0.998835	-0.36095	PLEKHG1	0.867068	0.12078
GGCTCGCAGGAACCGAATTG	ABCG5	189	152	182	137	140	61	258	148	57	0	98	1	583		KLHL20	1	-2.4827	TSNAXIP1	0.835824	0.23274	KCTD10	1	-1.549	MCFD2	0.998835	-4.3246	DEFB130	0.9775	-0.67772
GGTGCTATCCAGGACCGCGT	ABCG5	90	24	77	45	41	42	58	19	133	0	56	2	278		PIK3CA	1	-1.8572	PCDHGA10	0.688381	-0.7966	USP39	0.977485	-0.62697	ZNF24	0.998835	3.2621	APBB1IP	0.997882	-0.31165
TGATTGGCAACTACAGCTTG	ABCG5	131	158	205	201	171	85	127	84	42	0	63	3	479		CCDC115	1	-1.5195	FAP	0.865383	-0.1426	C2orf81	1	-0.71084	CIZ1	0.998835	4.3321	SERPINB6	0.818093	0.34686
CACCCCCATCTACTTAGGGG	ABCG8	369	275	519	515	306	239	474	250	196	10	146	0	1034		ZC3H13	1	-2.2601	CBY3	0.995956	-0.51949	PCDHGB1	1	-0.45699	TARBP1	0.998835	-1.0644	HIST1H4G	0.9104	-0.25123
CAGTGCGCTGACACCCGCGT	ABCG8	390	454	368	301	191	83	357	254	69	0	46	3	924		N4BP2L2	1	-1.6401	RILPL2	0.599363	-0.50698	CNKSR1	0.849216	0.25545	FAAH	0.998835	-2.0482	PRND	0.8936	-0.34198
CTCAAACCAAGGGACCTGAG	ABCG8	447	843	397	348	317	237	352	225	188	0	172	1	1024		TRAF2	1	-0.84897	LAPTM4B	0.896977	-0.79547	SRSF6	1	-0.69999	ANKRD39	0.998835	-2.2506	MAGEB6	0.997882	-0.18164
GAGTCCTACGAAGATGCCTG	ABCG8	312	1290	320	379	275	131	338	131	46	1	93	7	1119		TBX1	1	-2.5561	SLC7A3	0.930027	-0.16685	RALGAPB	1	-1.2109	CDKL4	0.998835	-3.5448	ST3GAL3	0.997882	-0.23427
AGCCCCTAGTCCTTTATCAG	ABHD1	60	23	104	101	84	67	87	58	50	101	41	1	273		GPR132	0.591784	-0.86102	OR5A2	0.999858	-0.56577	POC1A	0.319705	0.61641	C11orf96	0.998835	2.5419	C1QL4	0.848766	0.11199
GACCCTACCGTTCCACAAGT	ABHD1	147	54	93	65	64	35	94	47	25	0	39	1	416		DHX33	0.083591	2.7396	C17orf67	0.999858	-0.70743	CNOT11	1	-0.44597	DCAF5	0.998835	4.2738	STT3A	0.907536	-0.28499
GCTGTCGTGTTTAACAACCG	ABHD1	191	432	151	174	116	111	124	83	156	0	118	6	380		RPRM	1	-1.6534	IL3RA	0.83068	0.44668	ADGRG4	1	-0.6446	APOBEC3F	0.998835	-2.1359	DHRS3	0.985998	-0.083945
GGTGCAAGACGTATGTCTCC	ABHD1	64	33	135	138	53	34	113	57	280	0	81	0	358		GADD45GIP1	1	-2.4822	OR2C3	0.999858	-0.35027	NMS	0.771012	-0.13675	MAGEC1	0.998835	3.9047	RBP3	0.997754	-0.40649
TAATTGATGACTTAGCTGAT	ABHD10	225	377	206	176	187	93	125	66	157	0	82	0	528		CYGB	1	-1.5007	FAM214B	0.999858	-0.67082	GOLGA8A	1	-0.35307	LZIC	0.998835	-3.2644	NRARP	0.997754	-0.3218
TACCTCAGCGGGCGCCACGG	ABHD10	231	111	196	188	138	81	243	213	46	0	79	0	477		UBE2G1	1	-2.4531	RILPL1	0.957167	-0.20446	NIN	0.961956	0.16813	LDB2	0.998835	-2.984	OR5I1	0.940764	-0.35556
TCATATAAGAAAGATAGCCA	ABHD10	74	57	60	65	61	23	54	23	93	0	36	0	433		TDRD3	1	-2.5186	CCZ1	0.836631	-0.6536	CCDC43	1	-0.58989	CSTF2T	0.998835	2.5178	LRRC72	0.992795	-0.25359
TGCACGACCAGAGAAGGTCG	ABHD10	99	66	82	70	121	140	83	33	19	0	47	0	366		FARP1	0.930357	-2.4037	EDRF1	0.999802	-0.34259	STK11	0.972988	-0.72814	HLA-DMB	0.998835	-2.4874	EIF2B2	0.930703	-0.034521
ACGGTGGATGCTCGTAACCA	ABHD11	9	32	162	206	31	47	173	113	82	2	73	8	762		MYCL	1	-2.0456	TIMM17B	0.766637	0.38829	FAM208A	1	-1.6194	HLA-B	0.998835	4.3972	DEFB113	0.997754	-0.21756
CTGCCACATAGGTTGCAAAG	ABHD11	208	1072	204	220	216	144	160	121	73	0	49	3	669		LEPR	1	-1.5101	FZD10	0.997378	-0.67855	EDEM1	0.972988	-0.54681	CALCRL	0.998835	-1.5559	ADCK3	0.987487	-0.2167
GAGCCCGTGCAAAAAGACGA	ABHD11	8	32	65	85	59	52	114	66	35	0	42	2	926		GRIK3	1	-1.3118	HIST1H2BK	0.520399	0.39529	NXN	1	-0.4553	UGT1A10	0.998835	-2.3906	CHST3	0.997754	-0.18213
GCTGTGGCCAACGACGACGC	ABHD11	66	131	110	139	44	47	205	135	8	0	52	2	750		CGB2	1	-1.9273	STPG2	0.99976	-0.3695	HECTD3	1	-0.30121	TCEAL1	0.998835	-2.3906	BBIP1	0.850921	-0.30041
AGGTGACCACATGGTAACCA	ABHD12	162	730	220	193	96	119	125	102	68	118	61	1	414		FAM9B	1	-2.5342	GJC1	0.84445	0.34472	AGMAT	1	-0.86921	FSCN1	0.998835	-2.3906	RASGEF1A	0.993784	-0.48361
CCTACGCCTGACGGGCCCGG	ABHD12	448	378	235	156	91	142	233	170	3	0	60	2	561		PAIP2B	0.958593	0.090648	TRDMT1	0.972237	-0.25134	PLA2R1	0.841975	-0.50222	MYO10	0.998835	-2.1752	TDG	0.765668	0.15239
GAGTGGCCCCAGATGTACAC	ABHD12	203	661	235	223	232	240	386	206	266	176	123	4	862		POLRMT	1	-2.7028	PARG	0.599363	0.50306	DAPP1	1	-0.47337	KRT9	0.998835	-2.3906	GTSE1	0.737498	-0.54063
GCAGGTACAGAATGATAGGG	ABHD12	101	52	93	75	27	66	99	99	58	0	46	0	270		OR4F29	1	-2.7897	KRTAP22-2	0.989176	-0.11223	POU5F1B	0.917374	0.24605	PSD3	0.998835	1.8554	PTGDR	0.997605	-0.18367
CCAAGACAATAGCATCAACT	ABHD12B	83	89	82	75	52	72	40	57	25	0	24	1	439		RRM1	1	-2.1855	KNSTRN	0.869814	-0.51479	ALG12	0.972988	-0.7192	KCNA7	0.998835	-2.3906	SLC16A1	0.971455	-0.2824
GTCTTGTCTGTTGACTACAG	ABHD12B	156	211	179	106	82	82	127	92	67	0	40	0	429		CNOT4	1	-0.19872	NR1I3	0.999432	-0.41493	ACOX3	0.487611	-0.52471	UGT3A2	0.998835	-2.4874	GBP1	0.930703	0.11882
TAATTGGGTTCCCATCACGA	ABHD12B	71	35	74	82	121	71	73	66	0	0	12	0	520		THNSL1	0.98797	-0.58359	TRADD	0.999432	-0.49281	HMGXB4	1	-0.48171	CBFB	0.998835	-0.81003	COLCA1	0.996872	-0.31945
TTGTGTCTATGAGTGGACCA	ABHD12B	86	545	224	138	82	107	167	187	69	0	37	0	529		CRK	1	-2.1796	KRTAP5-10	0.80252	0.38728	MAP6D1	1	-0.44612	ZNF396	0.998835	-2.3906	HSPA4L	0.997605	-0.33007
AATAGCCACTGCTCCACCCA	ABHD13	463	2792	410	366	524	382	242	131	201	0	140	7	1356		LRIT2	0.591784	-0.61537	PEX13	0.976871	-0.54671	CXorf40B	0.882038	0.1847	RHBDL2	0.998835	-2.3906	PDE7B	0.855117	0.14214
CATGGGAATGCAGGCAACAT	ABHD13	499	1798	475	499	402	277	302	99	116	0	141	1	1029		HSFY2	0.591784	-1.1717	DKK4	0.975814	-0.27987	ZNF726	1	-0.16595	HTRA4	0.998835	-2.3906	NQO1	0.971455	0.08396
GGGAACATAAAGACGTGAAG	ABHD13	162	299	233	221	199	170	125	100	110	0	104	4	950		MAPK8IP1	1	-2.4815	ARID1B	0.975814	0.0088753	NPAP1	1	-0.39149	SRCAP	0.998835	-2.3906	ELK4	0.982801	-0.063118
TAGGATTTCAGCCATTATGG	ABHD13	379	354	222	221	180	183	211	118	222	2	131	0	877		ANXA8	0.929363	-2.5213	KLHL36	0.955879	-0.45933	SSX4	0.655036	0.55301	EGLN2	0.998835	-2.3906	SPESP1	0.962534	-0.28881
AGGCCTTTAACTCTCACACG	ABHD14A	356	337	288	341	181	139	260	155	211	2	110	1	961		ZNF182	1	-1.0881	VPS37C	0.822775	0.13069	GOLGA2	1	-0.75503	TMEM109	0.998835	-2.3906	TBC1D28	0.937069	0.059922
CTGGCAGCCCCACATACAGT	ABHD14A	464	821	302	391	211	163	321	154	139	0	88	3	1106		NAA15	1	-1.751	ZNF512	0.999356	-0.5602	SPRY2	1	-0.7997	SAMD15	0.998835	-2.3906	CCZ1	0.792137	-0.29761
GGAGGTACAGAATGCCGTGT	ABHD14A	306	197	445	471	218	260	429	229	112	0	84	1	1237		SNAP29	1	-1.751	DCSTAMP	0.852858	0.011884	PABPC1L2B	0.438332	0.61208	ALKBH1	0.998835	-1.7241	YDJC	0.99749	-0.12995
TCCCACTCAACCAGGCACAC	ABHD14A	425	3256	359	314	265	137	452	326	393	0	138	3	967		MED4	1	-1.7826	SARDH	0.994346	-0.44513	SPIN1	0.978201	0.054875	FASTKD3	0.998835	-2.3906	RNF115	0.806177	-0.36195
AGAACCTGGGTACACTGCAC	ABHD14B	588	229	423	235	175	137	373	225	621	45	196	0	1329		NSF	1	-1.751	CRLF2	0.997378	-0.62168	PIK3CA	1	-0.91393	VSIG10L	0.998835	-2.3906	TPST2	0.711008	-0.46412
GAGAGGCCCTGCCCGGCAGT	ABHD14B	438	388	596	566	299	223	505	292	117	401	159	11	1355		TSFM	1	-1.8571	PTPRO	0.798264	-0.00168	SYT11	1	-0.59758	CDH6	0.998835	-2.3906	CCDC159	0.95394	-0.30729
TGATGGACTGATCACAACCG	ABHD14B	305	731	233	217	159	225	244	127	155	85	122	2	896		SIN3A	1	-1.7168	POLE3	0.999296	-0.9093	DEFB126	0.972988	-0.70233	BTBD18	0.998835	-2.3906	ASB10	0.99749	-0.16304
TGCAGGTCTGGGGCACTCCA	ABHD14B	351	536	466	543	291	306	474	237	206	0	167	0	1398		FBXW11	1	-0.86448	SLC25A11	0.92643	-0.017253	TTC13	1	-0.63157	PLA2G7	0.998835	-2.3906	RNF186	0.869727	-0.31307
CAAACAAGGCTGCACCCTCC	ABHD15	250	605	77	129	119	126	179	188	77	0	47	0	497		DHX15	1	-3.0175	BEST3	0.915718	-0.61235	ARX	1	-0.38285	ERBB2IP	0.998835	-2.3906	TK2	0.971455	-0.28224
CTGGTGATCCCCAATGCGTG	ABHD15	108	10	96	66	70	77	74	49	19	0	44	0	304		CYBA	1	-1.8618	OR2T1	0.975814	-0.000844	TBX15	0.996518	-0.54597	GRAMD1B	0.998835	-2.1359	TRIP11	0.907536	-0.0171
GGCCGGCCTCGAACCACTCT	ABHD15	102	72	47	110	33	27	62	64	70	2	48	3	219		EGFLAM	0.591784	-2.4935	PPP2R5A	0.997596	-0.72236	NKD1	0.62297	0.50093	XAGE3	0.998835	2.3163	AVP	0.99749	-0.39741
TGTATGTGACCGCCTCCTTG	ABHD15	157	471	269	236	257	247	178	121	172	0	207	3	925		C14orf39	1	-2.3329	FMO1	0.999063	-0.55929	YIPF3	0.895722	-0.62634	MDFI	0.998835	-2.3906	MICAL2	0.99749	-0.37734
ACCATGTTTGTGGACCGGCG	ABHD16A	207	72	385	371	222	180	224	125	61	0	44	0	760		KIAA0355	1	-1.5842	ARL14EPL	0.993488	-0.22666	TRPC4AP	1	-0.45057	HIST1H2BF	0.998835	-1.4317	PNPLA5	0.99749	-0.20966
ATCTACGCCTGGTCCATCGG	ABHD16A	319	1245	228	220	203	148	179	91	244	0	105	0	848		CDCP1	0.591784	-0.91266	KNCN	0.471721	-0.72306	HES6	1	-0.54889	PLEC	0.998835	-2.3906	LZIC	0.997072	-0.23957
CCATCTTGGAAGCAACACAT	ABHD16A	97	381	63	77	68	41	49	29	52	0	29	0	710		FUT5	0.785778	0.36941	SPARCL1	0.970683	-0.086963	ST3GAL5	0.898393	-0.048215	SETDB2	0.998835	-2.3906	ABHD12B	0.930703	-0.0073518
CTCAGGAAGGAGTCTCGAGG	ABHD16A	204	504	166	153	139	89	122	61	262	0	99	0	531		GPC5	1	-3.5419	XPO4	0.865383	0.16982	CYFIP1	1	-0.44103	MAP3K15	0.998835	2.0725	PA2G4	0.519554	-0.051502
CAGACCAGCCGTAGACCACC	ABHD16B	118	157	91	108	37	24	89	33	24	0	18	3	274		DERL2	0.572735	-1.559	PHKG1	0.998939	-0.42194	ZNF75D	1	-0.57436	RANGRF	0.998835	-3.1508	BEX5	0.867068	0.11924
CATCTGCTGCGAAGGCAACG	ABHD16B	115	279	100	105	53	39	122	54	70	0	33	0	263		MEGF10	1	-1.8411	AIDA	0.973789	-0.40606	ADRA1B	1	-0.71878	SEC11C	0.998835	-2.3906	FOXQ1	0.9775	-0.20716
GCGCACGTCATCCCAGCGGA	ABHD16B	128	430	183	146	141	46	149	84	21	0	41	0	445		HMMR	1	-2.1086	SSFA2	0.718841	0.84868	ORC3	1	-1.1147	LZTR1	0.998835	-2.181	PHACTR2	0.962534	-0.021727
GGCCGCTGGCTCGTGTACCC	ABHD16B	235	149	160	121	254	168	148	69	128	0	96	2	372		PRKAG2	1	-1.6834	KIAA1024L	0.677499	-0.33053	PRR23B	0.364094	0.49428	AVPR1A	0.998835	2.1006	MAP3K15	0.9775	-0.039627
ACCGTAGCCGGAGTAGTCGT	ABHD17A	91	20	44	47	4	3	19	0	0	0	1	0	321		OR4K5	0.987508	0.27988	EPHA2	0.992984	-0.1345	PAIP2B	0.912875	-0.60616	GLIS1	0.998835	-2.7952	PRDX1	0.99749	-0.28977
AGGCTCTCAGGGTCCCCAAG	ABHD17A	218	168	350	340	211	179	142	72	64	1	98	3	891		LRRC48	1	-1.8838	C7orf31	0.998794	-0.63138	PLA2G4B	1	-0.53111	ATG4C	0.998835	1.8651	CDH7	0.558295	0.45306
GCGCGAGCTGGACACCATCG	ABHD17A	0	0	151	171	70	47	105	34	40	0	43	1	840		RPS10-NUDT3	1	-2.0218	IL9R	0.814406	0.10545	HAVCR1	0.972143	-0.12021	THEM4	0.998835	-0.97823	ZNF654	0.99749	-0.24768
TACACGGTCCTCTTCTCGCA	ABHD17A	40	44	115	50	6	13	55	12	24	1	11	1	568		TOMM20	1	-1.8565	PTH2	0.957167	-0.21345	ANXA1	1	-0.19832	SNRPN	0.998835	2.2182	MUC1	0.680432	0.26801
CTTGGCTTGCTCTTAGGACA	ABHD17B	473	599	417	301	405	264	292	159	268	443	102	6	1083		ATAD1	1	-1.9532	F8	0.92004	-0.18087	RTF1	1	-0.78204	C11orf87	0.998835	-2.7176	HPGDS	0.99749	-0.19883
GAGTAAAGTGTATTTCGCAT	ABHD17B	372	473	248	285	131	100	213	98	227	2	99	0	1110		AKIRIN2	1	-0.055936	VAMP8	0.998794	-0.46909	SPATA19	1	-0.26643	RGS7	0.998835	5.995	MRPL18	0.99749	-0.40405
TATAGGGACAGTACCGTCTG	ABHD17B	487	527	528	548	486	443	401	211	220	20	140	7	1080		UGP2	1	-0.98195	CYB5R4	0.998794	-0.38736	DEF6	1	-0.80047	HOGA1	0.998835	7.3971	ITGB4	0.930703	-0.22262
TTCATGACTAGAACCAGTAA	ABHD17B	91	164	151	138	126	58	119	36	75	0	76	2	923		SOBP	1	-1.9819	CDC23	0.975814	-2.8672	OR5V1	0.996518	-0.15295	TM4SF18	0.998835	-1.4317	TMCO5A	0.862515	-0.24518
ACGCCGACATCGACGCCGCG	ABHD17C	444	935	270	271	195	163	323	260	179	2	73	1	676		ARSI	0.563372	0.96209	FBXW12	0.930027	0.04502	DDI2	1	-1.3709	LNX1	0.998835	6.5935	GJA9	0.971455	-0.062013
GCCGTATCCCGAGTAGTCGT	ABHD17C	259	169	149	134	139	114	163	85	128	0	145	2	504		RETSAT	1	-1.7853	CBLN2	0.684578	0.37342	GPR142	1	-0.4308	GPR35	0.998835	2.7965	FAM162B	0.780086	0.33225
GCGCGAGAAGAAGACCTCGA	ABHD17C	340	143	267	260	167	115	203	111	299	0	98	0	644		RARS2	1	-2.0093	PUS10	0.924093	-0.94732	TMEM249	1	-0.50665	LYZL4	0.998835	7.9468	METRN	0.9775	-0.32012
TCCCAATGCTCTGACCATAG	ABHD17C	168	135	223	176	256	169	300	122	210	25	164	0	692		DNAJC17	1	-1.8499	ABCC5	0.998758	-0.38621	CT45A5	1	-0.77808	PMS2	0.998835	1.0883	ABCC10	0.457349	0.64441
AGGTGACCTACCTGTGCGAG	ABHD2	207	26	226	267	139	131	226	87	79	0	81	4	514		TUFM	1	-3.1215	FKBP9	0.684578	-0.33813	ZFP36L2	1	-0.35285	MTFP1	0.998835	-2.1752	PIGB	0.994295	-0.53692
GCTCAGCCAAGGGCTCGAAG	ABHD2	120	34	69	73	76	60	100	45	83	0	68	1	421		KRBA2	0.621911	-2.4982	KCNJ3	0.994346	-0.5857	LDHB	0.972988	0.015507	B3GNTL1	0.998835	-2.7439	PLOD2	0.838529	-0.23332
GGGCGTAGTCAACGAAAGTG	ABHD2	74	10	104	118	48	54	104	36	3	0	17	2	208		MTIF2	0.815295	-2.3277	NCR1	0.949231	-0.51979	PTPRE	1	-0.43156	FRY	0.998835	-2.0999	CD93	0.78291	-0.32344
TTTGCCCACAGGCTGCACGT	ABHD2	266	204	238	196	258	173	112	63	113	0	47	2	468		SIM1	1	-1.3133	CCKAR	0.998758	-0.30293	DPH1	1	-0.85263	USP37	0.998835	0	TNS4	0.907536	-0.29811
ACTCCTTGCTTGTTCCCGTG	ABHD3	211	416	154	215	120	101	115	70	324	329	44	2	392		ZC3H12A	1	-1.7094	DHRS2	0.998758	-0.40414	SETDB1	1	-1.0246	ZNF532	0.998835	-3.7667	NPPB	0.996151	-0.26636
GGGGGCTTCGAAGTGATGAA	ABHD3	165	306	213	209	146	99	125	111	24	0	35	2	352		KCNN1	1	-2.4938	ZNF774	0.994346	-0.14597	PSTPIP2	1	-0.63494	SGPP2	0.998835	-0.68372	GTF2H5	0.99749	-0.31117
GTCACTACTTCCAGACGCCA	ABHD3	46	55	82	88	77	83	44	13	91	0	54	0	577		RPL8	0.894421	-1.1263	CNIH3	0.551735	-0.14446	EDN2	1	-0.6867	DEFA1B	0.998835	-3.7537	KDM2B	0.99749	-0.28896
TAGTACGTTTCTGTAACCAC	ABHD3	119	187	137	96	87	149	75	70	64	596	93	8	486		BLNK	0.517272	1.045	C19orf60	0.998655	-0.40938	CMTR1	1	-2.2927	C1orf110	0.998835	-0.67042	RALBP1	0.907536	-0.38899
GACATCGATAGAGACATGGC	ABHD4	177	85	216	189	141	126	212	101	119	0	111	2	784		RMND5A	0.566081	0.93497	KIAA1462	0.825622	-0.0021989	TRIM54	0.912875	-0.14865	GATA6	0.998835	0.49175	TLX1	0.737498	0.36229
GCTACTCGAAGAACAGCCAA	ABHD4	15	2	51	65	40	31	77	57	5	0	5	0	319		SLC10A7	0.283728	-1.2795	SLC2A9	0.998655	-0.32838	ADARB1	1	-0.38997	NUDT8	0.998835	-4.6583	PDCD10	0.886849	-0.33153
GGAGGGATACATATCTGGCC	ABHD4	59	193	96	39	40	44	67	41	14	2	33	0	247		ENTPD4	0.691464	-2.4405	TMEM249	0.915718	-0.0046918	MGMT	1	-0.088554	MB21D1	0.998835	2.0894	BARX2	0.99749	-0.21923
GGGGTGCACGGATCTCACTG	ABHD4	237	360	257	234	176	106	190	221	69	2	76	0	633		GSTA1	1	-1.9082	GFRA4	0.985054	-0.37258	MNT	0.777344	-0.69866	DUSP4	0.998835	-2.6071	FMR1NB	0.99749	-0.19166
GGTCGTTCAGGGAAACCCCA	ABHD5	66	43	99	83	45	49	94	60	289	0	45	0	368		SMAP2	1	-2.4702	ARHGAP35	0.998655	-0.35764	VMAC	1	-0.38511	RFESD	0.998835	2.5174	BTBD10	0.975769	-0.29983
GTGGAGATGTGCCCTAGGAT	ABHD5	18	81	29	27	18	25	23	14	0	7	10	0	135		NTS	1	-1.7976	ZC3H7A	0.538233	0.68504	SLC9B1	1	-0.55763	FOLR2	0.998835	-2.078	HMBS	0.855117	-0.77517
TAAGGTGTGATATAGACGTA	ABHD5	111	94	153	137	102	101	128	86	25	0	65	1	283		ABCC8	1	-1.2414	GATAD2A	0.915718	-0.33224	OR2T35	1	-0.33605	PLXDC1	0.998835	-1.9218	KDF1	0.985998	-0.24187
TTGGACGAAGTAGTAGACCC	ABHD5	92	120	178	168	126	111	262	151	69	0	85	0	555		SLC18A3	1	-1.8214	EPPIN-WFDC6	0.97541	-0.67639	ARL3	1	-0.5225	FEZF2	0.998835	8.9905	PRPH2	0.79856	-0.34408
AGTCTTCATGGTGAACATAG	ABHD6	29	17	51	37	37	29	42	22	5	0	13	0	342		HLA-C	1	-1.5422	SLC12A1	0.95472	-0.59581	LCA5	0.947831	-0.77955	HIST3H2BB	0.998835	-1.7761	RD3	0.907536	0.16007
CAAGGATATGTGGCTCAGTG	ABHD6	429	298	511	455	312	249	531	345	140	0	211	4	1154		ADA	0.454718	-0.42161	NNAT	0.965991	-0.33329	HTRA1	0.771012	0.30509	TLCD1	0.998835	-0.68372	FKTN	0.818093	0.012736
CTGACAATCAATTTGTACAA	ABHD6	176	209	175	140	111	70	223	114	55	0	26	0	929		RNF20	1	-2.519	SSX2IP	0.92643	0.11329	SOX1	1	-0.55694	SLC30A7	0.998835	-3.5745	HOXA6	0.78291	-0.08591
GCAAGTTAAGAGGATACACC	ABHD6	68	45	43	37	14	16	36	9	6	32	11	1	285		WIPF1	1	-2.519	C1S	0.915718	-0.78414	IQCJ-SCHIP1	1	-0.5225	INHA	0.998835	-2.8927	OR52W1	0.671888	0.24451
GATGAAAAAGAGCACCACGT	ABHD8	31	102	57	79	95	84	67	55	493	0	40	0	367		PTPRG	0.613448	0.15532	KCTD1	0.941466	-0.046821	TROAP	0.567744	-0.64708	CD5L	0.998835	-0.57048	AMER3	0.99749	-0.16289
GCCGGGCTTGACCTCTACAA	ABHD8	72	27	139	145	57	42	189	70	48	0	53	1	442		FCER1A	1	-1.4486	KPRP	0.88251	-0.44215	SSR3	1	-0.68026	HIST1H4L	0.998835	-2.0425	OR4D1	0.99749	-0.22953
GTACCCAGACCTAGTGCACA	ABHD8	214	237	386	291	270	185	284	240	37	0	56	1	711		FAM8A1	1	-1.4943	MAPKBP1	0.916573	-0.37116	SGMS2	0.771012	0.13698	DNAH14	0.998835	0.2491	CNTF	0.869727	-0.092562
TCACCGTGTACCGCAATGGG	ABHD8	81	48	117	152	55	33	174	63	32	0	40	2	349		GUK1	1	-2.0311	TPPP	0.841169	0.080205	TAS1R2	1	-0.4681	UBE2Q2	0.998835	-0.16511	LYL1	0.99749	-0.43739
GAGTTACCAGAACCTGACTC	ABI1	310	371	169	216	167	181	230	164	180	0	79	4	963		SRRT	1	-2.3485	SLC13A3	0.97541	-0.69117	PPM1J	1	-0.30533	SMYD5	0.998835	-1.5559	HERC6	0.930703	0.011169
GTTGTGTCGAGATATCTGCC	ABI1	279	275	311	238	319	216	278	121	133	4	115	5	989		RFTN2	1	-1.6214	IL17B	0.773403	0.28687	PNLIPRP2	1	0.055536	CREBBP	0.998835	-1.7241	CDKN1B	0.886849	0.085793
GTTTCCGAATATACCTTACA	ABI1	130	121	121	65	121	96	105	41	14	0	18	0	702		ANXA1	0.248441	-0.63941	WNT9A	0.963167	-0.06979	MRPL39	1	-1.4163	PIGR	0.998835	1.4427	PLCZ1	0.797253	-0.55193
TCGCCACCCACTATTGGACC	ABI1	380	101	319	278	242	128	199	138	62	0	60	1	680		CORO6	0.785778	-1.6107	SF3B3	0.957543	-0.96852	MGLL	1	-0.49823	BTBD3	0.998835	-1.6702	SCHIP1	0.99749	-0.40675
ACGAACTGGTCGTTCAAGGT	ABI2	87	56	170	184	59	56	73	49	42	0	69	4	272		SETD1A	1	-1.6432	GPR75-ASB3	0.99862	-0.46885	ELAVL3	0.771012	0.13344	NOTCH3	0.998835	2.2173	KIF4B	0.847059	0.12897
CATACTCCCCCAACAATAGG	ABI2	4	13	62	84	52	35	35	35	189	0	97	0	332		FABP12	1	-1.6584	CLPSL1	0.970683	-0.48404	AKAP7	1	0.081136	REM1	0.998835	-2.3569	GSC2	0.867068	0.033475
TGCCTATCTGATAAACACCT	ABI2	25	6	20	35	10	34	61	45	0	0	2	0	358		SUMO2	0.441842	-2.1103	SERP2	0.99862	-0.39621	ADCY9	0.406749	0.16656	EMX1	0.998835	-2.3569	DOPEY2	0.838529	0.26708
TTACCTGGAAAGACACTGGG	ABI2	77	22	91	91	141	77	77	74	12	2	24	1	411		LRTM1	1	-1.8333	ERI1	0.99862	-0.2318	HFE2	1	-0.39973	HMGA2	0.998835	-2.3569	SPNS1	0.99749	-0.26731
CCTGTCTCGAAAGAGCATCA	ABI3	153	198	123	100	51	42	192	92	112	245	79	4	754		CCDC105	0.591784	-2.4268	STMND1	0.824237	0.29349	TXNDC8	1	-0.63999	ERICH2	0.998835	-0.16511	TMEM200A	0.985998	-0.43742
CGGGCACACTCTGCGCATGT	ABI3	719	827	748	651	294	297	537	312	239	0	190	3	1189		CISD2	1	-1.5055	CCDC78	0.930027	-0.74656	WDR11	1	-0.45942	TACR2	0.998835	-2.3569	HSPB7	0.867068	0.16314
GCGATGACCTTCTGGCCGGG	ABI3	236	232	438	412	243	227	371	272	136	0	152	0	937		ITGA2	1	-2.451	PRR23C	0.833994	0.15343	CENPO	1	-0.33021	GSTCD	0.998835	-2.3569	KIF17	0.872719	-0.25681
TCAGGCCACAGACAAGCGGA	ABI3	438	742	276	238	256	181	427	257	351	0	131	0	1219		NUBP1	0.248441	1.2643	MAGEB6	0.975814	-0.37759	HOMER3	0.236091	1.2022	EVPL	0.998835	-2.3569	ALCAM	0.558295	0.29206
GAGATATCAGATTCCTACAC	ABI3BP	159	216	59	38	39	39	80	60	32	0	46	0	394		NPIPA2	1	-1.9557	FAM131A	0.942037	-0.03898	ATXN7L2	1	-1.3819	LSM12	0.998835	-1.6702	RBM38	0.737498	0.089163
GGGATAGATGTAGTTTGCTG	ABI3BP	110	45	75	69	64	48	83	34	6	4	11	1	282		ORC6	1	-1.9557	SRPK1	0.963167	-0.4067	PCTP	1	-0.3235	NEURL2	0.998835	-2.3569	NT5C3A	0.99749	-0.38295
TCCTCATAAACCATACCCTG	ABI3BP	63	15	70	53	48	45	57	31	3	0	8	5	296		PRSS42	1	-1.5319	SLC9A9	0.998617	-0.39452	THAP10	0.963018	-0.6681	METTL2B	0.998835	-2.3906	ANGEL1	0.99749	-0.29224
TCTAATGCACTAGACGTAGT	ABI3BP	199	626	183	248	129	63	107	83	1134	0	245	18	492		DRAXIN	0.621911	-2.4387	CYTL1	0.942303	-0.4464	CYTH1	1	-0.166	ABCA8	0.998835	-2.3569	CARF	0.760684	0.23062
CTTAGGCTATAATCACAATG	ABL1	0	0	166	220	140	65	145	129	16	0	24	2	943		TMEM14C	1	-2.431	NAA30	0.998617	-0.4639	PCDHGA11	1	-0.46759	C6orf25	0.998835	-2.6907	WNT10A	0.979818	-0.4916
GGTTCATCATCATTCAACGG	ABL1	0	0	135	113	66	127	77	26	9	0	27	0	797		FUT8	0.529516	0.34815	C12orf66	0.924093	-0.43905	PLEKHG7	0.80368	0.17132	TSPYL4	0.998835	-2.7439	RHOB	0.9775	-0.17847
TCAGTGATGATATAGAACGG	ABL1	0	0	185	187	128	105	124	54	40	0	48	0	745		LCA5	1	-0.92973	TAS2R20	0.998603	-0.28959	ANKRD45	1	-0.47626	AIMP1	0.998835	-2.9617	GPR32	0.862515	-0.072315
TTGCTCCCTCGAAAAGAGCG	ABL1	87	33	365	319	421	258	376	154	343	5	147	1	1093		TSPAN6	0.665271	0.81479	METAP1D	0.896977	-0.54721	MSL2	1	-0.41251	HELZ2	0.998835	-2.3569	TMEM179	0.99749	-0.14526
AACCTCTGTAATGACGACGG	ABL2	169	941	131	103	146	102	109	47	48	0	47	0	408		OR2M5	0.591784	-0.78418	STRA6	0.992984	-0.47019	CRYBB3	1	-0.1172	OCEL1	0.998835	-2.3569	LGALS3	0.978695	-0.032164
GGTTCAACATCACAACCATA	ABL2	258	546	68	54	57	24	39	14	109	0	54	0	693		HEATR6	1	-1.8965	LHX9	0.997596	-0.25244	RNF20	0.252874	0.70263	BDH2	0.998835	-3.3697	TBC1D8B	0.99749	-0.30452
TATCGAATGGAACAGCCTGA	ABL2	70	94	61	91	47	39	52	20	18	0	23	0	446		DLL1	1	-2.4045	ZHX2	0.998603	-0.4252	RPS10-NUDT3	1	-1.2763	MYOT	0.998835	0.36296	RAB25	0.91595	-0.21729
TGTACACCATCACTCCACAG	ABL2	111	174	71	62	72	60	56	60	51	0	21	3	383		GABBR1	1	-1.1539	EIF2D	0.942303	0.057535	CSHL1	1	-0.5904	C7orf43	0.998835	-2.3569	MUT	0.99749	-0.14215
TAAGCAATCTACGAAGACCG	ABLIM1	71	74	223	158	93	73	93	57	164	0	52	2	400		FAM167B	0.591784	-0.91526	ASIC5	0.835824	0.22877	STOX1	0.672529	0.47992	FBXL12	0.998835	-2.3569	ZMYM1	0.971455	-0.074422
TCTAACTCCAACTTACGCTC	ABLIM1	81	171	33	34	78	69	37	34	37	106	24	0	714		ST5	1	-2.2601	TOMM7	0.975814	-0.62673	WFIKKN2	1	-0.6953	LOC643355	0.998835	-2.3569	MCIDAS	0.993115	-0.20256
TCTTTCGGACTGGACGACAT	ABLIM1	182	485	195	248	250	193	112	99	201	0	73	0	529		RUVBL1	1	0	PRR19	0.95472	0.097061	RER1	0.81215	-0.51868	EPS8L1	0.998835	-2.3569	NOG	0.91595	-0.016556
TGTTACATACACGCCCACGT	ABLIM1	115	83	123	73	111	105	120	60	2	0	16	0	477		DHRS1	1	-1.651	CCDC129	0.92643	-0.022027	KNSTRN	1	-0.68661	SLC25A38	0.998835	-2.0955	LRRC8A	0.994784	-0.47506
AGGTCGGAGTGTAGCGCCCG	ABLIM2	188	446	191	182	124	76	93	72	110	0	71	0	291		TECTB	1	-1.4282	LGI4	0.186494	1.0433	COL11A2	0.319705	0.8188	TLX2	0.998835	-1.0644	GLRX	0.962534	-0.21073
CTTACATAAATCACACGGCT	ABLIM2	41	971	52	44	27	17	49	16	19	0	27	2	441		PDGFB	1	-1.8945	ICAM3	0.975814	-0.54606	SPAG17	1	-0.18251	MAGED4B	0.998835	2.141	CCNI2	0.857124	0.17976
GCTGTGAGAAATACATCACG	ABLIM2	159	62	96	99	58	25	57	48	16	0	26	0	323		DCST2	1	-2.4345	ADAM23	0.85408	0.3564	OR2AE1	1	-0.56564	TMEM234	0.998835	-2.3569	RBM24	0.709457	0.05731
GTGAGTAGGAGATCATGTCG	ABLIM2	78	66	107	114	37	28	47	17	31	0	4	0	388		SLC37A3	1	-1.8123	VSIG1	0.820732	-0.46492	ZNF845	1	-0.34658	THSD1	0.998835	-2.3569	ZNF169	0.907536	-0.38285
AGGTCACCTTGTCTCCAATG	ABLIM3	268	49	430	318	270	169	427	205	174	0	77	0	1136		RNF4	1	-1.4693	OR6C70	0.891202	-0.027115	IL16	1	-0.71786	NEU1	0.998835	-2.3569	NKX3-2	0.99749	-0.30608
CAAGGTTAAGTCTATCTACG	ABLIM3	132	187	196	237	107	136	164	148	142	0	146	1	778		MRPL15	1	-1.535	ZNF726	0.992354	-0.079041	IVD	1	-0.3848	SHMT2	0.998835	-0.78871	CCS	0.847059	-0.025017
GGAAGTGGTTGTTGTGCACG	ABLIM3	714	3998	759	665	486	344	489	300	567	218	364	4	1260		TIMM10	1	-3.1442	PLK2	0.731363	-0.17778	ANKRD1	0.972988	-0.50477	KCNJ9	0.998835	0.17008	SYT16	0.867068	0.059012
TGGGGGAGTCTATGTACCCC	ABLIM3	605	899	438	400	374	248	197	102	154	4	128	3	949		CNTD1	0.670563	-1.1477	PDCD10	0.997596	-0.61635	CCL14	1	-0.33677	ZNF660	0.998835	-2.3569	AKAP12	0.737498	-0.10895
AGCCAAAGGTGCTGACACCG	ABO	70	186	225	219	129	64	113	120	104	0	41	0	409		ESRP2	1	-2.4108	PAX5	0.998487	-0.37152	CFAP57	1	-0.56007	NKD1	0.998835	-2.3223	AHCY	0.911397	-0.28112
ATGGAGTTCCGCGACCACGT	ABO	168	86	189	223	166	203	216	147	15	0	37	1	556		EXOSC6	0.508305	1.0609	QDPR	0.975814	-0.54401	OR4A15	0.407591	0.73388	PIP5KL1	0.998835	-2.3569	DEFB136	0.993115	-0.33965
CCGGTCCCCAGCGTCACGCG	ABO	69	69	227	179	120	110	188	130	58	0	50	1	301		OR51I1	1	-0.68362	OR2G6	0.918011	0.1215	GID8	1	-0.39248	SLK	0.998835	-3.66	CCNG2	0.992795	-0.4416
TGATCAGTGACTTCTGCGAG	ABO	173	131	241	267	139	142	236	148	145	0	61	2	693		DGCR14	0.591784	-3.051	NLRC4	0.621711	0.22723	REPS2	0.81215	-0.04558	PRSS57	0.998835	-1.2958	TMEM192	0.818093	0.23186
CAAGAGTGAAATCCAGAAGG	ABR	230	169	173	166	290	147	223	173	129	0	122	4	725		RPAP2	1	-3.2143	KRT222	0.998487	-0.40217	C3orf14	1	-0.48134	LCORL	0.998835	-1.3653	MPRIP	0.8936	-0.29993
CTGCAGTGACAACGCCCAAG	ABR	58	74	64	78	54	36	129	62	6	0	31	0	209		PFAS	1	-1.5859	MRPL28	0.998487	-1.2001	CITED2	1	-0.29811	TMEM8C	0.998835	-1.4951	HNRNPDL	0.914665	-0.014177
GAGGCTTGACACTCACGTGT	ABR	117	21	52	36	46	67	158	83	77	0	46	3	395		TSPAN4	1	-1.5802	AP2A2	0.90719	0.12831	RAD54L	1	-0.75713	FJX1	0.998835	-2.3569	CHAF1A	0.940281	-0.78112
TACTGTCCTCGGACTACGAG	ABR	64	350	92	63	113	69	112	72	30	0	17	2	301		CSN1S1	1	-2.4047	SLC2A4	0.896977	-0.042059	SAR1A	1	-0.32873	ATP8B3	0.998835	-2.3569	MYO3B	0.867068	0.15081
CCTCAGCCACAGGTACGAGA	ABRA	42	3	25	27	21	24	53	11	30	0	4	0	483		INSL4	1	-1.7501	PSAPL1	0.810821	-0.43071	GMEB1	1	-0.53685	DFFB	0.998835	-2.0101	DGCR2	0.9775	-0.44812
CCTGGTGTCTGAGCTAACCA	ABRA	261	1026	116	130	165	100	219	165	66	0	51	5	969		SSMEM1	0.591784	0.42939	ENOPH1	0.814406	0.023805	DGCR6	0.963018	-0.0075948	TRIM41	0.998835	-1.0644	XKR5	0.985691	-0.23698
GAAAGAGGTGTCCAAAACGG	ABRA	264	379	237	131	220	118	189	58	93	6	62	1	605		OR6B3	0.886552	-2.4183	KITLG	0.987741	-0.20381	CA12	1	-0.41855	SFRP5	0.998835	-3.632	HSPA1A	0.99749	-0.16145
GAATGCATTCACTTACTGGG	ABRA	122	66	171	192	122	72	214	86	90	0	69	0	866		CNOT2	1	-1.4177	ARSA	0.997378	-0.47938	GK2	1	-0.44345	IQGAP3	0.998835	3.1966	NCR3LG1	0.654945	0.53414
AAAGTTAAGCGTGAAATTTG	ABRACL	270	104	251	215	265	158	220	126	116	2	83	2	645		FAM169A	1	-2.398	UQCR10	0.997378	-0.43964	NUDCD2	1	-0.12267	CHRNB3	0.998835	-1.8263	ZNF701	0.78291	-0.28269
AGCAATGAATGTGGATCACG	ABRACL	19	84	116	116	54	73	59	41	57	0	54	0	436		GCC1	0.405018	0.28307	CCDC149	0.930027	-0.35923	RCC2	1	-0.50575	C9orf139	0.998835	-2.984	LPPR3	0.784026	0.082784
CGAGGTTAACCTCTTAGTGG	ABRACL	83	113	207	158	50	85	88	79	118	0	30	0	371		HEATR3	1	-1.1329	KREMEN1	0.997378	-0.2565	TMEM18	1	-0.39783	TRIM47	0.998835	-2.6355	LPPR5	0.992016	-0.26344
GGTTGGCACATTTATCATCA	ABRACL	85	74	159	121	193	185	194	106	26	0	63	0	659		GAL	0.383056	1.3093	GNL3L	0.998487	-0.46412	EIF2B5	1	-1.6259	CCT6B	0.998835	-2.5781	ZNF22	0.99749	-0.25561
AAAAAAGCGGTCCTACACCA	ABT1	60	28	53	54	35	24	62	15	4	0	8	0	640		KIF5A	0.621911	0.45642	ACTN4	0.915718	-0.50443	NPY5R	1	-0.61856	SLC20A1	0.998835	-0.31326	TMEM185A	0.99749	-0.40551
AGAACAGACACTAGATGCGG	ABT1	41	82	30	33	47	42	29	27	15	0	4	0	447		FAM19A3	0.809366	-0.70675	PHGR1	0.942147	0.086994	OIP5	1	-1.0742	CCDC90B	0.998835	-2.7952	PROKR2	0.895238	-0.35849
GACGCGTCCGACCTCGCCAT	ABT1	4	1	9	20	11	12	1	5	20	0	0	0	547		MRPL44	0.625264	-0.23976	ARHGAP21	0.998487	-0.30079	DLL4	1	-0.19995	ARID2	0.998835	-1.1457	SH2D3A	0.997471	-0.20337
GTTCCAAAGATCATAACGGA	ABT1	3	32	82	100	22	24	22	9	0	0	1	0	451		UBN2	0.670563	-1.6432	TMEM192	0.987741	-0.37429	CHI3L2	0.926922	-0.028393	BICC1	0.998835	-3.4678	NAT10	0.911397	-0.49915
CGCACTTACTCGGAGCTCGG	ABTB1	89	60	119	96	25	25	63	24	537	2	74	2	378		PYCARD	1	-1.729	KLHL11	0.998487	-0.51068	ADO	1	-0.72001	AGPAT3	0.998835	-2.4236	ALKBH4	0.971455	-0.01685
CTACAAAGACCACGTCACTG	ABTB1	70	149	79	122	71	78	107	76	330	2	73	0	420		NIM1K	1	-2.3793	RGL1	0.289505	0.63088	ITGA5	0.898393	0.076771	CX3CL1	0.998835	0.93178	RNF187	0.650769	0.2717
GGGCTCGGAAGTAGTCACTG	ABTB1	71	57	55	30	35	25	33	31	23	0	21	0	205		PPM1A	1	-1.5721	FOXD4L4	0.939412	0.17779	NOSTRIN	1	-0.4306	WDR31	0.998835	-2.7176	PHYHD1	0.916827	0.041112
TGTAATCGCGTAGAGCCCGG	ABTB1	72	23	51	94	73	78	65	40	0	0	2	0	275		ALX4	1	-0.25151	CABS1	0.822775	-0.15542	TSPAN31	1	-3.3729	SEL1L2	0.998835	-3.0698	WNT8A	0.867068	-0.0092496
AGGGGCTGAAGTATGCGGGG	ABTB2	161	157	394	330	137	193	226	178	45	0	101	2	966		CHRDL1	1	-0.09344	APLP2	0.975814	-0.50054	MRPS14	0.878874	-1.2967	SPINK8	0.998835	2.4489	PRAMEF20	0.760684	0.23577
CCTCATCAACCAAGCCATCG	ABTB2	176	67	222	261	305	282	203	113	51	0	27	0	951		B3GAT2	0.621911	0.45243	NF1	0.970683	-0.19314	MVD	0.988094	-0.43605	TMEM262	0.998835	4.4577	AQP10	0.661818	0.52936
GAGGGCTCGGCAGTGAACGG	ABTB2	273	808	219	207	224	125	185	123	65	2	113	7	694		CLEC17A	1	-1.5012	ATF7IP	0.998487	-0.24684	CCR7	1	-0.12535	ADIPOR2	0.998835	-2.054	NCOA5	0.9775	-0.26689
TGTTCAAGGTCATTCTCGGG	ABTB2	189	283	374	348	237	139	218	115	95	0	114	4	831		CRNN	1	-1.6219	SERPINA4	0.939412	-0.024474	NEK4	1	-0.35287	RBFOX3	0.998835	5.2609	IP6K3	0.867068	0.12886
AGCGCGAAGTAATATTTCCA	ACAA1	27	31	44	31	62	23	45	25	2	0	6	0	254		ARL2	1	-1.4672	PLS3	0.957167	0.18759	VGF	1	-0.25467	TFE3	0.998835	0.6497	LIPJ	0.907536	0.014826
CTGCCGAGAGAAGCTCGTCG	ACAA1	251	80	189	232	128	78	111	68	10	0	43	0	400		RAD17	0.75631	-0.58026	SYPL1	0.998487	-0.57953	COX7B	1	-0.55943	CD200R1	0.998835	-3.3004	NHLH2	0.971455	-0.21054
GCCCTTGTCATCATGGACCG	ACAA1	286	609	222	239	152	97	168	98	24	0	28	16	352		MAP3K12	1	-2.1722	SALL2	0.530213	0.92036	GP9	0.988122	-0.18862	NEFL	0.998835	1.6237	P2RY12	0.862515	0.22962
TCAATAGACAGTGTTCGTCG	ACAA1	129	213	213	189	95	69	263	130	72	674	74	10	751		PPCDC	0.591784	0.14546	C14orf159	0.998487	-0.34964	ENTPD6	0.680088	-0.61323	HTR1B	0.998835	-2.7176	DEFB127	0.997397	-0.21196
TACCTGACATCCATTCACAA	ACAA2	83	14	68	58	47	49	29	10	4	0	6	0	402		FAM81A	1	0.15644	CNP	0.825622	0.13364	LIFR	1	-0.4901	TRIM64C	0.998835	-2.6907	GCOM1	0.962534	-0.22364
TAGCAGTGAAGTCTTTCAGA	ACAA2	199	502	141	143	109	113	94	47	26	0	46	0	401		TTC37	0.157698	-0.9044	OTUD4	0.843888	0.21482	PI3	0.864783	0.1988	ZNF536	0.998835	11.078	GGTLC1	0.872719	-0.35846
TGTTACTGCAGGGAATGCAT	ACAA2	118	13	56	46	46	38	35	50	0	0	5	0	397		RPLP0	0.248441	0.30531	TJAP1	0.998487	-0.45307	PAPD7	1	-0.50928	SLC37A1	0.998835	-3.6035	PSMC4	0.997397	-0.39114
TTTCTGTAACTGTTCCAGGG	ACAA2	87	147	228	149	53	55	115	64	17	0	27	2	282		GLIPR1L1	0.621911	0.32033	MYH14	0.970683	-0.70936	EXOC6B	0.992437	0.18784	FOXA1	0.998835	-2.6355	TFDP1	0.997253	-0.43421
AATGCATGCGGTCTATCCGT	ACACA	85	296	123	151	84	109	160	232	104	0	109	1	947		SCRN3	0.347392	0.92257	RRAS2	0.975814	-0.36192	TMEM74B	1	-0.26424	GHSR	0.998835	6.4587	UNC93A	0.650769	0.13535
CCAGAGTCCCACATTCCCTG	ACACA	63	221	90	73	43	73	155	283	23	3	33	7	688		FGFBP3	1	-2.3673	PRR20B	0.930027	0.027185	CYTIP	1	-0.40756	HTN1	0.998835	-2.3223	FUT8	0.793047	-0.50422
TATTTGCCTAGGTACCGAAG	ACACA	133	165	113	81	33	51	159	228	68	46	29	2	815		ACTA1	1	-2.3229	GNRH1	0.963167	-0.33395	C19orf71	0.961956	0.01309	FBXO27	0.998835	3.3239	NFE2L3	0.985998	-0.1712
TGATGGGTCCATGATAACCG	ACACA	106	606	55	50	37	101	95	115	77	0	45	0	482		SPZ1	1	-1.429	KLRC4-KLRK1	0.896977	-0.80925	BCAR3	1	-0.45436	CINP	0.998835	-1.2227	ADGRB2	0.680432	0.27487
AAAGCGTGTGACAAACTCAG	ACACB	48	36	76	69	35	17	72	44	5	0	27	0	363		C4orf36	0.822943	-0.90961	CDK14	0.841405	0.18105	LOC101928093	1	-0.14911	CASZ1	0.998835	-1.7894	TEX19	0.680432	-0.31789
ACAACGACATCGACACCGGG	ACACB	148	47	212	201	154	177	132	103	16	0	61	0	603		DET1	1	-1.6819	DNAJC14	0.998339	-0.50346	SLC27A1	1	-0.57396	ZNF454	0.998835	1.8844	TMEM208	0.9104	-0.05668
GAACTCGAATATGGCCAGCG	ACACB	29	162	151	110	76	91	124	60	286	0	38	0	280		MALT1	1	-1.7317	DENND1C	0.982537	-0.48913	SP3	1	-0.66524	SOS2	0.998835	2.5482	SPATA16	0.997072	-0.17977
GTCGGAGTCCATAATCCACA	ACACB	143	382	96	97	100	62	97	79	7	0	8	0	408		TMEM80	1	-1.36	PACS1	0.994346	-0.39508	FRK	0.972988	0.023549	IFT140	0.998835	-3.9923	SLC38A6	0.687496	0.37926
AGCTCGATACTGCTTAACCC	ACAD10	47	30	35	44	23	18	31	33	0	0	9	0	303		TOP1	1	-2.3036	PRKAG3	0.928412	-0.69163	FAM19A4	1	-0.58733	ZNF500	0.998835	-2.4874	ZNF830	0.996958	-0.69209
ATCGCTTGTAGACTCCCTGT	ACAD10	106	12	70	68	73	59	45	74	4	0	7	0	288		RHBDL1	1	-0.58535	OR4K2	0.213744	1.0399	AIFM1	1	-1.0302	RAB34	0.998835	-1.4951	DNMT3B	0.838529	-0.35739
CCAGCTCATACCTCAAGGGG	ACAD10	89	56	107	147	80	87	95	26	105	0	22	0	322		GSTCD	1	-1.5037	ESRP1	0.995972	-0.40583	PABPN1L	1	-0.43733	CDIP1	0.998835	0.96186	CXorf49	0.661818	0.43151
TCCAACTTACTACATCAGGC	ACAD10	118	109	114	97	60	53	64	34	15	0	3	1	540		ZNF251	1	-2.3303	PKD1L2	0.993488	-0.6795	TXNL1	1	-0.085932	ADAMTS18	0.998835	0.353	CDC20B	0.907536	-0.40798
CCACTCCGATAGCTGTTGCA	ACAD11	275	606	242	209	186	88	256	192	120	0	105	0	562		SH3PXD2B	1	-2.2784	TOP3A	0.970683	-0.23997	CFAP52	0.963464	-0.14392	PRKG2	0.998835	-2.8448	MAP4K4	0.862515	0.30577
CCTTGGCCAAAAGTAGAACA	ACAD11	98	205	141	80	100	79	87	47	29	0	32	0	301		ZNF200	1	-2.0975	C10orf67	0.998037	-0.58197	PEX13	1	-0.34791	SEMA3B	0.998835	-2.7698	PNLIPRP2	0.680432	0.14947
CTGAGCCAATGTTTCTACCG	ACAD11	293	131	64	85	88	85	63	29	11	0	3	0	344		YBX1	1	-3.1852	CBFA2T2	0.96634	-0.28978	ZDHHC5	0.996518	-0.27914	CYS1	0.998835	5.7688	SHPRH	0.818093	0.26523
TTGTTTGTACAGACTCGGAA	ACAD11	85	57	97	98	27	32	66	41	82	0	35	0	353		RAB30	1	-1.5027	AKAP8	0.986516	-0.293	NDST4	1	-0.43243	PPP1R12C	0.998835	-1.8977	SHOX2	0.930703	-0.32191
CAAGGCTTCAAAAATGACAG	ACAD8	193	238	206	189	165	129	188	158	99	0	66	0	800		LCLAT1	1	-2.3587	UGT2B15	0.970683	-0.17298	MEAF6	1	-0.65635	OVOL1	0.998835	2.1946	GOLM1	0.812487	0.10256
GCTTCGGAAATGAGGAACAG	ACAD8	422	402	364	358	289	239	511	260	413	0	158	1	949		TMEM106B	1	-2.292	ACTN2	0.91444	-0.12763	HELB	0.81215	-0.66524	CD40	0.998835	-1.0644	SLC39A8	0.8869	-0.30463
TCAGTCCTCTCACGGCAATG	ACAD8	505	727	464	541	479	423	375	174	346	11	179	4	1069		ISYNA1	1	-1.6652	SOAT1	0.987741	-0.28601	SLC35F5	1	-0.29689	SIGLEC11	0.998835	5.1796	WNT1	0.922016	0.04702
TCGAAGATCACAGCTCGTGT	ACAD8	314	758	410	312	269	177	275	217	288	5	147	2	1238		KIAA1045	1	-2.3271	TRAPPC6A	0.942303	-0.30232	FAM57A	1	-0.69121	LILRA1	0.998835	-2.5183	SIX3	0.911397	-0.37138
CACCATGTACTCAAGACTAG	ACAD9	20	50	188	208	72	59	207	108	18	0	39	0	693		SORBS2	1	-1.8876	POFUT1	0.997839	-0.25547	ZFX	1	-0.32323	NKAIN1	0.998835	-3.131	POGLUT1	0.907536	-0.38157
CTTGCCTAAACTGGCGTCCG	ACAD9	95	573	394	383	247	238	100	64	206	0	205	2	756		GNB1	1	-1.8289	ID1	0.997839	-0.3272	TNFRSF21	0.80368	0.34762	CHST1	0.998835	-1.9002	APOBEC3F	0.818093	0.1382
GAAGATAAATTAGGCATTCG	ACAD9	102	318	175	143	69	28	147	130	219	0	125	0	613		UBD	1	-2.3167	TMED4	0.875623	-0.51155	TRIM33	1	-0.35984	OR56B4	0.998835	-4.0982	KRT84	0.993115	-0.26672
GGACTCCCGAAAAATTGACC	ACAD9	129	39	73	49	6	19	34	25	19	0	37	0	589		NOM1	1	-1.8447	NUDT15	0.669864	0.22542	S100A6	0.997678	-0.068425	DSP	0.998835	-3.6179	TLN1	0.987965	-0.29688
CAGAAAAAGGCTAATACCAT	ACADL	103	248	53	33	4	27	59	24	18	0	25	0	273		MAGEA3	1	0.23465	KRT6B	0.997839	-0.2611	FAM69C	1	-0.59342	LHX8	0.998835	-4.0032	PRL	0.951102	-0.25297
CTCCTCCCAGACAATAGCTG	ACADL	158	269	144	121	29	4	170	73	48	0	67	0	497		STX19	0.987508	-0.14329	CNTNAP3	0.997839	-0.31758	VAMP8	1	-0.34571	RNF150	0.998835	-4.4894	NR2F1	0.980203	-0.072064
GCCACTTACTCTGAGTGATG	ACADL	212	42	122	185	13	14	95	56	106	0	73	0	431		COX6C	0.591784	0.0063606	ARMC2	0.595854	-0.46676	OR2T5	1	-0.30615	MB	0.998835	-0.57048	PLEKHB1	0.902704	0.23213
TAAAATGGGATTAAAAGCCC	ACADL	42	13	37	48	2	18	56	60	5	0	8	0	243		BABAM1	0.785778	0.72942	DRD4	0.820732	0.25559	DMRT3	0.796883	0.34031	C10orf71	0.998835	-3.6874	LRRC75B	0.900852	-0.37827
AAGATGTGGATAACCAACGG	ACADM	154	26	147	115	82	77	83	81	1	3	15	1	386		TET1	1	0.24226	MAVS	0.80252	0.0027668	BIK	1	-0.36245	PCTP	0.998835	-2.7952	STAC3	0.91595	-0.087134
AATTGGCTTATGGATGTACA	ACADM	147	268	233	196	172	141	254	96	56	4	48	1	638		PEX16	1	-0.51676	CAMK1	0.997839	-0.64651	CALCOCO1	0.465325	0.52597	PDPR	0.998835	-4.0982	CT47A3	0.940764	-0.23913
ATTGTGGAAGCAGATACCCC	ACADM	36	81	70	89	23	8	49	16	9	0	15	1	253		OR4M1	0.447548	0.73349	OR4C3	0.939412	-0.28698	ZNF449	0.972988	-0.72205	CXCL10	0.998835	-1.7241	OR5AP2	0.992795	-0.14899
GTATTTGGGGAGAATGACTG	ACADM	108	200	136	100	110	124	124	28	51	0	16	0	426		C8orf86	0.685208	-2.3337	NUTM1	0.997378	-0.21727	EEPD1	0.972988	-0.22826	PLA2R1	0.998835	3.7787	IL4	0.79856	0.21427
ACACACCATCTACCAGTCTG	ACADS	272	409	422	419	194	211	256	220	117	4	92	7	1094		HLA-DRA	0.591784	-2.3352	RNF31	0.939412	0.045743	CHRNB1	1	-0.99603	LY86	0.998835	-4.9462	RNF32	0.930703	-0.3532
GACACTCATGATGACTCCGG	ACADS	180	67	186	150	172	119	124	69	45	0	32	18	819		MRPL2	1	-1.4606	SLC35B1	0.471721	-0.64616	MARK2	1	-0.42968	SLC25A41	0.998835	0.52138	RBM20	0.930703	-0.36867
GGCAGGTACCTGGTTCGCTG	ACADS	147	458	245	211	137	94	222	86	138	10	67	0	577		PTPRT	0.829367	-1.1053	ARHGEF3	0.530213	-0.56987	WDR6	1	-0.5809	TRABD2B	0.998835	-3.1897	EPHA7	0.98716	-0.36751
TAAGGAACATCTCTTCCCAG	ACADS	82	159	34	53	98	62	53	41	31	0	20	0	446		GON4L	0.591784	-2.2385	IRGQ	0.997788	-0.2722	ADAMTS20	0.961956	-0.08784	SULT1B1	0.998835	6.929	LEPROT	0.745013	-0.052322
AGCCAAAGTTGATGCATCTG	ACADSB	115	34	132	149	93	25	61	17	100	0	67	0	332		PGR	1	-2.3219	MYEF2	0.780963	-0.22924	CEP120	0.912875	-0.081717	WNT10B	0.998835	-1.5559	TEX264	0.893753	-0.43782
ATGGAGAAATCAGTAATACA	ACADSB	140	63	103	108	33	52	39	32	18	0	19	0	337		NR6A1	0.813496	-0.99109	GLB1L3	0.997788	-0.32239	LIG4	1	-0.60183	WISP3	0.998835	-0.036367	KANK3	0.976407	-0.19534
ATTGAGTAGAGCTTCTGACT	ACADSB	97	1334	61	64	26	34	47	20	6	0	23	1	275		CDH19	1	-1.4073	NPBWR1	0.994436	-0.53743	GGNBP2	1	-0.53008	DHRS4L1	0.998835	-0.14585	GJC1	0.946906	-0.33892
TTCGAATGTTAACGGGCAGG	ACADSB	348	465	320	271	121	94	217	216	50	0	55	2	548		CALCOCO2	0.284471	1.4937	YTHDC2	0.994346	-0.32592	CYB5RL	1	-0.57963	LILRB2	0.998835	2.264	KCNB1	0.916827	-0.3549
CACTAATCGTACCCAGTTTG	ACADVL	156	490	178	171	124	69	121	65	51	0	41	0	369		BBS7	0.846031	-1.0503	CAMK4	0.997767	-0.34557	PA2G4	1	-0.71873	CYLC1	0.998835	-3.1704	GTF2I	0.869727	-0.34291
GTCTAACCGAGCCCTCAAGC	ACADVL	36	11	52	31	31	19	121	42	32	0	20	0	211		PCDHB14	0.591784	-2.2797	CEACAM5	0.422476	0.46262	SPANXN3	1	-0.67023	MAN2C1	0.998835	0.55526	C3orf62	0.996872	-0.42408
GTGGAGGAGACCACTTGGCA	ACADVL	65	84	41	44	84	42	100	56	38	0	27	1	311		TCP10L2	0.754628	-0.68867	FOSB	0.997596	-0.52529	GREB1L	0.771012	-0.27076	C1QB	0.998835	4.1782	TBC1D9	0.971455	-0.16941
TCCTGGTCAGAGCGTCAGAG	ACADVL	101	60	100	142	115	69	89	77	50	0	90	0	248		PRDM9	1	-1.9786	TRAF3IP2	0.997767	-0.29589	GIMAP8	0.771012	-0.59367	SMAD9	0.998835	-4.706	CEL	0.907536	-0.32624
CAGCGGTCACCTGCACGACG	ACAN	81	233	137	134	48	52	197	100	28	0	52	0	282		MRPS26	1	-2.3313	TBK1	0.997378	-0.5311	TTC34	0.992437	0.11803	ZNRF3	0.998835	6.7085	C2orf88	0.578786	-0.11879
CCTGCGCTCCAATGACTCTG	ACAN	166	52	81	111	120	61	121	61	63	0	36	1	329		GOLGB1	0.910444	-0.18816	PCYT1A	0.930027	-1.3559	ACP6	0.997678	-0.56298	CWC15	0.998835	-1.6142	FAM118B	0.930703	0.064973
GAACCAGCCTATACCCCAGT	ACAN	75	30	91	95	67	49	131	59	77	0	23	2	370		TAF1D	0.92696	-1.0832	ATP10D	0.997378	-0.23687	HMBS	1	-0.48869	THEM5	0.998835	2.6892	HS6ST3	0.978695	-0.029527
GAGGGCAGTTCACCAACCGT	ACAN	46	64	140	81	120	33	108	44	47	0	25	0	358		MARS	0.157698	-1.751	SKI	0.930027	-0.48526	ARL17B	1	-0.35845	TOM1L2	0.998835	-1.8095	ANKEF1	0.846912	0.11986
AGGTCTGCGGGGTTTCCGAG	ACAP1	242	808	362	394	225	177	313	225	159	545	117	15	789		DDRGK1	1	-1.349	C6orf1	0.684578	0.3328	ZBTB2	1	-0.77413	C6orf1	0.998835	1.9143	YJEFN3	0.962534	0.00027105
CAGAACCAAGCTTAAGAGAG	ACAP1	137	289	140	112	69	83	133	52	35	0	35	2	293		VAMP7	1	-1.9412	TLK2	0.736526	-0.63706	CLEC2B	1	-0.78513	VPREB3	0.998835	-3.0905	XRCC6BP1	0.907536	-0.073153
GTCACAAATGCCGACAACGA	ACAP1	105	59	100	79	23	24	67	30	41	0	27	0	338		ZSCAN16	0.851439	0.30161	PCOLCE2	0.942303	-0.46589	INSIG2	1	-0.75156	OR4K1	0.998835	-3.4991	IFNA2	0.818093	-0.26174
TGCCGGAACACTGAATGCAG	ACAP1	75	11	94	54	77	64	106	116	11	0	40	0	729		ZNF354A	0.282547	-1.9824	EML2	0.991894	-0.49399	USP17L20	0.064221	-0.4941	RAB26	0.998835	-1.3653	IRF3	0.891666	-0.026926
ACTATAGGATAATCCGACTG	ACAP2	214	496	186	152	271	174	186	129	79	1	87	3	651		RBP5	1	0.48369	RBFOX2	0.865383	-0.52556	UTY	0.910884	-0.071093	PRR20A	0.998835	-4.0776	RNF216	0.930703	-0.37871
ATATATCAGAGCAAAATATG	ACAP2	68	25	61	39	27	28	57	18	38	0	5	0	445		PDZD7	0.621911	0.24095	SERINC2	0.565813	-0.311	BPY2	0.407591	0.21627	TCEAL4	0.998835	4.9922	CD59	0.780086	0.043379
TCCGGAGCACTCGATACACA	ACAP2	576	1296	208	216	182	168	144	107	50	0	58	1	889		FOLR1	0.282547	-1.2497	ESR2	0.997676	-0.2152	POTEB3	1	-0.4523	SWT1	0.998835	-2.1359	VASH1	0.818093	0.25704
TGAACTTGGACCCTACATGA	ACAP2	244	213	152	153	230	107	324	187	146	0	94	0	981		TTLL5	1	-1.4352	ALK	0.997676	-0.26287	SPCS1	1	-0.63569	SLC25A45	0.998835	-1.9672	POU6F2	0.869727	0.051056
CCTCGCTATAGCAACTGTCA	ACAP3	215	79	169	155	163	74	69	95	37	212	67	0	1096		HECTD1	1	-0.58808	AKR1C4	0.992354	-0.058703	KANSL3	1	-1.4033	ZDHHC14	0.998835	-2.9617	C12orf49	0.980042	-0.34101
CTCCACTTTGGACTCATCGT	ACAP3	206	1612	160	166	78	98	69	42	28	0	50	1	791		STX10	0.785778	-2.2818	DFNB59	0.891785	-0.75838	MBOAT2	0.81215	0.19766	TMEM139	0.998835	-2.7952	ERO1L	0.9775	-0.21168
CTGGATCAAGGACAAATACG	ACAP3	292	890	227	226	158	111	240	105	68	0	101	2	676		CLDN6	1	-1.5928	RPL27	0.997658	-0.50675	GSS	1	-0.48766	OR8B4	0.998835	-2.2869	ARHGEF7	0.711008	0.41527
GTTCGCTGACAGCCTACAGG	ACAP3	285	538	325	354	243	105	232	125	249	7	160	3	1353		ANKDD1B	1	-2.2458	BMP10	0.997378	-0.38133	FBXO41	0.81215	0.30653	MT1HL1	0.998835	-3.632	OSBP2	0.930703	-0.060851
CTGCCTAAAAAAGATCCAAT	ACAT1	27	7	23	5	10	5	11	10	15	0	7	0	262		OR13J1	1	-1.3842	CNTFR	0.987741	-0.11781	ZBTB7A	1	-0.48358	GATAD2A	0.998835	-1.5559	HHATL	0.894467	-0.017041
GAAGTGAAAGAAGCATACAT	ACAT1	35	39	62	28	33	29	5	7	7	0	8	0	213		INSIG1	1	-1.3038	THNSL2	0.820732	-0.064023	PRKCE	1	-0.4604	DCDC2C	0.998835	-3.7537	ARHGEF3	0.867068	-0.40688
GAGGATCAACACCATATGGT	ACAT1	324	1130	275	237	240	155	298	168	476	3	131	0	648		KIAA1217	0.809366	-1.7261	TMEM123	0.991194	-0.22406	SPOCD1	1	-0.74567	ZNF473	0.998835	-1.7939	GFOD1	0.8936	-0.40797
TTCTGCGCAGGATGTGATGG	ACAT1	339	311	265	259	289	304	178	128	45	2	55	2	713		STYK1	0.621911	0.83625	DLK2	0.46181	0.10884	HLA-DOB	0.841975	-0.91817	HIVEP1	0.998835	8.5443	AHSP	0.850605	0.19372
CCTGTTAGACAAGCCAGTGT	ACAT2	46	12	53	62	75	44	52	66	18	112	11	3	286		LINGO2	0.555109	-1.0557	PPIAL4F	0.975814	-0.76739	ITGA11	1	-0.32507	GATSL2	0.998835	-1.1457	LOC113230	0.930703	0.1203
GCAGTCCAGTCAATAGGGAT	ACAT2	141	152	119	136	112	121	182	82	426	0	75	0	361		STAMBPL1	0.591784	0.057652	STX18	0.997378	-0.47058	CD9	1	-0.28433	MBD1	0.998835	-1.7894	KIAA1644	0.980042	-0.73053
GTTCTCAAGTAAGCCAAGTG	ACAT2	113	28	88	79	134	186	189	127	20	0	27	0	291		C2orf78	1	-0.60508	KLHL31	0.975814	-0.060119	SAPCD1	1	-0.44046	ADGRB1	0.998835	-2.9617	IGF2	0.907536	-0.43344
TCTATGTTGCTCCCATGGCG	ACAT2	81	220	138	116	98	122	137	142	166	0	67	0	414		MLXIP	1	-1.511	MOSPD2	0.253616	-0.43734	LCMT2	0.987047	0.085552	DEFB104B	0.998835	-1.6702	TFPI	0.985998	-0.29232
AAGAGAACGTCTGCAAAAGG	ACBD3	211	124	205	194	78	87	219	117	141	0	55	4	665		FAM149B1	1	-1.1278	PTGIR	0.950005	-0.45481	GDNF	1	-0.44019	KLHL2	0.998835	-3.1109	DOPEY1	0.922016	-0.21628
ACATCAAAGAATCCAACCTC	ACBD3	74	475	58	60	62	70	51	27	5	0	9	0	513		MANF	1	-1.4924	DDC	0.930027	-0.080392	CWC27	1	-0.49094	VWA1	0.998835	-4.0356	ACBD6	0.899512	0.10207
GGGCCGCGACCGGATCCAGG	ACBD3	330	235	190	162	407	218	160	138	276	0	145	1	660		C6orf47	1	-2.1998	AFTPH	0.997639	-0.47745	CREB3L3	0.972988	-0.1407	IFNA2	0.998835	-4.2064	OR1L8	0.952491	0.071391
TGCGTCCCACAAAATAGAGA	ACBD3	83	81	70	48	27	57	53	28	19	0	12	0	613		PAQR6	1	-1.8505	HBA1	0.997617	-0.38401	PDE1A	0.972988	-0.030668	METTL20	0.998835	8.1379	HOXC10	0.996629	-0.28355
ACCACTTATATCGTCCAATG	ACBD4	311	137	214	269	102	71	190	88	10	0	27	3	632		RASSF2	1	-2.2403	KLHDC4	0.997596	-0.29646	OIT3	0.912875	-0.09935	KRTAP10-2	0.998835	-3.2825	CMYA5	0.971455	-0.34935
AGGTGATCCCTGACATGCCG	ACBD4	115	1285	244	218	158	58	104	79	51	0	52	0	887		RERGL	1	-1.5373	NPPC	0.88597	-0.10732	MOB3B	1	-0.3118	SLC16A5	0.998835	-1.8748	LRRC3	0.862515	-0.49697
CAGGGAATCACAGAAAACCT	ACBD4	110	302	163	149	75	78	106	105	26	0	32	0	758		RFC2	0.957193	-2.1855	VGLL1	0.669489	0.22848	LINS	1	-0.47591	ESCO1	0.998835	-4.8156	TBC1D10A	0.818093	0.18392
GTGATCGACACAGTGCCCCT	ACBD4	238	260	246	250	140	99	146	99	153	45	95	6	973		METRN	0.632114	-2.2635	CRYZL1	0.865383	0.08513	DAG1	1	-0.13766	TRADD	0.998835	-2.0955	NEURL3	0.806643	-0.41388
ACTGGGTGATATGACCAAAG	ACBD5	198	339	204	230	145	172	142	46	94	0	73	0	650		FBXO7	1	-1.2496	BPIFC	0.340713	0.64982	LIPM	1	-0.39628	UBQLN3	0.998835	-4.3591	BEND5	0.937069	-0.30672
AGCCCATTGATGAAAACTTG	ACBD5	278	408	369	340	339	239	405	207	143	0	124	5	1089		TPM1	1	-1.4637	NRSN1	0.91444	-0.32316	PRY2	1	-0.28365	ZIC2	0.998835	-3.4032	LYZ	0.891225	0.11958
AGGTAAAATAGTCCAACCTG	ACBD5	225	35	250	223	131	105	219	76	109	0	48	0	618		TFB2M	1	-1.7897	SNX20	0.997596	-0.2809	RFX5	1	-0.15141	HBG2	0.998835	-0.88658	QPCT	0.9775	-0.41723
TGGTCATTCCAGTCAACCCA	ACBD5	181	193	283	197	200	201	171	88	48	459	59	1	911		XPC	1	-1.4727	B3GNTL1	0.835824	0.25216	EGR4	0.985126	0.032182	PAGE2	0.998835	-1.5559	MAGEB5	0.907536	-0.10898
AAATATATTTGATTACTGCA	ACBD6	157	51	240	130	106	54	68	62	47	0	64	0	1097		CROT	1	-0.93814	STYX	0.997596	-0.35493	PTTG1IP	1	-0.36296	POLQ	0.998835	-2.1359	CCNK	0.784026	0.40091
AGCCATCAAATCGAAAAATG	ACBD6	493	1752	566	420	440	396	343	180	488	4061	270	10	903		ZUFSP	0.591784	-1.6401	INPP4A	0.886922	0.046506	NOL7	1	-1.3208	ZMAT4	0.998835	12.296	CCAR1	0.737498	-0.21868
CCTCGATCTCAGGGCTATGG	ACBD6	350	327	232	229	240	247	204	124	148	3058	128	10	979		POLR2G	0.781855	-3.1153	ADRB1	0.994346	-0.63205	GOLGA8N	1	-0.9191	ARHGAP32	0.998835	-2.0955	PNMA1	0.975769	-0.21432
TTAAAAAACTAGATCCAGGT	ACBD6	168	364	143	160	151	116	205	138	107	12	52	0	761		STOML2	1	-1.5646	FOXE3	0.835824	0.15974	GCN1L1	0.998427	-1.112	OR51F2	0.998835	-1.7644	C6orf118	0.847059	-0.0069972
ACAGGGCTGCAGAAGATGTG	ACBD7	345	127	493	425	401	327	335	280	663	18	80	4	966		TRAPPC4	0.591784	-0.43106	GGT1	0.997596	-0.27594	AGRN	1	-0.24225	GPR21	0.998835	-2.6634	APOA5	0.776354	-0.29464
CTGAAAGCAAGACCAGATGA	ACBD7	331	578	327	320	215	157	313	179	364	0	233	2	918		C3orf17	1	-2.2307	HIST1H1T	0.997596	-0.45343	CPSF4L	0.972988	-0.34257	PNMT	0.998835	-3.1508	APOBEC3A	0.976407	-0.043129
GAGAACTGAAAGAACTCTAT	ACBD7	114	292	146	111	101	91	159	67	209	0	109	0	787		GP5	0.441842	-1.0648	VPREB1	0.880128	-0.41555	ANKMY1	0.868594	-0.23661	INPP5J	0.998835	-1.7598	FKBP4	0.661818	-0.41948
GCAAAGCCAAATGGGAAGCA	ACBD7	362	291	288	264	242	216	225	182	114	0	69	1	712		ADGRE3	1	-1.8573	TEX101	0.997596	-0.36077	CD247	0.972988	0.17677	ZNF582	0.998835	2.296	FSTL5	0.818093	-0.35121
CCCAACAGACTTCTCAAACA	ACCS	57	24	99	85	40	109	74	53	11	0	4	0	811		MMP24	1	-0.55378	ACAP3	0.84445	-0.19411	NIF3L1	1	-0.53144	CAND1	0.998835	-0.97823	HNRNPLL	0.838529	-0.081426
GGGGAGTATACATCACCCAG	ACCS	207	357	393	314	286	187	205	66	133	11	141	5	854		COL17A1	1	-2.0821	NTRK1	0.553832	0.52892	SAP18	1	-1.7398	TCEAL7	0.998835	-0.57048	CTIF	0.89722	-0.30107
TAGGTGGTTGTCCTGAATGG	ACCS	380	727	395	335	156	173	274	97	197	0	222	4	847		OR51G2	0.809366	-1.9557	SMIM18	0.997596	-0.43703	NOM1	1	-1.7398	WNT10A	0.998835	-3.0275	DDAH1	0.971455	-0.38677
TGTGATAGCGCCATAGTAAG	ACCS	290	529	326	469	233	196	294	176	361	0	195	1	940		PPFIBP1	1	-3.1738	CNOT10	0.773403	0.45382	PCDHA3	1	-0.52147	SLC39A6	0.998835	-2.5485	CLDND1	0.9104	-0.070611
AAGTGACATGAACTGCATTG	ACCSL	386	112	448	378	231	150	178	166	133	0	137	1	840		MPC1	1	-1.2875	AHR	0.997596	-0.41329	ERLEC1	0.997678	-0.067006	LYSMD1	0.998835	-1.2958	PNRC2	0.650769	-0.34003
GATCAACCTCCTACAGTCTG	ACCSL	247	518	306	295	168	166	221	162	197	1	95	8	694		RAB21	1	-1.8381	ECSCR	0.551735	-0.42994	UPB1	0.887206	0.15042	IGSF8	0.998835	3.9718	IFI44	0.963531	-0.31414
TCCCACGGATGGATAGGTCG	ACCSL	252	653	302	278	178	185	180	63	45	1	56	9	711		CLDN22	1	-2.2807	ZBTB49	0.939412	0.11852	ZNF200	1	-0.049517	BTBD19	0.998835	-4.4257	LRRFIP2	0.992795	-0.38426
TCTTAGGGGAAAAAGGTCCG	ACCSL	91	122	189	178	98	91	113	94	91	0	42	0	389		FAM228B	0.47665	1.1041	AMMECR1L	0.992354	-0.28723	SPTBN1	1	-0.22401	MLPH	0.998835	-1.739	NCOA2	0.78291	-0.12186
AAGCAGCGTGGCCCCGACGT	ACD	163	102	303	314	245	129	255	219	36	4	82	7	973		OAS1	1	-1.9497	CHD5	0.707911	0.73209	USP17L7	0.972988	0.013604	NDUFAF5	0.998835	-0.57048	COQ10A	0.971455	-0.03036
AGATGCACAGCATTGAGCTG	ACD	178	235	302	375	101	113	116	63	23	0	47	0	1478		PSMB1	0.211532	-0.93484	IFNA4	0.997596	-0.27599	BRSK1	0.354559	0.55958	SMCO2	0.998835	-0.68372	C22orf29	0.487852	0.71588
ATCCGCTGGGTGTAGCCGTG	ACD	282	326	334	231	186	152	270	180	141	0	97	8	986		TMEM45B	1	-1.277	AACS	0.903041	0.24424	P2RY10	1	0.012173	KRT39	0.998835	-0.16511	ACOT2	0.523083	0.30071
GCTTCTGGATGAAATGCGGG	ACD	238	345	234	296	56	54	158	111	19	0	69	0	845		ADAM10	1	-1.2051	POLM	0.997596	-0.21214	ZNF286A	0.972988	-0.11739	KIF21A	0.998835	1.8007	EIF2AK3	0.699751	0.12823
GGAAAACATCTACGACATGG	ACE	63	181	43	14	48	68	100	97	38	0	40	3	823		CELF6	0.591784	0.6592	FGF14	0.85408	0.14465	CHTOP	1	-0.26662	CCDC30	0.998835	-3.6874	CBWD5	0.78291	0.47195
GGTGTGGAACGAGTATGCCG	ACE	91	63	54	33	29	39	76	95	22	0	15	0	248		LETM2	0.563372	0.95649	PXDNL	0.997596	-0.24225	TATDN2	0.864783	0.3335	ZNF747	0.998835	4.6639	AK2	0.992795	-0.14068
GTTGTAGAAGTCCCAAGCCG	ACE	142	276	118	98	193	133	231	154	134	5	75	1	797		SLC22A15	0.957193	-0.73146	DPH3P1	0.779755	-0.075124	EIF4H	1	-0.62805	CCDC106	0.998835	-1.7512	MSMO1	0.930703	-0.34873
GTTTCGTTTCGGGTAACAGG	ACE	118	108	132	78	81	87	154	64	25	9	108	0	564		NAA60	0.282764	1.5467	SLC25A30	0.997596	-0.3549	STAMBPL1	1	-0.022196	IFI16	0.998835	-3.8047	MADD	0.967773	-0.20938
AACATCTTCATGCCTATGTG	ACE2	294	259	262	226	187	200	309	156	79	0	104	0	618		MAGED4	1	-1.3781	GNG10	0.835824	0.20692	RRP7A	0.882038	0.21019	MDH2	0.998835	-2.0113	ENTPD4	0.650769	0.24124
CAGGATCCTTATGTGCACAA	ACE2	50	597	59	62	24	21	39	6	37	0	25	2	337		KIAA1598	1	-1.2913	PKNOX2	0.997596	-0.25283	ADPGK	1	-0.39297	CLEC4F	0.998835	-3.0275	SVIL	0.818093	0.1827
CCAAAGGCGAGAGATAGTTG	ACE2	377	609	379	331	253	166	366	222	210	0	124	2	786		ABHD2	1	-2.2594	ISYNA1	0.971078	-0.67451	HM13	1	-0.8421	SLC12A4	0.998835	-3.5145	ASXL3	0.992878	-0.3956
TGCACAGAGAATATTCAAGG	ACE2	52	9	93	61	74	28	81	31	42	0	33	0	405		PRR35	1	-1.4678	CHST7	0.997596	-0.20461	GLT8D2	0.846014	0.2857	ZNF491	0.998835	3.8859	HIF1A	0.792137	-0.15707
CCCAGACAACGTAAATGTAG	ACER1	86	149	143	70	155	92	92	49	23	39	12	2	824		KRTAP10-2	1	-1.4204	NOTCH2NL	0.253616	0.27056	POLM	1	-0.25445	DMTF1	0.998835	-3.7143	LAMC3	0.993784	-0.13693
GAAGACCAGGCGGATGAACT	ACER1	66	20	129	99	63	48	73	76	48	0	47	0	224		RYR1	0.216287	-0.37178	SH3RF1	0.833994	0.26569	KCTD20	0.963018	-0.023148	GUCY1B3	0.998835	-3.318	POLR1B	0.519554	0.7049
GGTGGCCGAGTTCTACAACA	ACER1	6	5	14	5	8	13	19	38	0	0	1	0	49		RIPPLY2	1	-1.6711	FCAR	0.557284	-0.1676	KIAA0754	1	-0.37757	PTN	0.998835	0.91702	LNP1	0.869727	0.0094787
TGGACGAGATCGCCATCCTG	ACER1	96	41	61	60	36	70	57	30	17	0	15	8	320		LSM7	1	-1.7826	BZW2	0.997596	-0.30898	SMPD4	1	-0.43418	CDC14B	0.998835	-3.2644	C16orf54	0.867068	0.088554
ATACCTTCTGGGGAACCACA	ACER2	86	286	89	58	75	78	51	40	238	0	108	0	331		TEX261	1	-1.2913	KIF1C	0.970683	-0.25625	OTOR	0.988122	-0.14564	FERMT3	0.998835	0.84259	LRRC8B	0.91595	-0.066915
ATTCAGGGGTAGGTTCAAGG	ACER2	55	25	90	59	31	59	34	36	19	5	25	1	190		GUCA1A	1	-2.1601	C12orf71	0.997596	-0.41044	MANF	1	-0.48573	ZNF705D	0.998835	-3.0905	CCR10	0.971455	-0.23337
CATCTGACCCAAGAAACTAA	ACER2	77	57	106	113	131	97	47	27	12	0	13	0	713		EIF4G2	1	-0.88169	PDZD4	0.975814	-0.22391	TMEM14B	1	-0.26351	MYBPC1	0.998835	-0.88658	CRIPT	0.869727	-0.13757
TATCGCCGAGTTCTACAACA	ACER2	182	916	135	137	71	88	84	36	47	184	29	1	812		ZNF763	1	-0.7288	DNAJC9	0.997378	-0.68869	LTBR	1	-0.36656	SAMD12	0.998835	-3.3004	C2orf42	0.804675	0.26311
AAAAGAGCCGATATTCCATC	ACER3	178	1007	175	146	128	74	155	86	32	2	29	0	426		WDR46	0.135837	1.7325	NISCH	0.853849	0.18296	SLC25A4	1	-0.63563	FOXO1	0.998835	-4.2064	C2orf82	0.867068	-0.31167
CTCGGCGATGTACCAGGTCA	ACER3	152	46	160	87	129	108	147	105	23	37	95	4	269		SLC30A9	0.517272	0.98591	TWF1	0.9967	-0.68184	STPG1	0.972988	-0.50609	CPE	0.998835	-1.4317	GPR149	0.867068	-0.15581
TAAGCCATGGATAAACCCTG	ACER3	69	79	51	71	91	59	46	27	31	0	55	0	413		GATC	1	-1.8949	WARS	0.966443	-0.83932	ONECUT1	0.81215	0.2649	EPHA3	0.998835	-2.3223	WWTR1	0.818093	-0.42062
TATTAAACTGAATAGAACTA	ACER3	45	22	58	57	22	56	43	17	20	0	18	0	298		CLEC4F	0.621911	-2.0847	MYO9B	0.997596	-0.39341	NLN	1	-0.32111	SLC13A1	0.998835	-1.6142	DAAM2	0.760684	0.18332
GGTGTCCATGAACTACCGGG	ACHE	78	206	58	43	52	113	119	39	36	0	39	0	353		ZNF592	1	-2.2055	USP17L5	0.471721	0.6088	MOBP	1	-0.50415	LAPTM4B	0.998835	-0.4476	TTYH1	0.9775	-0.0063552
TATGTGGACACCCTATACCC	ACHE	48	836	44	57	82	31	59	31	13	0	21	0	352		CNGA1	0.248441	-2.2141	IK	0.997596	-0.55929	AVPR2	0.743322	-0.28422	PLXNA3	0.998835	-0.31326	CHAMP1	0.971455	-0.2785
TGGTGGGAATGACACAGAGC	ACHE	43	52	61	75	35	41	50	37	2	0	7	0	507		ZNF783	1	-2.2269	ADAM33	0.997596	-0.28053	CCDC148	1	-0.36449	DNMT3A	0.998835	-1.8263	MAP1LC3C	0.792137	0.31699
TGTCCTCGTCTGGATCTATG	ACHE	51	12	112	94	72	77	107	112	180	0	131	0	423		GLMP	1	-2.2358	HRH3	0.522426	-0.59338	XPO4	1	-0.27068	ARSH	0.998835	1.5002	ZNF585B	0.383422	0.32564
CCTGGTCAAGCGGCTCAAAG	ACIN1	170	217	149	128	115	108	165	55	45	0	36	0	629		ARPC4-TTLL3	0.621911	-1.9985	BBS2	0.997596	-0.65007	CCBL1	1	-0.25412	GNS	0.998835	-2.0113	C7orf65	0.78291	0.27981
CGTACTCATGCCAACCCTCG	ACIN1	162	108	119	167	23	30	99	66	46	0	19	1	340		FAM20C	0.282547	-0.91159	TAF15	0.878966	-0.66145	MMP19	1	-0.21544	DCDC5	0.998835	3.2722	AGPAT9	0.907536	-0.0079358
GAGGAATTAGCACTGGCCAA	ACIN1	356	408	277	242	203	147	182	152	565	62	135	2	1030		COX6B1	0.248441	1.4807	CD47	0.994346	-0.3618	KANSL1	1	-0.53807	STARD5	0.998835	-2.2134	CFAP57	0.9775	-0.30912
TGAGGGACAAAAATCTAGGG	ACIN1	276	399	93	174	66	74	142	117	48	0	54	3	616		FCGR1A	0.248441	0.11867	CAPRIN2	0.773403	-0.61835	TTC8	0.743322	0.13353	VNN2	0.998835	-2.9617	TCF12	0.907536	-0.097497
AGCTAGGATACCCAGGACAC	ACKR1	36	15	92	99	38	27	57	22	11	0	3	0	289		NOD2	1	0.13774	USP17L12	0.805574	-0.067794	NUDT13	1	-0.62406	CCDC91	0.998835	-1.6844	PLEKHJ1	0.992016	-0.31474
CAATGGCAACAAGACAAAGA	ACKR1	83	41	20	54	56	46	71	35	76	0	25	0	519		GRIK4	1	-1.2716	ZNF200	0.997378	-0.22765	SLC32A1	1	-0.46013	MACC1	0.998835	-3.2461	CRYBA1	0.930703	-0.50214
CTGCACCCTGATATACAGCA	ACKR1	44	24	41	50	38	16	47	25	8	0	7	0	267		TSR2	0.591784	-3.1875	ALKBH5	0.971531	-0.76118	SNX30	0.963018	0.040106	EIF3E	0.998835	-0.78871	MRPS7	0.869727	0.16075
GAAGGAATCATTCACACCAT	ACKR1	116	114	121	123	111	74	92	55	31	0	27	2	410		DNLZ	0.591784	-3.2143	PTCHD3	0.997596	-0.1811	OTULIN	1	-0.4962	WDR90	0.998835	-4.1484	QPRT	0.967773	-0.28903
ATCTCAACCATCCGCCTGCG	ACKR2	414	2101	384	432	206	191	340	195	74	0	135	0	830		MIEF1	1	-1.5809	OR2V1	0.997596	-0.37826	LSM5	1	-1.0967	CSRNP1	0.998835	-2.0113	JARID2	0.792137	-0.20964
CAGCCCATACTATGGTAGCA	ACKR2	443	921	464	467	300	311	385	151	67	0	114	3	1003		HYDIN	1	-1.4665	SOCS4	0.991894	-0.57823	GLIS2	1	-0.37316	KCNK3	0.998835	0.14093	CD320	0.920889	-0.14005
CATGCCCGCCGAAATCTGCG	ACKR2	336	571	530	412	379	242	360	223	186	12	137	4	1011		EPM2A	1	-1.3583	RIPK3	0.915718	-0.41827	ZNF443	1	-0.33746	HRH3	0.998835	-2.8448	ZNF280B	0.770911	0.5202
GGAGTGGAAGGAGAAACCCT	ACKR2	17	12	103	93	84	70	84	55	8	0	23	0	696		PIP4K2A	1	-2.2429	HS3ST6	0.970683	-0.19619	PAQR5	1	-0.50178	PAX4	0.998835	-1.7241	SGK494	0.969196	-0.42473
AAGACAGCGATAATGGAGAA	ACKR3	349	612	384	286	142	170	248	193	379	1	134	0	634		RBBP6	1	-1.361	MCAT	0.987741	-0.15944	RASSF5	1	-0.66035	PIP4K2C	0.998835	-4.5429	CASP7	0.806643	0.027068
CCAACAATGAGACCTACTGC	ACKR3	76	156	121	57	40	42	49	40	0	0	6	1	395		NUP205	1	-2.1981	TCP10L	0.997596	-0.4024	HPX	1	-0.1362	GARNL3	0.998835	-2.6907	TRAF3IP2	0.911397	-0.42383
GCACTGCTACATCTTGAACC	ACKR3	77	68	68	71	62	15	58	29	17	0	13	0	485		HRH4	1	0.43876	PDE4A	0.950005	-0.52443	MYBPHL	1	-0.61616	FAM47E-STBD1	0.998835	4.7278	ZNF670	0.911397	0.0019826
GGTCCACGCTCATGCACGTG	ACKR3	371	1053	472	401	359	376	283	191	154	0	144	3	981		RBM33	1	-0.65168	UGT1A3	0.825622	0.20801	C8orf87	1	-0.38601	IRF3	0.998835	-3.66	SLC24A5	0.867068	-0.050926
AGTCCCCAGCCAATCAGGAG	ACKR4	420	557	366	380	253	273	362	264	468	58	150	6	1052		ZNF511	1	-2.2449	ZBTB10	0.991894	-0.59376	C10orf90	1	-0.51817	KHDRBS3	0.998835	-1.9672	SEPTIN5	0.948715	-0.48256
ATTGATGTTCCTAGGTAGCG	ACKR4	395	636	524	467	340	220	323	182	251	0	194	2	1168		DENND1C	1	-2.22	GTF2H2	0.930027	0.18696	ZSCAN20	1	-0.8208	ATG13	0.998835	-2.2869	PPFIBP1	0.862515	-0.02413
CAATGACGAAAACTATTGTG	ACKR4	467	513	503	475	282	241	413	204	314	4	193	0	1011		SMIM24	1	-2.2146	SLC35G6	0.997596	-0.4398	B3GNT3	0.997678	-0.39668	TMEM161B	0.998835	-3.2275	ZNF418	0.457349	0.68857
TGTGCTACTTTATCACAGCA	ACKR4	249	344	284	304	255	254	225	153	151	0	90	2	1096		DHX38	1	-1.299	SYN3	0.780963	0.089859	PPP3CB	1	-0.44174	GRIA1	0.998835	-1.6526	SMIM10L1	0.9775	-0.32476
AGAGCAATTCGAGATTACCA	ACLY	3	4	13	4	0	0	62	38	0	0	6	0	396		FABP6	1	-1.2268	PHOX2B	0.707911	0.33721	MPP4	1	-0.027684	ANKZF1	0.998835	-3.1508	CFAP47	0.737498	0.28079
CGGTCACCTGTACACGACAG	ACLY	9	44	20	40	12	5	84	47	15	0	19	0	317		LOC200726	1	-1.3075	IDS	0.970683	-0.022463	CFAP97	0.912875	-0.56514	RPRM	0.998835	-0.78871	CMPK2	0.9775	-0.064502
GACCAGCTGATCAAACGTCG	ACLY	17	43	101	75	92	32	130	78	8	0	9	0	459		TIMELESS	1	-3.1054	SOX21	0.92643	0.05399	CLDN7	0.80368	0.31242	ADM5	0.998835	-0.16511	HORMAD1	0.993784	-0.29837
GCCAGCGGGAGCACATCGGT	ACLY	1	19	16	8	1	2	76	34	47	0	28	0	153		WDR59	1	-2.2381	ASIC4	0.975814	-0.41361	CHD4	0.803786	-2.1428	PRLH	0.998835	3.2688	MTURN	0.996872	-0.26856
AGTGGTGCGAGAGAATTGCT	ACMSD	119	8	46	73	42	19	59	12	1	0	21	0	208		COQ10B	1	-0.71306	LRP2	0.780963	-0.49863	HNRNPM	1	-0.39971	TRABD2A	0.998835	-2.4874	FAM72A	0.967773	-0.41034
CCTCCTGGGGTAGCTCACAA	ACMSD	430	892	312	303	197	170	213	126	459	0	115	5	743		KIF22	1	-2.2147	TGFB3	0.942037	-0.49886	CFAP36	0.868594	-0.46526	PPAPDC2	0.998835	1.6073	TBC1D17	0.8936	-0.26812
CGAGTGGGACCTGAACGCGC	ACMSD	165	434	108	141	74	51	111	119	110	13	66	4	644		CDHR5	0.092692	-1.654	TP53I13	0.873056	0.010038	NUP93	1	-1.549	SDHAF3	0.998835	-0.97823	RAB11A	0.91595	-0.25266
CTGCAGAGGTTTGGCTACGG	ACMSD	103	21	41	84	25	12	83	22	0	0	17	0	204		RGS4	0.812216	0.18332	ARHGEF9	0.921984	0.16881	BAHD1	1	-0.55682	SUMO2	0.998835	-5.7803	SUPT3H	0.992795	-0.42951
CCTGCCCCTAACATCACAGA	ACO1	109	9	47	67	40	36	35	18	78	0	16	3	385		CTAGE1	0.418649	-1.8752	CHMP2B	0.996974	-0.59395	FMR1NB	1	0.097908	HDHD2	0.998835	-3.3004	PIH1D3	0.891666	-0.030501
CTTGGTGTCTAGGTTTGACG	ACO1	57	58	171	139	107	103	107	63	108	0	57	2	359		MARCHF1	1	-2.2415	PNKD	0.9967	-0.59395	COLEC11	0.996088	-0.60431	SNX33	0.998835	-1.7241	PSG4	0.882391	-0.071676
TTATTACCCAGACAGCCTCG	ACO1	196	45	137	144	157	102	128	51	21	278	42	4	435		GRSF1	1	-1.3862	SLC47A2	0.84445	0.1266	CACNA1G	0.751941	0.49821	INAFM1	0.998835	-1.6142	AK4	0.962942	-0.29676
TTGCATATGCTATTACTAAG	ACO1	30	66	73	50	22	31	74	27	14	3	16	0	439		MRAP	1	-1.7231	SUN1	0.718841	-0.52208	ADAD1	0.81215	0.15703	KRTAP10-5	0.998835	-1.6427	FAM160A2	0.818681	-0.113
ATCTTCTCCGAGAGTGTCAG	ACO2	37	224	208	198	55	91	548	376	173	231	97	6	1178		GOLT1A	1	-1.3045	PPHLN1	0.930261	-0.49403	NUBP2	1	-0.94036	SERPINA4	0.998835	6.3742	RNF128	0.971455	-0.3499
GTCTCAATAGGACATCAACC	ACO2	145	287	68	73	118	150	220	88	61	196	56	0	1021		CDK6	1	-2.2104	NWD2	0.202306	0.94067	EEA1	1	-0.55284	POLR3GL	0.998835	-4.8824	GJA3	0.737498	-0.19718
GTGCAGCTACCAATTAGACC	ACO2	28	33	59	90	15	22	104	60	8	11	13	0	1162		RAB4B	1	0.017599	CLDN1	0.667421	-0.45793	RNF111	0.972988	-0.31579	CHD1	0.998835	-3.2644	MED23	0.608633	-0.29216
TCTCGGGGTTTGCGTCGTTG	ACO2	0	0	2	9	10	7	1	2	0	0	0	0	24		RCSD1	1	-2.1459	SMAP1	0.942303	0.13039	PLEKHB1	1	0.094483	HEBP2	0.998835	-1.9218	NBEAL1	0.737498	-0.50366
ACAATGCCAGGAAAGGGCCC	ACOT1	361	244	259	266	232	217	170	130	149	0	103	6	560		CFAP70	1	-1.4178	CRAT	0.553832	-0.1787	YTHDC1	1	-0.85375	COL6A2	0.998835	-1.4317	HES6	0.963693	0.07019
AGCCCGAGAAACCCTTGGTG	ACOT1	101	345	111	146	40	43	126	77	7	0	22	0	194		OR7E24	1	-3.0822	AMMECR1	0.930027	0.18144	NQO2	0.912875	-0.073656	CKMT1B	0.998835	1.3806	PPAP2B	0.838529	0.11289
CTACTTGCTCAGTCATCCTG	ACOT1	49	10	97	123	55	40	64	62	29	0	17	0	377		SUV420H2	1	-2.2294	MCM4	0.997596	-0.73029	DPP4	0.897144	-0.88107	SP140L	0.998835	-3.4519	NUTM2G	0.891225	-0.14984
GGGGGAACCTTACGCTACAA	ACOT1	19	266	65	48	37	56	33	8	5	0	10	0	206		ITGB7	1	-1.4013	MRPS30	0.833994	0.43818	PAGE1	1	-0.4163	IDS	0.998835	-2.7439	BCAS1	0.992795	-0.88384
AGCTGAAGCAGATCACGCCG	ACOT11	410	245	372	282	271	248	246	121	222	0	150	3	1279		TEDDM1	1	-1.6085	ST7L	0.924093	0.0087042	MICALL2	0.89121	0.22109	CRYZL1	0.998835	-0.88658	PDYN	0.9775	-0.46894
ATCTGCGTCCAGGACCACAA	ACOT11	354	420	421	288	177	185	305	201	187	2	194	4	1116		CXCL14	1	-1.8374	MED13	0.949231	-0.94887	HECTD4	1	-0.47253	DPY30	0.998835	-5.7578	JTB	0.487852	0.47106
GCCAACTGCGCCATTCAGGG	ACOT11	247	317	504	510	221	199	422	261	113	0	167	0	977		GPAM	1	-1.1717	OR9A4	0.994346	-0.37468	RAG1	1	0.12922	ZNF627	0.998835	5.7807	RBM5	0.978701	-0.0058641
GGGATACCGGAACCCCACGG	ACOT11	327	346	322	252	190	129	284	146	173	0	130	2	769		OR6M1	1	-1.1356	CLN6	0.837602	0.30809	ANO1	1	-0.42862	TRIP11	0.998835	-2.0955	RHOU	0.519554	0.28802
AGCATTCAGCACAAGCATGG	ACOT12	32	67	30	39	33	78	63	51	98	1	51	0	446		SCARF2	0.621911	-1.3186	SGMS2	0.997378	-0.38344	PLAC9	1	-0.42862	PDE5A	0.998835	-1.9672	COX11	0.496923	0.26625
CCACCCCATGCAAACCATCA	ACOT12	74	305	94	68	55	47	53	89	161	0	57	0	492		PDP2	0.770745	-0.63722	PIGH	0.916573	0.15738	CYP4V2	0.846014	-0.50507	PCDH1	0.998835	-3.7794	MAGT1	0.80329	0.2787
GATGATTTCAGACGCTATCG	ACOT12	68	11	120	92	57	44	99	101	12	0	26	0	324		TUBB4B	1	-0.14936	TM6SF2	0.565813	-0.39514	HFE	0.963018	-0.01915	USP38	0.998835	-2.2506	TMEM236	0.993115	-0.16781
GTAGATATGTTTAAGTTCCG	ACOT12	157	356	180	150	59	61	140	129	142	0	57	0	618		MND1	1	-0.83545	WNK2	0.97541	-0.0035921	NKTR	0.963018	-0.42274	ZNF227	0.998835	-2.054	NPY2R	0.935179	-0.80271
ACGTGGCTGTCAAACCGCCG	ACOT13	83	519	114	75	60	36	60	37	21	0	28	1	214		KCTD16	1	-1.553	ZXDA	0.987741	-0.42731	ADAMTSL5	0.934937	-0.66718	MYT1L	0.998835	-1.3653	RAB22A	0.855117	0.15247
AGTAGATAACATATCAACAA	ACOT13	28	19	15	31	26	10	31	14	4	0	2	0	293		SYTL3	1	-2.1403	PEF1	0.73785	0.37606	TMEM254	0.329091	0.32808	RNF144B	0.998835	0.8315	CTAG2	0.867068	0.12083
GGTGATAAAGGCCATGACCA	ACOT13	231	675	96	74	107	76	112	54	26	0	59	1	317		CSTF2T	1	-1.3133	ZNF180	0.90073	-0.34926	HTR3E	0.897144	-0.46783	IFIT1	0.998835	-2.054	CST7	0.737498	0.26517
GTTCATATCGACACTGACTC	ACOT13	86	33	89	95	61	36	89	63	93	0	30	0	491		NGDN	1	-2.131	DTX3	0.947838	-0.58163	ARGLU1	0.972988	0.19448	PCDHB9	0.998835	-3.1704	VPS4B	0.992016	-0.31012
AGATCATTAGGGTTCCTGCT	ACOT2	364	778	345	402	295	253	284	276	148	0	151	2	954		CCIN	1	-2.2155	KPNA4	0.997378	-0.42291	CLHC1	1	-0.27205	ZCCHC13	0.998835	-3.7794	NBL1	0.804675	-0.31765
CTACTTGCTCAGTCATCCCG	ACOT2	267	2335	172	195	125	103	307	290	158	8	170	6	1092		SPTA1	0.591784	0.55389	LMO7DN	0.970683	-0.47362	ZNHIT1	0.438332	0.95369	TAAR8	0.998835	-1.4951	SLC4A8	0.818093	-0.24749
GCTCGCCAAGAGTGTCGGCG	ACOT2	331	1057	545	344	314	230	393	318	266	0	172	6	785		ZNF391	1	-2.0404	CNTN4	0.565813	0.80285	RNASEH2A	1	-0.61013	GALNT4	0.998835	-3.5891	HOXA13	0.911397	-0.24315
GGTACAGCCGGGACGCTCGA	ACOT2	494	678	476	492	414	271	526	327	322	549	208	8	1151		KRT81	1	-1.2435	S100A13	0.949902	-0.19896	GRK5	1	-0.4225	LVRN	0.998835	2.2793	MVB12A	0.976407	0.020331
ATAATAAGCTAGAGCCAACG	ACOT4	38	145	62	122	67	39	51	91	46	0	21	0	299		C12orf40	1	-2.1837	CDH23	0.599122	-0.022438	OR1J2	1	-0.44728	ISL1	0.998835	-1.1457	WEE1	0.907536	-0.56414
ATGTCAATGATCCCTGGGAA	ACOT4	210	49	202	215	177	90	320	124	117	18	108	4	571		NPS	1	-1.3656	TSPAN18	0.814406	0.21496	KRTAP4-6	1	-0.28313	EMILIN2	0.998835	-1.2958	NPY4R	0.994	-0.33591
CAGTTTCCATCAATGGATCT	ACOT4	501	727	403	447	319	233	288	229	91	0	92	0	750		SLC27A2	1	-1.8493	TXNRD3	0.553832	-0.47063	RASGRF1	1	-0.27037	HNRNPUL1	0.998835	-3.1897	ETV2	0.780086	-0.017373
TCGCGGGACTCGAGCCCATG	ACOT4	315	300	228	183	243	172	236	123	160	0	97	3	522		GAGE2D	1	-1.2073	TBX20	0.970683	-0.60171	USP17L4	1	-0.50058	FNIP2	0.998835	-4.1873	ACOT11	0.911397	-0.23154
ACAGGCATTGATAAGTACAG	ACOT6	244	48	131	126	69	64	237	165	202	0	91	2	1031		PSMG4	0.591784	-1.9032	GRAP2	0.942303	-0.31113	SLITRK5	1	0.12499	TATDN1	0.998835	-0.16511	POLR3E	0.930703	0.027821
ATCATATCCTTGTAATGTAG	ACOT6	154	77	117	109	74	50	116	88	28	0	46	0	1132		OLFML2B	0.61945	-0.13572	TRIM27	0.949902	-0.47938	GALM	1	-0.32478	C2orf88	0.998835	-1.5894	BRI3	0.951102	-0.25025
CTGAAAGGCTACAAGCTCAT	ACOT6	311	542	225	199	296	245	204	128	232	0	126	0	1101		CCNJ	1	-1.8314	SSUH2	0.982991	-0.47938	PHACTR1	0.814643	-0.37778	C1QL1	0.998835	-0.57048	SNRPG	0.686392	0.33746
TTGGCATGGATGATCAAAGC	ACOT6	182	117	262	190	107	81	163	192	66	0	60	2	946		AIF1	1	-0.87638	BBIP1	0.688381	0.64268	TM2D3	1	-0.4446	TCTN2	0.998835	5.7017	EXOC8	0.9775	-0.16781
AGCGCATGGAGACCAAGTGG	ACOT7	57	77	137	128	50	56	116	45	10	0	37	0	338		DXO	1	-1.2088	DRAXIN	0.621711	0.38728	SNX18	1	-0.44734	OR52A1	0.998835	-3.9248	SCARA5	0.867068	-0.12527
CAGGGGCACATACCACAGGG	ACOT7	82	54	148	172	48	42	78	44	0	0	4	0	295		ULK3	1	-1.3087	BCL2L10	0.965991	0.072278	RPL41	1	-0.26321	RBM44	0.998835	-1.4951	KCNJ4	0.993784	-0.2777
GCGGCCAGATGATGCCAACG	ACOT7	23	22	57	108	56	39	25	5	5	5	14	0	112		TRIM26	1	-2.1333	CTNNAL1	0.780963	-0.14187	FUT3	1	0.01647	S100A4	0.998835	-3.0488	SS18	0.982975	-0.29882
GTCTCCCATGTGCATCGGTG	ACOT7	196	113	119	148	44	34	116	56	15	0	40	0	337		NDRG1	1	-1.5886	PRR7	0.976871	-0.13495	KIAA1024L	1	-0.40503	DMRT3	0.998835	2.564	COL19A1	0.457349	0.5666
ATTACTGGGTACCGGCCAAG	ACOT8	90	125	148	140	108	111	78	76	11	0	26	0	416		LACTB	1	-1.5685	CCDC142	0.896977	-0.18894	FABP2	0.949552	-0.49396	C10orf76	0.998835	-1.5559	PHKG2	0.917089	-0.19093
CCTTAAATACTGGTCAATGA	ACOT8	61	48	56	48	99	72	27	38	24	0	15	0	387		FIS1	1	-0.17542	ODF4	0.719681	-0.5403	CARD10	0.972988	-0.46073	UCKL1	0.998835	-1.6026	MEST	0.965148	0.062821
TCGTGACCAAGACGCTACGG	ACOT8	87	1597	153	71	130	111	75	54	52	4651	29	6	319		CUL4A	1	-2.9683	TSTD3	0.942303	-0.24934	ZNF501	1	-0.55589	IRAK2	0.998835	2.4295	SLC25A14	0.9775	-0.25088
TTACTGGCTTGATCTCAATG	ACOT8	166	236	217	192	134	119	175	123	316	0	93	4	561		APOBEC3A	1	-2.1492	CRLF1	0.780963	0.36296	PRKAA1	1	-0.4914	KLC4	0.998835	-0.78871	FZD10	0.9104	0.029598
AAGAGGAGCTCTTTAGACAA	ACOT9	392	956	522	407	292	298	330	203	281	0	130	1	1129		AGA	1	-1.2953	SASH3	0.939412	-0.17098	RNF123	0.987047	-0.303	MORF4L1	0.998835	-2.8448	CLDN2	0.571971	-0.068844
CTTACCAATCTTATCCACCA	ACOT9	193	149	93	106	110	79	102	102	54	196	57	0	1081		ZNF689	1	-2.1962	OR52H1	0.957167	-0.11255	SLC7A3	0.672529	0.38389	TSTD2	0.998835	2.541	KRTAP22-1	0.867068	-0.27494
GAGAAACATCTCATGTATGG	ACOT9	311	393	460	366	204	145	339	301	94	24	105	2	1035		DCUN1D5	1	-0.82487	SPATA31A7	0.965991	-0.045898	KIAA1211	1	-0.35793	RITA1	0.998835	-2.6355	MCF2L	0.917585	-0.21571
TCTTCCCGACCCAGCTAACA	ACOT9	253	533	283	239	177	190	158	137	79	0	109	1	882		KXD1	1	-2.7897	PDPN	0.582324	0.76384	STYK1	1	-0.36542	DHX32	0.998835	1.5436	AWAT2	0.967081	-0.017991
ACCTATCACCGGATTAACGA	ACOX1	63	97	85	71	20	9	13	10	8	0	17	0	772		ARHGAP9	0.757811	-0.0050412	LAP3	0.736477	0.34135	ST6GALNAC2	1	-0.48752	CCDC42	0.998835	-1.7241	SNX19	0.907536	0.15429
CTGTGGTTTCCAAGCCTCGA	ACOX1	223	277	331	244	233	169	136	59	129	2	85	21	707		ZBTB45	1	-1.6341	LRRC14	0.20297	0.084866	PPIL6	0.961956	-0.59884	WDR89	0.998835	0.71203	ACTBL2	0.871115	0.013474
GCGCCGCCGAGAGATCGGTG	ACOX1	308	1440	154	143	186	149	86	23	131	0	44	0	434		SLC25A37	0.812216	-2.1902	INA	0.85408	0.13764	TRIM49	1	-0.5904	GZMM	0.998835	4.332	TGFBR3L	0.930703	-0.29426
TGGCATTGAAGCATGTCGGA	ACOX1	142	136	195	126	99	117	73	19	12	0	36	2	493		CER1	1	-1.424	MN1	0.471721	0.59977	PLXNB3	1	-0.24974	SPRR2F	0.998835	-2.6071	ZNRF3	0.9775	-0.27901
GACCATCTTCTAACCAACCC	ACOX2	153	208	130	117	50	32	147	62	60	0	24	0	873		CD28	0.803974	0.86934	ORMDL2	0.892417	-0.29499	PPM1B	1	-0.13769	SLC22A31	0.998835	-4.0982	KCTD14	0.9775	-0.25499
GCATAACTGATGGCCAGCTG	ACOX2	359	335	423	397	163	167	257	128	212	0	93	0	820		LSM6	0.621911	0.29998	TFDP3	0.930027	-0.082052	P3H1	0.972988	-0.59319	SCN1B	0.998835	-1.2958	LOC286238	0.9775	-0.29207
GTGTATCACAAACTCCTGGG	ACOX2	181	384	317	276	635	283	226	158	92	12	43	1	911		MPP7	0.621911	0.753	PDP1	0.92643	-0.52814	RPGRIP1L	0.81215	-0.38597	LRIG1	0.998835	-3.2461	KRT26	0.9775	-0.30765
TGCTGTACCGAGTTTGACGT	ACOX2	161	69	195	165	63	86	176	71	219	0	81	3	514		CALCA	1	-1.2283	FAM49B	0.949231	-0.22124	THNSL2	1	-0.39818	TERF2	0.998835	0	TOPAZ1	0.578786	0.33856
AAGCCACGGCAGTAATACCA	ACOX3	77	44	101	100	92	70	92	21	450	379	91	11	598		ADCY4	0.591784	-2.1311	PHACTR1	0.997596	-1.4059	KIAA1143	0.438332	-0.59089	LPCAT1	0.998835	0.28509	MAD1L1	0.992016	-0.36093
CCGCACGCCTCACCTTAAAG	ACOX3	180	404	232	189	154	100	183	217	37	0	55	0	539		BCL2A1	1	-1.4177	ITGA9	0.835824	0.19033	ZYG11A	1	-0.31121	MFSD9	0.998835	-3.2087	STX19	0.867068	0.1683
GATCCCAACTGCACATACGA	ACOX3	69	77	74	34	35	39	72	30	8	348	10	1	500		RPAP3	1	-2.0171	OR1N2	0.896977	0.055398	SEC23B	0.672529	0.4218	MAL	0.998835	-2.1752	XCL1	0.8936	-0.38757
GCGTCAGTTTGGACCCACAG	ACOX3	116	168	183	122	73	72	144	42	272	4	80	7	453		SPATA13	1	-2.0171	PVRL2	0.963167	0.0043208	MYCL	1	-0.56029	DRD4	0.998835	-3.6035	TAS2R39	0.993115	-0.072337
AAGCCACAGCTAATCTCGAA	ACOXL	58	42	80	33	31	43	44	26	1	446	6	0	247		OR5P3	1	-2.1546	C3orf18	0.987741	-0.097732	ENPEP	1	-0.49737	CYP19A1	0.998835	-2.7176	FADD	0.984821	-0.22787
ACAGGAACGATGAAACAGTG	ACOXL	35	35	79	76	30	47	97	190	175	27	66	10	325		PXMP4	1	-2.192	FCN2	0.896977	-0.38443	FAM46A	1	-0.36065	RAX2	0.998835	1.0497	ZNF891	0.911397	-0.37843
ATGTTTGCAATGACCGAGAG	ACOXL	146	260	139	141	120	54	50	52	12	0	40	0	308		COX4I1	0.163582	-0.19795	MYRIP	0.991894	-0.52061	RGS9BP	0.04295	0.7589	LIN52	0.998835	-5.695	LOC101928841	0.818093	0.1096
TGACAAGGTTCGGATACCCA	ACOXL	104	101	88	47	45	38	28	20	0	0	11	0	301		MRPL34	1	-2.1767	NOVA2	0.530213	0.49709	M1AP	0.912875	0.21963	FER1L5	0.998835	-4.0032	SGSH	0.985998	-0.33215
ACATAGTATATAATCAAATG	ACP1	40	5	28	58	13	3	36	10	5	0	7	0	165		ZDHHC1	1	-1.4401	KRTAP10-5	0.973789	-0.39585	PEX26	1	-0.3483	TRIM74	0.998835	-3.5297	GABRA4	0.784026	0.20116
ACCCAGACACACAAACAGCA	ACP1	18	8	39	43	13	12	46	21	28	0	7	2	390		RFXANK	1	-1.1985	DSG3	0.707911	-0.05074	GLMP	0.672529	-0.18261	SPANXN4	0.998835	-3.2275	PDZD2	0.867068	0.10125
GGAACCCCCCTGACTACCGA	ACP1	387	909	265	271	166	189	303	146	196	35	72	1	1295		ST7	1	-1.6079	LPIN1	0.987741	-0.10604	CYFIP2	0.912875	0.1145	CCDC169	0.998835	-0.68372	ZNF630	0.760684	-0.0026897
GGGGTTCCCTATCTCATACC	ACP1	142	127	84	40	44	81	44	47	56	0	31	0	254		MEMO1	1	-2.1584	RNPEPL1	0.825622	0.27976	METTL13	1	-0.18243	MCM6	0.998835	0	TRMT1L	0.784026	-0.21263
ACATGGTGGCCAACGAGACA	ACP2	13	74	34	56	21	29	43	39	53	0	45	0	138		ALMS1	1	-2.1584	SPATS2L	0.530213	0.061712	AMBRA1	1	-0.27736	LRRC63	0.998835	-0.68372	LCE5A	0.920889	-0.054666
ACCAGTGAAGACATATCCCA	ACP2	48	7	29	34	26	21	87	80	12	0	9	0	453		TMPO	1	-1.5809	QSER1	0.981554	-0.050435	ZFAND3	1	-0.45443	TICAM1	0.998835	-2.8202	PRR30	0.79856	0.20675
CACCTCTTATCACCGGCAAG	ACP2	146	156	137	124	79	70	177	91	74	0	75	1	470		ZNF326	1	-1.6281	ATP5J	0.902882	-0.59117	FAM228A	1	-0.28278	KIR2DL1	0.998835	-2.4236	PLEKHA6	0.9775	-0.39097
TTCTGCAGCTGCTCATAACG	ACP2	187	166	192	164	81	88	131	104	63	0	110	1	578		GCNT2	0.621911	0.41891	CKM	0.955304	-0.61617	EBF4	1	-0.13223	RAVER2	0.998835	-2.8927	TTC30B	0.818093	0.25542
ACCCACGGCTACAAAGCGCA	ACP5	192	99	151	189	70	83	216	111	30	0	29	0	618		ORAI1	1	-1.396	TK2	0.471721	0.37839	CCDC64	1	-0.62483	MYOM1	0.998835	-2.7698	FIGF	0.907536	0.083758
CTGGACACAGTGACACTATG	ACP5	272	818	333	313	266	202	295	147	215	29	95	4	1004		ARHGAP19	1	-1.3754	ZNF699	0.930027	-0.29274	YIPF5	1	-0.31636	OAS1	0.998835	-2.0113	IHH	0.490138	-0.27223
GCTCGGCTATGGACCACACG	ACP5	98	196	185	145	164	275	148	112	141	0	106	0	450		WDSUB1	1	-1.5638	LOC100129940	0.997378	-0.50862	MXI1	1	-0.23626	KCNK13	0.998835	-3.4678	ZNF674	0.911397	-0.31769
GTACCAGGGCACTTTGCGAA	ACP5	232	118	186	201	86	98	127	58	33	3	48	14	408		CYP4Z1	1	-0.21858	GAL3ST1	0.852901	0.010899	SECISBP2	1	-0.60448	SLC38A9	0.998835	-2.6355	CSNK1A1	0.862515	0.33995
AAAAAGGTGAAGGACAGGAT	ACP6	112	94	62	44	72	38	97	20	81	76	58	7	239		BLOC1S3	1	-0.062095	EVA1C	0.915718	0.015479	RBM4B	0.932463	-0.50454	SOX12	0.998835	-0.31326	GHRHR	0.838529	0.13584
ACAGTCACCAATCTAGCTGG	ACP6	113	317	182	130	96	92	98	35	165	0	93	1	359		ZNF879	1	-2.0042	DNASE2	0.943566	-0.38041	NDST3	1	-0.76443	FGR	0.998835	-2.8689	AFMID	0.992016	-0.38375
ACCAACCTTCAACCCACAGG	ACP6	67	580	45	32	71	82	162	66	33	0	52	0	349		RINT1	1	-2.088	TMED3	0.85408	0.034559	TP53BP1	0.771012	0.17958	ATP8A2	0.998835	-4.4094	KCNAB3	0.907536	-0.086034
GCAGGTCGTGTTTCGACACG	ACP6	123	156	209	189	181	75	151	107	115	247	62	12	369		SLC16A13	1	-2.1862	ADGRG2	0.990355	-0.26368	C17orf53	1	-0.99976	TMX3	0.998905	-1.9672	ZNF808	0.971455	-0.045078
AAAGGCAGGTATAGCAACTG	ACPP	260	1120	198	176	163	231	102	73	232	0	61	2	600		HYPK	1	-0.74865	CCDC168	0.997596	-0.44714	YPEL1	0.672529	-0.29799	PRRX1	0.998835	-0.16511	NFAT5	0.857124	-0.2421
ACTCCTTGGCTAGTACACTT	ACPP	214	142	237	182	134	136	109	29	72	1	78	2	619		TMED7-TICAM2	0.770745	0.77775	ARRDC2	0.975814	-0.0041647	SSBP4	0.895722	-0.52226	CDH9	0.998835	-1.9218	C6orf99	0.962534	0.029291
CTACGACCCTTTATATTGTG	ACPP	183	401	239	234	113	94	209	113	4541	79	365	0	543		TRIM37	1	-0.31941	ZSWIM1	0.792165	-0.070858	PLA2G2C	1	-0.77281	MARCHF7	0.998835	5.5244	UTY	0.558295	-0.25779
GCCATGAGGATTCCTTTATG	ACPP	301	179	233	227	285	286	263	178	154	0	120	0	668		DAPK2	0.987508	-1.4092	FAM161A	0.994346	-0.35258	PRCC	0.912875	-0.8099	APPL1	0.998835	-1.5448	ALDH1A1	0.907536	0.06484
AGGCTGGTAGTGGAAGACCG	ACPT	188	372	96	105	117	103	176	87	65	0	81	0	434		PSMD13	0.239129	-2.0229	ZCCHC10	0.987741	-0.25372	CXADR	0.997678	0.13978	PRKCG	0.998835	-2.5781	PGRMC1	0.965148	-0.23892
TATCCTTGCAAACTTCTCCC	ACPT	52	276	52	66	43	42	96	55	20	0	13	0	480		NFIX	0.092587	0.55736	SELP	0.814406	0.31077	ALS2CR12	1	-0.49647	SLC25A23	0.998835	-2.054	PARD6A	0.930703	-0.021914
TCGCCATGGCGGAATACCTG	ACPT	264	233	228	153	147	143	267	203	310	0	129	11	818		HELB	1	-1.6022	CHRM5	0.992541	-0.10685	CHRFAM7A	1	-0.022935	TMEM51	0.998835	-0.4476	PTRF	0.967773	-0.30527
TTGGATATTGGAGCCCACGT	ACPT	214	1060	134	162	182	134	279	167	75	0	64	0	671		AKR1C2	1	-1.547	EEA1	0.471721	0.77461	PHF3	1	-0.71794	CUL9	0.998835	-1.5559	KRT19	0.487852	-0.28944
AAGCGCCCACACGAAATGGG	ACR	88	60	204	202	93	68	122	58	32	0	59	0	408		RNASE9	1	-1.4643	PRTFDC1	0.997596	-0.55558	ACBD5	1	-0.24045	NME4	0.998835	-1.5394	ACSS2	0.760684	0.17688
CCCCGACACTTACTCACACG	ACR	368	78	79	81	97	136	57	34	29	5	57	0	316		STIL	1	-1.2419	POLR2I	0.997378	-0.69681	PRKCDBP	0.957361	-0.47533	HIST1H2BG	0.998835	7.5437	ZNF512B	0.806643	-0.15629
GAAAGCGCCTATGTGGTCGT	ACR	187	155	96	105	117	88	109	53	58	0	40	2	370		WHSC1L1	1	-1.7176	PPA1	0.939412	-0.22527	FGB	0.823418	-0.049517	BTAF1	0.998835	-0.16511	LOC653602	0.862515	0.14984
TAATGTGCATGACTGGAGAC	ACR	40	0	27	19	34	12	8	7	7	0	3	0	61		MARCKS	1	-1.4177	SUCLG1	0.975814	-0.031596	CAMK1D	1	-0.67729	IFNA7	0.998835	-2.6355	DPH1	0.930703	-0.22148
AAGAAGCGTTCGTATTCGGT	ACRBP	439	385	368	397	357	260	302	195	131	0	134	5	1035		NID1	1	-1.6666	C9orf84	0.873056	-0.60648	GAS2L3	1	-0.24196	PTX4	0.998835	-4.5429	CTF1	0.687496	0.036187
CAAACCAGGAGGCATAAGGG	ACRBP	362	1454	380	388	314	172	380	179	195	0	92	1	968		ALDH7A1	1	-1.2611	KRTAP9-3	0.930027	0.0069628	SEMG2	0.883332	-0.23831	ZNF768	0.998835	-3.4835	GMFB	0.671888	0.32984
GACTCTACTTCTCGTACCCG	ACRBP	90	76	168	194	78	71	118	44	61	0	43	3	419		TRMT10C	1	-2.8996	GPX3	0.851045	0.24047	BFAR	1	-0.38663	LY96	0.998835	-4.0032	CRYAA	0.862515	-0.028579
GGTGCTGTGCTATTCGATCG	ACRBP	469	680	417	384	211	210	318	166	167	155	130	10	1027		C8orf74	1	-1.7059	TEKT3	0.939412	0.017125	ZCCHC11	1	-0.58715	INSRR	0.998835	-3.0059	EPHA10	0.930703	-0.15094
AAACTATTGTGGAGCCACCG	ACRC	234	503	227	233	80	127	137	121	47	0	57	18	523		FANCF	1	-1.2386	FLT1	0.599363	0.095837	GPR45	0.988122	-0.55424	RTN3	0.998835	-0.4476	AP1B1	0.962534	-0.005563
CAAACCACCAAGTGATCCTG	ACRC	256	333	174	223	108	70	328	253	59	1	58	0	566		C17orf107	0.46436	-2.156	KPTN	0.994346	-0.15983	CLCF1	0.80368	0.47604	GNPDA2	0.998835	0.73153	ZKSCAN4	0.9775	-0.28075
GCATCCTTAATGTCCAGTCA	ACRC	290	323	238	223	100	67	124	113	101	0	62	0	399		MORC3	1	-1.4995	PCDHGB1	0.553832	0.80244	RBM34	1	-0.39702	PROCA1	0.998835	-1.3653	UXT	0.855117	-0.46556
TTATTGGAAATAAACAGCGA	ACRC	47	17	27	41	39	46	44	40	0	0	7	0	306		TAF1C	1	-1.5985	PLIN4	0.975814	-0.43759	UFC1	0.997678	-1.1946	DEFB106B	0.998835	-5.6609	NEURL2	0.869727	-0.28154
CCTGACTCAAGCTCACTCAA	ACRV1	59	58	60	52	31	28	23	3	24	0	15	0	351		CCM2	0.591784	-2.1561	ZBTB12	0.986873	-0.21965	RNF112	1	-0.55003	FUCA1	0.998835	2.1691	CHRNA2	0.686392	0.21069
GCTGAAGGTGAGCATACTGT	ACRV1	170	671	234	162	124	120	183	226	76	12	57	3	448		FXYD5	1	-0.89743	NOTCH2	0.9967	-0.50293	CXorf57	0.992437	-0.30612	PRSS56	0.998835	-0.13881	ART5	0.982828	-0.14109
TGGTTCAAGCAAGCACACTG	ACRV1	128	180	99	90	95	66	125	84	6	0	9	0	877		SERF2	1	-1.4678	C1orf87	0.976871	-0.38862	GML	0.485387	0.65227	OR2M3	0.998835	-4.7193	RHOQ	0.922409	-0.62944
TTCAGGTGAGCACGCTTCAG	ACRV1	93	782	60	81	70	79	45	74	67	0	48	0	175		NPPB	0.754628	0.75468	RECQL	0.939412	-0.59613	ANKRD49	1	-1.8076	CHPF	0.998835	-3.0905	ACE	0.993884	-0.57552
GAAGGTGAATAATGCCCAGT	ACSBG1	337	1174	385	347	179	200	232	130	299	0	165	2	1029		CEBPG	1	-1.3421	TMC1	0.814406	-0.66713	CLSPN	1	-0.79507	KCNIP4	0.998835	-2.9161	ZNF70	0.320041	0.13639
GGAGCCCACATCACACATGG	ACSBG1	166	261	248	176	89	124	165	66	7	6	22	0	887		SKIL	1	-1.9399	WWOX	0.814406	0.37803	HS3ST2	1	0.12517	OTC	0.998835	-3.8172	ZIC3	0.971455	-0.24178
TCAAAAGAACTTCTATGGAG	ACSBG1	134	30	89	81	47	69	116	65	11	73	13	0	376		THRB	0.632928	-2.1333	SPEN	0.975814	-0.37297	NDNF	0.351639	-0.54197	C21orf91	0.998835	-3.1704	LYPD6B	0.922409	0.088554
TGTGCATCGGATGTTCTACG	ACSBG1	238	180	153	148	131	68	147	55	104	0	80	0	405		PTGES	0.852662	-0.69351	GRPEL2	0.669864	0.013308	SLC11A1	1	-0.31886	ZXDC	0.998835	-1.535	SUGP2	0.578786	-0.4982
AAATTCAGGGATGGTCATCG	ACSBG2	256	91	260	203	128	104	175	120	42	2	111	7	535		ADCY5	1	-1.4942	ADGRA3	0.970683	-0.53508	BIN2	0.81215	0.29027	FHIT	0.998835	-2.6071	GALNT15	0.680432	0.52226
ACACGAGAGTCTTAGCCATG	ACSBG2	225	1205	305	217	201	209	218	105	109	0	98	2	675		NFKBIZ	1	-1.3002	KLRC3	0.947838	0.060764	ZNF806	0.81215	0.3585	WNK2	0.998835	4.7678	SLC35D1	0.948715	-0.038869
GGGACCACAGGCATACCCAA	ACSBG2	176	168	97	148	83	48	116	36	17	0	46	0	666		MYEOV2	0.785778	0.4382	PHOSPHO1	0.930027	0.060764	ASB8	0.934937	-1.5321	MAP6	0.998835	-3.0059	PAOX	0.9775	-0.05944
TCCATGAAATCATCCCACTG	ACSBG2	253	234	170	144	96	47	228	124	18	0	35	0	499		EIF2B5	0.858265	-2.1132	PTCH1	0.930027	-0.43419	FAM178A	1	-0.47987	SAMD3	0.998835	-1.5152	KIAA1462	0.91025	-0.23091
ACGTAGCTGAGGCCTCCGAT	ACSF2	237	241	382	393	295	171	286	139	124	259	115	32	1039		NUP43	0.987508	-2.1348	KRT25	0.835824	0.21815	SLC44A2	1	-0.54911	SNPH	0.998835	-1.2227	KLHL33	0.754393	0.30166
ATGGCTCGGATCAACTCTGG	ACSF2	53	44	98	61	53	46	90	63	14	0	57	1	470		FGF16	1	-2.0983	MIIP	0.970683	-0.43159	CST9L	1	0.081885	SCRG1	0.998835	-2.7698	NAGA	0.976407	0.026184
CGTGGGGGTACCATACAGGA	ACSF2	84	101	109	87	98	42	242	90	73	0	32	1	401		FTL	0.985468	-0.33187	MAPK8	0.970683	-0.74721	CNTNAP1	0.912875	-0.12465	RCN2	0.998835	-0.88658	MBTPS2	0.490138	0.07279
GTCTTCATGGAGGACGACCA	ACSF2	171	152	233	193	127	95	102	63	58	1	75	0	432		TNNI2	1	-1.9859	PPP1R9B	0.949902	0.24992	MAN1A2	0.972988	-0.45709	GABRG3	0.998835	-5.647	PABPN1L	0.90628	-0.0060469
CCATGATCATCTACACCAGT	ACSF3	91	27	126	93	73	48	73	42	37	0	22	1	686		SH3BGR	1	-2.1458	NKIRAS2	0.767646	0.76244	TMLHE	0.319705	0.89116	EFNA5	0.998835	-2.7439	DBX1	0.960284	0.055553
GCAGCGCGTTGACCACACCA	ACSF3	192	609	269	252	164	83	206	89	96	0	81	0	800		SMC3	1	-2.9989	ACVR1	0.982575	-0.085391	PLAC1	1	0.08394	C8orf87	0.998835	-1.4951	ZNF28	0.684828	0.14813
TAACGATGCCTCCTACGTCG	ACSF3	607	839	385	339	259	196	289	182	451	0	242	11	990		ACTR3C	1	-1.2688	LGALS9C	0.718841	-0.21074	DZIP1	1	-0.61842	KIAA1468	0.998835	3.0032	SP5	0.962534	-0.33916
TCTTAAGTTCTGAAACGCCG	ACSF3	135	489	96	43	41	59	86	85	150	902	47	11	679		CENPA	1	-1.5859	VRTN	0.987524	-0.4344	NOTCH2NL	0.849216	-1.1286	PITX2	0.998835	-3.1508	RIMBP3	0.748064	0.12748
ATCACGTACATAGTCAACAA	ACSL1	48	123	51	22	22	6	42	14	16	0	37	2	475		ARIH1	1	-2.0314	SNAP29	0.544939	-0.031909	CSGALNACT2	1	-0.77728	VGLL3	0.998835	0.26626	CITED4	0.760684	-0.062642
CAAGAGCCATCGCTTCAGCG	ACSL1	119	106	186	188	130	68	102	62	47	3	62	0	235		MYF5	0.985468	0.47929	PATL1	0.814406	-0.25865	ZC2HC1A	1	-0.41704	PDIA2	0.998835	-2.9161	CAB39	0.804675	0.2653
GATGCCAATGAACTGATCTG	ACSL1	148	90	289	228	217	134	171	51	133	0	67	0	406		NLRP8	0.092692	1.0024	CNIH4	0.997596	-0.58022	MYSM1	1	-0.49737	MEX3C	0.998835	-4.2345	ZSWIM1	0.965148	0.066078
GTTTCCGAGAGCCTAAACAA	ACSL1	102	76	126	139	138	83	143	94	3	0	10	1	444		KIF2C	0.451582	1.1974	ASB5	0.814406	0.27552	PLGLB2	0.744133	0.57844	ANKRD62	0.998835	-1.5042	SPIN1	0.992795	-0.24104
ATGATTACTGCAATATCTGA	ACSL3	35	51	60	55	12	9	31	25	150	0	36	0	716		VBP1	1	-1.2573	PRR30	0.994346	-0.32556	GJD2	0.886111	0.15477	CPTP	0.998835	-3.7143	NKX6-1	0.145039	0.76314
GAAAGTTCGAAGCTTGCTAG	ACSL3	192	125	332	348	59	49	62	64	139	68	95	9	791		TRMT61B	1	-1.6365	MINA	0.9967	-0.24864	STRIP1	0.833559	-0.63569	ZNF596	0.998835	-3.2087	R3HDM4	0.91595	0.17954
GTGGTGAAGAGTAACCAATG	ACSL3	75	82	104	125	22	19	54	45	9	0	34	2	363		SLC22A13	1	-1.3763	CARD10	0.970683	-0.23276	HIST2H2AC	0.898393	-0.29605	ZNF398	0.998835	-1.7241	PRAMEF7	0.918246	-0.31383
TATCTAAAGTATCACATCCA	ACSL3	79	119	170	174	28	19	68	105	43	13	24	0	896		ACSS1	1	-1.3071	ASB6	0.792165	0.30023	SMTNL1	1	-0.52424	KRTAP20-3	0.998835	-2.8202	NICN1	0.993115	-0.17762
AAGCCCACTTCAGACAAACC	ACSL4	120	188	160	137	73	134	110	48	14	0	33	0	1003		UBE2N	0.621911	-1.6047	CNDP2	0.955063	-0.088922	POLDIP3	1	-0.28585	ZFP42	0.998835	8.1373	PCDHGC3	0.971455	-0.078223
ACCTGGTCAGAGAGTGTAAG	ACSL4	375	635	408	504	328	285	132	122	58	0	63	4	926		URI1	1	-1.2751	ZNF518B	0.881376	-0.18117	BSPRY	0.879549	0.1868	NEUROD6	0.998835	6.7751	NFKBIL1	0.985998	-0.043755
GCATCATCACTCCCTTAGGT	ACSL4	176	91	120	107	114	85	75	59	54	0	57	3	732		ATP5E	0.485834	0.46766	NDUFV1	0.976871	-1.3127	TTC39B	1	-0.42684	PPP1R1B	0.998835	2.8644	RAD54B	0.806643	0.32558
GTGTGTCTGAGGAGATAGCG	ACSL4	233	140	250	281	167	161	165	116	44	0	58	1	909		SLC44A2	1	-0.83769	C8A	0.780963	0.090468	RPF1	0.952234	-0.44473	CHST13	0.998835	-3.0905	TTLL12	0.948715	-0.3354
CAGAGTTGGATTCTTCCAAG	ACSL5	249	551	294	253	175	206	280	109	390	0	151	0	973		SMAD7	0.910444	-1.9035	STYXL1	0.97541	-0.065608	ACAN	1	-0.25811	CLDN34	0.998835	1.4889	ZC3HC1	0.9775	-0.11743
CTTATCCCTATATGATGCTG	ACSL5	71	161	99	94	87	34	96	79	16	9	33	2	453		THOC3	0.84943	-2.034	PLCD1	0.928412	-0.24579	SNX12	1	0.058034	HKDC1	0.998835	-4.5653	PCDHB10	0.818093	-0.12399
CTTGTTGACAATATGTACGA	ACSL5	154	29	221	171	101	86	227	85	6	0	20	0	1053		TUBA1A	0.726238	-0.55637	DMRTA1	0.80252	-0.35749	ITSN1	1	-0.49652	MYH7	0.998835	-4.1385	PSMC3	0.661818	-0.062967
TCTGATAGAGCAGAGTACCT	ACSL5	276	71	232	192	257	198	170	137	119	279	66	10	844		THOC1	0.357126	-1.1974	CECR6	0.773403	-0.39342	RUNX3	1	-0.36506	SLC10A3	0.998835	-0.4476	PDZD11	0.952491	-0.10468
CTGAGATGCTAAGCCCACGG	ACSL6	313	294	202	221	92	120	177	95	44	0	80	12	920		DUSP4	1	-1.4208	C7orf62	0.822775	0.026679	SMTN	1	-0.37021	PITPNM3	0.998835	-3.9132	MRPL15	0.992795	-0.46563
GATGCTCACCCATGGGAACG	ACSL6	281	309	364	327	306	192	376	194	270	0	212	7	1105		CLPSL1	1	-2.1075	PKHD1L1	0.557284	-0.21492	PEX12	0.972988	-0.20976	RNF139	0.998835	-2.6071	ABCA10	0.9775	-0.34673
GTCTCCACAGTGGATCATTG	ACSL6	326	1040	441	447	315	288	345	225	157	0	107	0	1202		SBDS	1	-1.1357	GEMIN2	0.222118	1.133	CHD7	1	-0.37637	GAL3ST3	0.998835	-1.3653	RIMS1	0.841744	-0.17004
TCTGTCGTCTATTGCCACGG	ACSL6	140	563	194	210	124	82	189	147	124	32	48	7	691		SP5	1	-1.4464	COX6B1	0.994346	-1.0538	OR51B2	0.870878	0.095799	SIRPA	0.998835	12.628	FAM157B	0.558295	0.27765
CAAGGTCTTTGACTTAACAC	ACSM1	165	375	48	31	21	9	32	39	14	0	17	0	298		POLN	1	-1.5813	KAAG1	0.930027	-0.47006	CDC42EP4	1	-0.2565	SLC43A3	0.998835	1.9134	C8orf44	0.776354	0.77652
CCCCCCAAAAGTGGTTAATG	ACSM1	88	379	75	62	41	56	96	26	104	0	29	0	172		ANKRD27	1	-1.4594	CPLX1	0.997378	-0.37479	TPRKB	1	-0.61747	HECTD4	0.998835	3.7016	EMC8	0.867068	-0.24255
CGCTGTCCATGGTTCTACCA	ACSM1	170	93	193	171	102	95	87	68	18	0	30	0	372		CT45A9	1	-1.2991	SPTSSA	0.582258	0.069222	DCAF8	0.81215	0.10283	MPP6	0.998835	-1.4877	SLC25A47	0.862515	0.19565
GCACTGCTATACTGGCGGGG	ACSM1	92	38	101	111	73	59	48	53	18	0	32	0	348		VPS41	1	-2.1233	GPX6	0.939412	-0.11131	ATP2C1	1	-0.35947	ACMSD	0.998835	-0.16511	LRRC10	0.825836	-0.13561
ACAGGCTCCCGAGAGGACGT	ACSM2A	75	64	92	108	47	68	57	47	116	0	205	0	380		CCZ1	1	-1.0943	ZNF19	0.915718	-1.0019	SLC30A4	1	-0.40771	LPA	0.998835	3.3899	PYURF	0.872719	0.061338
GTGCATGCTCCTAATGCCCA	ACSM2A	131	73	101	138	121	113	129	74	25	0	46	0	346		SPRY2	1	-2.1349	EQTN	0.941466	0.046823	PHF20	0.957361	-0.32562	SH3D21	0.998835	-1.8748	IGFL3	0.519554	0.088777
TGACGCAGTTCTGTAGATGG	ACSM2A	149	126	214	138	96	76	94	57	166	0	49	0	347		SLCO1B7	1	-1.2067	TAAR1	0.825622	-0.55419	CCDC80	1	-0.52909	TTLL4	0.998835	-2.7439	KIAA0825	0.9775	-0.22752
TGTCTGAGAAAAGCTGTGAT	ACSM2A	154	78	139	121	133	73	112	42	100	0	71	0	339		C15orf43	1	-1.437	HSD17B4	0.92643	-0.15884	STYXL1	1	-0.30487	SYNGR4	0.998835	-4.3333	FANK1	0.68046	-0.30908
ATGTGGACCATATCAGACAC	ACSM2B	74	60	71	89	76	65	89	27	92	0	46	0	428		PKIA	1	-1.4987	ZSWIM8	0.736526	-0.5173	DENND4A	1	-0.11749	SSTR3	0.998835	-2.5781	SLC25A12	0.996151	-0.27459
GAAGGGACTCCCCTCCAGCG	ACSM2B	98	169	143	109	103	165	78	46	165	0	70	1	295		FMNL2	1	-1.9023	MYH7	0.860074	-0.075779	SYCP1	0.878874	0.068304	COL26A1	0.998835	2.3027	FNTA	0.867068	0.11029
TGTCTGAGAAAAGCTGCGAT	ACSM2B	136	45	51	60	128	126	36	4	16	26	41	2	231		PPIP5K2	1	-1.2235	GBP5	0.955304	0.10534	CCNYL1	1	0.04479	CUL5	0.998835	-3.6874	TIAM2	0.951102	-0.30307
TTACCTTTAGAATAACCAGT	ACSM2B	15	1	12	13	30	51	12	20	4	0	10	0	324		ZMYND8	1	-1.7818	KLK3	0.942303	-0.34065	TAAR5	1	-0.43552	TARM1	0.998835	-1.4904	COL25A1	0.78291	-0.26064
ATTTCTGTTGATCCACCAGA	ACSM3	59	46	61	67	92	36	131	90	37	0	44	0	617		PARD6A	1	-1.4627	ARHGAP29	0.955063	-0.67619	GABARAP	1	-0.84059	RRBP1	0.998835	0.79057	SAMD12	0.867068	-0.20342
GAAGCCTGTTCCCTACAAAG	ACSM3	151	131	202	166	108	99	94	137	272	0	36	1	571		BRD8	1	-2.0365	FAM126A	0.91444	0.19443	PARP1	1	-0.4215	LOC100505478	0.998835	-0.97823	MBOAT7	0.792137	-0.25194
TGAAACAGGACTTCAAACTG	ACSM3	93	53	111	105	99	71	147	109	73	0	40	0	501		OR5C1	1	-1.2006	COLEC10	0.997378	-0.36742	TATDN3	1	0.12841	DLK2	0.998835	0.67482	VIPAS39	0.825836	0.12066
TGCAACAGCGTCTACTGCTG	ACSM3	225	80	271	233	189	157	220	143	86	10	131	2	653		MVB12B	1	-2.1183	CYP2E1	0.991894	-0.46404	MOG	0.972988	-0.34134	GNB3	0.998835	0.90241	CCRN4L	0.971455	-0.16256
AGAGGGTGAACCCAATGCCG	ACSM4	208	492	234	245	148	120	116	60	13	0	35	4	607		COX17	1	-1.1263	GNG4	0.707911	0.37723	KANK1	1	-0.44312	ADAM21	0.998835	-3.9812	PRSS12	0.867068	-0.22329
CACGAGCATCCGGTACACAG	ACSM4	43	174	82	78	29	10	11	32	60	0	23	0	175		CYC1	0.181813	-0.86448	ANXA13	0.976623	-0.3322	SPATA21	0.771012	0.37279	BRCC3	0.998835	-1.3653	TRIM72	0.862515	-0.39878
CATTCGATGCACAAAAACAC	ACSM4	25	0	54	24	74	41	47	34	41	6	29	0	410		CNOT8	0.607264	-1.9884	GRASP	0.975814	0.055996	MSS51	1	-0.32323	BTBD8	0.998835	-4.2252	PTTG1	0.992795	-0.32221
TACAATGGACTCCACCGCTG	ACSM4	378	191	185	188	158	149	125	54	106	0	77	0	501		LRRC74B	1	-1.9461	KCNK16	0.865383	-0.38875	SLAMF1	0.80368	-0.57132	CEP41	0.998835	-5.5973	RARA	0.962534	-0.14097
ATAACTTTGGCATCAACTCG	ACSM5	253	516	113	155	173	112	189	174	215	0	114	5	497		CRELD2	1	-2.0228	DSEL	0.968946	-0.26741	IRAK1BP1	1	-0.26919	HCCS	0.998835	-4.7391	MBD3L1	0.935179	-0.3366
CTTTACCAGCGGAACCACCG	ACSM5	151	404	35	50	73	95	62	29	15	2	9	0	237		FAM101A	1	-1.3202	COX6C	0.997378	-0.46388	CA3	1	-0.45061	CNTFR	0.998835	1.4907	GRK6	0.952491	0.069678
GTGGAAACACCAGACTGGTG	ACSM5	245	518	204	206	129	134	122	77	79	0	77	0	394		CDC6	1	-2.0386	SMAD7	0.526497	0.67721	CPO	0.97555	0.046727	CECR5	0.998835	-3.6874	DUXA	0.711008	0.29815
TGGTCAGTGTGGCTTGCATG	ACSM5	220	128	199	155	89	102	138	77	24	0	56	0	479		CNPY2	1	-2.0386	DNTT	0.915718	0.083642	MS4A10	0.81215	0.25774	GPR31	0.998835	-1.2227	DPCR1	0.962534	-0.28373
CAGGGATAAAGATCCACCAA	ACSM6	92	173	90	55	108	121	75	45	17	2104	19	0	312		RASD2	1	-2.1216	MYEOV2	0.942303	-0.57823	ACADM	0.87854	-0.67238	OR51G2	0.998835	5.6178	TAS2R42	0.976407	-0.18281
CCTGCCTAGGACGGACTCAG	ACSM6	254	339	286	269	205	233	323	133	101	66	83	36	474		DNMT3B	1	-1.8164	HOXC8	0.994346	-0.10771	NPEPL1	1	-0.52506	FTH1P18	0.998835	5.1473	MON2	0.558295	0.36702
TGTCAGATAAGAGCTATGAT	ACSM6	138	358	121	88	73	37	86	74	34	0	16	1	385		SLC27A6	1	-1.2798	PCDH1	0.928412	-0.33824	TMEM39A	1	-0.47551	GCH1	0.998835	6.9892	LOC101060389	0.869727	0.13924
TTTGCAGATAGAGTGGTGAT	ACSM6	131	93	196	219	163	107	164	102	62	0	99	6	518		FJX1	1	-1.1705	TPTE	0.810821	-0.30151	AK5	1	-0.39381	SAXO2	0.998835	-2.4559	ZC3H14	0.994	-0.25519
ACCAGCATTGGGATAAACTG	ACSS1	177	99	70	58	75	44	43	72	30	1	18	3	284		SOX3	1	-1.3748	CCL3L3	0.982575	-0.34278	DEFB115	1	-0.32425	MYO5B	0.998835	0.3235	SLC19A2	0.847059	0.15856
CAGACAACAAGGTCCACATG	ACSS1	128	15	105	98	45	37	66	39	5	0	32	0	314		CPT1B	1	-0.049681	NDUFAF1	0.97541	-0.67129	ADHFE1	1	-0.2467	DTX4	0.998835	2.9652	ARHGAP42	0.882391	0.029827
GATCAAAGCAACGCTCTCGG	ACSS1	236	146	239	204	77	64	207	144	59	0	43	0	903		C9orf9	1	-1.6194	CLDN19	0.729953	-0.39264	LOC100129940	0.457337	0.33109	MARK1	0.998835	-0.49391	P2RY11	0.800301	-0.35863
GCTGAAATACGGTGATGCCT	ACSS1	115	24	65	57	141	41	103	26	65	0	51	1	269		KRTAP19-6	0.812216	-2.1004	PLCG1	0.903041	-0.19735	ANXA9	1	-0.27977	SAC3D1	0.998835	-2.1752	GDI1	0.650038	0.25894
CAGGAAGGGGAGTCAACATG	ACSS2	93	19	126	73	67	60	56	44	12	0	52	1	223		NKX2-4	1	-1.2688	STK33	0.467233	0.73545	CD14	1	-0.18553	AMER3	0.998835	-2.6634	GPR31	0.838529	0.17858
CAGTGGCCCATAGGTGACGT	ACSS2	490	264	455	473	197	227	381	343	161	1683	123	9	1180		USP31	1	-1.7982	TMEM154	0.669489	-0.23875	HDAC5	1	-0.34075	FBLN1	0.998835	-1.3653	CT47A9	0.994	-0.31017
GCATTGTGGTCAAGCACCTG	ACSS2	75	87	96	49	145	113	61	45	5	0	29	0	270		NUTM2B	1	-1.2874	SCN11A	0.997225	-0.24353	SPTLC1	0.631859	0.60506	BRSK1	0.998835	-2.054	ACTRT2	0.838529	-0.043564
GGAACCAAGGGATTGACTTG	ACSS2	435	606	464	494	506	293	400	290	173	2	105	2	1210		RPAIN	1	-2.7988	IRAK2	0.968946	-0.3563	CSNK2A1	1	-0.2217	TAOK1	0.998835	-2.0955	ARHGAP35	0.951102	-0.011205
ACATGGTATACATCGCCTGT	ACSS3	170	118	201	238	203	235	158	65	389	32	64	1	614		TBATA	1	-2.1072	LETMD1	0.926726	-0.1829	LBHD1	1	-0.9577	BCAT2	0.998835	-2.054	ZNF596	0.558295	-0.26231
CCGGGACCACTAAAGCCCTG	ACSS3	155	103	196	143	202	140	137	92	87	515	74	0	418		EIF4ENIF1	1	-1.1046	XPC	0.745343	0.25969	ZNF101	1	-0.31735	AIDA	0.998835	3.0243	IMP3	0.993115	-0.44895
CTTGTACCAGCTGATCTGCT	ACSS3	112	35	81	99	76	113	87	80	17	0	11	0	477		SLAIN1	1	-1.177	KANK2	0.975814	-0.43505	SERPIND1	0.972988	-0.39175	SLC5A2	0.998835	-2.4874	MSANTD3-TMEFF1	0.995789	-0.23796
GGTGTGATTAGGCCCACTGG	ACSS3	35	55	88	75	59	30	93	54	30	0	35	0	249		APPL2	1	-2.0174	KLHL3	0.986516	-0.061785	KRT2	0.89121	0.23279	HIST2H2AC	0.998835	-3.9015	RAD1	0.992795	-0.3064
CTTCTACAACGAGCTTCGCG	ACTA1	68	18	92	91	82	29	50	34	12	0	31	0	336		GNRH2	0.910444	0.65762	FABP9	0.942303	-0.61662	FAM83B	1	-0.40299	PCSK6	0.998835	-4.5202	SERHL2	0.760684	-0.13567
GGGTCAGAAAGATTCCTACG	ACTA1	40	1	79	91	18	99	81	27	45	0	39	0	217		ANKDD1A	1	-1.1403	CCDC79	0.896977	-0.06979	GCNT2	0.81215	0.066216	MGST3	0.998835	-3.3004	HAO1	0.608633	-0.13153
GGTGAAAGCCGGCTTCGCCG	ACTA1	123	16	85	87	23	42	101	97	2	0	7	0	298		OAZ1	1	-2.0841	SENP8	0.750694	-0.52079	SFMBT2	1	-0.48845	TMEM150C	0.998835	-1.4317	HIST2H4B	0.992795	-0.37398
TCAGGTAGTCGGTGAGATCG	ACTA1	234	247	267	233	209	167	202	95	123	0	125	0	553		SFR1	1	-2.0434	GK	0.820732	0.29224	IL33	1	-0.35758	SCARA5	0.998835	-3.4835	C11orf80	0.487852	0.68488
CATGTATGTGGCTATCCAGG	ACTA2	124	157	79	106	117	90	73	40	28	0	14	9	407		RAB33B	0.347392	-0.49288	SLC15A4	0.987524	-0.075124	HIST1H1E	1	-0.23725	ECSCR	0.998835	-3.0059	AKR7A2	0.952491	0.088452
GAAGCTCATTGTAGAAAGAG	ACTA2	108	830	179	142	92	97	163	80	197	0	120	0	458		TMEM8A	1	-2.1855	INPP5A	0.814406	-0.26134	MT1E	1	-0.51654	SLC27A3	0.998835	-2.6634	ZNF605	0.867068	-0.18776
GACGTCCCAGACATCAGGTG	ACTA2	115	486	179	148	47	37	174	76	142	1	81	7	372		TRMT2A	1	-1.6454	LOC403312	0.942303	-0.10824	HIST1H2BK	0.672529	0.38919	CDKL2	0.998835	-0.78871	CRH	0.962534	-0.0049972
GGCCTCACCAGTAGTAACGA	ACTA2	120	14	112	129	81	86	91	77	81	61	46	0	324		SCAMP5	1	-2.0446	GOLGA6L6	0.296115	0.96593	MACF1	1	-0.72558	KRTAP4-6	0.998835	-1.2984	DHX57	0.976407	-0.28445
AAGAGCTACGAGCTGCCTGA	ACTB	48	57	41	53	17	17	29	15	5	0	13	0	776		TFDP2	1	-1.0608	GOLGA7	0.990786	-0.26048	GRM7	0.912875	-0.26772	ABHD8	0.998835	-2.4559	OR4A16	0.918246	-0.23367
CGTACAGGGATAGCACAGCC	ACTB	97	356	54	44	27	20	103	38	5	0	11	0	451		FANCI	1	-1.9726	SRRM4	0.982575	-0.28193	ALKBH3	1	-0.97515	SPIN2B	0.998835	-4.7842	PTPN12	0.993492	-0.34724
GGATTCCTATGTGGGCGACG	ACTB	21	20	133	71	25	27	91	76	1	0	16	2	651		ZNF480	0.978146	0.30531	DAZAP2	0.930027	-0.2698	VWA2	0.835717	0.22757	PCDHGA11	0.998835	1.1566	RANBP2	0.952782	0.083605
TCACCTGGGTCATCTTCTCG	ACTB	96	16	70	82	50	40	143	61	3	0	17	1	869		LMAN2L	1	-1.3504	C7orf71	0.942303	-0.25625	NKX1-1	1	-0.25378	CCK	0.998835	-3.5891	RFX7	0.907711	-0.14917
GAGGACGCCCTATCATGGAG	ACTBL2	19	5	87	39	27	19	103	84	1	0	12	0	240		FARP2	1	0.35655	JPH3	0.997378	-0.36088	HIST1H4I	1	-0.55589	ARHGAP28	0.998835	-4.5873	CRYGS	0.992795	-0.27128
GGAGCTATGAACTTCCTGAT	ACTBL2	36	33	139	129	137	77	72	38	65	0	68	0	435		SEC24A	1	-1.994	ABHD10	0.86353	-0.45062	ZRSR2	1	-0.15768	KRTAP4-5	0.998835	-2.9617	HOXB6	0.91025	-0.0095551
GGAGCTCATTGTAGAATGTG	ACTBL2	132	124	144	86	62	31	71	72	52	76	71	1	329		C12orf42	1	-0.3541	COL6A5	0.872787	-0.44047	STXBP2	1	-0.24779	SMCO1	0.998835	11.947	ZNF276	0.558295	-0.34161
TGTCCCTCTATGCCTCAGGA	ACTBL2	131	39	159	182	86	56	268	87	137	3	125	1	423		BARHL1	1	-2.0926	RBM47	0.976719	-0.038362	TRIM60	1	-0.3739	CEP295NL	0.998835	0.4792	FAIM3	0.81147	-0.51349
CGATGGACGGGAAGACAGCG	ACTC1	327	1823	236	217	252	153	300	148	264	1	129	1	562		RAB5B	0.822943	-1.6666	NUFIP1	0.773403	0.21409	FGL2	0.883332	-0.41855	TSPAN32	0.998835	-3.7667	CCL8	0.979818	-0.14989
CTGGGCTTCATCACCTACGT	ACTC1	70	26	141	143	92	71	116	70	36	0	32	0	394		TMPRSS11A	0.670563	-1.0808	ZNF287	0.950005	0.019178	TXLNA	1	-0.70398	ARHGAP33	0.998835	-2.9161	ESYT2	0.867068	0.1495
GGTACGGCCAGAAGCATACA	ACTC1	420	52	330	282	272	236	260	154	178	27	137	4	770		AMMECR1	1	-1.2005	NR2C1	0.985054	-0.13769	SRBD1	1	-0.41006	LPCAT2	0.998835	-1.7241	FGD4	0.728725	-0.27898
TCTTCATGAGGTAGTCAGTG	ACTC1	211	225	237	277	179	151	172	104	27	0	23	0	543		RGS11	1	-1.3001	NAP1L3	0.997596	-0.65606	KLHL35	1	-0.32977	H2BFM	0.998835	3.8351	ARHGEF19	0.990554	-0.30338
AGCTGTAGCCTCGCTCAGTG	ACTG1	261	855	159	203	55	55	294	107	128	4	137	14	978		CDH1	0.529516	1.0195	ARHGAP24	0.970683	-0.031957	CAPZA1	0.972988	0.033119	ZBTB33	0.998835	-2.984	TTPAL	0.993115	-0.3823
ATGGAAGGAAACACGGCTCG	ACTG1	100	24	56	29	7	11	50	43	56	0	36	1	295		AOC1	0.474347	-0.25229	NOS1	0.557284	0.42411	ZNF552	0.233562	0.79604	FAM110B	0.998835	7.9135	OR52L1	0.9775	-0.0013632
CAACAGAGAGAAGATGACTC	ACTG1	27	20	38	32	17	10	80	39	3	0	22	0	333		RNGTT	0.591784	0.69998	C7orf50	0.924093	-0.27594	DNM3	0.997678	-0.70029	PRR23B	0.998835	4.2569	SLC52A2	0.78291	0.29003
CTTCTACAACGAGCTGCGCG	ACTG1	46	4	33	48	9	9	50	35	29	0	9	0	278		ARL5B	0.248441	1.6772	TDO2	0.959846	0.1135	ZNF165	1	-0.30751	GPR141	0.998835	-2.4874	SH2D7	0.68046	-0.36965
AGAGCTATGAGCTGCCAGAT	ACTG2	648	1114	588	450	265	313	383	185	229	0	164	1	1042		C8orf33	1	-1.0421	CPEB4	0.997378	-0.49567	PTMA	1	-0.25556	NAPSA	0.998835	1.6207	CLEC17A	0.847059	-0.2974
CTGGATACCTGTGGTCACAA	ACTG2	206	135	365	319	152	161	296	146	204	0	128	9	926		YTHDF2	1	-1.9898	CRX	0.926183	-0.3939	NOL4	0.898393	0.19905	MANBA	0.998835	-2.8927	FAM188A	0.847059	0.15824
TGAATCCAGGACGATGCCTG	ACTG2	519	1347	523	544	375	335	396	245	219	0	174	3	1308		PLSCR2	1	-1.1659	LGR5	0.924093	-0.12519	ASPSCR1	0.988122	-0.59297	BDKRB2	0.998835	-2.7698	KCNQ2	0.992795	-0.19814
TGATGATGCCGTGTTCAATG	ACTG2	231	713	334	360	186	164	354	194	348	0	194	6	900		COL25A1	0.831123	-2.0855	ERI2	0.963167	-0.52705	VDAC2	1	-0.1953	CBX5	0.998835	-3.4835	PORCN	0.684828	-0.2691
AGAAGATGCCCAAAACGCTG	ACTL10	70	28	51	54	22	48	67	26	10	0	18	0	559		F11	0.591784	-2.0688	RUNDC3A	0.930027	-0.029117	APPBP2	1	-0.3412	DEFB124	0.998835	-1.8263	OR4A47	0.687496	0.37433
AGATGTGTGATGGCCTTGCG	ACTL10	551	843	357	414	290	282	418	254	84	1150	81	21	861		EIF2B2	1	-2.131	CCNB1IP1	0.997378	-0.55653	LPAR6	1	-0.52648	STRADA	0.998835	-1.9672	TCEANC2	0.967773	0.084561
CACGCCACGCCCATCTACGC	ACTL10	223	48	267	170	121	109	158	46	327	0	57	6	369		SNRPG	1	-2.131	CFAP57	0.930027	0.0013904	OR8G5	1	-0.29788	PPIL6	0.998835	-1.2227	PTPRA	0.894467	-0.033629
GGCCACCTTCCGACTGAACG	ACTL10	491	409	282	220	215	105	252	106	97	0	85	2	748		XYLT1	1	-0.26505	CREB3L3	0.973819	0.063336	ST13	0.966785	-0.17205	CACTIN	0.998835	-4.0982	DCDC1	0.940764	-0.33924
ACCACCATACCAATAGCTGT	ACTL6A	76	136	163	245	72	67	61	33	5	0	6	0	1057		GPR22	1	-1.2427	CCDC158	0.91444	0.096575	CNR1	0.882038	0.19202	CCDC122	0.998835	-3.4359	FKBP2	0.790779	0.21388
ACTGCAATTCCAGTCCACGA	ACTL6A	1	54	47	31	0	5	14	1	0	0	3	1	1142		GIMAP7	0.607264	-1.2565	CDC34	0.970683	-0.43595	C3orf58	0.897144	-0.17852	C19orf68	0.998835	-0.073794	FXYD5	0.533477	0.25197
AGAAGTTGCCTCAGGTTACG	ACTL6A	293	614	640	734	616	445	209	106	79	0	161	2	1184		STUB1	1	-0.88978	GTPBP3	0.930027	-0.4139	AZIN1	1	-0.22918	DGKI	0.998835	-2.7176	TRIM31	0.976407	-0.10565
TGTTCCGAGGGAGAATATGG	ACTL6A	11	1	74	100	14	7	8	2	2	0	6	1	705		C17orf47	1	-2.0684	KCND1	0.64669	0.46324	HYAL3	1	-0.33566	CLIC3	0.998835	-1.6142	ACAT1	0.965148	-0.092894
AGTGGAACACACGGGCCAAG	ACTL6B	107	15	76	77	160	81	117	84	50	0	54	0	219		TMEM126B	0.812216	-0.16391	XYLB	0.970683	-0.18695	SCNN1D	1	-0.33453	KCNMA1	0.998835	-4.4176	NFKBID	0.558295	0.45209
ATGCCAGCTTTGCAAACGGG	ACTL6B	328	360	418	349	242	173	326	267	236	4733	196	28	1020		NIT2	1	-1.1965	DMGDH	0.348641	-0.40414	TPP2	0.987047	-0.69183	SPATA16	0.998835	2.1739	HMGA2	0.911397	-0.031782
CACTCACTGTTCATCGTAGG	ACTL6B	111	377	158	195	131	75	160	67	17	0	58	7	515		SLC25A23	1	-0.57815	PLEKHB2	0.901723	-0.41673	MOB3A	1	-0.26959	SYBU	0.998835	-3.0488	CCDC23	0.78291	-0.096475
TTGGCTGCGATCATGTAAGG	ACTL6B	89	14	145	81	100	93	172	94	40	0	36	0	521		PRIMPOL	1	-1.1076	CALB2	0.924093	-0.0001461	GMNN	1	-1.3984	B3GNT2	0.998835	-1.2958	HEBP1	0.9775	-0.099606
ATCGCAAGGAGACATTCGTG	ACTL7A	365	445	439	349	329	236	333	176	138	22	90	1	1145		EEF1D	1	-1.3645	CD109	0.930027	0.1828	APRT	0.849216	0.18696	TMEM191B	0.998835	-1.3961	CLMP	0.993115	-0.27497
GGGCCATGGCGTGTCCTACG	ACTL7A	538	578	576	479	657	463	563	298	475	202	212	11	1014		TOMM70A	0.083591	-2.001	ZNF713	0.845193	-0.71582	PINK1	0.953353	-0.5809	FAM179A	0.998835	4.2524	CDHR4	0.893125	-0.14097
GTGGCTCTGAACTCGTATGG	ACTL7A	469	806	410	413	243	169	316	210	64	1	52	1	1108		ZNF236	0.621911	-0.94436	FYN	0.707911	-0.52014	LCE2D	1	-0.56162	DOK5	0.998835	-4.5726	PTK2B	0.558295	0.33507
GTTGTTGAGATCTTGTGGGT	ACTL7A	43	3	120	86	88	60	75	23	26	0	7	1	313		LACTB2	1	-1.7966	DEFB104B	0.942037	0.22026	SLC15A1	1	-1.1069	DDX3X	0.998835	-3.131	AGR3	0.962534	-0.02007
ACTCCTACGGCAAGACCTCG	ACTL7B	186	622	129	168	88	92	67	40	39	0	36	1	423		LMBR1	1	-1.3839	TPD52L2	0.975814	-0.2846	ARL13A	0.81215	-0.57763	TAS2R31	0.998835	-4.1873	CCNA1	0.971455	-0.34247
AGCCGCGCCGACTACGCTGG	ACTL7B	61	47	140	166	77	91	97	62	13	0	21	0	312		SEPTIN10	1	-1.1441	ALS2	0.888742	-0.10604	SAMD10	0.81215	0.36101	SOD3	0.998835	-3.4359	PTH1R	0.558295	0.27962
CAAGAAGAAGTGCTGCTATG	ACTL7B	498	834	431	350	268	166	245	116	226	0	178	1	883		CATSPERD	1	-1.1551	KLHL14	0.814406	-0.26482	LRBA	0.771012	0.36262	RASA4	0.998835	4.6162	LGALS16	0.962534	-0.1608
CGTGGGCAAACGCTGCCCCG	ACTL7B	356	244	326	284	157	96	272	149	22	1	46	1	407		ALDH16A1	0.910444	0.40273	GORASP2	0.810821	0.10923	NPHP3	1	-0.74058	CD80	0.998835	10.483	COL17A1	0.9775	-0.24488
CTGGTGGAAAGGCTGCACGC	ACTL8	320	395	320	361	138	115	204	128	214	0	115	5	1073		CLINT1	1	-1.3874	NOL4	0.977801	-0.11036	PCDHA11	0.879549	-0.33276	GABRG1	0.998835	-4.2345	IDH1	0.982828	-0.17955
GAGACTCTTGAGGAGATAGG	ACTL8	506	2030	429	387	272	228	525	257	97	0	88	6	1164		FAM19A4	1	-1.8522	ZNF551	0.814406	0.23543	SESTD1	1	-0.51357	NFATC3	0.998835	-4.0776	BLVRA	0.711008	0.12035
TGTCTCCGTGATGATCACAG	ACTL8	135	95	209	197	188	60	130	105	7	0	17	2	1127		TOPAZ1	0.785778	0.40006	LRPPRC	0.997225	-1.3407	ZNF287	0.771012	0.36999	ZNF765	0.998835	-3.4678	SARS2	0.9775	-0.24702
TTTAGCTACCCCATCGAGCG	ACTL8	442	596	401	370	237	274	356	172	193	2	137	9	992		USP45	1	-0.44496	USP11	0.949902	-0.38752	EN2	0.992437	-0.55532	TFF2	0.998835	-2.4236	IFT172	0.992795	-0.45154
CAGCCCGCTGACACGACCGT	ACTL9	125	107	220	151	96	87	136	120	16	4	25	0	606		COL6A6	1	-1.3186	RAPGEF4	0.976871	-0.67031	NAP1L3	1	-0.034927	LCAT	0.998835	-0.19424	TIRAP	0.948715	0.079239
CCCAAACCCCAGTCCCAACG	ACTL9	133	21	103	62	40	42	70	38	126	0	23	0	310		TRMT10B	1	-1.6327	ARL6	0.825622	-0.097165	EVX1	1	-0.3448	PRR29	0.998835	-1.2594	GPX2	0.91595	-0.15957
GCTGCCACCAAAGACCGGCG	ACTL9	11	3	57	59	26	21	53	22	20	0	16	0	243		RBBP4	1	-1.751	ANKRD36B	0.803918	-0.53705	MAP2K7	0.856864	0.002207	TENM3	0.998835	6.0313	ZC3HAV1L	0.9775	-0.2734
TAAGCACCACTATTGCTACG	ACTL9	281	115	183	150	112	86	136	120	213	114	106	14	396		YDJC	1	-1.77	CTSH	0.915718	-0.31436	CDYL2	0.972988	0.16813	TMEM30B	0.998835	-2.4559	TRMT61A	0.985998	-0.27697
CAGGACATCAACAATGCCTG	ACTN1	27	4	56	62	46	19	63	11	16	0	2	0	180		ANKRD35	0.577708	0.93687	NOMO3	0.684272	0.5402	PDLIM4	0.961956	0.18526	RTN4	0.998835	-0.16511	CIC	0.952491	-0.26849
GCAGGGCCTTGATCTCCGAG	ACTN1	522	1318	592	555	300	214	637	452	196	46	193	16	1007		OTOGL	0.621911	-2.0666	RNF8	0.820732	-0.52398	PQLC2	0.997678	-0.56972	AHI1	0.998835	0.99238	ANP32E	0.985998	-0.38211
GGATCCGCCGCACAATCCCG	ACTN1	80	198	75	43	50	19	114	78	326	1	76	3	229		SPATA21	1	-2.0665	CDH3	0.814406	0.26133	NECAP2	1	-0.25094	MAVS	0.998835	-1.3872	MAFG	0.869727	0.048705
GGCCCTAACTCAGAAGCGAA	ACTN1	185	158	141	189	42	46	125	130	80	0	79	1	823		PWWP2A	1	-1.3049	BSPRY	0.915718	0.1529	TMEM259	0.771012	0.044256	UQCRC2	0.998835	-3.8047	PTGDR2	0.983532	-0.30705
AGGACTTCCGGGATTACCGC	ACTN2	34	1	45	34	68	50	37	52	26	0	21	1	344		ITGAL	1	-1.178	CS	0.837954	0.081711	ZNF431	1	-0.56443	PXN	0.998835	11.247	IST1	0.907536	-0.30705
CCAGGTTAATATTTCCTATG	ACTN2	157	425	168	240	212	103	124	55	22	0	18	0	326		CHAT	1	-2.0269	RBFOX1	0.994436	-0.13988	STK26	1	-0.62145	INSIG2	0.998835	-1.2227	IK	0.895238	0.03647
CGAGTCGGCGTCGCTGACAG	ACTN2	183	283	163	154	49	59	161	89	131	0	34	0	267		FBXL7	0.910444	-0.77741	DNMT3B	0.982478	-0.1041	ACTRT2	0.963018	-0.22329	VPS25	0.998835	0	S100PBP	0.869727	-0.18311
TGATGGTCCAGATCATACCC	ACTN2	134	127	146	162	188	85	203	99	0	0	31	1	778		OCRL	1	-1.0562	MUC3A	0.814406	0.38467	HESX1	0.81215	0.24162	MYO9B	0.998835	-3.3697	CD2BP2	0.962534	0.048245
CAGTGAGCTGGACTACCACG	ACTN3	357	3672	368	310	205	128	201	120	203	24	168	5	788		RAP1GAP2	1	-1.2109	CAB39	0.992354	-0.37777	FAM151B	0.882038	-0.63092	MESDC1	0.998835	-2.8927	MCM9	0.867068	0.13834
CCATGGCTGGAGAACCGTGT	ACTN3	124	41	39	33	31	57	21	50	21	0	29	1	300		TAAR2	0.812216	-1.1427	ANPEP	0.296115	0.39832	PLIN3	1	-0.27044	AJUBA	0.998835	8.1002	APLN	0.818093	0.17067
GTCCAGGGCCTTGTTAACGT	ACTN3	111	49	83	131	57	93	55	20	43	316	49	10	251		RTN1	0.813496	-2.058	SLC26A1	0.896977	-0.30955	GOLGA6C	0.864783	0.62279	KIF16B	0.998835	-2.8689	COX10	0.907536	-0.077673
TGCAACTGGAGTTTGCCCGG	ACTN3	110	22	82	42	47	69	36	9	321	0	108	0	274		NXPE4	0.116132	1.3697	TMED7-TICAM2	0.995972	-0.24982	SF3A3	0.438332	0.56833	RASGRP2	0.998835	-2.8689	GDAP2	0.78291	-0.24535
ACAGATCGAGAACATTGATG	ACTN4	113	99	127	130	111	120	180	89	195	0	56	0	408		SPG7	1	-0.47123	METTL7B	0.915718	0.011115	HMX1	0.870878	0.43735	FAM19A1	0.998835	3.1513	GCH1	0.671888	0.37904
ACTCCCACAATGTCAACACC	ACTN4	129	650	103	143	205	116	213	205	164	0	104	1	710		GNB2L1	0.191694	-2.9055	TRMT13	0.85408	0.20597	ANHX	0.961956	0.06267	HMGCS2	0.998835	-1.8263	ARHGAP19	0.496923	0.57835
GTTCATCGTCCATACCATCG	ACTN4	79	142	186	169	92	46	151	94	38	0	40	0	382		NEIL2	0.591784	-2.0393	CSNK2A1	0.992541	-0.4442	DTX1	0.972988	-0.15214	RAB5A	0.998835	-1.6702	SCGB1C2	0.699751	0.042073
TGGGCGGCTTGTGCACACGC	ACTN4	48	184	149	149	102	42	142	97	74	0	41	0	389		FAM120AOS	1	-1.6142	c-JUN	0.915718	-0.37556	RSG1	0.972988	-0.55439	KCNE5	0.998835	0.7464	ACOXL	0.960284	0.064603
AAAAAGATATGGGTAACACC	ACTR10	20	4	45	95	2	3	3	8	0	0	1	0	510		BPIFC	0.621911	-1.0949	DBH	0.557284	0.076892	C1orf123	0.795928	0.10236	ME3	0.998835	-1.3723	ANKS3	0.971455	-0.32143
AATGAATTTACCCATCACTG	ACTR10	27	135	75	39	32	42	11	8	59	0	22	0	721		CNEP1R1	1	-1.5672	RND1	0.814406	-0.20059	PTPRG	1	-0.60655	HOXB3	0.998835	-2.4874	VGF	0.993115	-0.14434
AATGGATAGTCAACATTTGG	ACTR10	19	3	91	156	21	18	6	17	6	0	16	0	557		PRG4	0.784312	-2.0455	PAK3	0.968946	-0.45738	GGTLC1	0.89121	0.18126	IQCF3	0.998835	-1.7241	EDA2R	0.993115	-0.20336
ATTCGATAATCACAACTCGG	ACTR10	13	0	23	23	2	2	1	0	0	0	0	0	384		INTS12	1	-2.05	C2orf57	0.621278	0.39426	ERVFRD-1	0.672529	-0.54503	MAGEA10	0.998835	2.4906	KIF1A	0.455788	-0.2228
AGTCGTAGCCCTCCTTACGC	ACTR1A	1	1	76	60	2	5	4	4	15	0	8	1	561		OR51V1	1	-1.9824	HID1	0.987741	-0.19016	CATSPERD	0.996088	-0.76998	FAM47B	0.998835	-1.3693	MC3R	0.818093	0.30934
CGCTACAGGCAGGACCACAG	ACTR1A	0	6	59	50	6	25	2	0	38	0	22	10	333		RBM23	1	-1.0484	B3GAT2	0.780963	0.47908	C10orf91	1	-0.32301	CAMSAP1	0.998835	0.27293	CISH	0.862515	0.12101
GAAGGTCTCGAAGAAAACTT	ACTR1A	5	54	84	103	13	11	5	4	12	0	10	0	669		FLVCR1	0.803974	-0.23976	N4BP2	0.997378	-0.41803	CDK13	1	0.0011712	DDX58	0.998835	-3.318	PLXNA3	0.78291	0.21101
TGACACGAACGTGCTTGGGT	ACTR1A	15	16	182	191	9	14	18	5	11	0	20	2	837		HPS5	1	-1.1025	CYS1	0.88597	-0.07634	FGGY	1	-0.52209	CDR2L	0.998835	-3.6179	LAS1L	0.748064	-0.32464
CTTCATCGGACCAAAAGCAG	ACTR1B	46	7	65	52	10	3	11	11	4	0	8	0	362		KIF1B	0.248441	0.96767	ADAM15	0.825622	0.20586	KPNA2	0.972988	-0.71153	RABIF	0.998835	-4.5579	OSTF1	0.558295	0.32314
GCATCCTGTGCTCCTCACGG	ACTR1B	53	39	51	51	43	62	61	31	70	9	59	0	322		GIMAP1	1	-1.1288	GSE1	0.975814	-0.11449	SEMA6D	1	-0.50677	THOC7	0.998835	-0.57048	DEPDC1	0.846912	0.090274
GGTTGTCCGGACAATCAAAG	ACTR1B	105	306	145	164	30	45	107	73	149	0	120	0	586		PJA1	1	-1.7038	TMSB4Y	0.553832	0.89055	MITF	1	0.021394	SNAI2	0.998835	3.0309	FAM110C	0.971455	-0.062604
TCCGTCCTAACAGTGTCGGG	ACTR1B	71	134	201	130	57	65	110	62	349	0	83	2	436		PHOSPHO2	1	-1.6392	FERMT1	0.970683	-0.39946	RDH5	0.912099	-0.42024	PPP1R3A	0.998835	6.0865	CT47A5	0.963693	-0.20181
ACTGGTGTAGTGGTAGACTC	ACTR2	55	58	161	174	25	26	43	24	8	0	24	2	1164		SLC39A10	0.454718	1.1727	OAZ3	0.92004	-0.082671	BNIP2	0.271317	0.34564	FFAR1	0.998835	-3.9132	PPME1	0.860213	0.1113
ATCCTCGCAACAGAAGTAGC	ACTR2	439	265	342	356	257	199	151	105	82	0	89	8	1217		SPARC	1	-1.8051	SLC25A24	0.915718	0.0037011	LRRC45	1	-0.37984	CAPN10	0.998835	8.0597	CT47B1	0.907536	0.05896
GGACGTATCATCAAAGTTGG	ACTR2	78	196	58	82	3	24	32	28	3	0	16	0	882		DNAJC8	1	-2.0404	C1GALT1C1L	0.780963	0.34796	TNFRSF4	0.753803	0.35396	AIFM2	0.998835	7.756	RIN2	0.818093	0.26166
GGATGACATGAAACACCTGT	ACTR2	53	118	37	19	6	1	20	22	1	0	16	0	959		RAD51	0.591784	-2.1855	HES7	0.707911	-0.48446	PEX1	0.868594	-0.82216	LGALS14	0.998835	2.2649	TBCK	0.98716	-0.42267
ACCGGTACGGTAATAGACAG	ACTR3	150	139	193	154	30	50	46	89	2	0	31	1	785		INTS8	1	-2.1855	FAM81A	0.46181	-0.15704	MFSD11	0.80368	0.43747	CCL5	0.998835	1.3904	LRP5L	0.818093	0.16497
ATTAAGGAGTCAGCAAAAGT	ACTR3	169	192	153	142	89	65	48	14	57	0	39	0	651		SURF1	0.347392	1.3522	TRIM16	0.865383	-0.46016	ADGRD1	1	-0.69224	ZNF641	0.998835	8.1868	RNF39	0.951102	-0.37723
CCCAATCTTCAACTATACCA	ACTR3	25	115	25	18	22	7	7	2	1	10	9	0	722		LMAN2	0.621911	-1.2522	LAD1	0.97541	0.0094576	TRPM2	0.943761	-0.032504	GNAT3	0.998835	-3.1109	FAM153A	0.759541	0.40725
TTAACAAGTATGATACAGAT	ACTR3	146	59	48	44	43	36	20	17	1	0	2	0	725		CWF19L2	1	-1.2744	LSM7	0.997378	-1.1633	ST7	1	-0.45709	GUCA2B	0.998835	2.5766	CMTM3	0.867068	-0.3971
AGGTAGTTGACCAAGCTCAA	ACTR3B	252	1357	243	217	156	124	153	81	47	783	46	1	591		PITPNB	0.917685	-1.0511	RAVER1	0.915718	-0.027134	HOXA13	1	-0.16475	CA7	0.998835	-3.2461	CA12	0.81147	-0.23382
TACTGTTTGATCCACTTCCG	ACTR3B	67	65	99	145	97	83	96	45	21	0	31	0	683		ARF5	1	-1.1513	USP40	0.572978	0.34144	CST1	1	-0.39728	TMPRSS7	0.998835	7.4675	HSFX1	0.857124	-0.092283
TGGGTGAACGTACGTTAACG	ACTR3B	402	379	313	331	203	144	334	233	117	0	108	10	761		MRPL35	1	-1.2835	BSDC1	0.966443	-0.10776	SLC43A2	0.438332	0.5705	CHRFAM7A	0.998835	-4.1777	WNT6	0.911397	-0.15944
TTTGAATCATTTAACGTACC	ACTR3B	163	98	109	112	105	112	147	76	47	2	26	1	346		ZNF781	0.955899	0.60786	SERPINB6	0.766637	0.26714	CDH26	0.961956	0.12809	C7orf66	0.998835	0.55312	RASD2	0.978701	-0.29788
CATTTGCCCCGATATAGTCA	ACTR3C	39	24	75	63	53	28	46	20	12	1	30	0	325		DBF4	1	-0.96343	IER3IP1	0.91444	-0.35059	FER1L5	0.897144	-0.37913	CDC42BPG	0.998835	-1.4317	DTX4	0.993784	-0.2098
GCTTACCACTGGGATAACAT	ACTR3C	19	2	12	22	14	0	14	5	58	0	18	0	222		MTHFSD	0.051357	3.3287	YIF1B	0.997378	-0.36199	GOLGA6D	1	-0.6401	OR1G1	0.998835	-0.4476	CCL20	0.68046	-0.030261
TACTGTTTGATCCACTTCTG	ACTR3C	56	30	52	113	37	74	73	58	72	0	47	0	331		TSC22D3	1	-0.24884	C15orf43	0.986516	-0.59675	CCDC182	0.998427	-0.44329	MKX	0.998835	1.7217	HERPUD1	0.806643	-0.28183
TGGGTGAACGTACATTAACG	ACTR3C	404	233	474	386	290	216	584	268	91	1	94	2	1018		CRYBA2	0.508305	1.055	ZNF653	0.997596	-0.29909	PRKCZ	1	-0.50623	RNASE10	0.998835	-3.9248	EAF2	0.895238	0.10842
CGGGACACGCCCAGCCAGCG	ACTR5	171	97	253	194	157	122	68	78	17	429	57	2	402		ARL6IP4	0.865041	0.2863	SNX7	0.73785	0.16447	CT55	0.972988	-0.44144	PLEKHA5	0.998835	0.60171	ATP1A3	0.971455	-0.25999
TCATTTGCCGTGAATACAGT	ACTR5	35	43	40	65	46	51	16	18	6	0	11	0	409		GPR160	1	-0.38743	PIGN	0.939412	0.11544	METTL21A	0.912875	-0.58029	S1PR2	0.998835	-3.7537	LZTFL1	0.770911	0.093423
TGAGCACAGCTACATCGCTG	ACTR5	43	9	85	83	90	28	17	23	2	0	10	0	485		SNTN	1	-1.7156	GSKIP	0.915718	0.070155	EPS8L2	1	-0.15883	SCT	0.998835	-2.2134	IL20RB	0.806643	0.021431
TGGGTAAAACATGCGTACAC	ACTR5	62	69	83	92	13	10	31	20	1	0	11	2	526		ZNF429	1	-1.4627	KIAA1456	0.992354	-0.072027	EIF4A1	1	-0.046494	ADCY10	0.998835	-3.6874	MARCHF11	0.962534	0.0519
AGATGTATGCTATGTGTCTC	ACTR6	332	265	174	138	174	83	143	43	26	0	57	0	372		RBM26	1	-2.0467	PCYT1B	0.970683	0.077827	KDM5C	0.972988	-0.49372	STYK1	0.998835	-1.2958	PROSER2	0.792137	0.19853
ATAATTCGGAAGGATTATCT	ACTR6	67	871	107	108	65	58	134	57	31	0	57	0	522		USPL1	0.478197	1.0777	OPRK1	0.930027	-0.47603	MAGEA11	1	-0.27844	SMOC2	0.998835	-2.0955	ODF3L2	0.760684	0.30886
CTCCCCTTGCAGGATAAATG	ACTR6	82	187	139	95	67	85	71	48	13	0	69	0	465		S100A5	1	-1.2867	RETN	0.988557	-0.30703	ARHGEF4	0.870878	0.2235	L3MBTL4	0.998835	-1.0644	SHF	0.862515	0.0079992
GGATGTAAAAGAGTCCAGAA	ACTR6	1	0	10	14	7	3	2	1	0	0	5	0	223		SMC2	1	-5.1419	LIPT1	0.994346	-1.0314	KRTAP9-7	0.771012	0.33727	TREX2	0.998835	-2.6071	VSX2	0.800301	-0.19142
AGCCAACTGTCCTTGTATAG	ACTR8	71	13	83	83	32	32	37	8	8	0	16	0	330		HAS2	1	-1.0995	LZTS3	0.968728	-0.30597	NRK	1	-0.38648	UGT2B4	0.998835	-3.2461	GPR6	0.976407	-0.04781
CAACGATTCCAAAAGTTGCG	ACTR8	295	215	294	356	273	182	275	159	108	0	156	0	575		SPTBN5	1	-1.883	ACTL8	0.814406	0.058979	ZNF491	1	-0.33128	HMX3	0.998835	-1.8263	PC	0.78291	-0.41483
CACGTGTATTGTAGACGTTG	ACTR8	166	687	334	268	138	85	65	82	48	0	46	1	1048		KIAA0825	1	-1.4695	FMNL1	0.930027	-0.56931	FAM210A	0.897144	-0.28783	BCL2L15	0.998835	-1.0644	FGR	0.857124	-0.030117
CTTCTCCTACTAAATACTCA	ACTR8	22	34	35	56	25	26	29	28	21	0	18	0	704		PRSS53	1	-1.6009	IL36G	0.975814	-0.28672	TGIF1	0.998427	-0.11875	NOTCH1	0.998835	4.619	PGBD4	0.945109	-0.3094
ACGGAGCTGATGACATGGCG	ACTRT1	125	36	109	138	15	30	99	23	0	0	8	0	264		STAT2	1	-1.1921	NPHP3	0.930027	0.013986	SURF2	0.81215	0.33938	TRIM17	0.998835	-2.0113	GH1	0.862515	-0.30184
GGTAACAGGATGGGATGACA	ACTRT1	147	553	166	148	85	87	158	118	154	0	60	0	477		UBFD1	1	-1.098	SMUG1	0.975814	-0.044792	ZNF365	1	-0.097865	CIB4	0.998835	-2.2869	RMDN3	0.487852	0.4873
TGATTAGACAGGTAGAAACC	ACTRT1	149	394	97	72	53	56	31	25	132	0	94	1	237		ODF1	1	-1.2958	PVRL4	0.963167	0.078198	HOXC9	0.672529	0.06972	RP1L1	0.998835	-1.9672	PCDHA7	0.930703	-0.13723
TTAATCAGAAGTACTTCGTG	ACTRT1	257	114	175	92	47	53	172	126	13	0	19	0	477		GPR162	1	-1.3764	E2F7	0.997378	-0.20735	LY86	0.912875	-0.18822	NEU3	0.998835	-4.8342	OR6K6	0.9775	-0.31958
CGCAGTCACCAAGCTCCACG	ACTRT2	241	114	222	198	118	131	149	77	90	5	30	0	1000		SERPINA7	1	-1.8945	ATOH7	0.480501	0.4829	TMEM200B	0.81215	0.23036	TMEM68	0.998835	-2.0955	STXBP1	0.320041	0.020659
CGTGCCCGCTTTCTACCTGT	ACTRT2	233	572	269	184	219	142	209	103	181	8	114	5	601		LYPLA1	1	-1.3901	POU3F2	0.986516	-0.55726	GNL2	0.972988	-1.4192	BSPRY	0.998835	-2.0113	PCSK2	0.68046	-0.33735
GAATTTCAGGTGCCCCACGA	ACTRT2	59	61	95	126	46	33	139	26	15	0	33	2	348		GFER	0.851439	0.088001	C10orf142	0.520399	0.52645	PPP1R18	0.961956	-0.57617	CCNG1	0.998835	-2.0955	LTBP2	0.988011	-0.37666
GATCAGGCCACGCTCGAAAG	ACTRT2	325	290	288	200	136	120	208	158	84	272	62	12	778		CHTF18	0.621911	-1.5037	ZAP70	0.930027	-0.46118	GPR151	0.864783	-0.21385	SLC35B2	0.998835	-3.2275	MLF2	0.930703	-0.060402
AATGTTCGGGTAGATAAACT	ACTRT3	113	143	53	42	37	54	87	46	53	0	102	0	280		AKAP11	0.178248	1.5036	RTN4IP1	0.942303	-0.73858	USP17L28	1	-1.0152	HIST1H3G	0.998835	-1.6142	SLC6A1	0.862515	0.076784
CACTGAGCAACATGATACCA	ACTRT3	58	3	52	46	29	39	71	30	5	0	23	0	346		PVRL3	1	-1.9063	HIST1H2AA	0.97123	-0.26866	ANPEP	0.771012	-0.66999	PRKD2	0.998835	-3.1508	ZMIZ1	0.867068	-0.029885
GGCGGGCTAGAACTCTGCGT	ACTRT3	70	2	37	37	85	42	57	62	26	0	30	0	267		POLA2	1	-2.3691	PNMAL1	0.73785	0.043248	NDUFS1	0.074886	-1.0406	RFX7	0.998835	-1.8263	HIST1H1D	0.862515	0.14118
TGTGGCAATGAACTACGAAG	ACTRT3	86	20	13	31	37	94	47	33	20	0	15	0	254		PON2	1	-1.4654	TAS2R7	0.467233	0.9778	LRRIQ4	1	-0.031153	HIC1	0.998835	-2.6071	DSC3	0.818093	0.14221
ATTACACTGTTGGAGTGTGT	ACVR1	141	223	98	198	157	119	221	105	54	0	15	9	656		TTC24	1	-1.0802	ZNF706	0.924093	-0.74989	PIGF	0.992437	-0.0098116	MFSD6L	0.998835	0.60831	MAGEC2	0.9775	-0.050158
CCATGACTTCTCATCACGGG	ACVR1	75	98	198	169	101	83	216	141	55	8	43	0	523		FOXA1	1	-1.179	IGF2BP3	0.565813	0.67948	TFDP1	0.81215	-1.3099	TGFB1I1	0.998835	5.5718	ATXN3L	0.930703	-0.14054
CTGGTGTAACAGGAACATCA	ACVR1	53	7	71	66	128	56	94	104	5	0	11	0	630		CITED1	1	-1.5596	SDF2L1	0.975814	-0.48101	TCTN2	1	-0.038367	TAF1L	0.998835	2.5266	SPINT3	0.971455	-0.017268
GCCATCGTTGATGCTCAGTG	ACVR1	130	77	100	144	114	48	252	239	11	0	23	0	412		EHD4	0.874078	-0.27154	STOM	0.85408	-0.19118	SERPINB11	0.80368	-0.34816	ARHGAP12	0.998835	-0.16511	MANSC4	0.8936	-0.30442
AAGAGATTATTGGCAAGGGT	ACVR1B	50	13	43	36	7	18	28	18	77	1	16	0	139		UQCRFS1	0.517272	-2.7021	XPNPEP2	0.471721	-0.0032165	FUCA1	1	-0.13053	PRAF2	0.998835	-3.4678	CATSPER3	0.9104	0.035873
ACTTGACTCAGGTCACCTCA	ACVR1B	141	241	153	155	102	90	112	46	91	36	47	0	427		MMP14	1	-2.0267	C10orf82	0.874771	0.043467	MLN	0.438332	0.4964	SLC41A1	0.998835	-4.3158	TVP23A	0.9775	0.0097982
CCGGTTCAGATAATCAAACA	ACVR1B	129	100	79	65	20	25	15	5	5	0	6	0	480		MLC1	1	-1.7763	VPS26B	0.997378	-0.51747	DHX57	0.81215	-0.44009	MPV17L	0.998835	-2.8448	RRM2B	0.976407	-0.069807
CTACACGTGTGAGACAGATG	ACVR1B	37	16	49	73	5	6	29	25	52	0	14	0	168		MAGEB1	1	-1.1935	OAS2	0.997596	-0.19148	SPPL2B	1	-0.12234	CCDC175	0.998835	-3.6035	GRIN2C	0.980042	-0.04801
ATTGTCCTTTGAACCAACAG	ACVR1C	172	347	169	155	42	48	173	78	55	0	47	0	419		XPO1	0.909545	-5.0927	TPX2	0.976871	-0.31459	WSCD2	1	-0.60713	ALG12	0.998835	-1.3303	TMPRSS5	0.748064	-0.19129
CCAAGATCTTTCATCTCTGG	ACVR1C	86	81	160	150	129	113	204	142	68	43	54	0	632		MAT2B	1	-2.033	TRIM21	0.930027	-0.37106	RAMP3	0.610762	0.5056	CXCL6	0.998835	-3.6179	AP4E1	0.988011	-0.15112
CTGGCGCTCTCAATTGCTAG	ACVR1C	180	435	289	180	194	160	155	70	200	0	94	1	586		DIS3L	1	-1.33	NKTR	0.994346	-0.49422	ULBP1	1	-0.12517	SLC2A4RG	0.998835	-2.1359	KIAA0895L	0.981896	-0.19937
TGTAGGAGCACTGTCGACCC	ACVR1C	167	106	100	95	51	48	65	183	62	0	79	0	351		BCKDK	1	-2.0019	OR5B3	0.997378	-0.29118	RDM1	1	-0.57529	OAZ3	0.998835	0.84541	HIST1H1A	0.962534	-0.079606
AGTGGTTTCAAACCTAGTAA	ACVR2A	132	163	154	158	174	104	138	74	14	0	44	0	696		RAB11A	0.591784	0.087578	C10orf10	0.835824	0.39174	CTSL	1	-0.54848	CHGB	0.998835	-2.6355	HTR1B	0.869727	0.067353
ATTGCAGAAACCATGGCTAG	ACVR2A	128	67	216	176	114	73	128	71	51	69	49	7	439		PNRC2	0.282547	-1.1027	SLC39A1	0.994346	-0.43348	ACMSD	0.795928	-0.030232	IGSF9	0.998835	0.14953	ADIG	0.992016	-0.42226
CCAAAGATCCACATCAACAC	ACVR2A	16	6	28	28	28	19	9	7	0	0	3	0	370		RPL36A	1	-0.94523	MOCS1	0.915718	0.0091342	PLGLB1	0.995695	-0.037103	SLC22A16	0.998835	3.497	OR1L3	0.891666	-0.0018175
CCAGTTGCTTAACGAATATG	ACVR2A	192	1022	248	243	173	260	230	92	390	37	208	7	835		MRPL38	0.083591	-0.82624	INTS6	0.976871	-0.13639	ACSL5	0.771012	0.41295	GLOD5	0.998835	2.0278	TRIM10	0.9775	-0.29449
ACAAGCCGTCTATTGCCCAC	ACVR2B	127	217	190	211	75	103	153	59	111	0	52	9	565		NAT8	1	-0.73143	COL2A1	0.814406	0.30259	RSPH10B2	1	-0.71153	HNRNPAB	0.998835	-2.4236	ISOC2	0.68046	0.0045713
ATGACTTCAACTGCTACGAT	ACVR2B	66	34	109	82	58	24	106	60	47	0	42	1	389		GNB5	0.670563	0.58327	ABCG5	0.942303	-0.21342	GPR176	1	-0.079823	PARL	0.998835	-4.4094	CA9	0.867068	-0.15902
ATGTCCACATGACCGTAGGG	ACVR2B	50	228	166	134	73	44	175	85	55	210	72	1	301		TMEM234	0.591784	-0.63459	XDH	0.85408	0.069222	TSPY10	0.672529	0.47315	DRD3	0.998835	-2.7176	STK31	0.650769	0.15134
CTGGAGCGCACCAACCAGAG	ACVR2B	70	61	92	85	127	58	83	30	2	0	6	0	205		ACR	1	-1.0173	MCL1	0.86353	-0.41296	TMEM255A	1	-0.37662	EIF4G1	0.998835	-5.4449	IFNL3	0.98252	-0.17202
AGGCACCCCCAGGAACATCG	ACVRL1	34	23	28	47	4	3	23	9	0	0	4	0	309		MYBL1	0.978146	-2.0164	ZNF679	0.814406	0.34335	YWHAE	0.961956	-0.47463	CPM	0.998835	-3.7143	ANKRD31	0.930703	0.2118
CCAGGACTGTTCATCCCTCG	ACVRL1	218	616	156	149	144	117	245	140	374	0	151	0	478		GOLGA4	1	-1.28	HERC1	0.996974	-0.35447	VRK2	1	0.038537	CFTR	0.998835	-1.6702	ARHGAP36	0.930703	-0.26469
CTGCGTGCTCGAGTTGCGGG	ACVRL1	170	62	229	216	125	142	196	91	23	5	94	0	406		ASAH2	1	-1.9853	GPX2	0.841169	0.031556	TRIM71	0.963018	-0.52348	ACSF3	0.998835	-2.4559	LOC100652758	0.9775	-0.39493
TGGACAGTGACTGCACCACA	ACVRL1	35	24	61	62	86	46	60	85	142	0	54	0	327		PHOX2B	1	-1.5007	CPED1	0.841169	0.47467	LGALS1	1	-0.2671	NDUFC2	0.998835	-1.3078	CPB1	0.962534	-0.11418
AGGCACAAAGGTCATGTGGA	ACY1	436	341	250	181	135	147	287	136	69	0	91	1	640		CENPU	1	-1.2802	WDR83OS	0.965991	-0.29157	DUSP21	0.898393	-0.18287	GFER	0.998835	0	ZNF501	0.862515	0.09688
CCATGCCTCACGCTTCATGG	ACY1	73	87	150	155	54	54	227	151	39	1	56	0	325		TPGS2	1	-1.7805	WFDC13	0.975814	0.060727	CSRP2BP	0.374799	0.13353	PPP4C	0.998835	0	DEFB133	0.891666	-0.26295
GCTGGACAGTGCGGATACGC	ACY1	181	306	145	162	54	47	114	121	52	33	45	22	497		IL21	1	-1.9061	APOBEC1	0.734177	0.41317	PFKFB1	0.814643	0.26034	GFOD2	0.998835	-1.3251	MAT2B	0.760684	0.35512
TAGCTTAGTCAGGTTCACGG	ACY1	99	36	153	165	80	80	144	131	32	445	52	7	524		SAA2	1	-1.9629	C20orf141	0.865383	-0.3166	ATP12A	0.895722	0.18447	TRAM1	0.998835	-4.5354	RAC1	0.971455	-0.46599
CACCTCATATGGGTCGTCCG	ACY3	354	1111	540	514	301	231	311	204	230	0	211	2	1137		ZDHHC13	1	-1.1722	RNASE12	0.987741	-0.29157	ENPP4	0.672529	0.0731	PDF	0.998835	-1.7241	LARS2	0.867068	-0.1915
CTTCCTGTACCAGCGGTCTG	ACY3	136	781	202	198	137	175	108	79	249	0	129	3	384		ALAS2	1	-1.1608	ZNF729	0.993488	-0.32946	RCBTB2	0.963018	0.044637	CCDC28A	0.998835	-1.7761	LIN7A	0.869727	-0.11831
GTGCATGGCAAAGACTTCGT	ACY3	19	159	26	25	33	14	18	4	7	0	7	0	228		C9orf24	0.946744	-1.9568	FANCE	0.595854	-0.1218	VN1R5	0.80368	-0.3803	SNRNP27	0.998835	-0.78871	SLK	0.8936	-0.30273
TGAGGTCATGGTCCACGTAG	ACY3	64	35	27	28	25	59	8	8	31	3	20	0	261		SEL1L3	1	-2.013	FAM83E	0.538233	0.15995	SNED1	1	-0.30688	SLCO2B1	0.998835	-3.7537	TMEM186	0.930703	-0.011857
ACAGTGCAAGGACAATTGCA	ACYP1	331	347	255	280	172	211	250	133	236	0	106	1	660		OR2T3	1	-1.2646	IGFBP1	0.92643	-0.29452	ANKRD17	0.897584	-0.034445	TECTA	0.998835	-0.31326	CDY2A	0.686392	0.24754
TAGGCTGAGGGTAAAAAGCT	ACYP1	106	59	146	136	134	40	74	59	5	0	11	1	302		CDHR2	0.930357	-2.0122	C2CD2	0.970683	-0.16808	ADCYAP1	1	-0.47661	TEKT1	0.998835	0.3431	GCNT4	0.996872	-0.23194
TGGGTCCAGAACACTGACCG	ACYP1	134	129	191	195	147	110	169	59	38	182	42	8	466		SPRR3	1	-1.1155	NDUFB10	0.822775	0.55763	SPINT1	0.897144	0.20224	ZFPL1	0.998835	-2.2134	NR1I2	0.757261	0.020689
TTCCTGCATATGACGCACCT	ACYP1	264	1493	81	73	44	40	121	87	77	0	27	0	389		PMF1-BGLAP	1	-1.4649	FAM117A	0.975814	-0.40108	TMEM35	0.81215	-0.11694	CFHR3	0.998835	2.3959	NAIF1	0.533477	-0.3349
ACCAGCAAAGGCACCGTGAC	ACYP2	329	403	194	145	178	170	221	63	97	0	121	0	422		PCDH8	1	-1.3128	PNPLA8	0.994346	-0.26055	TTC23L	0.80368	-0.47376	PADI4	0.998835	1.5721	GADD45A	0.780086	0.13168
CGCCCAGTCACTCAAATCCG	ACYP2	135	112	154	105	190	129	118	97	142	0	58	0	551		TBC1D24	1	-2.022	CYB5R3	0.886922	-0.15357	KRTAP2-4	0.895722	-0.0031183	PTDSS2	0.998835	-5.4329	ALDH6A1	0.971455	-0.20416
GAGGTGTTCGGAAGAGTGCA	ACYP2	334	1191	328	287	214	150	289	240	60	0	50	0	670		HSD17B3	1	-2.007	MBIP	0.684272	-0.57711	QARS	1	-1.4192	RAB3IL1	0.998835	-3.131	ANKRD32	0.951102	0.0016865
TGAAGCTAGGAAAATAGGAG	ACYP2	203	128	256	265	189	82	176	144	114	20	46	0	637		EXD2	1	-1.7675	WDR11	0.994346	-0.66646	HDLBP	0.972988	-0.6664	SLC7A1	0.998835	0.13553	SPATA17	0.991462	-0.10805
CACAGACTGGTCCCCCAAGG	ADA	149	1295	157	154	172	107	223	129	45	0	29	0	468		FAU	1	-2.3771	UGT1A9	0.963167	-0.90979	MRPS7	1	-0.57343	GAS7	0.998835	4.0124	EGFL8	0.760684	0.25934
TCACCGTACTGTCCACGCCG	ADA	229	238	154	134	135	113	214	229	50	0	64	0	1117		SENP3	1	-1.57	FAM118A	0.930027	-0.0028498	TRIM44	0.438332	0.42141	DNAJB9	0.998835	-3.3354	OLFML3	0.838529	-0.36958
TCCCAGCTAACACAGCAGAG	ADA	56	16	97	58	57	18	112	44	16	0	32	0	265		TMEM170B	0.591784	-0.53668	SUMO4	0.718841	-0.45556	SGTA	1	0.13376	SRSF10	0.998835	-2.1752	IL37	0.993115	-0.1168
TGGACATACTCAAGACAGAG	ADA	132	2	102	107	92	79	39	50	5	0	18	0	505		LRRC2	1	-0.59716	TUBA4A	0.950005	-0.03771	GALNTL5	1	0.12677	HERC6	0.998835	-1.2951	FGFR1	0.818093	-0.13894
AACTGGTGCAAGGCTGACAC	ADAD1	576	461	487	560	273	228	388	329	148	3	170	20	1237		ZNF157	0.734293	-0.36239	TGM6	0.963167	0.04009	CCR3	0.972988	0.20528	C22orf15	0.998835	-2.2869	ARHGEF12	0.608633	0.038582
AGGTGAATACAATTACAGCC	ADAD1	209	118	119	151	97	98	83	56	37	0	35	0	505		CSN2	1	0.54108	USP14	0.970683	0.057957	CCDC6	1	-0.9635	C12orf50	0.998835	-3.8779	STS	0.213967	-0.037103
CGATAACTACACCCACAGGA	ADAD1	46	115	53	87	36	19	71	25	5	0	32	0	606		ZNF774	0.621911	0.23899	USH1C	0.820732	0.044687	IFNA16	0.996088	-0.50332	FOXI1	0.998835	-1.0644	LHX4	0.755907	0.23369
TCAAATGCAGATATAGAATG	ADAD1	120	519	110	146	153	150	167	34	63	7	43	0	384		LLGL2	0.591784	0.87991	RAB11FIP1	0.97541	0.062298	GPM6A	0.882038	0.2029	HELT	0.998835	-3.5891	CCR4	0.867068	0.14767
ACAGAGATCCCGCGTGCCAG	ADAD2	96	168	205	218	61	44	80	85	119	0	80	4	318		FAM168B	1	-1.3337	DGKH	0.949902	-0.079722	OR1L4	1	-0.59936	KRTAP3-1	0.998835	6.9181	DDX49	0.838529	-0.45817
CACTGCGAATAGCAAGACGG	ADAD2	107	82	72	56	35	30	65	47	81	0	48	2	165		RAB2B	1	-1.5962	PITHD1	0.942303	-0.3046	CHCHD1	0.656316	0.66126	HIST3H2A	0.998835	-2.8689	CDX4	0.916827	0.089158
TCACCTACCTACGCTCAGGG	ADAD2	28	4	129	100	29	19	108	69	2	0	28	0	312		UST	1	-1.0317	NR2F2	0.975814	-0.22249	STXBP1	1	-0.65286	HLF	0.998835	-2.7176	SSTR2	0.671888	0.34229
TTCAAATATAGAGCCCCTGG	ADAD2	50	127	77	77	26	20	59	34	38	2	26	0	308		PAGE5	1	-1.13	ELOF1	0.824237	-0.05349	OR2A1	0.771012	-0.36855	MAGEB18	0.998835	9.9103	ZNF575	0.907536	-0.13592
ACTAATGGATCCATTCAAGT	ADAL	47	17	94	97	68	23	61	19	17	0	15	0	899		NCAPD2	0.591784	-0.10092	RNF216	0.915718	0.0087794	RPH3AL	0.868594	0.16934	ZBTB21	0.998835	3.5828	C1orf53	0.967773	0.010127
CAATCACAGTCATCTGATCG	ADAL	217	2173	338	359	221	221	282	162	68	0	98	0	713		HSPA9	0.607264	-0.63502	TPCN2	0.997378	-0.29819	USP17L15	0.81215	0.29716	SUPT20HL2	0.998835	4.5182	NSG1	0.993115	-0.22217
GGAGACTGTAAAACTTGCCG	ADAL	161	148	239	223	145	105	162	89	246	7	107	1	781		FLCN	0.822943	-1.663	TMEM89	0.915718	0.1234	DSCC1	1	0.015428	ZSCAN20	0.998835	-1.6142	KIAA2026	0.976407	-0.28043
TATGTGGAATCTATACTTGA	ADAL	115	383	132	131	118	93	153	56	52	0	45	0	886		TOPBP1	1	-2.864	TTC19	0.320657	1.3389	USP17L13	0.998427	-0.10185	OCA2	0.998835	-2.1752	TBC1D3F	0.457349	0.31909
CCCATAAATACGGTCCTCAG	ADAM10	59	35	53	62	80	50	61	29	20	0	9	0	305		TOR1AIP2	1	-1.2699	NKG7	0.669489	-0.40953	NOS1	0.898393	-0.38376	H2AFB2	0.998835	2.8213	C1orf174	0.907536	-0.026873
GGAAATGGAATGGTAGAACA	ADAM10	101	21	87	121	185	88	139	62	93	0	33	0	368		ZNF649	1	-1.256	HNRNPA2B1	0.970683	-0.29285	ADSSL1	0.348861	0.5138	ALOX5AP	0.998835	-0.40273	BMP10	0.951102	-0.22319
TTCCATCAATAACAGACCCA	ADAM10	94	142	28	50	17	10	44	32	50	0	40	0	469		NELFA	0.812216	-1.991	SCRT1	0.950005	-0.38051	RSRP1	0.972988	-0.36791	C11orf49	0.998835	-2.8448	FKBPL	0.869166	0.10546
TTTCAACCTACGAATGAAGA	ADAM10	55	1	57	33	27	10	61	23	37	0	25	0	390		SPAG16	1	-1.2964	ZRANB1	0.968728	-0.13343	SLC25A48	0.912875	-0.28691	MATK	0.998835	1.3605	ZMYND19	0.867068	0.17
GCTCATGGTCTACCGACGGG	ADAM11	184	526	336	315	74	67	309	132	198	0	73	7	1136		FYB	0.851439	-1.9104	ABRA	0.942037	-0.40552	PEF1	1	-0.096863	NIPBL	0.998835	-0.68372	ZNF362	0.962534	-0.17833
GCTCCACGTATTGCGAGGAG	ADAM11	251	166	336	204	147	114	180	84	126	1619	103	4	740		GPR85	1	-1.9893	GAS2L1	0.976871	-0.36577	GRP	0.972988	-0.60778	LARGE	0.998835	8.3026	RCN1	0.9775	-0.067119
GTTCGAGCAGATGCGACAGT	ADAM11	132	115	145	169	58	46	103	53	36	0	49	3	597		C20orf202	1	-1.0849	KDM6B	0.814406	0.20971	TENM2	1	0.12517	IQCG	0.998835	-3.6179	NHS	0.922409	-0.15193
TGGGAACTTGACTTACATCG	ADAM11	105	358	79	73	23	5	60	27	4	0	9	0	299		STOM	1	-2.0075	FBXO17	0.471721	0.93957	FAM189A2	1	0.0018444	PGAP3	0.998835	3.8776	TAS1R3	0.975452	-0.23095
AAGCAATGGTACTTGCCCGG	ADAM12	203	53	75	97	82	91	165	67	71	0	59	2	396		NKAIN3	1	-1.7122	FOXD4L6	0.970683	-0.63936	FBXL22	0.672529	-0.0075948	GPX8	0.998835	-1.276	LAMB1	0.971455	0.03796
ACTGAACATTCGGATCGTGT	ADAM12	349	122	146	110	115	80	132	81	63	0	40	2	738		PSMD6	1	-2.771	NPIPA2	0.994346	-0.62358	LOC158434	1	-0.59347	C21orf33	0.998835	-1.4951	FAM49B	0.287282	0.11951
GGTGATCCTTATGGCAACTG	ADAM12	156	395	156	160	60	64	200	77	21	0	37	4	383		SOGA3	1	-1.3256	NEDD1	0.924895	-1.1183	OR10A6	1	-0.67885	STX8	0.998835	-2.5485	TOR1B	0.9775	0.013556
TGCTGAATATTCGACTACAA	ADAM12	17	17	30	64	75	12	19	26	1	0	10	0	284		PRR11	1	-1.6804	GREM1	0.930027	0.007562	TMEM167A	0.846014	-0.42899	RASSF4	0.998835	-2.939	ADCK2	0.963531	-0.013955
AGTGCCACTCGTACATTCAG	ADAM15	75	78	104	90	119	48	124	118	130	0	90	2	604		WDR64	0.75631	-1.9704	GIMAP1	0.950005	-0.015728	LCN8	0.895722	-0.4194	PSIP1	0.998835	12.027	SLC2A8	0.661818	0.13804
CTCCAGACAGCTAATACTCG	ADAM15	155	25	254	174	233	239	166	68	113	58	78	2	660		APOC2	1	-1.9704	CCDC27	0.780963	-0.17307	MS4A15	1	-0.20516	LCP2	0.998835	-2.939	MRPL37	0.804385	0.90524
CTGTTGTCAAAATTGCCAGG	ADAM15	297	295	364	363	210	195	342	201	101	0	130	0	828		ATP6V0D2	1	-1.0324	ZNF616	0.939412	0.21182	TNFSF18	0.81215	-0.038156	USP17L24	0.998835	-3.9015	EFCAB3	0.818093	-0.59635
TGGATTCGCGAAATAATGGG	ADAM15	171	262	266	284	323	183	250	97	157	41	118	2	716		UBAP1L	1	-1.9956	LIF	0.880128	-0.23028	KLLN	0.978201	-0.43942	DYDC2	0.998835	-3.8539	CD58	0.993115	-0.16258
AATCAGAATCAACACAGATG	ADAM17	59	6	65	60	91	41	56	13	8	0	28	0	251		TUBGCP6	1	-0.31943	SNX11	0.997378	-0.44626	SNAPC3	1	-1.1683	SPNS3	0.998835	-1.2728	ALDH1L2	0.737498	0.23369
ACAAAATTTCAAGGTCGTGG	ADAM17	196	1230	144	149	120	115	148	61	68	0	45	0	610		TAF6	0.621911	-0.23976	ZNF718	0.975814	-0.068134	MARCHF5	0.582853	0.30197	RAPGEF3	0.998835	-1.8748	MTARC1	0.993784	-0.29507
CATCGCTTCTACAGATACAT	ADAM17	49	43	54	60	70	78	94	39	11	0	10	0	637		USP17L30	1	0.15384	TACR3	0.992354	-0.43895	MSH5	1	0.13012	RNASE8	0.998835	-1.9218	VWA5B2	0.748064	0.13336
TGGTGAAAAGCACTACAACA	ADAM17	45	99	20	35	21	9	32	7	4	0	15	1	314		HEPACAM2	0.076864	1.973	FAM160B2	0.822775	0.077235	PSORS1C1	1	-0.28324	HIST1H4H	0.998835	-1.8263	NKX2-2	0.990322	-0.062254
AAAATCCCATTACCACACAC	ADAM18	27	38	42	43	34	14	36	44	19	0	0	0	403		COQ3	0.591784	-0.63795	YWHAH	0.921984	-0.21775	LSM3	0.972988	-0.64569	GNPTG	0.998835	5.2613	C15orf39	0.847059	0.1339
AGTAAGTATGCTATGTCATG	ADAM18	35	90	89	93	74	52	98	45	9	0	49	0	236		RPEL1	1	-1.3729	IMPACT	0.987524	-0.37878	TM4SF4	0.80368	0.50537	MAGEE2	0.998835	4.7924	YES1	0.608633	-0.042593
AGTGCCTGCTATTGACAACT	ADAM18	80	107	135	120	86	80	108	66	42	0	70	0	358		SCUBE1	0.591784	0.15801	IL15RA	0.865383	0.19949	C4B	0.962892	-0.62513	ADAMTS15	0.998835	3.6727	ISL2	0.737498	0.29147
TATAACAGTCAATTTGAACT	ADAM18	104	26	32	60	61	80	16	7	8	0	4	0	258		SPINT1	0.189736	-1.22	LILRB4	0.814406	0.24564	AOC1	1	-0.48741	SLX1A	0.998835	-2.054	INS-IGF2	0.8936	-0.24367
ATGCCTCTAATTGTACCCTG	ADAM19	87	242	266	285	227	109	151	133	94	0	105	2	649		CXCL10	1	-1.9413	PIP5K1A	0.85408	0.35341	SLC9C1	0.963018	-0.28692	PFKFB3	0.998835	-1.7761	SYT15	0.80329	-0.41952
CCTCTAAATAATCAGCCACG	ADAM19	34	19	67	64	20	16	30	24	30	0	33	1	298		ATP11C	1	-0.35426	ARAP3	0.780963	-0.024122	TGFBR1	1	-0.49349	C1orf94	0.998835	-1.2663	NLRP6	0.867068	-0.24749
GTCACGCTCAGCACTTGCCG	ADAM19	113	84	111	97	37	35	158	88	34	2	24	0	340		PRMT5	1	-1.2059	MICALL1	0.997596	-0.48016	SPANXB1	1	-0.091723	LRRC20	0.998835	-1.3653	ZNF76	0.934318	-0.35121
TGCCCAGAGATGCGAAGTGT	ADAM19	238	24	181	123	143	83	124	59	0	0	9	0	412		CAV1	1	-0.30166	NCOA3	0.924093	-0.41492	CNNM3	1	-0.49028	MCUR1	0.998835	-3.3697	POLE3	0.911397	0.11029
ATGTGTGATGCAAACTATGC	ADAM2	216	304	184	209	258	146	158	131	124	0	95	3	557		ZNF32	1	-0.35435	XYLT1	0.950005	0.11888	RBMY1F	1	-0.49028	C19orf54	0.998835	-1.3653	BHLHA15	0.490138	0.2709
CTTTAAATTACAAAGCGTAG	ADAM2	78	225	104	98	58	44	70	44	60	0	25	0	511		SFXN4	1	-1.9893	RCAN1	0.865383	-0.2702	GAL3ST1	0.771012	-0.11256	OR4K5	0.998835	-2.4559	SEC63	0.952491	0.11047
GACCTCCCTGAATATTGCAA	ADAM2	327	1053	237	180	190	144	236	125	86	0	139	0	784		ZNF804A	0.029062	3.5538	SBNO1	0.997596	-1.1183	OR8K3	1	-0.38057	ESRRB	0.998835	-1.2663	CCNJ	0.78291	-0.26923
TTGAAAAAAGGATCTAAGCG	ADAM2	301	283	200	219	204	90	242	183	48	0	54	0	561		ANP32D	0.47665	-1.7635	FAM178B	0.780963	-0.48497	RASD2	1	-0.19933	PDZK1	0.998835	-1.4317	POF1B	0.9775	-0.2441
AATGTGACTGTGGAACCATA	ADAM20	290	855	253	215	188	128	323	221	148	0	122	0	1234		OXA1L	0.485834	-1.9555	C17orf64	0.685827	0.045542	EIF4EBP3	1	-0.28433	CIDEA	0.998835	-1.2958	NPC1L1	0.578786	-0.051257
AGAGATACATTGTCCACATG	ADAM20	360	1863	462	426	258	189	343	264	151	0	162	6	1157		BNIP2	0.248441	1.8466	USP50	0.544939	-0.017595	TMEM192	0.912875	-0.35932	KATNB1	0.998835	-5.3918	SSNA1	0.9775	-0.051148
GGTGTGTGTGCGAGCTACAG	ADAM20	339	1902	293	274	117	181	306	238	27	0	52	1	812		DKK2	0.79108	-0.089076	SLC25A1	0.872787	-0.24333	SYNPO2	0.972988	0.14099	EIF4A2	0.998835	-2.8448	MTARC2	0.821691	0.26766
TAAGGGCAACCAAGGACTCA	ADAM20	338	1140	369	421	308	314	293	221	134	19	122	3	1087		EYA2	1	-1.3069	CPSF4L	0.989176	-0.34878	KRTAP11-1	1	-0.69952	DGKB	0.998835	-1.1457	MMP14	0.948715	-0.32208
ATATTCCTGCAACATAGGCT	ADAM21	282	842	242	183	215	169	276	227	227	16	194	0	1078		TRIM66	1	-1.9902	SUSD3	0.814406	0.12934	MFSD2B	0.777344	0.21223	C2orf80	0.998835	-2.6907	ERN2	0.907536	-0.034553
GAAACACGTTGTTCATATGA	ADAM21	248	674	200	157	102	86	116	141	173	0	101	0	1276		CDC27	1	-1.751	KCTD7	0.530213	0.53456	PCDHB6	0.972988	0.019485	TP53BP2	0.998835	0.36724	FOXL1	0.976407	-0.26349
GCATAATCCTCCAAGATTGG	ADAM21	307	1438	266	264	228	147	212	150	505	0	250	0	926		VARS2	1	-1.5915	H2AFB1	0.892417	-0.27338	DNLZ	0.992437	-2.9866	PSTPIP2	0.998835	3.6596	OGN	0.558295	0.066217
TGGGTTCAATTTCATAAGTG	ADAM21	212	186	304	289	164	112	243	147	122	0	65	1	606		MRPL33	1	-1.4947	CHEK2	0.641119	0.1986	KIAA0101	1	-0.40402	CEP76	0.998835	-3.4032	CPEB1	0.891666	0.24157
ATAGGTATTGGTATGTACAA	ADAM22	190	610	145	143	64	85	134	101	30	0	51	0	498		NFS1	1	-1.7343	MMP25	0.990786	-0.16973	GPR78	0.996088	-0.22221	ZCWPW2	0.998835	-1.4317	NTF3	0.9775	-0.11862
CTTAGGTGAATGTAAATGCG	ADAM22	83	58	253	213	187	181	193	114	80	0	81	1	417		MTBP	1	-1.751	C17orf59	0.894106	0.21134	ANKRD34A	0.81215	-0.56029	SVIP	0.998835	-3.3697	PPP3R1	0.985877	-0.19993
TACTACCAGGGCCATATCCG	ADAM22	129	1338	142	177	92	102	191	80	338	0	70	0	469		PPIL2	1	-2.3942	TTC30A	0.997378	-0.41553	PM20D1	1	-0.51332	LDAH	0.998835	3.4133	GPATCH3	0.992795	-0.17425
TGTATTTCATAAACTCACGT	ADAM22	11	30	65	18	44	53	57	64	1	0	7	0	565		RPS15	1	-2.1391	MORF4L2	0.814406	0.46289	RELN	0.870878	-0.14361	NR2F1	0.998835	-3.4032	H2AFX	0.930703	-0.25011
ACATATAATCCAGAAAACCT	ADAM23	71	18	18	26	25	26	44	28	6	0	13	0	490		RPS17	1	-1.751	CNGB3	0.880128	-0.31158	IRS2	1	-0.84661	VAX2	0.998835	-1.2706	AMPD3	0.95394	-0.18525
AGGCGTCAAAGACTCCAAGG	ADAM23	117	213	43	53	216	60	57	35	67	0	50	3	278		NPIPB9	0.851439	-1.9227	FAM220A	0.553832	-0.29331	TMOD4	1	-0.55685	ZNF449	0.998835	-1.2566	LRRC61	0.780086	0.36085
ATATTACATCAACCAAGACT	ADAM23	121	107	30	36	30	34	35	24	2	0	3	0	578		ZNF345	1	-0.52261	DUSP11	0.942303	-0.72977	CEBPD	0.963018	-0.41034	OR52R1	0.998835	3.0572	ZWILCH	0.891225	0.029931
GGATACTTACAGAATCCACA	ADAM23	55	16	12	10	21	11	12	2	6	11	20	1	372		LILRB3	1	-1.0644	CDK5	0.865383	-0.075403	OPN1LW	0.849216	0.24337	CD164	0.998835	4.2446	SLC2A5	0.68046	0.19323
CATACTACTAGTTTGGTGGC	ADAM28	197	126	277	222	160	251	165	100	66	5	65	0	558		PAQR8	0.283728	-1.9264	PLK5	0.904278	-0.095993	DFNA5	1	0.11336	TBC1D10C	0.998835	0.51026	AMN1	0.858352	-0.25355
TAAAAAGCTCAATACTCATG	ADAM28	143	171	243	157	107	71	186	86	32	163	50	5	501		TRAM1L1	0.812216	0.21122	HACE1	0.97541	-0.38978	PLEKHB2	0.771583	0.032323	STEAP3	0.998835	4.6044	ADD2	0.976407	-0.10746
TAGGCAATGGAGCATTAAAG	ADAM28	177	479	125	159	178	126	223	175	127	0	95	0	453		TMOD4	0.670563	0.19768	FOXN2	0.641119	0.36255	IMPDH2	0.912875	-0.15762	CCDC181	0.998835	-2.7952	SETD8	0.911397	0.24692
TTAAGCCCCATACATCGGGA	ADAM28	220	91	157	142	140	114	171	128	98	0	51	0	523		EOMES	1	-1.9753	SZT2	0.970683	-0.25856	PEX16	0.972988	-0.4046	LDHC	0.998835	-1.2501	STAP2	0.902704	-0.20108
ACTGCAAGTTCCTACCATCA	ADAM29	233	87	209	167	128	115	237	142	179	0	86	4	625		FOXD4	0.897786	-1.1688	MAGED4B	0.538233	-0.26399	ADRBK2	0.846014	0.006657	DNAJC27	0.998835	-2.2506	CLDN16	0.679708	0.1752
AGTCGGAGAACATTACGCCC	ADAM29	134	269	89	99	135	142	158	84	208	0	97	4	526		APC2	0.957193	-1.5651	RPGR	0.736526	-0.079621	DNM1L	1	-1.1302	TRERF1	0.998835	4.2243	TIMP2	0.976407	-0.40838
GTATACCAGATGTTCAAACG	ADAM29	107	16	88	94	55	39	94	66	8	0	18	2	268		FAM180A	0.591784	-1.2442	TSPAN14	0.814406	0.22025	WBP1L	0.80368	0.15703	C17orf104	0.998835	-1.6702	HGC6.3	0.992795	-1.2442
TTTGGGCATGAACCATGATG	ADAM29	289	643	192	204	123	170	189	106	88	6630	108	8	545		PPAN	1	-2.4904	RAB23	0.955063	0.18485	RAB29	0.972988	-0.49038	IL19	0.998835	-1.7761	POTEH	0.992795	-0.33756
AATACTGCCAATGTAGGGGT	ADAM30	130	22	92	85	146	85	107	59	101	0	74	1	396		OR5M1	1	-1.0798	PRELID2	0.896977	-0.27238	ST6GAL2	0.399293	0.58416	HMCN2	0.998835	2.1522	MTCH1	0.979818	-0.23056
ATGTGGAAACAAAATTGTGG	ADAM30	86	97	59	72	99	132	93	49	13	0	26	0	378		SLC35G1	1	-1.931	PI16	0.992984	-0.13568	OTUD6A	0.672529	0.44303	ATP9B	0.998835	-3.6874	DNAJC14	0.994	-0.14281
CCAAAGGACTGCAACTACAT	ADAM30	58	47	58	75	45	38	100	25	0	0	12	0	354		ARMCX1	1	-0.93053	OPN4	0.997378	-0.41917	OR10G7	0.898393	-0.57107	NME8	0.998835	-1.4317	RUNX3	0.487852	0.30934
CCCCTTATGAGAATAAGGCG	ADAM30	57	99	123	51	70	48	28	26	34	0	23	0	174		OR1J4	0.621911	-0.84224	OSGEP	0.994346	-0.30035	FAM214B	0.908287	-0.70565	PANO1	0.998835	0.33126	MARCHF4	0.994	-0.14056
AAATCTCCGAAACCAGTCTG	ADAM32	162	315	144	169	95	90	165	132	54	0	33	0	273		CT45A3	1	-1.0689	PYGO1	0.641119	0.34796	DDX60	0.895722	-0.80163	ZNF777	0.998835	-2.7439	LPAR1	0.911397	-0.17749
AACACTGCTCCCAAATAACG	ADAM32	56	15	62	52	63	72	92	70	11	0	46	0	633		DTD1	0.47452	0.81268	APTX	0.926337	-0.24565	TEX36	0.319705	0.64181	POU1F1	0.998835	-1.9218	EPC1	0.784026	0.27443
AAGCCTGAAAGAACAACCAA	ADAM32	110	28	56	65	36	30	45	24	6	0	11	1	392		C20orf96	0.591784	-0.86491	SPRY4	0.865383	0.066915	C19orf48	0.897144	-0.096003	HMGCR	0.998835	-2.5485	BCO2	0.902704	-0.046727
TACAATCAGGCGTTGAATGT	ADAM32	86	755	136	145	86	56	82	75	29	3	18	3	301		ARFRP1	1	-1.8289	PLA2G5	0.565813	0.5524	NHEJ1	1	-0.41879	PIGL	0.998835	-3.8539	TMEM99	0.533477	-0.44707
CACAGGGTGAGCCGTCCAGT	ADAM33	61	104	107	98	47	27	102	59	1	0	23	0	257		PRRT2	1	-1.713	MEGF11	0.942303	-0.080423	CCDC142	0.438332	-0.53877	PI4KB	0.998835	-3.5448	LRRC73	0.962534	-0.34445
CCCCCCACCCGCGTACCCGG	ADAM33	129	137	224	261	118	78	142	80	105	0	92	0	408		MAPK7	0.529516	-1.9072	ZNF823	0.736526	0.47959	CPVL	0.996997	0.16442	HIST2H4A	0.998835	-1.2958	CACHD1	0.737498	0.043551
CTCCATCCGAAAGATCTCGT	ADAM33	62	286	127	70	81	54	82	72	26	0	76	0	592		LGI1	1	-1.9072	EGLN3	0.915718	0.19204	SLC51B	0.795928	0.22749	RNF130	0.998835	-2.1752	NATD1	0.930703	0.063913
GTGGGTTTCTATGTATCCTG	ADAM33	93	42	46	58	31	14	77	60	77	0	16	1	253		LOC100144595	0.314586	-4.8501	SKIL	0.939524	-0.77694	NPIPA7	0.912875	-0.82334	PYCR1	0.998835	-3.1704	ZNF277	0.9775	-0.13073
AAAGATCCTTAAAACACGGA	ADAM7	163	701	202	175	87	50	234	113	80	0	45	0	840		SPTSSA	1	-1.1353	GUF1	0.941466	-0.30784	PSMD13	0.963018	-0.99661	PLXNC1	0.998835	-4.1777	EFCAB1	0.790174	-0.11743
ACAGAATGGCACATCAACTG	ADAM7	259	176	277	195	155	101	257	177	82	0	113	0	864		PSAP	1	-1.4384	TOMM6	0.942147	-0.15628	ZCCHC3	0.912875	-0.16192	SLC25A18	0.998835	-3.6179	AGBL5	0.962942	-0.33233
CATTTGCAAATACCTGAGCA	ADAM7	477	461	251	264	155	97	320	134	199	0	168	0	830		C12orf65	1	-0.21356	INS	0.822775	0.23578	TMEM184B	0.849216	0.31361	ANXA2R	0.998835	-4.8403	PRKRA	0.748064	-0.33314
CCATAAGATACCATGATCTG	ADAM7	221	171	343	213	238	148	288	127	176	1	114	1	617		RPL36A-HNRNPH2	0.46436	-0.23976	CD37	0.530213	0.70605	ARL1	1	-0.39009	CSK	0.998835	6.7416	TRERF1	0.971455	-0.096263
AGTCCGGGTACCCCTCTACG	ADAM8	431	528	619	541	452	435	425	393	548	17	213	3	1140		PBX1	0.538547	-1.2988	RCBTB2	0.903658	0.13682	EED	0.33564	-0.25487	DCP2	0.998835	-1.4951	C16orf45	0.867068	-0.084397
CAAACAGGTTCCCACACACG	ADAM8	126	441	127	160	45	63	158	100	82	0	70	0	322		NAF1	0.822943	0.35947	TRIP12	0.990786	-0.27232	IL9	0.81215	-0.72035	OR11H6	0.998835	-1.5559	AKAP3	0.850921	-0.223
CCACATACAGCTCCACGTAG	ADAM8	26	3	25	49	28	7	76	32	51	0	29	0	320		MICALCL	1	-1.9287	PSMD9	0.843888	0.1507	DISP1	0.771012	-0.34732	C10orf111	0.998835	-1.5559	SKIV2L	0.982828	-0.3598
CCAGCTTAGACTCACCAAGT	ADAM8	92	55	31	37	36	43	58	28	2	1	8	0	230		ZDBF2	0.852662	-1.9658	DNMT3A	0.988557	-0.033161	ELP3	0.957361	0.36413	KIAA0232	0.998835	-1.3653	CLPS	0.686392	-0.17322
AAAAGTTTCTTATCACACGT	ADAM9	187	253	96	109	28	32	98	41	93	0	52	0	534		SMTNL1	1	-1.9756	C18orf8	0.942303	-0.35091	LCE6A	1	-0.30257	DPEP3	0.998835	1.6543	IGSF9B	0.907536	-0.24257
GAATTGGACCCTTGCTGCGA	ADAM9	37	635	72	77	69	56	48	18	5	0	12	0	252		ANXA9	1	-1.4614	MAPK12	0.997378	-0.17461	ZCCHC8	1	-0.60033	GRM8	0.998835	-3.7667	KCNK12	0.686392	0.19154
GCTGTTCATTGTCGTAGACA	ADAM9	96	69	120	122	103	45	78	38	7	0	27	1	312		LGSN	1	-1.9698	SIN3B	0.968728	-0.38816	OPTC	0.912875	-0.52463	ADCK2	0.998835	-1.2336	SMR3B	0.9775	-0.14397
TGTGGTTTATACTTACAACA	ADAM9	27	110	16	15	32	33	28	18	18	0	22	0	263		MLH3	0.591784	-1.9594	ATOH8	0.729953	0.48001	ZNF354C	0.841975	0.26406	CNIH2	0.998835	5.3378	BCKDHB	0.963531	0.096322
AATGTCTTACCACATTGAGT	ADAMDEC1	130	33	71	73	54	47	83	39	34	0	31	0	388		DPCR1	1	-1.3715	TRAF3IP3	0.942147	-0.35539	LPIN2	0.353558	0.58937	DMWD	0.998835	7.7231	SMIM11	0.894467	-0.013955
CGTCTTTACATCTAACCAGG	ADAMDEC1	63	163	32	37	20	20	79	59	0	0	17	0	333		ADGRB3	0.632114	-1.964	EPHB2	0.814406	0.31118	PTGER3	0.912875	-0.55486	RAPGEF2	0.998835	-2.8448	B3GNT9	0.982828	-0.075987
GATGGCACAGTTCTAACCTG	ADAMDEC1	379	1051	399	263	317	235	356	239	183	0	129	5	955		DGUOK	1	-1.9442	HTR4	0.930027	-0.23875	PDE4DIP	0.80368	0.68133	STARD3	0.998835	-1.1457	TMED2	0.780086	0.26711
TGATGTGTGAAGTATCCTCT	ADAMDEC1	214	435	232	181	173	163	232	180	77	0	62	0	349		FAM49A	1	-1.0083	ST5	0.825622	0.30575	KRTAP2-2	1	-0.50736	ZXDB	0.998835	5.0104	OR6Q1	0.930703	-0.086131
CTATGTGGAAACCATGCTTG	ADAMTS1	472	424	214	151	65	84	114	63	33	0	56	2	372		BSX	1	-1.9749	CCL4	0.841405	0.23736	EFCAB9	0.996518	-0.88687	PRELID2	0.998835	-4.3158	EPDR1	0.650038	0.0326
GAAAGCGGAGACCGAAGACG	ADAMTS1	176	277	125	178	68	61	170	146	107	0	48	0	397		PPP3R1	1	-1.103	SULF2	0.508284	0.48088	SEL1L3	1	-0.00987	ACAT2	0.998835	-1.7761	GAB4	0.867068	0.027998
GAGGAGTCCAGTACACGATG	ADAMTS1	210	237	208	232	122	125	204	179	41	3	60	0	490		RPS15A	0.052243	2.1896	ZNF185	0.825622	-0.444	POMGNT2	1	-0.59192	IL31RA	0.998835	-2.2869	ATPIF1	0.971455	-0.17243
GTAATCATGTAGGCACTGCA	ADAMTS1	273	358	294	185	247	177	174	112	78	0	70	4	1228		EGFL6	0.247033	-1.9555	C2orf66	0.915718	-0.05964	MAGEC3	0.81215	0.27476	GDF11	0.998835	6.2226	AK9	0.867068	-0.24015
ATCGCGTCAGTGTAAATACG	ADAMTS10	168	383	357	281	231	140	288	234	104	0	74	11	825		CLUH	1	-1.0308	ATP5J2-PTCD1	0.975814	-0.84916	GSTO2	1	-0.34881	SLC6A8	0.998835	-0.16511	SRPX2	0.951102	0.087882
GGCATGAACCATGACGGCGT	ADAMTS10	59	129	83	110	40	53	136	67	24	0	37	0	438		MYL6	0.47665	-1.947	ELAVL2	0.963167	-0.50206	PRSS50	1	-0.50415	NR0B2	0.998835	-2.1752	MMP15	0.862515	0.10558
TACAAGTGGAAAACGTACCG	ADAMTS10	71	31	162	124	189	131	170	79	116	0	78	6	542		RPS4X	1	-4.9343	THOC2	0.915718	-0.59892	CNEP1R1	0.672529	-0.38173	WI2-2373I1.2	0.998835	-1.0644	TRIM63	0.992795	-0.083597
TGCCATTCCAGAGAACGGTG	ADAMTS10	91	76	53	18	11	17	53	12	0	0	22	0	246		TREX2	1	-1.2638	LSP1	0.990786	-0.043022	GUCY2C	0.80368	-0.32152	SLC45A2	0.998835	1.5436	JAZF1	0.992016	-0.32287
AACATCATAGATCACTCCGG	ADAMTS12	86	1160	50	61	40	11	86	53	120	0	42	0	396		C10orf10	0.248441	1.2939	MMEL1	0.9967	-0.50049	BRI3	0.672529	-0.50045	PCDHB6	0.998835	-2.9161	APLP2	0.940764	-0.38157
AATGCCACCGAGGATCGCTG	ADAMTS12	92	44	76	98	44	30	92	46	38	0	33	0	317		POTEB	1	-1.1171	PHF21A	0.975814	-0.56743	MAP7D2	0.438332	0.43646	ANXA4	0.998835	-4.0356	VCAN	0.760684	-0.28272
GTACTACAGAATTTCTCACG	ADAMTS12	124	69	94	149	133	110	160	98	38	0	34	0	399		CHRNA4	0.781855	-0.6792	RNF212	0.820732	-0.48177	LACTB	1	-0.83184	PRDM16	0.998835	-1.7761	TMCC1	0.79856	0.20497
TTGGTGCCTCTGAGCGACAG	ADAMTS12	140	123	238	182	98	90	189	110	34	0	63	0	397		C19orf66	0.72053	-0.98159	PAPPA2	0.975814	0.043135	ALS2	1	-0.42509	PPP1R3G	0.998835	-2.8927	VWA5A	0.91595	-0.31651
AGCACCACACTCACTAGGGA	ADAMTS13	112	67	132	115	65	74	103	52	37	0	45	1	911		CT47A2	1	-1.9218	CMC2	0.652423	0.42878	CLPSL2	1	-0.033221	LOH12CR1	0.998835	3.4256	IL31RA	0.976407	-0.025736
CATGGGCGCTGGTCTAGCTG	ADAMTS13	94	69	122	79	41	28	55	42	0	0	1	0	236		SURF6	0.629689	-0.73146	CBLC	0.810821	-0.324	CDKN2AIP	1	-0.13458	SARM1	0.998835	2.3082	ADAM7	0.9104	-0.08526
GGCAACTCCAGGTCAAACCT	ADAMTS13	180	148	231	206	72	113	124	90	105	0	78	5	610		MRFAP1	1	-1.1824	CA5A	0.949231	-0.1496	LZTR1	1	-0.27496	PRB3	0.998835	-3.0059	ZNF536	0.812487	0.17264
TGGTCGTGTCGAGTACAGAG	ADAMTS13	176	878	287	286	243	205	278	233	174	1	136	4	839		IFIT3	1	-1.6815	MTPAP	0.9967	-0.8042	KRT33A	0.953353	0.12909	CFHR4	0.998835	-3.8295	ADGRL3	0.995043	-0.21179
CAGACCTGGTACTCGAACAT	ADAMTS14	10	15	109	130	56	58	43	30	41	0	37	0	416		ASB5	0.738988	-0.83009	VCX	0.993488	-0.35073	BTNL2	1	0.10447	HAX1	0.998835	-4.253	ARHGEF37	0.9775	-0.50979
CAGGAGTGTGTGTACACTGG	ADAMTS14	86	221	129	139	109	94	140	65	66	0	42	0	508		CLDN5	0.529516	-1.905	MTHFD2L	0.565813	0.69145	UBQLN1	1	-0.47463	ITFG2	0.998835	-1.3653	C1orf137	0.737498	0.12007
GGTCTCATGAGCTATCACGA	ADAMTS14	31	35	44	63	65	34	32	19	161	0	83	0	402		DDT	1	-1.8211	CPA2	0.921984	-0.03665	C9orf172	1	0.12844	LONRF1	0.998835	-2.9161	ORC3	0.9775	-0.39286
TGACCTTTGAAGCACCACTG	ADAMTS14	137	1450	139	145	61	44	93	40	25	27	46	4	418		DEAF1	1	-1.6834	NEUROG3	0.413809	0.95534	ATP6V1E2	1	-0.4	SLFN11	0.998835	-1.5559	CT47A8	0.247747	-0.27605
AGCGTTTCGTGTCTATCCCG	ADAMTS15	250	337	273	255	186	160	204	176	48	4	83	3	1068		MAFA	0.591784	-1.1154	KCTD10	0.994346	-0.42264	SNAP23	1	-0.62284	CCDC130	0.998835	-1.2227	KAZN	0.9775	0.0052396
CAACCCCATCAACATCGTTG	ADAMTS15	233	1955	366	425	212	211	306	172	163	18786	118	8	1270		SLIT3	1	-1.8254	OR8D1	0.997378	-0.47235	ONECUT2	0.151531	1.212	AMHR2	0.998835	-2.6634	GABRA1	0.737498	0.16058
CATGGGGCATGTTGAACACG	ADAMTS15	609	1276	631	617	571	419	496	295	439	0	259	8	1140		OTX2	1	-1.001	CCDC58	0.992354	-0.7334	ZCWPW1	1	-0.10665	NCR1	0.998835	-2.2134	ADIPOR1	0.818093	-0.2692
GCGACGCTGCTTCTATTCTG	ADAMTS15	189	168	238	235	163	112	236	133	142	2	61	0	791		SPAG4	1	-1.9062	CLEC14A	0.965991	-0.099941	NFX1	0.972988	-0.63824	ZNF408	0.998835	-0.31326	ANGPT1	0.9775	-0.1628
AAGAAGACCAGTCCGACCAG	ADAMTS16	176	516	267	286	172	156	180	73	101	8	135	7	552		NME5	0.621911	-0.93366	ZMYM5	0.949902	-0.53237	FAM83D	0.870878	0.15144	CUX2	0.998835	-3.131	CHRM5	0.9775	-0.31303
AGATGGGACTCCATGCTCGG	ADAMTS16	292	281	295	370	108	94	178	160	141	0	71	2	520		KDM4B	0.591784	-0.13726	TMOD1	0.997378	-0.47918	CEBPB	1	-0.24041	ADRA1A	0.998835	-1.2137	SLC39A1	0.862515	-0.047424
GGGACACGTAATCGCCCCTG	ADAMTS16	206	533	204	219	244	155	172	121	235	0	106	1	300		SLC30A3	1	-1.1202	SUOX	0.915718	-0.31963	SLC24A3	1	-0.76153	PRLR	0.998835	-2.0113	MIER3	0.760684	0.17227
GTTGAGTATCGTGAGCACGT	ADAMTS16	86	8	103	145	54	34	103	60	35	0	31	0	358		UBL7	1	-1.96	ZNF318	0.990786	-0.38456	GTF2I	0.963018	-0.78622	DACH1	0.998835	-2.0113	ALDH2	0.686392	0.18284
AGAAAAGAAGAAGCCGACGT	ADAMTS17	234	223	147	113	83	82	139	112	76	0	66	0	648		AGBL5	1	-1.9399	FBN3	0.930027	-0.38456	CUL2	0.868594	-1.1548	ACKR3	0.998835	-1.6142	RSBN1	0.983532	-0.10668
AGTAGAAGCACAGCTCGGCG	ADAMTS17	255	507	188	214	243	237	217	177	51	0	69	4	880		KDM6A	0.75631	-1.9264	FAM9A	0.970683	0.034204	YEATS4	1	-1.088	GOLT1B	0.998835	-1.2227	CARS	0.721403	0.2356
GAGACTGATCTCTGCGTGCA	ADAMTS17	842	1336	696	692	477	394	456	327	162	5	218	6	1329		PEPD	1	-1.3769	TAOK3	0.990355	-0.42664	TTC1	0.81215	-0.77955	MINA	0.998835	-0.57048	FNDC4	0.930703	0.0173
GCATGTGCAGCCGAACATGT	ADAMTS17	225	81	348	416	399	263	373	182	261	1	138	2	941		PLEKHD1	1	-1.1019	MST1	0.975814	-0.088508	VPS4A	0.876873	-0.20255	HAVCR2	0.998835	-1.1457	KRT18	0.992016	-0.3722
AGGCCAGTGCGTAAAGTTTG	ADAMTS18	434	297	319	362	321	181	275	150	691	0	231	1	675		ARSJ	1	-1.2017	C7orf34	0.719681	-0.25704	FAM71B	0.81215	-0.35198	RET	0.998835	-3.4196	SIGLEC6	0.930703	-0.30201
CCGAAGTTGTACCATCAATG	ADAMTS18	197	358	294	216	268	194	311	170	137	1	73	1	724		FAM181B	1	-1.163	COL7A1	0.896977	-0.13777	TTLL6	1	-1.0548	DMD	0.998835	-3.1704	ACTL7A	0.930703	-0.14448
GTGACTGCTCAAAATCGCCG	ADAMTS18	100	469	142	173	82	58	233	166	75	75	38	5	674		PELI1	0.670563	0.79531	NAA50	0.976871	-1.1729	NUTM2A	0.81215	-1.0214	FAM150A	0.998835	-0.34879	COA4	0.971455	-0.31394
TATTGGAAGTGACATAAACG	ADAMTS18	252	47	230	185	201	178	126	105	42	0	33	0	575		IL1RN	0.591784	-0.16078	ATP7B	0.85408	0.052991	SLC39A11	0.912875	0.028425	FAM83C	0.998835	-1.6702	SEC14L3	0.79856	0.25438
ATGCAGCTATACTTATAACA	ADAMTS19	41	10	45	25	59	26	26	2	10	0	21	0	360		CD58	1	0.1179	C2orf27A	0.989096	-0.61036	USP3	0.972988	-0.0033208	OR1J4	0.998835	-2.6907	KIAA0754	0.784026	-0.17436
CCACTGAAGTATATGCTTTG	ADAMTS19	182	116	157	85	119	56	106	34	83	0	15	0	246		CAMSAP3	1	-0.70575	PREP	0.773403	-0.20499	OR8B3	1	-0.37095	OR1K1	0.998835	2.2196	VAMP4	0.907536	0.24704
GACCATCAGCACACGATGGG	ADAMTS19	642	1095	862	880	786	571	683	422	834	179	364	32	1366		VWA5A	1	-1.9537	RAB29	0.977407	0.036417	RTCA	1	-0.0098793	PNRC1	0.998835	-3.8295	MAGI1	0.745013	-0.046947
TCTGCCTATATACACGGTGT	ADAMTS19	240	356	284	262	201	127	261	137	304	0	105	4	1008		MGAT5B	1	-1.9211	KIF6	0.994346	-0.66646	FBXO11	1	-0.25989	ANKMY1	0.998835	-1.8263	VPS33B	0.930703	0.068537
AGCACGCCAACAGCTCGAGG	ADAMTS2	248	113	202	233	275	217	287	182	170	0	76	1	1330		FTHL17	1	-1.2845	PI3	0.978672	-0.041985	UGT2B11	0.972988	-0.21548	ALG10B	0.998835	-0.78871	OR1S1	0.963531	-0.18468
CCTGACATCCTCAAACGGGA	ADAMTS2	189	996	116	84	79	73	76	65	87	0	31	0	1024		SPATA31A6	1	-1.4628	LDLRAD1	0.85408	0.19759	KLF1	0.986927	-0.20258	LOC100130451	0.998835	1.1867	CELSR2	0.907536	-0.22031
CGTGATCGTGGTATTCATCG	ADAMTS2	294	1228	439	385	142	179	240	131	194	36	61	9	1038		OR10A3	0.408338	-1.9395	G6PC2	0.991894	-0.38698	TMCC2	1	-0.3739	KIAA0895	0.998835	-0.63079	UBXN2A	0.916827	0.061165
GAGCTTCCCCGGAGGCAACG	ADAMTS2	312	1098	362	385	186	112	362	162	182	28	98	3	810		YIPF2	1	-1.9395	RDH16	0.970683	-0.0079621	ARHGAP28	1	-0.36735	PKP1	0.998835	-2.0955	NAP1L2	0.971455	-0.27063
AGTGAATGTTCATCCCAATG	ADAMTS20	128	71	83	118	86	69	97	25	43	0	29	2	293		HPS4	0.75631	-0.93791	SGK3	0.957167	0.095217	GAREML	0.912875	-0.034257	RBPMS	0.998835	-0.31326	NEUROG2	0.862515	0.10638
GCCTCCGCATAAGCTGACGA	ADAMTS20	60	7	54	86	23	7	63	55	26	0	32	0	307		KCNJ11	1	-1.0938	SERPINE2	0.930027	-0.29873	SPAST	0.672529	-0.44765	L1CAM	0.998835	-1.2227	METTL11B	0.490138	-0.22752
GGCTGCTAGTGAATGGAGCG	ADAMTS20	78	217	206	169	155	49	81	46	18	0	19	0	285		MPHOSPH8	0.809366	-0.34251	CDK20	0.745343	0.55844	ZAK	0.81215	-0.24638	BMP15	0.998835	-3.0905	CRX	0.847059	-0.18138
GTGGCATTCCCTCTAATGTG	ADAMTS20	70	114	83	99	73	83	111	30	89	0	74	5	206		TSSK2	1	-2.1373	KCTD21	0.780963	-0.14649	ELOVL2	0.80368	-0.53144	CLEC19A	0.998835	4.9555	APOLD1	0.880503	0.097279
CCACATTTATATGCACTCCG	ADAMTS3	54	24	59	11	22	21	48	41	0	0	4	0	372		ZNF575	0.248441	1.8514	COL17A1	0.814406	-0.56268	HDHD2	1	0.073273	HECTD1	0.998835	0	ARHGAP40	0.976407	-0.12356
TGGCTATAAAATGTGCACCG	ADAMTS3	29	94	60	59	48	31	45	71	54	9	58	5	298		NF1	0.529516	-1.8467	SRGAP1	0.471721	0.57476	SERP1	1	-0.38604	MCF2	0.998835	-3.3697	ITFG3	0.867068	0.0030107
TGTGGTGATGAGACTGCTAT	ADAMTS3	218	266	188	193	151	121	94	39	59	4	52	1	589		PTGER4	0.357126	1.3748	GPM6B	0.926726	-0.23875	OR5M9	0.81215	0.23824	YWHAG	0.998835	-2.7952	DDX59	0.907536	-0.17542
TGTGTTAATCCAAGAAGACG	ADAMTS3	67	90	60	96	64	40	52	35	9	0	11	0	341		UNG	1	-0.79567	RSL24D1	0.667421	-0.50723	ACOX1	1	-0.47253	JADE3	0.998835	0.45719	DLL1	0.490138	0.53382
AGCGCTTTAGCCCCGCACCG	ADAMTS4	405	543	525	495	187	155	405	190	175	0	94	0	1038		HEY1	1	-1.1906	TOMM22	0.915718	-0.86107	CLIC2	0.81215	-0.052616	MAN2B1	0.998835	-2.054	VDAC1	0.9775	-0.21366
AGGGGCCATGACATGGCGAG	ADAMTS4	262	980	269	218	111	61	190	105	189	18	75	11	460		UHRF1BP1	1	-1.2232	SHISA3	0.930027	-0.024245	ZNF7	1	-0.39163	RCOR3	0.998835	-3.0059	NXPH2	0.971455	-0.17877
CATACCCAGCGTGTCGCAAG	ADAMTS4	118	175	203	152	90	44	174	71	61	215	81	9	573		GKN1	0.705867	-1.1611	BCL2L13	0.565813	0.75034	FCGR1B	0.912875	-0.49139	HCN4	0.998835	-2.4559	ADAMTS3	0.737498	0.15833
CCAGACCAAACACTCGCCCT	ADAMTS4	81	115	59	76	80	48	84	54	384	0	72	1	358		VSIG10L	1	-0.83601	XAGE2	0.950005	-0.49426	LRRTM1	1	-0.3762	DNASE2B	0.998835	2.3456	PHB	0.771841	0.14554
AACATCGACCAACTCTACTC	ADAMTS5	127	74	104	87	51	34	104	49	49	0	32	0	764		ECD	1	-0.31941	H2AFY2	0.669864	0.22044	PHYHD1	0.998904	-0.0026031	SCUBE2	0.998835	-4.828	C11orf1	0.948715	-0.14247
CTGCACGTCTACACCCGCGA	ADAMTS5	111	142	120	137	71	86	145	65	43	47	61	4	922		MFRP	1	-1.0284	SPEG	0.930027	-0.28583	VGLL4	1	0.15094	ACVRL1	0.998835	-4.1873	AOC3	0.879915	-0.30608
CTGCTTCTATCGGGGCACAG	ADAMTS5	91	50	84	87	89	62	105	107	30	0	44	0	300		CST11	1	-0.29309	PZP	0.949902	-0.41136	PRAC1	0.865778	-0.361	CORO6	0.998835	-1.19	PPP1R3B	0.993115	-0.26903
TGTGCTGTGATTGAAGACGA	ADAMTS5	314	137	342	243	181	160	295	255	200	16	109	5	790		PTGFRN	1	-1.9226	HIST1H2BG	0.949231	0.11049	XRCC2	1	-0.52641	OR5L1	0.998835	-2.1359	PTCHD3	0.992795	-0.22829
AGCATCATACACCTGACCTG	ADAMTS6	164	158	159	142	124	125	120	54	108	0	44	2	522		HEMGN	0.691464	0.38919	GHDC	0.773403	0.61277	MEOX1	1	-0.3026	FOXE3	0.998835	4.7107	MFAP4	0.993115	-0.114
TAATAAGAACTGCATTATCG	ADAMTS6	100	543	57	137	19	21	88	58	47	0	19	0	459		ATXN3	0.591784	0.89414	TIMM17A	0.994346	-0.64051	PEX5L	0.864783	-0.13503	ERCC6-PGBD3	0.998835	-0.31326	CCDC175	0.9775	-0.23523
TGGCCCCAGAGCATAGATGG	ADAMTS6	84	117	282	254	183	92	171	77	134	0	83	1	642		KRTDAP	1	-1.9285	MYO9A	0.915718	-0.52772	CD1A	0.997678	-0.52174	TBX19	0.998835	-3.9589	TRMU	0.951102	-0.20236
TTAGACAACTGTCATTACAC	ADAMTS6	130	1708	126	78	128	144	36	51	17	0	19	1	689		NDUFAF2	1	-1.3862	MTUS2	0.942303	-0.69681	NPHP1	1	-0.24105	CFC1	0.998835	-1.1457	C20orf27	0.862515	0.15673
GAAAAGCATCAACATGAAGG	ADAMTS7	205	1165	137	169	127	87	148	52	27	0	55	2	766		RPGR	1	-1.2562	OVCH2	0.526497	-0.21804	XRCC4	0.949151	-0.12249	CLIP1	0.998835	0.90241	IL9R	0.971455	-0.075898
GCCCGTAGGACAGATCCTCG	ADAMTS7	68	47	68	68	62	63	45	25	5	0	23	0	216		HOXD3	1	-1.4477	NRK	0.963167	-0.32173	PRPF4B	0.963018	-0.5794	SDC3	0.998835	-3.8898	BATF	0.862515	0.17781
GGACGCCAGGTGGCACCGAG	ADAMTS7	29	43	96	85	46	43	56	19	14	0	25	0	141		LONRF2	0.275177	-1.9328	SST	0.824237	0.29325	TRMT6	0.912875	0.17662	OR6C3	0.998835	-0.78871	FAM65A	0.958994	-0.14969
TTCTACGAGCTACAATACCG	ADAMTS7	37	25	56	60	115	80	39	33	16	0	43	0	442		PARK2	1	-1.9404	C7orf77	0.930027	-0.32006	CHRM5	1	-0.3935	STAU1	0.998835	-2.6634	NDUFV2	0.971455	-0.37506
AAACCGCTTGGTCCTACTCG	ADAMTS8	81	83	176	198	114	67	104	30	41	0	49	1	391		RIF1	1	-1.1307	PDLIM3	0.978741	-0.45587	ANAPC7	0.972988	0.051374	SMAD2	0.998835	-2.4236	MZF1	0.818093	-0.22113
AAGGACCCCGAGCCTCAGAA	ADAMTS8	222	78	270	257	203	86	242	151	158	0	69	0	640		CCDC102B	1	-1.0253	SLC16A4	0.963167	0.10726	HTR7	1	-0.29168	REPIN1	0.998835	-2.3223	SOGA1	0.948715	0.023342
CCACCCAGAGCACTACGACA	ADAMTS8	131	919	145	271	106	67	93	61	41	2	47	1	977		CNTROB	1	-1.2739	SPSB4	0.565813	-0.28599	ARHGAP26	1	0.037345	LCE1C	0.998835	-1.1457	GP6	0.930703	-0.17572
TTCAAGATCGAGCGCCTCGG	ADAMTS8	270	197	355	330	146	166	259	150	71	0	105	0	865		VTI1A	1	-1.4195	CCDC117	0.930027	-0.27753	CYR61	1	-0.10111	ASB4	0.998835	-2.5781	PMF1	0.9775	-0.41992
ACTGAAAGGTAACTCACACA	ADAMTS9	106	393	23	46	89	58	166	72	212	0	70	1	668		CCDC116	0.222353	1.6689	GIN1	0.867115	0.23014	FBXO4	0.80368	0.28375	PSEN1	0.998835	-4.1185	BHLHE40	0.9775	-0.09973
AGCCCGGAGAGATAAATGTG	ADAMTS9	115	1097	31	57	221	193	151	79	40	0	49	0	355		YJEFN3	1	-1.9396	RAB38	0.970683	-0.033684	SLC22A9	0.319705	1.1167	BTLA	0.998835	-1.6142	KIR2DL3	0.825836	-0.44592
CTGCGCCTATAAATGATGTG	ADAMTS9	202	228	109	104	105	136	153	125	54	1	41	0	532		NOX5	1	-1.9014	SLC9A7	0.976871	-0.28915	SPATA45	0.992437	-0.29049	SLC2A9	0.998835	-1.9672	WDR60	0.680432	0.13829
TGAAAGAATAGCGTACATCG	ADAMTS9	98	48	58	43	53	96	136	53	99	9	77	3	760		ATP1A1	0.184046	-1.1263	C19orf81	0.926337	-0.038681	RASL11A	0.80368	0.36263	TIGIT	0.998835	-2.5781	COPS7B	0.993115	-0.18949
AGGTGCTAGTTCAACAACCA	ADAMTSL1	135	314	76	106	48	65	52	33	107	0	28	5	296		PAPOLG	1	-1.2521	OR56B4	0.632956	0.48388	ART5	0.963464	-0.397	TTLL7	0.998835	-3.5448	ZDHHC17	0.68046	0.34173
CAGCTCGACGCACGTCACGG	ADAMTSL1	109	129	70	54	56	21	120	47	11	2	33	29	186		ZWINT	1	-1.3615	ELL2	0.526497	0.60011	TANC1	1	0.067922	ACAD8	0.998835	1.5944	ABCF3	0.9775	-0.18622
TGGAATTGACAACCGTTGAG	ADAMTSL1	168	67	236	187	47	36	145	89	263	0	117	3	342		FBXL13	0.92696	-1.9258	IFNA8	0.930027	-0.052458	ETS2	0.972988	0.16873	GDPD4	0.998835	-2.4559	CDH2	0.558295	-0.058075
TGTATGACTGGGAGTATGAG	ADAMTSL1	210	1103	173	116	92	63	162	175	19	0	38	1	381		PAN2	1	-1.0413	BLOC1S5	0.599122	-0.0032165	FBP2	1	-0.064898	MAGIX	0.998835	-3.9362	CRLF3	0.869727	-0.19
CGTACGCAGACATGACCCCT	ADAMTSL2	113	32	202	225	143	162	184	127	13	0	47	0	446		SH3GL1	0.211739	0.16432	PHYHD1	0.85408	-0.071561	SOX11	0.898393	-0.45974	RBM11	0.998835	-0.16511	YIF1B	0.686392	0.25704
CGTCCGCCCGTTGTACACGT	ADAMTSL2	67	60	61	65	25	34	66	68	4	0	10	0	221		HADH	1	-1.9007	OPALIN	0.249891	-0.22856	ALDH4A1	0.963464	-0.072276	ZNRF1	0.998835	-2.0113	PFKFB1	0.78291	0.17284
GACCGGAATCGAGTACATCG	ADAMTSL2	199	69	144	119	44	40	58	47	69	0	40	0	442		PPAP2A	0.813496	0.063117	IL15	0.84445	0.1879	SETSIP	0.996997	-0.56865	CADM1	0.998835	-3.6874	CFAP126	0.930703	-0.18019
TGACGGGCAACTATCGCAAG	ADAMTSL2	54	316	109	135	25	50	71	33	40	2	18	2	242		RAB40B	1	-0.41874	HOXC13	0.987524	-0.42262	RAPGEF5	1	-0.43292	LYSMD2	0.998835	-0.78871	CDR2	0.867068	-0.43353
ATTTCTGGAATCGTCGCACG	ADAMTSL3	150	62	108	108	75	118	154	96	5	0	14	0	308		ZNF534	0.573359	0.9421	ATG5	0.924093	-0.52849	NCK2	0.972988	-0.30836	CFAP45	0.998835	-2.4236	PCDHGA5	0.650769	0.33532
CCAAACTATTGGCTTCGCTG	ADAMTSL3	111	147	75	75	15	39	71	38	16	0	17	0	306		PPIA	0.275177	1.6647	ITK	0.106867	1.3759	WDSUB1	1	-0.019372	MRPS33	0.998835	4.9847	FHDC1	0.962534	-0.21391
CCTTGCACAGCAACATGCGT	ADAMTSL3	90	31	92	72	23	24	42	14	19	0	20	0	335		PRAMEF6	0.248441	0.83136	CA1	0.968728	0.19894	SPANXA2	1	0.053256	GIGYF1	0.998835	-3.4032	LY6G6F	0.971455	-0.24254
GCAGCAGGATCATTATATCG	ADAMTSL3	82	24	50	53	36	17	68	30	2	0	4	0	185		IL12RB2	0.629689	0.66671	EPM2A	0.814406	0.13462	KRTAP21-2	1	-0.27174	SLC36A3	0.998835	-3.6738	BMP4	0.930703	0.063913
AGGACGGTTATATCGAAAGA	ADAMTSL4	183	263	270	198	165	159	274	111	117	0	88	0	894		KAT6B	0.47665	1.0862	GGA2	0.949231	-0.52787	CKMT1A	0.898393	-0.43794	MSMO1	0.998835	-0.081164	G6PC3	0.608633	0.39482
CCTTCTCCTAAGGAGTGCGT	ADAMTSL4	338	49	217	180	180	96	208	144	91	79	75	1	1003		FAM78A	0.591784	0.41025	ZBTB18	0.833994	-0.1303	ZBTB47	0.972988	-0.47363	DYDC1	0.998835	-2.9617	VPS4A	0.89722	0.2096
GCTGCGTACTGGAAACGAGT	ADAMTSL4	27	67	42	24	36	24	45	47	10	0	25	0	976		GRAMD2	1	-1.0407	BRK1	0.95472	-0.34229	CLEC18B	0.879549	-0.47363	ARF3	0.998835	-3.5597	PTGS2	0.930703	-0.2769
GGGGGCCCCCTCGGTCAGTG	ADAMTSL4	903	1581	682	704	534	438	590	414	304	0	209	14	1052		KIF14	0.997718	-0.54403	PPARGC1B	0.997378	-0.19447	DHRSX	1	-0.47069	EMD	0.998835	-3.3004	RGS10	0.971455	-0.22293
AGAACTCAAACTCGATGCCA	ADAMTSL5	115	182	132	114	36	22	77	27	181	0	42	1	462		GLYR1	0.555109	0.95756	SELL	0.949231	-0.47409	M6PR	1	0.093631	FAM196A	0.998835	-4.0672	RABGEF1	0.962534	-0.21913
GCACACTGTAGGTCTCGGAA	ADAMTSL5	219	274	168	173	160	131	160	130	37	0	51	0	788		ZNF785	0.472271	0.3767	GLB1L2	0.978877	-0.5078	AK9	1	-0.40072	FRS2	0.998835	-5.2881	C6orf106	0.930703	-0.29479
GGATGTGTCTGGCGCCCTCG	ADAMTSL5	108	800	198	134	71	70	140	50	111	4	88	0	371		OR52I2	1	-1.1549	THUMPD2	0.992354	-0.19909	SCAND1	0.912875	-0.039339	GAGE1	0.998835	-1.1728	TMEM161A	0.487852	0.36297
TGGTCTACACCCGAGACACA	ADAMTSL5	114	88	152	112	36	49	190	72	149	0	69	0	511		ATRAID	1	0.24309	C19orf26	0.930027	0.11177	HIST1H2AJ	1	-0.57717	NRN1L	0.998835	1.6543	OR6S1	0.967773	-0.24437
CAGGTGCTCGATCTTCATCA	ADAP1	49	36	81	71	52	30	107	41	148	0	25	0	307		ZSWIM6	1	-0.065446	CIB2	0.949902	-0.24385	CD59	0.81215	0.27186	FAM83E	0.998835	-4.4176	ELL3	0.9775	-0.28799
GCTTCCAGAGAAAACCCTCA	ADAP1	30	0	71	93	32	33	35	11	35	0	26	0	170		ECEL1	1	-1.1557	DNAH8	0.997378	-0.42679	HLA-C	1	-0.50104	COL9A1	0.998835	-0.78871	CALML4	0.979818	-0.019911
GTGGGCCGGTAGTAGAAGGA	ADAP1	458	349	421	332	252	226	379	186	352	484	237	2	1021		ADAR	1	-1.9152	TPRN	0.997378	-0.54112	SNCAIP	1	-0.55369	DLG2	0.998835	-4.2438	MAPKAPK2	0.916827	-0.20318
GTTTGTGCTGACAGAACGAG	ADAP1	84	17	70	45	55	97	49	46	1	0	13	0	232		FKBP5	1	-1.1307	ZBTB7B	0.976871	-0.13009	TPBGL	0.672529	0.076833	RPP25L	0.998835	-1.4317	COL22A1	0.951102	-0.18249
CCTCCTGAAGTACTTCACAA	ADAP2	35	32	108	97	69	34	89	57	63	0	3	0	577		ZNF70	1	-1.1481	TAF8	0.918011	-0.43119	SHARPIN	0.966785	-0.18397	NGFRAP1	0.998835	-2.4874	CCDC151	0.862515	0.17364
CTGGGACGACAGTATTGTGG	ADAP2	164	800	149	100	150	83	319	136	99	3	112	5	580		SMIM9	1	-1.869	TMEM145	0.684578	0.24181	NEURL1	0.972988	-0.31063	SPRED1	0.998835	5.6918	CTDSP1	0.847059	0.14713
TGATGTCAGGGAAGTTACGG	ADAP2	94	15	95	100	59	40	157	129	15	0	29	0	397		XKR5	1	-1.9164	SLC35F5	0.773403	0.0021153	SIAH2	0.997678	-0.32346	BCAR3	0.998835	4.0889	ANXA2R	0.9775	-0.03898
TGTTTGTGTATCATGAAAGT	ADAP2	8	0	53	50	37	23	50	14	82	259	55	4	275		RBM22	1	-2.4882	PDE6G	0.688381	-0.53987	PARPBP	0.868594	0.36442	IGSF6	0.998835	-2.5183	ETV3L	0.867068	0.16377
AGGCAATCAACACCTCTCTG	ADAR	110	20	131	27	30	18	19	13	103	0	21	0	324		DDX52	1	-1.3439	DUSP4	0.997596	-0.47486	NRIP2	1	-0.16594	SPIN2A	0.998835	2.3964	MSANTD1	0.381753	0.54639
CGTTCTCCCCAATCAAGACA	ADAR	46	10	64	17	3	7	10	4	1	0	7	0	428		OAT	1	-1.85	PHLDA2	0.990355	-0.20003	GRTP1	0.972988	-0.40887	RPS6KB2	0.998835	4.6437	UBR5	0.680432	-0.5009
GTGCATACACTCAAGCAGTG	ADAR	180	223	136	83	57	38	99	43	67	0	52	0	573		HHATL	0.851439	-1.9101	NPTX2	0.990355	-0.35153	FAM179A	1	-0.25152	SLC22A6	0.998835	-2.6634	CCT6A	0.914665	-0.63592
TTCTTGTAGGGTGAACACCG	ADAR	162	59	96	41	26	47	62	14	31	0	21	0	552		ZKSCAN4	1	-1.517	MKNK2	0.990786	-0.11562	TRMT61A	0.438332	0.48466	TMEM63C	0.998835	-4.3246	RSPH10B	0.78291	0.20303
GGTGAATACATGAGTGATCG	ADARB1	273	841	193	153	76	169	143	46	207	0	123	0	420		SLAMF9	1	-1.8533	HFE	0.826828	-0.31832	C6orf106	0.963018	0.2857	LOC728485	0.998835	-2.0113	EMILIN1	0.911397	-0.30165
TCAGGTCACCAAACTTACCC	ADARB1	122	48	67	83	75	55	98	45	18	0	37	0	837		ACTL6B	0.75631	-0.34373	S100A7A	0.773403	-0.31689	CDC37L1	0.972988	-0.89657	PSTPIP1	0.998835	-3.5745	FUS	0.867068	-0.32054
TTCAGAAATCAGAGCGAGGG	ADARB1	749	2493	557	500	322	187	476	179	249	0	147	0	1030		NT5DC2	1	-1.8597	YWHAB	0.930027	0.23938	PARK2	1	-0.14817	PRAMEF9	0.998835	-3.5745	TSSK6	0.985998	-0.39205
TTGGAGCCCACGTAAAAGGG	ADARB1	303	422	393	404	326	259	349	162	143	163	82	4	877		BNIP1	1	-1.8714	NXNL1	0.814406	-0.7133	SLC35A4	0.501155	0.30891	PRMT3	0.998835	-3.1109	KRTAP9-8	0.9775	-0.11004
CAGAGCGATCGATATTCGTG	ADARB2	209	286	174	161	113	119	190	77	133	0	88	0	483		POLK	0.46436	1.1607	SPATA6	0.641119	0.45035	CDH9	1	-0.3012	RCBTB1	0.998835	7.8262	OSTM1	0.816407	0.2383
GGCGTTGGGGAACTGCACGA	ADARB2	178	149	275	161	153	113	300	182	105	0	71	1	923		ARMC4	1	-1.0868	GFRA2	0.875623	-0.34402	CCDC140	0.947831	0.13399	PADI2	0.998835	-2.6355	KLHL42	0.952782	-0.082242
GTGGACGGCAGGACGTTCGA	ADARB2	312	1252	327	314	254	275	250	191	198	0	102	0	725		LAMTOR4	1	-1.2386	KRT40	0.719681	-0.56922	NDUFAF1	1	0.0068105	ESR2	0.998835	1.9106	GHR	0.932978	0.026275
TCCTGGCATCACAAACACGG	ADARB2	111	277	93	40	45	79	76	59	113	0	24	0	705		FGF17	0.853387	-0.79189	LOC100134391	0.942303	-0.080612	CHRNG	0.81215	-0.32779	OR9G4	0.998835	-2.2134	RPL8	0.9775	-0.72205
ATGCTGAGGTCATAGCCAGA	ADAT1	318	359	272	329	375	284	161	116	127	10	82	2	753		CD226	1	-1.4388	MED23	0.928412	-0.46396	UGT1A8	1	-0.55067	PNPO	0.998835	-2.5485	RRH	0.618094	-0.18663
CTATCACTTTGGCACTACCA	ADAT1	82	16	85	71	68	67	125	91	41	1	22	0	536		VWA5B1	1	-1.0645	APCDD1	0.997378	-0.20861	SCCPDH	1	-0.80288	GDF3	0.998835	-2.1752	PCDHGA11	0.806643	0.15936
GCATCCGAGGACGTTCCATC	ADAT1	155	854	65	69	45	79	73	26	10	0	27	0	209		AP4S1	0.248441	-1.9073	CKB	0.942037	-0.18128	DZIP1L	0.988122	-0.4149	SBK2	0.998835	-3.5297	SLC4A3	0.78291	0.20591
GTGGACATTATTGGCAGCGG	ADAT1	145	270	69	54	109	73	181	109	0	0	9	1	325		SPRR2B	1	-0.62527	FKBPL	0.872281	-0.023603	NEB	1	-0.51665	PPAP2B	0.998835	-2.4874	FAM117A	0.930703	0.025847
CACTTTGACGACACCAATCG	ADAT2	245	383	273	346	227	233	225	147	235	0	106	1	665		SALL4	1	-1.0503	ANXA3	0.904278	-0.2793	PAX2	1	-0.17885	C9orf172	0.998835	-2.984	CCDC86	0.867068	-0.48413
GCAGCTGCACACATAATGCA	ADAT2	2	17	131	71	18	24	0	1	0	0	4	0	907		SMIM18	1	-1.9068	BOLA3	0.773403	-0.5638	AASDH	0.972988	-0.35264	ASNSD1	0.998835	-2.0955	FBXL21	0.838529	0.30127
GGAGACCGAAAAGTGGATGG	ADAT2	146	199	145	96	158	147	82	56	38	4	61	9	691		OR2A4	1	-1.1616	MBP	0.825622	-0.059858	SEPTIN10	0.908287	-0.42274	CD99L2	0.998835	-2.5183	ZC3H15	0.850921	-0.29799
TGACAGCCATATACAACCAG	ADAT2	5	34	103	104	4	7	4	0	0	0	3	0	551		LRFN3	1	-0.52933	MRPS17	0.915718	-0.30425	MARCHF9	0.363823	-1.0723	CBR1	0.998835	-0.78871	C2orf57	0.994377	-0.16621
CCCACACCGCCCGCTCCATG	ADAT3	249	847	331	388	156	230	67	31	4	0	31	3	764		HSPG2	1	-1.4523	MRFAP1	0.987741	-0.69732	KRTAP24-1	1	-0.073661	CSNK1E	0.998835	-2.054	KDM6B	0.874227	0.11985
CGAGGCCGGGTCCACTACCA	ADAT3	126	145	235	195	59	87	15	6	0	0	2	1	668		OSTN	1	-1.1441	GALK1	0.565813	-0.32124	SMUG1	1	-0.36704	WEE2	0.998835	2.1074	CDK5	0.727922	-0.064433
GCTTCTCGGACAGGACAGGG	ADAT3	41	54	128	69	46	17	16	3	1	0	1	0	350		GPR75	0.591784	-1.9056	C8orf76	0.987383	-0.31609	FAM229A	0.438332	-0.36704	TOR3A	0.998835	-3.1508	SLC17A9	0.455788	0.6836
TTGTCCTCGTGGAAGGACGT	ADAT3	394	850	479	440	245	223	149	95	26	832	53	16	918		EFHD2	1	-1.8778	LYPD6	0.993488	-0.58197	TNS4	0.961956	0.095415	RFTN1	0.998835	-0.095793	C6orf15	0.971455	-0.30253
GAGTGTCCCTTATGGCTCAG	ADCK1	127	59	141	125	66	43	131	181	16	0	27	1	405		MRPS28	1	-1.6732	C2	0.947838	0.14055	PIK3CD	1	-0.024588	CFHR1	0.998835	-3.8779	PXDNL	0.727922	0.2009
GCTTCGATGACACCCCTCTG	ADCK1	119	1413	86	93	114	72	162	128	26	47	42	0	275		WHSC1	0.621911	0.57051	BEX4	0.837954	-0.28668	LIMD2	0.972988	0.11702	SLA	0.998835	3.5908	CNTD2	0.963693	-0.20142
GGTGCGGAAGCACCCCGGCA	ADCK1	236	322	150	213	177	77	148	66	43	1	41	0	288		PPP1R12C	1	-1.9006	FAM126B	0.814406	0.32885	DUSP5	0.870878	0.22518	TNFSF15	0.998835	-1.9672	LOC400736	0.8936	-0.1763
TTTCAGATCTCACGCCACCT	ADCK1	319	194	137	160	86	84	151	79	63	299	60	7	475		HIST1H2AL	1	-1.897	ZMAT4	0.930027	-0.45757	AP1M2	1	-0.36656	YTHDF1	0.998835	-2.7176	JOSD1	0.490138	0.47636
CCTCCGAAAACAGATCGCGC	ADCK2	69	67	120	91	87	58	204	73	23	0	50	0	996		CYP39A1	1	-1.6607	ADI1	0.820732	0.20453	VCL	0.972988	-0.4215	TGIF2	0.998835	2.6379	EGR2	0.838529	-0.18776
CCTGGTTGGATCAAATGCAG	ADCK2	169	140	134	122	145	107	207	167	249	2	78	0	987		PMS1	0.705867	-1.8447	PARD6A	0.982478	-0.46822	ZNF700	1	-0.0053681	CDK15	0.998835	-0.16511	TMEM55B	0.9775	-0.28782
GGCGTATGCTTTGTACACCT	ADCK2	237	219	349	208	176	199	202	107	428	1	127	4	1185		RRP12	0.248441	-2.7897	PRDM13	0.623033	0.47133	MECOM	0.744756	0.35592	RTCA	0.998835	-2.054	TRMT2A	0.930703	-0.2112
TTCGCCGACTCAGAACGTCA	ADCK2	111	60	119	120	92	64	136	60	281	0	56	3	1142		UXT	0.591784	-2.7897	C9orf131	0.994346	-0.46393	SGOL2	0.987047	-0.39986	CDH19	0.998835	-4.8585	OR2T2	0.965148	0.098683
CCGAATGAAGGGCGGCCGCG	ADCK3	229	355	143	113	139	100	121	81	103	0	109	4	292		MOSPD2	1	-1.0673	MSANTD3-TMEFF1	0.983344	-0.46393	CARTPT	1	-0.1696	OR51B6	0.998835	-1.1485	CTSC	0.872719	-0.27558
CCTGGCTAAGATCTTCGAGC	ADCK3	158	72	160	81	94	78	143	136	6	0	17	4	900		GJB6	1	0.3357	ACADVL	0.997596	-0.41848	BCAS1	0.378902	0.75233	OGFOD3	0.998835	-2.4874	KRTAP6-1	0.650769	0.18732
CCTGGGTCATGCCCACAGCG	ADCK3	259	158	292	263	106	139	142	133	203	1	78	1	323		LOC101929983	1	-0.10261	XKR9	0.924093	-0.2161	CSDE1	0.940755	0.039764	SV2A	0.998835	-2.1359	HIST3H3	0.882391	-0.22219
TGTCCGAGGCCAATGCAGAG	ADCK3	90	41	256	164	180	90	134	61	90	0	37	0	374		TMEM131	1	-0.87993	LRIT3	0.997596	-0.37939	TBC1D4	0.81215	0.28939	SEMA6D	0.998835	-2.054	GDF2	0.911397	-0.087622
GCACCTTGCGTTCTCGAGAG	ADCK4	66	30	107	83	35	15	95	55	0	0	19	0	187		ADIRF	1	-1.5347	NUDT12	0.994436	-0.17994	C11orf80	0.972988	0.21163	FBXO10	0.998835	-2.2134	KLHL1	0.976407	-0.39416
GGAGTGTGACTACCGTCGTG	ADCK4	315	773	263	275	248	209	429	251	136	0	82	1	972		ACTN2	0.872224	0.14927	TAGAP	0.977407	-0.42084	PTPN1	0.963464	0.1205	C20orf195	0.998835	-0.57048	BEX2	0.558295	-0.042752
TAAGGTCTGCACAATCCGCT	ADCK4	26	681	65	108	39	64	159	178	145	0	69	5	447		TNFAIP8	0.698046	-1.8518	RPL35	0.995286	-0.40217	HOXA3	1	-0.071477	INSL4	0.998835	-3.4032	HGD	0.862515	-0.12584
TTAAGGAGCTGTGCACGACA	ADCK4	152	343	163	178	157	124	193	153	78	0	69	3	817		ADAP2	0.612739	-0.59058	KIDINS220	0.976871	-0.49912	PANX3	0.912875	-0.18804	IFI27	0.998835	-3.3697	MMACHC	0.9775	-0.014621
CACCCCTCGAAGGACAACAT	ADCK5	237	325	197	162	111	188	178	161	85	892	139	0	991		SLC39A3	1	-1.1965	FGF21	0.92643	-0.26533	DRD4	1	-0.29354	ZNF700	0.998835	-1.1485	XRN2	0.976407	-0.36252
CGCGGGGCACCACGACGTAG	ADCK5	418	527	347	328	371	270	439	330	255	83	151	7	926		INHBA	1	-1.9007	C6orf136	0.942303	-0.50197	OR6K3	1	0.071459	TSN	0.998835	3.209	ITPKA	0.759541	0.22175
GTGCCTCTGCCATGACATAG	ADCK5	512	939	631	520	448	341	507	388	332	16	250	3	1346		JMJD7	1	-1.1124	MACC1	0.526497	-0.08311	MYOZ3	1	-0.27079	MYLK2	0.998835	7.4159	SEC14L6	0.985423	-0.22205
TGCCAGGATGTGGGTCCGAG	ADCK5	292	315	305	215	245	110	206	165	149	6	119	2	468		MBD6	1	-1.1613	PML	0.780963	0.19801	ITPKA	0.841975	-0.39261	PIWIL1	0.998835	-2.0955	CES3	0.930703	0.065745
AACCGGGTTACGGACATGAG	ADCY1	86	1078	291	188	177	141	233	172	126	0	102	0	529		MOGAT3	1	-1.454	KLF15	0.950005	0.026011	CYB5R2	0.501155	0.6856	GPR183	0.998835	4.2332	ADAMTS10	0.855117	-0.22336
CATGTTCAGATCCACCTCGG	ADCY1	102	90	204	144	57	65	126	71	129	0	33	3	559		CELF3	0.698046	-1.8613	C22orf34	0.845193	0.20945	PEX19	1	-0.50519	HLA-DQA1	0.998835	-1.6142	ENTHD2	0.869727	-0.062254
CCCAGACGAAAGGACCACCA	ADCY1	256	305	221	225	277	241	267	113	211	0	87	3	1021		SLC29A1	0.879411	-0.022935	PTGES3	0.992354	-0.29055	NAB2	0.898393	0.067768	ZBTB39	0.998835	-1.1594	ITIH6	0.9775	-0.31442
CGGGGTGGTGTAGACAACGT	ADCY1	180	129	176	136	110	106	143	69	46	0	44	0	407		AGXT2	0.621911	-0.60631	PPP1R12A	0.869814	-0.348	NUDT22	1	-0.44327	STRA8	0.998835	3.0469	FYN	0.916827	-0.27876
AATGCTTACCTATCTTGACT	ADCY10	137	647	159	111	103	41	98	70	463	0	60	0	967		OR2V2	1	-1.8895	DENND4A	0.942303	-0.38182	LRRIQ1	0.897584	-0.28195	STRA6	0.998835	-2.5485	SERPINB7	0.862515	0.23365
AGAAAACAGCCTACGAGCTG	ADCY10	630	693	575	552	316	413	391	295	163	0	128	6	1028		ERBB2IP	0.636778	-1.8645	NXT1	0.773403	-0.29382	OR56A1	0.908287	-0.037564	ZNF526	0.998835	-3.4196	OR5H6	0.855117	0.17558
GCACAGGGAATGTTAACGAA	ADCY10	169	70	320	213	149	107	245	213	84	5	62	1	719		IL27RA	1	-0.9668	BRD3	0.996974	-0.25071	PAXBP1	0.864783	0.51187	TMEM179	0.998835	2.5082	LRRC74A	0.9775	0.018136
TCACAAACACAATCGTCACT	ADCY10	262	151	244	207	234	174	200	103	98	0	64	1	790		AFP	1	-1.5194	GPR142	0.950005	-0.36894	CNN1	1	-0.32551	SLC44A3	0.998835	-0.88658	KRTAP17-1	0.992878	-0.12485
ACTCCAAGTACCGGGTCATG	ADCY2	278	303	295	175	240	137	176	80	58	11	66	0	430		FAM213B	1	-1.1686	CPEB3	0.894106	-0.31059	CASP4	1	-0.51885	DGCR6L	0.998835	-1.8748	MARCO	0.951102	-0.21571
CAGGCAGACGCTAAGCACGA	ADCY2	316	160	189	178	85	76	156	82	379	0	152	0	833		PSMD1	1	-1.8309	MRPS11	0.916573	0.15419	CSGALNACT1	0.912875	0.13958	CIB1	0.998835	-2.5781	EPHB4	0.855117	0.22692
CCTGTAATTGCATCAAGTCG	ADCY2	231	90	382	217	151	244	124	98	16	0	54	3	482		ASNS	0.441842	-1.887	NDUFS7	0.926337	-0.19278	FCN3	0.972912	-0.48583	FAM111B	0.998835	-3.2644	PLCL1	0.967773	-0.018065
TGAAGCGGCATACAAACGTG	ADCY2	122	23	129	80	48	50	143	72	88	0	52	1	191		GTF2A1L	0.770745	-0.24843	DAAM2	0.707911	0.38361	DMBX1	1	-0.61998	EPHB2	0.998835	1.3211	CEP95	0.78291	0.46352
AGCTGTCTCCAGTACTACAC	ADCY3	174	202	125	108	83	70	135	62	55	0	25	1	734		HDDC2	1	-1.1836	RPH3A	0.582258	0.47018	BUB1B	0.912875	-0.10533	WDR48	0.998835	-0.68372	SLC8A2	0.867068	-0.39814
CCACGGAGATGATCACGATG	ADCY3	144	57	115	79	67	71	126	84	169	36	125	3	551		FDX1L	0.169885	1.0325	SRY	0.928412	-0.37102	MEIS2	0.987047	-0.44765	PDZD7	0.998835	-0.57048	RSL1D1	0.967773	-0.16815
GTCGATGAGTATCTCGACCA	ADCY3	173	146	228	155	109	61	190	79	8	0	8	0	479		OSBPL1A	1	-0.56684	SLC2A13	0.91444	-0.42664	ABHD8	0.80368	0.43511	PSD4	0.998835	-1.8748	MUC6	0.982801	-0.21456
TCTCTTCTAGGTAATCACAG	ADCY3	0	2	0	1	0	0	0	0	0	0	0	0	20		TRIM15	1	-1.8848	WWC1	0.83522	0.10251	CYB561A3	1	0.064962	GLT1D1	0.998835	-2.0955	PBRM1	0.9775	-0.39289
GGAGAGGTTGGAAATCATGG	ADCY4	51	11	8	20	7	3	36	41	5	0	1	0	174		GMDS	1	-0.91233	C10orf131	0.530213	0.1014	PRAMEF6	1	-0.47569	C19orf71	0.998835	6.4095	GFOD2	0.9775	-0.195
GTGGCCCAAGATACAGCCCG	ADCY4	50	15	40	33	38	29	61	38	3	0	20	0	127		NHP2	0.517272	-2.6957	BPIFA1	0.970683	-0.067945	CYP2C19	0.972988	-0.061635	CST5	0.998835	4.2817	PLCB4	0.862515	-0.13944
TGGAGGCAGGCGGTGTACCA	ADCY4	125	16	94	69	51	48	106	125	23	0	27	1	256		PRKAG3	0.591784	-1.8933	DAZ1	0.553832	-0.19707	ME2	1	-0.4006	ANKRD22	0.998835	-2.2506	GLIPR1L2	0.983532	-0.31394
TTCATCATCTAGTCCCCGGG	ADCY4	92	593	185	161	115	144	121	125	10	0	31	1	583		TRAPPC8	0.47665	-1.7866	RBL1	0.994346	-0.1532	TOX	1	-0.19923	GRTP1	0.998835	-3.5891	MS4A1	0.962534	-0.23991
AGCCGCTCCAGTTTGTCCGA	ADCY5	46	22	82	113	51	19	107	66	69	0	24	0	279		KIF4A	0.621911	-1.0684	KIF27	0.820732	-0.17521	COMTD1	1	-0.46946	C16orf86	0.998835	1.0914	HTR5A	0.985998	-0.11557
AGCTACACTCACCTTTACGC	ADCY5	76	23	54	63	71	63	81	42	20	0	15	3	652		FST	0.957193	-1.8348	FAM49A	0.837954	-0.27388	HSPB11	1	-0.53469	RTN2	0.998835	7.838	CDCA7	0.760684	0.45858
CACAGCGGGCGAGTACACTG	ADCY5	175	23	148	180	144	68	183	108	16	9	28	0	475		NOTCH3	1	-1.5641	OR13C8	0.976871	-0.40241	C11orf73	0.879549	-0.15782	S100A3	0.998835	-2.2869	PRAM1	0.308688	0.12024
GACGACGATCCTCCGCTGAG	ADCY5	199	122	297	230	144	125	279	124	51	0	51	0	505		CTSD	1	-1.3373	CD9	0.975814	-0.28099	NIPA2	0.972988	-0.24423	OXNAD1	0.998835	-3.6874	NT5C1B	0.855117	-0.39172
AACACTGCAGTACCTGAACG	ADCY6	334	1339	310	336	229	217	413	188	98	0	82	0	988		CRIP3	1	-1.5611	EML6	0.964383	0.039285	ZNF609	0.972988	-0.38412	NUMBL	0.998835	-3.4032	HLA-B	0.992795	-0.13706
ATAGATCCCAAGCATCAGGG	ADCY6	82	753	161	126	127	129	132	99	116	0	36	0	645		DMAP1	1	-0.95879	CGB	0.872787	-0.18801	VSIG2	1	-0.27914	SLC26A11	0.998835	-1.1273	DPP9-AS1	0.907536	-0.18269
GATGACGCCTTCATCCGGAG	ADCY6	43	33	107	62	17	32	71	12	1	0	2	0	317		MDN1	0.528064	-4.7563	MCM6	0.896977	-0.097217	ASXL2	1	-0.85638	ZDHHC19	0.998835	-1.3653	LTA	0.979818	-0.23674
TTGGCCTGGCAACTTAACCG	ADCY6	56	165	50	50	90	91	60	95	2	0	11	0	344		MAS1	0.621911	-1.8826	COX5A	0.915644	-0.30696	PKNOX1	0.998427	-0.46697	SMC1B	0.998835	-2.8202	KCNC1	0.867068	-0.23109
AGAGGCACCAGAATGTCAGG	ADCY7	125	61	239	196	53	44	153	156	58	31	39	4	462		ZDHHC21	1	-1.3536	P3H3	0.814406	-0.38695	HID1	0.960226	-0.15319	GBX2	0.998835	-3.4835	TNFAIP8L1	0.91595	-0.25552
CCGTAGCCGGGTGCACATCA	ADCY7	59	130	116	121	166	76	57	22	218	0	239	0	257		ELMO1	1	-0.48268	KLK15	0.837954	0.19307	LTA	0.646206	0.1122	EPM2A	0.998835	-1.6702	GOSR1	0.907536	-0.044507
GCGTGGGTAGGCAGCGACAC	ADCY7	21	25	27	16	12	5	9	20	23	5	10	1	92		ZNF433	1	-0.65315	FHIT	0.970683	-0.023551	MAP3K7	1	0.036055	LOC729159	0.998835	-3.4835	MIEF1	0.536244	0.43912
TGTACGTCGAGTGTCTCCTG	ADCY7	104	116	189	185	75	89	223	160	49	0	82	0	475		MAP3K5	1	-0.27003	KPNA7	0.814406	-0.38286	LOC100130451	1	-0.25478	LMX1A	0.998835	-4.253	SFRP1	0.976407	-0.35608
ATTTCCAGGACAACAAACCG	ADCY8	126	79	71	76	28	34	106	39	5	112	9	4	408		RANGAP1	0.000275	-1.7097	TMC8	0.681257	-0.22249	GUCA2A	0.926922	-0.28559	SPIN4	0.998835	-3.3004	CHD1	0.88739	-0.15971
CAAAACACGATGTTGACATG	ADCY8	136	403	203	234	178	143	156	110	275	3	125	2	548		BORA	0.621911	-1.7097	P4HA2	0.85408	-0.22489	BFSP1	1	-0.48398	SLC5A12	0.998835	-1.8263	DYDC2	0.963531	-0.179
CGATATTTAAGATGGCACCC	ADCY8	124	988	188	138	104	71	91	74	8	3	20	0	392		KLHL28	0.894421	-1.8369	CA7	0.975814	-0.20857	JSRP1	0.771012	0.35935	USF1	0.998835	-0.88658	PRSS41	0.911397	0.046269
GCTGCAGGTCATCCTCCAAG	ADCY8	186	152	144	146	97	91	199	118	57	0	60	4	436		RMND1	1	-1.4619	OR2F2	0.865383	-0.089943	URGCP	1	-0.25451	UGT1A1	0.998835	-1.1237	ADCY1	0.937069	-0.24907
GATATCGGGTCAGAGAGCCA	ADCY9	330	320	247	254	150	196	252	90	79	0	59	1	711		MRPS24	1	-1.3866	ACSS1	0.977407	0.03064	SAMD5	0.81215	-0.37743	SIK3	0.998835	-3.131	PLEKHG3	0.894467	-0.02708
GCTACCACGTCACTGCATCG	ADCY9	269	620	297	260	169	164	196	133	140	0	41	2	653		IFNB1	1	-1.3897	ISX	0.684578	0.40452	LRRN4	0.81215	0.22596	CDKAL1	0.998835	-3.3004	AAK1	0.455788	0.0273
GGGAGACTGTTACTACTGCG	ADCY9	291	679	407	312	256	251	379	148	215	2077	181	4	1000		GLTSCR2	1	-1.3363	GOT1L1	0.930027	0.095932	FREM1	0.879549	0.26592	CTSB	0.998835	-3.5745	APOL4	0.9775	-0.064092
TGTACGCCCGGCATTACGCG	ADCY9	233	81	188	221	184	169	217	269	81	132	97	8	531		GPAT2	1	-1.4676	COL20A1	0.994346	-0.26645	KIAA0195	0.81215	0.32939	KCNV2	0.998835	-2.6907	AQP3	0.967773	0.023004
AGAGGAAGAGGCGTACGGCG	ADCYAP1	112	12	128	120	64	65	88	31	60	0	40	3	240		NUPR1L	1	-0.96266	RADIL	0.85408	-0.19611	EXO1	0.796883	-0.6491	OOSP2	0.998835	-2.2869	TMTC2	0.848766	0.14686
GAAGCACCTGCAGTCGCTCG	ADCYAP1	227	540	183	168	161	150	217	94	80	305	88	8	424		ATP5D	1	-1.8151	BTAF1	0.987741	-0.23172	WDR54	1	-0.40578	NPAS1	0.998835	-2.2506	UGT2B28	0.8936	-0.32633
GCTGCCAGACTTCGATGGCT	ADCYAP1	24	46	101	108	43	19	162	70	8	0	9	0	277		PPP1R3D	1	-1.7053	SULT1A1	0.24092	0.48031	PYGM	0.868594	0.21941	SPIC	0.998835	-1.3653	KCNV1	0.9775	-0.2366
GGCCTCGTTAAGGATCCCGT	ADCYAP1	118	43	109	114	66	53	80	46	30	0	15	5	334		PDZK1IP1	1	-0.95372	KCNE2	0.881376	-0.48141	NUP50	0.972988	-0.51357	TRIM6-TRIM34	0.998835	-3.5891	GRIK1	0.711008	-0.05363
CGAATCTTCAACCCAGACCA	ADCYAP1R1	47	105	67	90	50	58	104	49	9	0	38	0	390		CNTN1	1	-1.552	ZNF766	0.80252	-0.20054	WDR92	1	-0.92735	SSNA1	0.998835	-1.8748	LBP	0.320041	0.57647
GGTGAGCCGGAACTGCACGG	ADCYAP1R1	227	201	193	195	113	80	216	235	158	64	158	7	751		PRB1	0.813496	0.063306	HIST1H2BN	0.824237	-0.70414	OCM2	0.972988	0.072159	COX6B2	0.998835	-4.4499	MPL	0.918246	-0.19249
TGAATATGAATCTGAGACTG	ADCYAP1R1	54	905	85	103	73	45	117	64	26	2350	28	3	342		WDR70	1	-1.1913	LRRC57	0.994346	-0.44656	SSX4B	0.771012	-0.038036	BPY2C	0.998835	-3.4991	KLF15	0.558295	0.15601
TGTGGGACAACATCACGTGT	ADCYAP1R1	261	202	296	345	156	129	189	93	170	0	115	0	749		WRNIP1	0.591784	-1.067	SPATA31D1	0.822688	0.3101	ULBP2	1	-0.18038	LPO	0.998835	-3.8539	HMHA1	0.9775	-0.14598
ATTATCGAGCATCCGCATGA	ADD1	214	217	216	197	185	172	193	107	141	0	146	0	1536		TLCD1	0.310978	0.66865	NR6A1	0.969604	0.071783	ARPC5	0.912875	-0.54841	FGF20	0.998835	-4.5278	SPATA31D3	0.830789	0.23589
CCTCTTGCCAATCTCCCCGG	ADD1	315	362	280	223	162	130	199	156	198	0	130	3	824		TMEM110	0.666297	-0.7395	PLCB2	0.976623	-0.080392	TM9SF4	1	-0.38905	LIPK	0.998835	-1.6142	FNDC8	0.980203	-0.029449
GACTAGCAGATCTCTTTGGG	ADD1	237	286	250	207	166	173	217	93	140	2	91	1	545		EHF	0.591784	0.75326	EVC2	0.836631	0.038389	CDC42EP3	0.972988	-0.36427	CNPPD1	0.998835	2.8235	L3MBTL2	0.88739	-0.10259
GTAATGCCAATAGGCCTGTG	ADD1	676	832	675	588	516	601	419	282	326	0	195	2	1246		NMD3	0.394952	-1.3909	DAND5	0.997378	-0.3484	ROPN1L	0.912875	-0.69339	MBD3L1	0.998835	-2.4874	XPA	0.893753	-0.085288
ACTCGGCCATCTATGCAGCG	ADD2	212	376	361	308	205	129	216	126	64	86	76	5	598		GPR180	0.61945	-0.50692	IGFL1	0.915718	0.12297	GNLY	1	-0.56066	WNT4	0.998835	-3.1109	CBLN1	0.993115	-0.18257
GCTGAGTGACACCTATGTCA	ADD2	272	160	138	132	115	118	163	65	97	0	66	0	649		NHS	1	-0.31094	LRRC45	0.684578	0.91144	RASSF10	1	-0.69339	ELN	0.998835	-2.5183	CLTCL1	0.680432	-0.27266
GGAGAAGCACCGGCCCCATG	ADD2	198	398	332	239	155	143	269	161	99	0	111	0	803		CLEC4C	0.75631	-0.33177	ARPP21	0.551081	0.61406	TMEM196	0.80368	-0.33041	GSC	0.998835	-3.8295	UBE2N	0.661818	0.90857
GGTGCTAAGAAACCATGGAG	ADD2	110	119	159	100	111	93	132	76	49	0	19	0	499		C15orf26	1	-0.4737	OR2D2	0.88251	0.14274	RPAP2	1	-1.0967	ADPRM	0.998835	-2.4236	XBP1	0.992016	-0.26156
AAGGATCCCACATTTCATGG	ADD3	41	68	131	103	94	76	93	69	28	7	31	0	433		AKAP2	1	-1.4162	OTUD6B	0.987741	-0.25824	GABRG2	0.771012	0.48418	PPP1R16B	0.998835	-1.1457	BACH2	0.872719	-0.27509
ACCCAGAATACATTAGGGAG	ADD3	124	307	125	116	82	63	107	45	105	0	72	1	346		BLM	0.919607	-1.2515	CRISP1	0.968728	-0.35743	PYCR2	0.912875	-0.34081	RAB1B	0.998835	-0.3054	FGF13	0.991723	-0.37827
CTAGGCTTCTCTCGAATGAG	ADD3	244	1961	147	204	133	130	190	59	228	0	80	0	489		WFDC10A	1	-1.1757	GP1BA	0.997596	-0.35743	VPS28	0.80368	-0.67733	SYNDIG1L	0.998835	-2.1752	TMEM140	0.911397	0.057261
GTCTACAAGTCTGTACAGGC	ADD3	98	624	141	152	62	99	90	61	56	51	19	0	635		LIN7A	1	-1.8642	TMEM127	0.73785	-0.3136	NAAA	0.81215	0.21805	NKX3-1	0.998835	-4.1484	SEPTIN3	0.487852	0.12058
AAAAGCGACAAAGTTCCAAA	ADGB	85	140	41	15	53	53	45	26	1	0	10	0	439		VEZF1	1	-0.92836	LURAP1L	0.820732	-0.2793	DPYSL4	1	-0.44781	C20orf141	0.998835	3.8366	GPR1	0.855117	0.0047976
CAACTTATGAATTTGAACTG	ADGB	119	50	122	132	42	56	106	109	44	2	58	0	335		ITGB6	1	-1.4108	CDHR2	0.471721	-0.16784	ADAP1	0.926922	-0.29876	ABHD14A	0.998835	-3.866	CNGA4	0.971665	-0.078722
GAAGGTAAATCAGATCCTGG	ADGB	34	32	63	61	30	53	56	23	6	0	15	0	385		CDC14B	1	-1.8693	TPRG1	0.990786	-0.50486	TMEM87A	1	-0.38526	LEF1	0.998835	-2.2506	TRIM7	0.992016	-0.27199
TCAGTGAAATCTATGCAGTG	ADGB	159	424	118	159	182	72	166	59	57	2129	96	5	335		TRIM49	1	-1.3017	MIXL1	0.996232	-0.26996	YBX3	0.884402	0.13998	FBXW10	0.998835	-1.113	UNKL	0.891225	-0.23336
ACCTTCACTGTGTTCGCCGG	ADGRA1	108	59	173	185	36	43	131	80	24	93	38	3	331		SLC12A9	1	-1.4363	LAMA5	0.92643	-0.27682	NANOS1	0.751941	0.3283	POU5F2	0.998835	-4.1777	MBNL3	0.869727	0.12049
CCCCGCACTTGACGCCAACG	ADGRA1	124	89	199	158	53	39	68	22	14	0	25	0	255		ZNF510	1	-0.31459	CEMP1	0.990786	-0.22946	MORC2	0.963018	-1.1928	UCHL1	0.998835	-1.3653	CHMP4A	0.9775	-0.22989
GGTGCCCAGGAAGTACACAC	ADGRA1	110	1271	91	58	60	37	45	46	25	0	17	0	358		BPIFB2	1	-1.8573	METTL5	0.977801	-0.030615	NCKAP1	0.438332	-1.0974	OLAH	0.998835	-2.0113	EFR3B	0.686392	0.16261
TGCACTCAGTACCTGAGCAG	ADGRA1	99	96	182	146	229	145	215	211	122	0	68	0	605		SCOC	1	-1.6154	POU6F2	0.684578	-0.35912	DHX33	0.972988	-1.0246	BMP8B	0.998835	-4.6992	MAT1A	0.962534	0.055811
AGGGATGAGAATAGACTCGG	ADGRA2	44	34	46	40	16	47	23	14	27	21	16	0	229		DNAH9	1	-1.8698	RECQL4	0.994346	-0.088048	CPT1A	1	0.11091	CCDC23	0.998835	1.3206	LEFTY1	0.894467	-0.21908
GAGCTGACGCTGTCTCACAT	ADGRA2	59	197	157	117	108	118	158	106	45	0	33	0	303		HIP1	0.737145	0.7598	H2AFV	0.750694	0.32792	OR9Q1	0.771012	0.099136	DBF4B	0.998835	-3.3527	PTF1A	0.862515	-0.22543
GCCACGTTCCTCGCATTCTG	ADGRA2	136	192	118	175	134	113	167	66	173	165	88	9	452		TMLHE	0.738988	-0.77191	TNFAIP8L1	0.994346	-0.35923	PLCG1	0.952234	-0.0044649	SLC44A1	0.998835	-2.6071	C15orf62	0.862515	-0.0064109
TGAGCAATAACAAGATCACG	ADGRA2	23	64	69	60	115	84	77	48	4	0	4	0	232		SPAG1	1	-0.55829	RIMKLB	0.968728	0.12667	ZNF620	1	-0.11543	LINS	0.998835	-2.2506	CREB3L2	0.455788	-0.088146
ATCTGAACTATACACCCAGG	ADGRA3	82	85	96	124	76	68	55	31	44	0	21	0	455		B3GNT2	1	-1.3972	TOM1L1	0.693292	0.05752	ARHGEF7	1	-0.82506	FAM107A	0.998835	-1.1457	SNX24	0.930703	-0.24092
CACTCCTACCCATAGTACTG	ADGRA3	137	174	128	124	220	109	146	83	140	1	46	1	858		VDR	0.812216	0.30342	CEP55	0.824237	0.21067	GOLGA8O	0.912875	-0.63035	FAM150B	0.998835	-3.4359	ZNF507	0.994888	-0.23264
TGATGGAAAACGACGTACTG	ADGRA3	92	665	142	192	168	93	125	109	23	0	13	1	498		MNS1	1	-1.6149	B4GAT1	0.339561	-0.2062	TMEM201	0.993971	0.0070148	GFRA4	0.998835	-1.8263	SMARCD3	0.9775	-0.3289
TTCAGCGCATTGCTACCTAC	ADGRA3	116	18	128	127	79	41	45	25	59	0	30	1	550		MAST3	1	-0.60649	RBM14	0.943566	-0.38848	GZF1	0.878874	-0.44993	GOLGA8H	0.998835	-2.5485	PPP1R11	0.862515	0.16415
CAGGATGAGTACCGGCAGTG	ADGRB1	421	1131	483	418	294	182	355	244	633	0	177	0	876		KDR	0.894421	-1.849	CFLAR	0.976871	-1.4849	GSDMA	1	-0.11447	WWC3	0.998835	-1.6142	ETNK1	0.988011	-0.30313
CCCACGATGAGCGTCACCGA	ADGRB1	314	265	207	158	179	85	201	131	56	0	61	6	914		SOCS6	0.282547	1.6497	EXOC6	0.942303	0.01977	C2orf74	1	-0.098399	ZFP14	0.998835	-3.0488	ACOX3	0.971455	-0.17362
CCTGTGGGGCGAATGCACGC	ADGRB1	400	1238	247	245	258	269	313	139	131	0	114	14	755		UTP6	1	-1.7156	FABP1	0.915718	-0.16225	MRGPRX4	0.947831	-0.35276	OR52D1	0.998835	2.9565	FMN1	0.818093	0.3343
GAAGCATCCGTGTTTGTGGT	ADGRB1	767	1148	399	319	331	272	380	175	151	4	223	6	1046		DUSP8	1	-1.8527	HKR1	0.565813	0.58086	EFNA3	0.972988	-0.45347	CHCHD5	0.998835	-3.0905	CH17-360D5.1	0.88739	-0.20548
ATCATCAGCCGAGGGCACGT	ADGRB2	193	159	192	118	96	82	74	32	110	2	52	23	634		PRSS55	0.591784	-1.7722	ZC3H14	0.915718	-0.55602	KCNN2	0.610672	0.17008	ACSL5	0.998835	6.0474	AATF	0.962534	-0.45338
CAGCCACTGATAGCAAGTGG	ADGRB2	261	334	292	325	221	158	172	94	158	0	143	8	863		TRAPPC2	1	-1.6364	WFS1	0.987741	-0.045006	KCNG3	1	-0.22945	DIRAS1	0.998835	-2.9617	MIA	0.952491	0.064078
CTCTCTCGTAGGCGACCCGG	ADGRB2	205	235	369	237	188	209	111	90	310	0	135	0	692		C10orf99	0.591784	-1.8357	ARSF	0.930027	0.026667	LRPPRC	0.80368	-1.0854	IKZF5	0.998835	2.2781	BNIPL	0.9104	-0.2949
TGAGCAAGACCTCGACAAAG	ADGRB2	125	267	124	159	53	9	76	42	182	0	67	0	407		NUP107	1	-0.96423	DCLRE1C	0.970683	-0.27265	IFIT1B	1	-0.76122	GIF	0.998835	-0.97823	USP17L12	0.888627	-0.1998
AGGCGAATAAGGACCTGTCA	ADGRB3	219	56	175	258	152	212	205	149	81	0	56	4	696		PTP4A3	1	-1.3518	INO80	0.968263	-1.725	BCS1L	1	-1.3561	SCN4A	0.998835	-2.054	RFT1	0.765668	0.33233
AGGGTCAATAGAGTTAATGC	ADGRB3	56	14	35	37	14	24	42	10	22	0	12	0	191		KCNIP2	0.529516	-1.8539	MYOG	0.292749	0.89577	S100A13	0.438332	0.36066	PTPN1	0.998835	-3.8418	DST	0.994	-0.26894
CCAAGTCTGCAATCTTACCA	ADGRB3	176	62	225	207	154	76	255	118	102	0	79	1	875		CEP152	0.963797	-1.8539	TBC1D31	0.736526	-0.40686	SPATA31A5	1	-0.51516	IL6R	0.998835	-1.0985	MYSM1	0.867068	-0.28746
TACAGTACACGGAGTATGGG	ADGRB3	305	1255	240	208	154	141	259	164	67	0	51	0	686		CENPT	1	-1.8293	EBPL	0.963167	0.16163	GRIN2C	1	-0.51516	IRGQ	0.998835	8.4779	SPTLC1	0.867068	-0.088454
AAAAGAAAACGTGACCCCTG	ADGRD1	101	58	109	83	83	55	78	23	3	0	21	4	272		CD93	0.880128	-1.8293	POLA1	0.994346	-0.49708	PRKAR2A	1	0.071853	TNFSF4	0.998835	-2.6907	FAM209A	0.748064	0.23944
CCTGCTCAGACCCTATCACG	ADGRD1	56	207	37	53	65	39	73	27	1	0	6	3	276		HLA-G	1	0.29092	ARPC5L	0.993488	-0.46157	RNLS	0.972988	-0.4006	CECR6	0.998835	1.8798	GLTP	0.9775	-0.34081
GAAGGGGTCTGGTCGAACCA	ADGRD1	47	219	166	122	126	127	77	33	33	0	22	0	382		TMEM69	1	-1.4132	OR10G3	0.820732	0.39953	NANOS2	0.448131	0.67048	DEF8	0.998835	-3.0275	TMEM191C	0.971455	-0.43056
TCTCTTCCCAAGGATCGCGG	ADGRD1	0	0	0	0	0	0	0	0	0	0	0	0	3		SLC35E1	0.726238	-0.21162	OVOL2	0.970683	0.056444	CHCHD2	1	-0.51039	HOXB6	0.998835	9.1958	KPNA3	0.354882	0.20753
CACGTGGACTAAATTCACCA	ADGRE1	8	94	81	47	20	19	38	3	35	0	16	1	329		HNRNPR	1	-1.8598	SERPING1	0.939412	0.1338	C11orf42	0.849216	0.26502	TCTE3	0.998835	-2.8448	WTIP	0.971455	-0.072607
CCAGGATTTGAATCCAGCAG	ADGRE1	49	22	111	158	109	39	131	77	57	0	72	0	415		C11orf30	0.248441	1.8427	TMEM35	0.997378	-0.37061	BARHL1	0.997678	-0.72698	PIGX	0.998835	-2.7439	IDH3A	0.558295	0.32741
CCTGCAAAAACCTGTCAGGG	ADGRE1	149	36	148	128	132	87	72	61	10	0	17	0	292		OR5H6	0.376349	-1.0696	STXBP2	0.942303	-0.24312	GPX5	0.79484	0.34287	TTC39C	0.998835	-1.0949	OSCP1	0.882391	0.047919
TGCCACCTGCACCAATACAG	ADGRE1	32	52	21	37	11	2	50	41	1	0	11	0	356		TEN1	0.987508	0.40217	FER1L5	0.97541	-0.19267	BSDC1	0.972988	-0.46243	THYN1	0.998835	-4.253	ADGRF1	0.971455	-0.11512
ACCGTCACAAGTCTCCATGG	ADGRE2	103	64	44	81	42	38	131	39	92	1586	48	2	340		FANCC	1	-1.4297	CHRM4	0.975814	-0.31056	CACNA2D2	0.982728	-0.15386	BLCAP	0.998835	-2.8689	ZZZ3	0.721403	0.323
AGACAAGGCCCACCACAGAA	ADGRE2	115	106	103	115	122	82	90	72	77	0	38	4	741		SMG5	0.083591	2.6647	PHF20L1	0.96634	0.057739	BLOC1S1	1	-0.45083	AIFM3	0.998835	-0.28	PIP5K1B	0.671888	-0.19316
GCACATCGTAGTGGGCCATG	ADGRE2	183	310	263	231	100	90	284	150	92	0	86	0	650		MLF1	1	-1.0415	CFAP61	0.915718	-0.54112	NOTO	1	-0.47896	LONRF2	0.998835	-0.68372	PCDHA6	0.564728	-0.1794
TCCACCAGCACTCACACGGT	ADGRE2	212	84	125	82	247	142	191	88	115	0	137	0	910		ZBTB5	1	-1.8471	SGSM3	0.942303	0.12344	ATG12	0.695945	0.55401	KANK4	0.998835	-2.9617	NAGLU	0.608633	0.38727
ATCATCCAGGGAGACACACA	ADGRE3	146	38	90	84	27	27	97	37	112	0	40	0	423		SLC44A3	1	-1.5821	COL5A2	0.520399	0.78149	MAP3K5	1	-0.076402	ERCC6	0.998835	-0.68372	KIF2B	0.780086	-0.097359
CACCTCCTCAAAGACAACCG	ADGRE3	27	8	30	23	3	5	68	33	0	0	9	0	276		MYBL2	0.993246	-0.14963	IGSF8	0.915718	-0.19992	CCDC65	0.865778	0.3221	BIRC8	0.998835	1.4427	SNCA	0.91595	-0.042656
CAGGTGACTGCAATTACACA	ADGRE3	101	38	72	47	82	125	120	64	50	1	32	0	292		KLHL22	0.282764	-0.84606	BOK	0.669489	0.36438	ASB16	1	-0.25858	CXorf66	0.998835	-4.5354	ZNF805	0.9775	-0.086088
GATTGATCGAACTGAACCCA	ADGRE3	90	51	118	139	101	152	129	68	11	0	41	0	433		NBAS	1	-1.5215	LTK	0.949902	-0.1548	CSNK2A2	0.897144	0.02634	STMN3	0.998835	-1.6142	TSHZ2	0.907536	-0.24564
ACCGTCACAAGTCTCCGTCG	ADGRE5	216	190	127	109	100	64	150	65	50	0	48	2	408		STC2	1	-1.7934	PPARG	0.85408	0.21867	ZBTB40	0.672529	0.53092	TBCCD1	0.998835	-2.1359	ZNF682	0.848766	0.2811
CCCATCGGAGGACTCAAGGT	ADGRE5	54	37	95	69	91	56	48	32	46	0	21	0	240		RBM44	1	-0.92026	UQCRFS1	0.994346	-1.3329	RNH1	1	-0.47463	OR6K2	0.998835	-0.31326	NKX6-3	0.976407	-0.090591
CCTTATGGCTCATTATGACG	ADGRE5	19	2	55	41	21	31	60	68	96	0	49	0	222		MRPS6	0.894421	-1.8275	MAGEE2	0.57313	0.19275	TMEM31	0.771012	-0.28347	C5AR1	0.998835	-0.56919	CDC42EP2	0.867068	-0.24752
GGCCTCACCTGTGTTCGAAG	ADGRE5	83	30	159	97	47	32	104	109	203	0	66	3	408		ZBTB18	1	-1.3862	PIAS2	0.987524	-0.24818	CAMK2B	0.961956	-0.16236	AK1	0.998835	1.5754	SNX21	0.9775	-0.17287
AAAGACAATGTCATTACACT	ADGRF1	37	412	62	31	47	56	63	27	14	0	21	0	305		NDUFA8	0.621911	-0.42465	CYP2A6	0.852901	0.2306	RS1	1	-0.16348	LRP8	0.998835	-1.1457	PNRC1	0.980548	-0.39054
AATACATCTATTCCCATCAG	ADGRF1	84	25	198	168	101	116	110	59	11	0	33	0	518		KIAA1462	0.474347	-0.90963	ASB7	0.814406	0.29884	GOLGA8M	0.80368	0.54111	TIMM17B	0.998835	2.9272	DEFA4	0.967081	-0.019417
CAACGGGGAAGATTGTAGAG	ADGRF1	109	109	237	229	144	140	210	186	29	4	48	3	540		OR2A14	0.591784	-1.8504	NUDT16	0.943566	0.085464	PRAMEF1	0.408647	-0.38195	MAGEA10-MAGEA5	0.998835	1.264	ALDH3B2	0.848766	0.14883
TTCTGGGGATCAAGGCATGA	ADGRF1	177	224	304	189	168	205	131	66	158	0	78	2	706		PRELP	1	-0.93716	PDCD4	0.970683	-0.27267	TOP1	1	-1.1288	PRPF38B	0.998835	-0.93325	ZADH2	0.392746	0.61332
AATTACACAAGACAGATCTG	ADGRF2	239	283	256	198	227	132	152	93	115	0	64	2	646		INPP1	1	-1.7763	TMEM26	0.814406	-0.39465	TMEM245	0.976417	-0.55067	MMP17	0.998835	-0.57048	GABARAPL2	0.930703	-0.26711
AGCAAGCTGTTTGCAAATGT	ADGRF2	217	307	257	297	139	114	103	120	106	2	70	1	681		CENPW	0.812216	-1.2231	CDRT15	0.780963	-0.029911	HNRNPH1	1	-0.90056	PGM2L1	0.998835	4.46	NDUFA9	0.872719	0.072659
CAGACACTCAGGGAAATATG	ADGRF2	192	45	134	128	178	130	102	76	36	0	90	0	592		WASF1	0.17907	1.161	LCE3A	0.915718	-0.020746	TRIM39-RPP21	0.81215	-0.54113	PPFIA2	0.998835	4.0023	PPP1R8	0.519554	0.49205
GGACCTCAATGGACAAGCAA	ADGRF2	95	181	185	187	151	112	164	105	114	0	36	0	443		DNAJB1	0.591784	-1.1169	SCYL2	0.942303	-0.030432	DBH	0.111131	1.2561	NLRP10	0.998835	-2.8202	DNMT3A	0.857124	0.027068
AGAGTGTAATGTCAACCACA	ADGRF3	184	1061	225	234	174	128	168	90	73	0	61	2	685		PLD5	1	-0.88336	IFNB1	0.994346	-0.34341	C6orf15	0.912875	0.24169	ETV7	0.998835	-1.9218	BLZF1	0.971455	-0.37709
AGTTCCATTACGGACCAATG	ADGRF3	215	63	122	116	78	37	174	123	95	4	77	0	389		BRD2	0.909103	-0.18269	ETNPPL	0.326343	-0.31564	ZNF22	0.695945	0.44372	PRKAR1B	0.998835	-4.0462	NKX1-1	0.654542	0.32682
CACAAACCTGGCCTACACCG	ADGRF3	192	137	162	223	112	75	239	181	79	0	51	0	1036		NODAL	0.083591	2.724	MGARP	0.969604	-0.30529	HEXA	0.897144	-0.30291	OR5AK2	0.998835	-3.0059	MIPOL1	0.948715	-0.36239
GCTGAGCACCATGAAATACG	ADGRF3	166	38	265	187	86	105	129	77	339	0	71	5	464		SLC26A5	1	-0.60923	CCM2L	0.942303	-0.35349	ESF1	0.878874	0.38775	ARG2	0.998835	-1.7241	TMEM39A	0.971455	-0.17809
AAATGGTCTGGTGCTATCAG	ADGRF4	220	99	220	206	200	182	163	73	347	0	89	0	549		MRPS21	0.696758	-1.0135	SUPT7L	0.957167	-0.36858	BTG1	1	-0.33446	ADAMTS4	0.998835	4.0195	SOX18	0.455788	0.12869
GGAAAAAGACATCACCACAC	ADGRF4	29	32	17	11	20	7	69	42	3	0	4	0	258		EIF4G1	0.248441	1.3576	ADAMTS20	0.915718	-0.0039014	SMDT1	0.89121	-0.72266	RNGTT	0.998835	-5.1813	PRX	0.90209	-0.20748
TGACTGCAACAAATCCGAGC	ADGRF4	96	0	64	44	25	25	33	38	6	0	7	0	444		AHI1	1	-1.8506	CALR	0.975814	-0.22778	CDH4	0.972988	-0.041272	C4orf36	0.998835	-2.2134	ODF3L1	0.993115	-0.24106
TGATGCAGGCATAATCAAAG	ADGRF4	21	2	33	32	22	27	25	8	6	0	16	0	271		CD46	1	-1.8381	PTTG1IP	0.814406	0.27295	ZBTB44	1	-0.35826	DEPTOR	0.998835	-2.2869	KCTD10	0.867068	-0.22278
AGTCATGTTGTTGAAAAGTG	ADGRF5	264	3485	371	302	196	196	320	191	221	0	118	0	798		CCDC74A	0.136246	-0.41188	PDLIM4	0.970683	-0.36512	ICOSLG	0.912875	-0.64854	GTPBP3	0.998835	1.7084	U2AF2	0.993784	-0.36033
CATCAAGTGCTGCATAGAGG	ADGRF5	197	67	202	245	261	238	217	105	1067	473	188	8	871		KDM3A	0.75631	-1.8424	TBC1D21	0.997378	-0.36512	RANGAP1	0.771012	0.10097	RASGRF2	0.998835	8.0427	TRIM16L	0.994888	-0.24699
CTTGTAGGACCTATAGAGGG	ADGRF5	152	351	207	211	321	156	239	86	102	110	45	3	730		MPZL3	1	-1.8466	RGS8	0.736526	0.32627	ATMIN	0.961956	0.059801	NPR1	0.998835	-2.0113	ESM1	0.759541	-0.13774
TCCATCAAGATACCTCCTCG	ADGRF5	149	42	157	178	161	172	194	100	138	0	127	0	746		CLASP2	1	-1.4147	FCHO1	0.848761	0.34652	KLHL14	0.81215	0.52848	KLC2	0.998835	3.1892	MYLK2	0.661818	-0.0089774
AGGACCCCATACCTGGAACA	ADGRG1	109	14	78	91	40	49	25	34	11	0	21	0	249		PCDHGC3	1	-1.6834	RER1	0.835824	0.15871	MYZAP	1	-0.27537	A1BG	0.998835	-0.4476	FAM210B	0.985691	-0.090133
CCCCTGCATACTCACATGTG	ADGRG1	319	340	372	353	249	199	292	157	187	0	78	1	719		NHLRC2	1	-0.86448	PHF6	0.915718	0.034403	SLC4A10	0.771012	-0.31379	FOXP2	0.998835	-3.7667	GMPPA	0.9775	-0.13354
GAGCTCGCACATGTCCACCG	ADGRG1	166	52	157	161	54	54	122	25	183	0	94	1	321		WDR27	0.591784	-1.8388	ZNF12	0.707911	-0.11551	SH2B3	0.972988	-0.1516	OR11H4	0.998835	-1.0729	MYL9	0.68046	0.39387
GGAGGACCGGATCAACGCCA	ADGRG1	72	213	140	81	41	44	61	52	110	0	77	6	431		UGT2B4	1	-1.3602	S100A10	0.915718	-0.066997	PAX8	1	-0.38312	COL15A1	0.998835	-4.168	EML1	0.9775	-0.41959
AACCCTGCAAACCCTAAGTG	ADGRG2	202	178	318	288	183	89	296	155	136	12	119	3	588		CLDN20	1	-0.95133	PROB1	0.551081	-0.27561	GLI4	0.971265	-0.40124	SPATA20	0.998835	-0.4476	ARSH	0.818681	0.085717
AGAGGAGGCTGGTCAGACAA	ADGRG2	241	1071	231	204	139	93	114	98	112	0	64	0	545		UBLCP1	1	-0.95752	CDYL2	0.761122	0.028187	TRIM49D1	1	0.1234	PER1	0.998835	-2.8448	RECK	0.867068	0.082937
GGTAGTGTTGACATTCGCAG	ADGRG2	96	88	112	134	128	55	152	81	58	1236	82	5	434		COL5A2	1	-1.8175	MED11	0.565813	-0.40217	MBD3L4	1	-0.40885	CLDN10	0.998835	-3.5145	HS3ST5	0.9775	-0.16905
TGGGAAAGCACAGTGGCCCG	ADGRG2	197	204	264	274	139	111	180	87	186	0	104	3	543		NCBP1	0.591784	-1.3409	BMP4	0.766637	0.095712	DEFB127	0.81215	0.11228	KIR2DL4	0.998835	2.9796	CSNK1G3	0.980042	-0.18048
CAGATACTGGCTAAACTACG	ADGRG3	270	81	183	149	72	83	157	107	23	0	78	0	842		L3MBTL4	0.405018	-1.2037	KCNJ16	0.930027	0.21941	REEP6	0.522416	0.5003	MAB21L2	0.998835	-1.7241	COLQ	0.9775	-0.02708
GCGTGTGAGGATATGCACCG	ADGRG3	347	429	574	467	187	80	323	218	126	65	96	8	952		KANSL1	0.781855	-1.2908	LRRTM4	0.973789	0.0045937	EDC4	0.654794	0.27891	CTSO	0.998835	-1.9218	RFPL1	0.930703	-0.20453
GTCTGTGGTTGTAGGTTCCG	ADGRG3	378	1386	486	444	260	178	367	213	183	0	108	1	934		ZNF280B	1	0.42718	CXCR4	0.822688	0.19756	NUP37	0.912875	0.11491	TECPR2	0.998835	-3.3354	RNASE2	0.980203	-0.30527
TGAGAGAAGACGATCTCCAG	ADGRG3	260	308	298	247	111	122	274	149	171	0	101	0	1046		LIN52	1	-0.9817	BANF1	0.915718	-0.77085	LCE3B	0.972912	-0.012256	OPLAH	0.998835	-3.632	NEU2	0.99488	-0.14034
AGATACTAGACCAGTCTGAG	ADGRG4	51	726	103	50	40	80	78	24	121	0	55	1	231		MMS22L	0.929363	-0.90739	KIAA1147	0.976871	-0.38411	PPP4R4	0.448131	0.49315	CAPN15	0.998835	-3.5448	GEMIN6	0.930703	-0.2571
TGACAGACGAATCAGCACAA	ADGRG4	98	138	78	79	42	35	68	26	66	423	38	1	483		ZNF830	0.132076	1.9845	LAPTM5	0.73785	-0.0003176	DLGAP4	0.894865	-0.55974	CCN3	0.998835	-3.4835	NOD2	0.976447	-0.02125
TGGGGTTACTGTATCAACTG	ADGRG4	151	228	121	109	90	56	126	43	39	0	19	0	299		LEMD1	0.240033	1.9633	WNT2B	0.939412	0.04502	KANK3	0.972988	0.068378	RAD51AP2	0.998835	3.3687	SPEG	0.867068	0.11948
TTTCCAAAGATGGAGTACCC	ADGRG4	141	560	140	107	124	119	140	66	8	0	13	4	373		PSMC1	0.070862	-1.0528	SLC6A1	0.829217	-0.18962	IER3	0.849216	-0.324	TFR2	0.998835	4.3501	HCLS1	0.971455	-0.29483
CTGGGGCACCCGCTTCAGAG	ADGRG5	201	89	151	185	116	73	211	154	57	0	58	0	436		HIST1H2AB	1	-0.58646	ADAM2	0.994346	-0.085626	LYG1	1	-0.32696	NPFFR2	0.998835	7.8394	LPL	0.838529	0.13984
GAGAATATGCAGGTGTCCAG	ADGRG5	351	188	319	214	67	70	251	164	889	51	140	1	768		ZNF710	0.549114	0.64047	ATP8A1	0.520399	0.47644	CARD6	1	-0.54841	MAZ	0.998835	-0.13173	CRYGC	0.99488	-0.22915
TCTTACGTACATCTCCCTCG	ADGRG5	312	262	243	215	103	93	224	125	121	22	92	10	709		HNRNPA1L2	1	-0.4508	TP53BP1	0.91444	-0.44997	PROM1	0.898393	0.15064	FN1	0.998835	-3.131	ATP6V1C2	0.907536	-0.070419
TGGGCACGTGAACAACCTCA	ADGRG5	73	6	85	66	47	53	49	32	201	0	92	0	274		TFEC	0.282547	1.5665	RNF149	0.930027	-0.33084	YKT6	1	-0.059113	STX2	0.998835	-2.6634	RNFT2	0.980042	-0.1552
AACCCATTGGTAACCTACTG	ADGRG6	118	23	79	109	119	57	106	120	117	2	35	0	500		OR7G1	1	-1.4332	REEP6	0.965991	0.14417	ZNF563	1	-0.69716	SMURF2	0.998835	-1.0644	TRIM59	0.338151	0.49085
CTAACAGAATCGATAAACAA	ADGRG6	22	62	16	18	28	26	34	46	11	0	13	0	367		EPB41L2	1	-1.3099	LRRC15	0.915718	-0.27272	ZDBF2	1	-0.57343	SCGN	0.998835	7.8943	KRT72	0.91595	0.11494
TATCTGAATGATATAACCGG	ADGRG6	88	26	103	76	46	46	61	75	27	0	44	0	321		ADAP1	1	-0.90203	TTLL9	0.80442	-0.28212	C5	0.972988	-0.038296	CD38	0.998835	0.38311	GRK5	0.760684	0.18018
TCCTTAAGGACACGGCAACT	ADGRG6	279	756	240	236	171	172	228	127	137	0	92	1	411		FAM53C	0.734293	-0.184	GFRAL	0.471721	0.57535	SLC4A3	1	-0.21532	ASGR1	0.998835	2.2664	L1TD1	0.9775	-0.20119
AGACAGTGCACATCCAACGT	ADGRG7	138	124	209	256	81	126	169	98	139	1	69	0	678		IL6R	0.282547	0.16411	ZBTB17	0.950005	-0.50675	C9orf116	0.987047	-0.5459	CKAP4	0.998835	-2.7698	SLC16A7	0.907536	-0.036108
ATTCCAATAGACACAGGCAT	ADGRG7	405	2090	244	241	233	228	251	216	52	1	73	0	910		WWOX	1	-0.69344	SLC44A2	0.773403	-0.45669	SHD	0.610672	-0.067416	EEPD1	0.998835	3.6513	MMEL1	0.930703	0.15235
CATCACTAGTGCTACGCGAG	ADGRG7	163	249	226	297	120	141	308	176	133	20	81	1	730		DAB2IP	1	-1.026	GPATCH1	0.621278	-0.45669	PLXNA2	0.972988	-0.15754	DYNC2LI1	0.998835	-0.50058	GPBP1L1	0.911397	-0.099196
TTTGGGTAATCAATCAGTGG	ADGRG7	142	324	188	194	117	89	96	72	296	0	127	1	642		EEF1E1	1	-1.003	SSX1	0.942303	0.076387	NPL	0.898393	-0.38614	SLCO5A1	0.998835	-0.78871	PTGES2	0.993115	-0.29095
ACGGACGCGCATCAAGAGCG	ADGRL1	143	32	333	259	180	175	331	207	215	4	175	8	619		EPN2	1	-0.89263	TMEM191B	0.970683	-0.25838	TNFRSF13B	0.771583	0.43366	EID1	0.998835	-2.5183	DEFB1	0.930703	-0.19874
AGCCGGCAAGAACTACAACA	ADGRL1	24	40	40	47	27	19	90	65	6	85	7	0	263		ZNF443	1	-1.8156	FAM163B	0.904278	-0.060384	COPS7A	0.972988	-0.069841	MID2	0.998835	-2.054	PLEKHM2	0.792137	0.33658
CCTTCAAGATCATGTCACAG	ADGRL1	143	274	195	151	117	86	127	163	54	13	41	1	490		C1QL2	1	-0.46923	UHRF2	0.9967	-0.5836	AMOT	1	-0.38322	ZSCAN18	0.998835	-0.68372	VARS2	0.948715	-0.14917
TGTTGAAGGCATAGTCCACG	ADGRL1	104	262	116	145	66	32	105	66	8	0	24	0	251		TBC1D32	0.963797	0.72051	RSPH6A	0.965991	-0.44684	PRR5L	0.526882	0.55529	WBSCR27	0.998835	3.7956	ADAM30	0.780086	0.40239
AGCTGGACGGAGTTATAACA	ADGRL2	196	551	94	91	52	47	83	44	13	0	24	0	309		TMEM42	1	-0.87112	S100A6	0.979095	-0.0098201	SH2D3A	0.962892	-0.084382	CABYR	0.998835	4.3947	EPHA2	0.930703	-0.16596
CTCTTCGATTTGAAGCAACG	ADGRL2	106	97	79	63	61	33	89	59	5	0	5	0	495		B3GALT1	0.376349	-0.95851	CDKN2D	0.926337	0.14288	HDAC7	1	-0.10323	ADCY2	0.998835	-1.5559	ACOT8	0.9775	-0.055032
GAGCGCTAACTATGGTCGGA	ADGRL2	147	89	55	43	40	66	51	26	71	31	58	4	239		ZFP3	1	-0.88358	FAM103A1	0.362013	1.0595	ACTL10	1	-0.51916	KIRREL	0.998835	-3.6179	MYH14	0.78291	-0.3554
TCTTTAACAAAGAAAGAACG	ADGRL2	62	8	27	22	4	3	19	12	7	0	11	0	179		CCDC33	1	-0.97181	ECEL1	0.947838	-0.58784	AGBL5	0.80368	0.086278	CHN1	0.998835	-1.9672	HELLS	0.911397	-0.3554
ACAGGTTATTGGTCAACACA	ADGRL3	254	722	230	179	185	128	149	82	64	0	84	1	631		RTKN2	1	-1.7987	ACSF2	0.975814	-0.1041	C1GALT1C1L	1	-0.037516	DYX1C1	0.998835	-1.8263	EFNA5	0.91025	-0.10887
AGGCAAATCTGACATAGACC	ADGRL3	95	59	68	34	27	21	50	38	52	0	32	0	377		PWP2	0.746361	-2.3081	TRIP11	0.988557	-0.084419	C9orf89	1	-0.42504	SPINK1	0.998835	-4.0879	TEAD1	0.893753	-0.012277
AGGCATCTGGCAGATAACAT	ADGRL3	155	109	156	130	127	66	120	69	32	0	49	2	328		SFXN3	1	-1.8254	MTMR6	0.85408	-0.46394	PKIB	0.92811	0.12069	TCL1A	0.998835	0.40354	CHRNA9	0.997072	-0.23013
CAAAGTTGTGGTCCGAAGGG	ADGRL3	196	63	271	215	178	149	207	63	14	0	40	0	519		SERP2	1	-1.4177	SRSF10	0.970683	-0.18313	ANGPTL2	0.963018	0.22142	THBS2	0.998835	1.5931	ATP6V1B1	0.976407	-0.23928
AATGTGTCAGGTGATTACAG	ADGRL4	188	644	110	105	160	74	151	70	29	0	46	0	472		ELOVL2	0.158572	2.2357	FA2H	0.835824	0.22463	FAM110C	0.870773	0.24414	SHISA3	0.998835	-2.7176	ZNF217	0.91025	-0.037117
ATTTACATTAAGTCATCGAA	ADGRL4	53	13	51	65	59	70	41	27	6	0	10	0	382		PLAG1	1	-0.937	GAGE2A	0.970683	-0.20375	NOL11	0.771012	1.0089	FKTN	0.998835	-2.9161	DNPEP	0.951102	-0.26923
TGAAGCCTGCTATTGCAACA	ADGRL4	364	287	311	368	231	138	249	171	129	1	160	1	897		FAM43B	1	-1.0766	SPIN2A	0.814406	0.17432	SDF2	1	-0.38676	GALNT16	0.998835	-2.5485	MRPL11	0.558295	0.58752
TGAATTTGTATCAAACTCTG	ADGRL4	48	35	100	97	105	73	86	24	22	0	25	0	565		ACAA2	0.922349	0.27526	HAGHL	0.915718	0.063031	NCOA1	0.992437	0.1595	LRRC15	0.998835	-1.6702	MRPL35	0.869727	0.078941
GTTTAACATTGGTAGCCCAG	ADGRV1	117	152	102	102	68	40	136	61	29	0	66	0	767		CUL3	0.746361	-2.0093	PXT1	0.865383	0.077196	RPAP1	0.795928	0.041927	IL22RA2	0.998835	-2.6355	RPL3	0.711008	0.60852
TCATACCAAATAATCCATAG	ADGRV1	54	15	99	99	24	35	66	74	60	0	40	0	615		SYT9	1	-1.7988	GATA1	0.814406	0.30142	RPL10A	1	-1.7398	LRFN3	0.998835	-1.9218	BTBD16	0.867068	0.013089
TCCACATCATCCGATCAAGG	ADGRV1	44	6	51	50	40	77	10	10	11	0	10	0	351		YWHAE	1	-1.4715	PTPN18	0.867942	-0.29348	CFLAR	1	-1.7398	ZNF541	0.998835	-1.2227	FTSJ1	0.737498	-0.29572
TCTTTACTTAAAGGGCGCTG	ADGRV1	110	50	155	135	128	73	141	136	1	0	26	0	582		DCDC2C	1	-1.471	POU2F2	0.930027	-0.40856	PSMA7	1	-1.9585	RAB17	0.998835	-3.0059	TNNC2	0.971455	-0.1589
ACAGACTTTCTCTAGAGGCG	ADH1A	95	104	102	127	71	29	45	31	32	0	18	1	256		FN1	1	-0.79663	ASPRV1	0.970683	-0.16772	SCD5	1	-0.36051	INCA1	0.998835	-3.1508	BID	0.686392	-0.17842
CACACTGAGGAATAGCGAGT	ADH1A	232	429	208	180	184	166	201	155	77	0	76	0	862		C14orf169	1	-0.8963	ASB13	0.856067	-0.36093	THEM4	1	0.0030659	KLK3	0.998835	-0.90029	RDH14	0.976407	-0.1233
CCAGTGTAAGCAATCCTCAG	ADH1A	129	297	137	101	94	84	81	42	40	0	11	0	238		ANKUB1	1	-1.1752	PLCG2	0.780963	-0.41551	WDR76	1	-0.43141	RNF168	0.998835	-1.0644	FRA10AC1	0.91595	-0.12176
CCATGGTACCACTAACCACG	ADH1A	54	33	70	60	28	45	48	24	68	0	33	0	225		OR13C5	1	-0.96883	GBE1	0.85408	0.19759	COL2A1	0.898393	0.038746	HIP1	0.998835	-2.6071	OR10G2	0.9104	0.1194
CACCTTCTCCCAGTACACGG	ADH1B	66	305	43	44	35	33	74	19	45	0	11	3	425		CIART	1	-1.0696	HLCS	0.915718	0.025057	TRMT2A	1	-0.35087	RAB10	0.998835	5.8725	FARP2	0.857124	-0.064001
CTGTCACACAGATGACCACG	ADH1B	191	114	229	166	63	70	138	114	107	0	43	0	444		ZNF121	1	-1.0178	BCAT1	0.939412	0.071586	PCDHA12	0.953812	0.080812	KRT12	0.998835	-3.3697	TMEM231	0.948715	-0.17
GTCTGCAGTTAACGTTGCCA	ADH1B	286	413	221	224	190	145	126	103	36	0	85	0	552		BOLA3	1	-1.0543	B4GALT4	0.736526	0.36497	DYRK2	0.972988	-0.1445	MAPK8IP2	0.998835	-2.0955	CSE1L	0.962534	-0.34097
TGGAGCAGCCAGAATCATTG	ADH1B	161	262	162	111	44	42	115	48	29	1	37	1	349		MICAL1	1	-1.4185	TIMP4	0.120448	1.1034	C6orf48	0.743322	-0.020958	CYP2C9	0.998835	-2.0955	IFNA13	0.711008	0.24158
AGCAGCCAGAATCATTGCTG	ADH1C	308	1076	174	254	232	103	232	138	287	15	164	8	429		DERL1	0.248441	-1.1802	PAPD7	0.538233	-0.30745	CBR1	1	-0.32101	PPP1R9B	0.998835	-1.8748	HLA-C	0.993115	-0.42884
CACCTTCTCCCAGTACACAG	ADH1C	62	71	41	30	15	16	75	91	30	0	16	1	408		RIBC2	1	-1.3119	GPR32	0.915718	0.05461	ISL2	0.993971	-0.36718	MPPED2	0.998835	-2.5781	C5orf45	0.930703	-0.092991
GGTAGAGGTTGCACCTCCTA	ADH1C	161	385	175	193	184	166	128	77	37	0	49	0	523		RIOK3	1	-1.3736	LINGO2	0.233222	-0.74481	ARHGDIG	0.992437	0.037773	C17orf96	0.998835	-2.5781	SOWAHC	0.9775	-0.097616
TGAAAACATAGGTCACCCCA	ADH1C	160	110	137	159	160	135	136	52	167	43	59	4	808		KCNF1	1	-1.2419	LANCL2	0.997378	-0.23446	MAGED4B	1	-0.37596	ZNF362	0.998835	2.8235	ENAH	0.806643	-0.13457
AAATTTAGAATCGATAACAG	ADH4	96	256	37	39	11	15	35	15	33	0	21	0	431		AQP4	0.754628	0.17556	RIC8B	0.814406	-0.59569	NSFL1C	0.997678	0.14487	CACNG4	0.998835	-1.8263	OPN5	0.536244	0.42637
TACATTCTCTCAGTACACTG	ADH4	54	18	42	38	15	26	49	51	10	0	14	1	432		NADK2	0.909103	-0.044465	CABLES1	0.939412	0.19407	DDX27	1	-1.3016	SACM1L	0.998835	0	ZNF346	0.862515	0.14326
TCAACCTCTTCAATGCAAAG	ADH4	37	20	31	44	41	30	31	17	17	0	16	0	329		CD68	0.870887	-0.63758	RNASET2	0.997378	-0.32601	ARL6IP4	1	-0.44859	PFDN5	0.998835	0	NME4	0.954633	-0.13235
TTCCCACACAAATTTGTGAG	ADH4	100	143	196	169	141	97	129	106	203	0	72	4	313		LOC113230	0.621911	-0.35925	WFDC6	0.941466	-0.15238	EPB41L4A	1	-0.31233	PTCHD1	0.998835	-3.5597	MUC5AC	0.250659	-0.076042
GCTGGAATTGTGGAAAGTGT	ADH5	111	285	105	92	135	89	36	23	202	0	47	0	452		RNF14	1	-1.8321	OR7G3	0.915718	-0.31951	TRAF6	0.972988	0.17258	PI15	0.998835	-2.8202	TRPM7	0.650038	0.60088
TCAGGGTATAGGCATCGGTG	ADH5	70	59	62	70	17	42	56	35	57	0	26	0	233		DMRTA2	0.621911	-1.8087	SMIM22	0.970683	-0.28241	PREB	1	-0.66507	CCDC89	0.998835	-3.3697	TNFRSF8	0.962534	-0.2799
TGCTTCCCGGATCATTGGTG	ADH5	133	196	132	144	28	26	133	47	18	0	31	0	449		OR2G3	0.741697	0.24616	LRRC61	0.83522	0.25528	MAOB	0.80368	-0.44318	HFE	0.998835	4.6903	IL6	0.867068	0.11991
TGGGTTTACTAAAATCCTGA	ADH5	64	12	59	34	21	11	8	18	7	0	3	0	320		GTF3C4	0.968312	-1.8067	ARVCF	0.990355	-0.30608	MTL5	1	-0.4542	WIPI1	0.998835	-2.8202	DLK2	0.737498	-0.18683
AAAACCCAACTGATGTCTGA	ADH6	204	166	223	170	169	118	278	151	79	0	140	0	1309		CNTN4	1	-0.91597	EFCAB9	0.989096	-0.29212	GET4	0.981421	-0.4887	BOK	0.998835	-1.5559	FKBP14	0.806643	0.16894
CCTTCATGGCCCAAGATGGT	ADH6	616	624	496	462	486	277	351	199	279	1303	175	13	956		GDA	1	-1.343	PTPRB	0.484065	-0.26027	INO80	0.319705	-0.33943	SLC9A1	0.998835	-1.2227	TRAP1	0.881812	0.16979
TAAGCACAGTGAAACCAGGT	ADH6	526	461	246	319	393	355	279	156	65	0	91	0	1151		CDC7	1	-4.6241	GHR	0.963167	-0.34231	ZNF566	0.771012	0.34867	PLEK2	0.998835	4.1827	DDB2	0.862515	-0.26214
TGCTGCAATCAATACTGCCA	ADH6	291	178	216	238	138	156	213	149	26	0	72	1	1159		RFC1	1	-3.7375	SLC30A7	0.520399	0.48692	OXLD1	0.868594	0.26446	ZDHHC2	0.998835	3.7373	NTS	0.608633	-0.40905
AAGACGACGCAAGTGGAACC	ADH7	270	361	137	193	99	63	198	128	44	0	66	2	510		CD1D	1	-1.8115	MAP9	0.526497	0.22774	EYA2	0.998466	0.088866	FASTKD1	0.998835	-2.054	OR11H6	0.869727	-0.2123
CCTACTCGCTCCTAATGCAA	ADH7	24	9	39	52	27	5	28	23	0	0	1	0	285		GLTP	1	-0.85783	MAGEB3	0.61804	0.87857	PRDM1	1	-0.47705	MICU2	0.998835	-1.9218	LARP4	0.930703	0.046108
CTTGGGACTGATACACTCAG	ADH7	114	59	126	108	104	63	122	28	19	0	22	1	343		KLF2	1	-1.3453	CTR9	0.565813	0.54817	OR14I1	1	-0.3932	DOCK9	0.998835	-2.0955	DUSP28	0.558295	-0.015013
TACATTTACCGAGTACACAG	ADH7	34	85	25	14	12	9	12	11	1142	0	105	0	303		ALDH4A1	0.556951	0.96672	KCNK5	0.984275	-0.2185	TSR2	0.47069	1.0074	DPEP1	0.998835	-4.6161	PDC	0.917089	0.21865
AACCGGGAGTGAAACTACTG	ADHFE1	218	277	145	135	75	46	122	62	80	0	73	0	568		MTFMT	1	-1.8111	NTN1	0.997378	-0.32703	GFER	1	-0.81819	NYNRIN	0.998835	-3.4991	OTOP2	0.8869	-0.32259
AGGATCAATCAGTCCCAGTG	ADHFE1	336	502	431	422	246	148	282	150	181	0	122	1	986		LTK	1	-1.0653	TCEB3B	0.845193	0.19622	ABL1	0.895722	-0.46659	SERPINB5	0.998835	1.7053	LIMS2	0.487852	-0.11612
TGTCGGTGGTGGCTCTACCA	ADHFE1	13	18	26	11	5	1	12	0	3	0	2	0	81		MAGEB6	1	-1.8181	RTP3	0.996974	-0.17814	RBFOX3	0.972988	0.049902	TUBA8	0.998835	-2.0955	SFRP4	0.994295	-0.20929
TTTGGGCTATCCACGCGCTG	ADHFE1	155	159	177	164	130	114	136	62	82	0	55	0	440		ATAT1	0.157698	2.268	TMEM104	0.926726	-0.32037	SLC25A33	0.972988	0.12303	ZNF688	0.998835	-1.0392	NDP	0.686392	-0.20929
CAGTGGGTACTTCGATGTGA	ADI1	142	125	239	203	294	125	219	123	129	12646	89	8	471		NDUFAF4	1	-1.6008	PNPLA1	0.572925	0.87298	DUOXA2	0.972988	-0.042009	URAD	0.998835	1.8052	ULBP2	0.558295	0.34978
CTAGATTAAGATGTTCTACG	ADI1	75	34	72	40	43	40	43	27	16	0	31	0	262		FASLG	0.290614	-0.55837	TFAP2E	0.991194	-0.24275	BAIAP2L1	1	-0.39457	GJB3	0.998835	-2.4559	BAZ1B	0.940764	0.18777
CTGGTATATGGACGACGCCC	ADI1	233	623	214	200	131	85	233	121	42	11	59	4	560		FSBP	0.591784	0.22058	CCDC140	0.975814	-0.43871	MAGOH	0.80368	-0.59192	COQ3	0.998835	1.0719	DYNLT3	0.869727	-0.068589
TATGGTTATGATGTCCATCC	ADI1	123	91	93	108	50	72	86	59	139	0	84	5	386		GOLGA6L9	1	-0.12843	DENND2A	0.816815	0.24603	SEMA5B	0.672529	-0.15214	ATAD3A	0.998835	-1.6702	CEP295	0.91025	-0.13979
AATGTGAGGTCGTTCACCAG	ADIG	209	359	270	185	109	110	226	156	87	0	68	1	777		HIST1H2BJ	0.157698	2.2859	VPS37B	0.881376	-0.25698	IGFN1	0.771012	-0.53001	TMED5	0.998835	-0.88658	ACKR3	0.962534	-0.11364
ATAACAACAGCAAACCCACA	ADIG	66	16	68	43	64	42	83	53	45	5	33	3	641		SPATA31C2	1	-0.90305	BAALC	0.997378	-0.35471	FAM118B	0.897144	0.12784	NBR1	0.998835	-0.78871	EBF4	0.891666	0.0087006
GGAGGCAGAACCAGAAAACC	ADIG	34	174	43	26	37	15	41	14	4	0	7	0	100		CKM	0.865041	-0.13835	REG3G	0.881376	-0.33556	ASAH2B	1	-0.23039	KCTD1	0.998835	-1.0392	CDSN	0.90013	0.038461
TCGTATCTCCACAGATTCAG	ADIG	88	199	107	94	159	128	90	65	99	0	38	0	514		ARL4D	0.223755	1.2141	KIAA0930	0.773403	0.33153	KIAA1324	0.868594	0.25982	PHF6	0.998835	-2.8202	DEFB4A	0.680432	-0.15769
GAAACCACGACTCAAGGGCC	ADIPOQ	178	304	120	135	102	97	77	32	98	43	85	5	440		TESPA1	1	-0.71175	KDELR2	0.929361	-0.53852	NDST2	0.998904	-0.47344	PPARA	0.998835	-3.8047	AKAP1	0.68046	0.23077
GTTGCAGTGGAATTTACCAG	ADIPOQ	64	30	97	96	27	36	48	17	25	1	70	0	166		NDUFA2	1	-1.1974	AHCTF1	0.997378	-0.39189	TNFSF12-TNFSF13	0.972988	-0.16873	MARVELD1	0.998835	-1.0354	HHEX	0.993784	-0.16815
TACCGCTCAGCATTCAGTGT	ADIPOQ	103	14	101	101	167	142	80	46	27	0	28	2	357		ATP5G1	1	-2.019	RCVRN	0.73785	0.44002	COX20	0.895722	-0.58259	CREBL2	0.998835	3.6684	CHRNB4	0.971455	-0.01127
TGGATTCCCGGAAAGCCTCG	ADIPOQ	114	120	121	77	43	71	95	50	43	0	28	0	251		B4GALT3	0.877592	-0.62696	BUB1	0.814406	-0.84634	TGFB1	1	-0.044759	DOC2A	0.998835	4.8284	ARPC2	0.838529	0.14413
CCAGGACACAGACGATGGAG	ADIPOR1	77	28	43	66	80	39	126	71	2	0	11	0	315		LOXL3	1	-1.6924	SLC35E2	0.860074	0.21235	ZNF90	1	-0.35579	KRTAP26-1	0.998835	-1.0354	C21orf62	0.971455	-0.032095
GACAACGACTATCTGCTACA	ADIPOR1	89	759	168	128	96	91	98	66	17	7	23	0	848		LRRIQ1	1	-1.5847	C17orf78	0.930027	-0.1457	DSC1	1	-0.23831	CLEC2B	0.998835	-1.6142	GPR139	0.869727	0.057837
GTATATGTTCTAGGTCTGGG	ADIPOR1	39	414	103	54	75	33	87	38	0	5	7	0	227		SLC46A1	1	-1.7894	ARMCX4	0.975814	-0.32317	ZNF610	0.382002	0.41618	CARNS1	0.998835	-3.0488	STIM2	0.971455	-0.097468
TTTCTCTGAATGACAATAGA	ADIPOR1	47	83	61	32	10	50	52	25	1	0	24	0	277		RAB6C	1	-1.6988	SETX	0.970683	-0.40051	HES7	0.972988	-0.41209	C20orf144	0.998835	-2.8202	ETS2	0.991196	-0.21496
ACAGGAAGAATACACAACCT	ADIPOR2	153	627	241	270	134	113	210	101	26	0	41	0	651		SLC26A8	1	-1.0421	INTS5	0.994809	-0.5828	SERPINE1	0.912875	0.06267	UBR1	0.998835	3.0603	PSMB4	0.850921	-0.36832
AGTCTACTGCCACTCAGAGG	ADIPOR2	108	207	243	214	201	155	217	90	67	3	77	1	735		CRISP1	0.46436	-1.8141	KMT2D	0.520399	0.67351	EVC2	1	-0.33984	RGS22	0.998835	-2.7698	ADAM11	0.869727	0.028093
ATGATGGGCTTGTAAGAGAG	ADIPOR2	235	217	289	281	207	171	244	120	106	0	94	2	630		PDE8B	0.84943	-0.66209	PAN3	0.845193	-0.2161	FAM76B	0.961956	0.24165	RHBDD2	0.998835	-3.2087	BCAN	0.930703	-0.18586
CTCATGATGTACTACCAGAC	ADIPOR2	159	188	204	163	179	99	140	56	720	0	48	0	807		HESX1	1	-1.1856	SI	0.963167	0.098716	SLC35G4	0.80368	0.34187	TP53I13	0.998835	-4.5049	C5orf42	0.867068	0.16136
AGCGGCAGCTCAGCAAGTGG	ADIRF	34	0	76	57	72	63	55	27	22	7	23	0	224		COL4A3	0.621911	-1.4269	SEPTIN11	0.88756	-0.10631	ZNF827	0.997678	0.055501	POPDC2	0.998835	-0.97823	SUN3	0.748064	0.2159
AGTGGTGGACCAGGCCACAG	ADIRF	252	394	193	195	113	86	123	99	54	8468	50	0	436		NHEJ1	1	-1.7908	ERICH6B	0.997378	-0.12432	ARL14	1	-0.35705	TSPYL5	0.998835	-4.0776	KRTAP5-2	0.89722	0.017328
CCAGCTGGCCAAGACCACCC	ADIRF	119	41	171	184	111	30	129	161	82	0	69	0	404		FAXC	0.47665	-1.7914	C3orf70	0.997378	-0.54717	ADAMTS19	1	-0.2018	ERC1	0.998835	-0.88658	DYNLL1	0.971455	-0.25721
GCCACAGAGGCGGGGCAGAA	ADIRF	197	94	159	115	99	83	129	40	203	20	106	5	296		NT5C2	1	-1.5322	SCRIB	0.582258	-0.11607	PGGT1B	0.826982	-1.3601	APLN	0.998835	-2.9161	VHLL	0.608633	0.43151
AAAGTCGAATATCATGCTGG	ADK	149	124	317	238	292	172	188	108	57	8	66	2	1004		WNT5A	1	-1.2059	GPATCH2L	0.92643	-0.0080024	SHMT1	1	-0.37989	CRB2	0.998835	-1.5559	QPCTL	0.91025	-0.096171
ACAGCAGAGATGTCAAGCAG	ADK	140	1178	224	315	281	160	201	127	59	0	68	1	847		ERCC4	1	-0.73253	KLHL22	0.942303	-0.23997	AUTS2	0.771012	-1.3443	HOXA6	0.998835	-1.0278	SLC39A11	0.737498	0.21906
GTAGTAATGAGCATCCACAT	ADK	162	671	196	214	197	143	270	109	51	0	23	0	736		PRR36	1	-0.89124	ANKRD7	0.975814	0.0298	PRPF4	0.963018	-1.3099	LOC100129520	0.998835	-0.02112	JMJD7-PLA2G4B	0.971455	-0.12255
TCTGGAGAAAAACTGGATGT	ADK	135	146	172	190	196	133	191	142	29	0	43	0	664		CES5A	1	-0.5747	CTTN	0.816815	0.32699	TRIM48	1	-0.5459	MEF2D	0.998835	-2.8689	ST18	0.487852	0.28537
CGACGCGACATCCAACCGAG	ADM	83	43	165	80	96	41	49	20	90	0	93	2	342		USP17L13	0.84943	-1.6924	MYO5C	0.942303	0.092683	GOLGA6A	1	-1.3561	C12orf66	0.998835	-1.3653	SCML4	0.737498	-0.1806
CTAGGAAGGCGAGCGAACCC	ADM	296	3232	158	129	169	227	161	94	82	938	84	5	377		NUTM2F	0.910444	-0.071684	FAM179A	0.526497	0.36892	EXOSC3	1	-0.56165	FKBP1B	0.998835	-2.2506	NME2	0.869727	-0.10887
GCACCGTGCACGTCCCGAAG	ADM	136	50	189	178	165	119	239	168	103	0	39	0	522		APOA1	1	-1.3087	MBD1	0.949902	-0.41285	PSMA5	0.998427	-1.3099	GK5	0.998835	-3.5145	SULT1B1	0.68046	-0.17418
TCTGGCGGTAGCGCTTGACT	ADM	121	231	91	111	76	94	92	94	51	0	52	4	358		DPM2	0.591784	-0.37956	LIG1	0.865383	-0.10521	LAMC3	1	-0.25633	FOXD2	0.998835	-3.8172	NACC1	0.686847	0.37663
ACCCGCGACCCGTCAAACCC	ADM2	456	316	408	317	246	255	317	136	199	0	110	1	960		CASR	1	-1.3975	FABP4	0.930027	-0.3047	BCAP29	0.882038	0.32722	ERCC3	0.998835	-2.3906	TYROBP	0.9104	-0.040881
AGCTTCCAGACCACAGGTCG	ADM2	120	559	129	104	110	73	39	38	70	5	44	9	205		MFI2	1	-1.7427	IPPK	0.822775	-0.49408	EMCN	0.80368	0.1571	FAM81B	0.998835	-2.3906	TMTC3	0.930703	-0.17182
GAGAGGCTGACCCATAACAG	ADM2	494	374	344	325	227	223	312	192	236	0	138	1	893		ABCF2	1	-1.3045	LLPH	0.736526	-0.53181	HTR1D	0.895722	-0.36682	BUB1B	0.998835	-2.3906	GDF3	0.818093	0.2426
GAGGAGGCTGATGCAACCCA	ADM2	224	692	89	65	104	94	73	61	157	0	82	0	316		ERGIC1	1	0.088601	PRICKLE4	0.881376	-0.53181	ZIC3	1	0.076385	CCDC94	0.998835	-2.3906	KTN1	0.962534	-0.21536
GGCGGCGCCCATAGCTGTAG	ADM5	508	1123	454	376	446	324	540	413	574	1	295	1	1067		POLH	1	-1.3337	CYP1A1	0.796063	-0.42469	SPRED1	1	-0.23759	PTGES3L	0.998835	-2.3906	LINS	0.867068	-0.14053
GGTGGGTCCGGCATACGCCC	ADM5	82	471	53	44	74	19	103	148	120	0	71	0	310		CABYR	1	-1.2865	GABRB2	0.970683	-0.12409	RENBP	0.955	-0.10165	SHFM1	0.998835	-2.3906	HNRNPL	0.737498	0.37327
TCCAGTATATGATCTCCGCC	ADM5	282	207	276	284	131	90	176	161	126	2313	107	14	947		CIB3	0.910444	-0.80759	PIK3CG	0.736526	0.08044	DEGS1	0.870878	0.23434	NBPF9	0.998835	-3.3697	C22orf34	0.737498	0.02529
TCTCCACCAAGGAGCCCTCG	ADM5	8	1	4	3	8	6	3	7	1	0	0	0	11		LYPD6	0.386274	1.1613	PPM1D	0.924179	-0.073539	PIK3AP1	1	-0.51817	PMPCB	0.998835	-2.3906	TBC1D30	0.867068	-0.31273
GTTGGTCAGTCAATGAGACT	ADNP	65	21	103	95	137	140	138	97	76	0	63	1	708		RABAC1	1	-1.077	APC2	0.987741	-0.25811	ZNF440	1	-0.13733	SMARCC1	0.998835	1.6669	DNAAF2	0.847059	0.16382
TCAGATTGTATGTAGTTACC	ADNP	200	488	115	121	97	105	132	50	280	0	86	1	680		NDUFA4	1	-1.2333	CSN2	0.994436	-0.32079	C6orf10	0.672529	0.41352	SNRPA	0.998835	-1.024	HS6ST2	0.990849	-0.10949
TGGAGACTGATTAAGCCGAG	ADNP	72	178	39	30	88	66	87	72	121	0	37	0	345		POLR3C	0.207157	-1.7897	ABL1	0.530213	0.027795	RARRES1	1	-0.31206	PPP3CB	0.998835	-3.2087	ABRA	0.786287	0.28337
TTGCACATCACTTACGAGAG	ADNP	111	18	122	109	55	43	93	57	355	8565	94	51	598		GART	0.591784	-0.23976	CDH11	0.987741	-0.29947	STC2	0.926922	-0.25738	ZNF721	0.998835	-1.7761	SLC27A1	0.981896	-0.15068
GCTTATGCGCTACCTCCATG	ADNP2	462	1048	362	303	198	93	338	222	242	57	144	2	895		DGCR2	0.499686	-2.3427	AP1G2	0.530213	0.73251	CFP	0.963018	-0.18217	SH3GLB1	0.998835	-3.4835	PRKAR2A	0.8936	-0.26326
GGCGAACAGTCTGATTTATG	ADNP2	52	726	99	113	40	54	101	84	23	0	16	0	271		RTN4	1	-1.057	ARPC4-TTLL3	0.942037	-0.41508	CT47A9	0.912875	-0.22467	HIGD1B	0.998835	-0.68372	TANGO2	0.8936	-0.27946
TGCAGAGATAACCCTCAATG	ADNP2	273	369	186	126	267	165	139	78	351	0	124	6	484		RHBDF2	1	-0.82817	FOXD4	0.820732	0.012987	SLC25A17	0.992437	-0.63903	HNMT	0.998835	-0.46039	ADM	0.869727	0.034591
TGGGATTCCAACCTACACGC	ADNP2	31	27	66	50	37	32	48	53	1	0	8	2	578		NUDT7	0.67007	-1.7678	CXCL1	0.471721	0.29858	PPP1R42	0.941578	-0.551	PEX14	0.998835	0.69647	DCAF10	0.838529	0.27789
ATGGACAAGCTAGACGCGGG	ADO	36	650	88	60	37	30	39	14	33	16	56	3	206		ZNF142	0.910444	0.077327	NOX5	0.471721	-0.26521	TARSL2	1	-0.41209	KLHL22	0.998835	-4.1582	C1orf116	0.9775	-0.34202
CCCGGGAGCGAGAAGCCGTG	ADO	72	79	135	73	56	47	54	9	12	0	14	0	185		CT47A1	0.621911	-0.10971	SLC25A39	0.46181	0.2517	SAA4	0.868594	0.18659	FAM43A	0.998835	1.6962	OR2G3	0.907536	-0.34202
CGATGTTCAAGTCCTCGGCG	ADO	117	38	138	127	55	41	135	36	67	0	64	3	305		GOSR2	1	-1.1053	TADA2B	0.942303	-0.15729	CRAMP1L	0.865778	0.30678	FAM109A	0.998835	-2.4559	DRICH1	0.686392	0.37292
CGTCGCGATCGGAAGCGCCG	ADO	213	37	146	151	87	140	157	84	1283	0	260	0	397		C18orf63	1	-0.36346	CCDC91	0.997378	-0.13424	RBM14-RBM4	0.992437	-0.25382	GSTM3	0.998835	-1.1457	GSG1L	0.992016	-0.24885
AGGGGTCAGTCCCACCACGA	ADORA1	70	115	44	61	79	94	93	42	51	27	18	0	328		ATP5J	0.595108	0.66502	EDNRB	0.930027	0.04502	MYOZ2	0.879549	-0.045098	TYMSOS	0.998835	-1.0348	ALDOB	0.737498	-0.018607
GAGGACCATGAGGAGAAGCG	ADORA1	132	112	141	99	114	134	102	73	31	0	35	1	497		GATAD2A	0.591784	0.47959	PDE3A	0.814406	-0.19816	PAICS	1	-0.091074	STK36	0.998835	-2.5485	GPRASP2	0.91025	0.11901
GGAGAGGGATCTTGACCCGG	ADORA1	100	612	252	246	70	51	106	86	27	0	34	0	432		TMEM8B	0.75631	-1.1254	TM4SF20	0.955879	-0.39206	RNMTL1	1	-0.70798	XAGE2	0.998835	-4.4499	ST7	0.780086	0.17345
GGCAGCCAACGGCAGCATGG	ADORA1	260	139	74	118	178	139	125	50	85	0	98	0	688		HTR1F	0.092692	1.7396	BHLHB9	0.849226	-0.53138	NAIF1	0.846014	0.32688	ZSCAN10	0.998835	2.6128	MTL5	0.993115	-0.20441
AAGCAGTTGATGATGTGTAG	ADORA2A	139	39	97	111	76	55	151	65	114	0	55	0	534		ZNF248	1	-1.7737	ZNF626	0.953677	-0.5828	UNC5B	1	-0.79101	NPTN	0.998835	-0.68372	KLK11	0.962534	-0.025791
ATGCTAGGTTGGAACAACTG	ADORA2A	137	114	81	77	94	94	85	25	15	0	6	0	362		EXOC4	1	-1.406	KIF20B	0.971531	-0.21069	GOLGA8J	0.972988	-0.99067	PDE6A	0.998835	-1.0644	CARD9	0.978701	-0.23838
GCGGCGGCCGACATCGCAGT	ADORA2A	222	123	310	255	162	78	152	53	184	0	98	13	354		ARL8A	1	-1.6626	TUSC3	0.861594	-0.1255	LOC643802	1	-0.44364	RENBP	0.998835	8.5978	CD302	0.99488	-0.10517
TGGCTTGGTGACCGGCACGA	ADORA2A	77	131	64	106	71	61	79	26	9	0	23	0	268		CDH23	1	-1.1761	KY	0.983344	-0.37499	VSTM4	1	-0.19911	OR8B3	0.998835	-1.4951	HBZ	0.992795	-0.22001
CACCAGCATTATAAGCAGTG	ADORA2B	155	83	225	245	134	119	243	170	32	0	36	0	793		RAB36	1	-2.1103	SGPL1	0.95192	-0.23186	RELT	0.972988	-0.29757	SPDYE4	0.998835	4.1425	CFP	0.9775	-0.30952
GGTATAAAAGTTTGGTCACG	ADORA2B	219	398	181	179	79	70	89	49	50	2	74	0	337		SAFB2	1	-1.7832	DDX60	0.915718	-0.31166	MYO1E	1	-0.23161	FSTL5	0.998835	-1.5559	ICOSLG	0.971455	0.094915
TCTCAAAGAGACACTTCACA	ADORA2B	4	0	6	0	7	23	9	4	6	0	4	0	47		SESN1	1	-1.1568	PLXNB2	0.957167	-0.27284	FSCN3	0.814643	0.12413	JAM3	0.998835	0.61648	LPPR1	0.961328	0.035179
TGGAGTCAATCCGATGCCAA	ADORA2B	198	108	320	281	149	135	268	175	44	0	78	0	649		ZNF471	1	-0.84001	HEATR5B	0.997225	-0.18117	FIGN	0.988001	-0.024	FIZ1	0.998835	3.279	SFPQ	0.907536	-0.71773
ATGGCGCACATGACAACCAG	ADORA3	49	555	219	231	185	175	281	156	50	0	45	0	1044		C1orf168	1	-1.0663	TUBA3C	0.970683	0.037034	VCAM1	1	-0.62592	CLEC2D	0.998835	-3.9812	GPIHBP1	0.962534	-0.0011816
ATTGGACTCTGCGCCATAGT	ADORA3	118	155	198	222	190	210	146	100	64	0	51	0	472		PRKG1	1	-0.48471	CFAP126	0.853	-0.073456	TSSK3	0.972912	-0.38701	ATP1B1	0.998835	0.56673	CALML3	0.894467	-0.17869
GACATTTCTGTGGTACTCTG	ADORA3	124	212	86	90	71	47	66	46	29	0	32	1	311		ARHGAP22	0.591784	-1.7902	DYNLL2	0.814406	-0.83368	NCOR2	1	-0.42396	LPPR3	0.998835	-2.8689	PTPN9	0.867068	0.081898
GATGCCCAGGCTGACAACAA	ADORA3	255	1678	317	343	285	214	296	174	119	1	74	0	968		COA6	1	-1.3581	STK32C	0.599122	0.223	VPS33B	0.878874	0.24942	KPNA3	0.998835	-1.1457	NES	0.976407	-0.043263
AAGATGAATCGGTTGGCATG	ADPGK	194	166	191	195	142	103	192	101	241	0	95	2	514		UTP15	1	-1.9032	CCDC171	0.565813	0.22481	GSTM4	0.870878	-0.18195	CHMP4C	0.998835	-1.2227	NTRK1	0.993577	-0.14142
ACTCTCTTACAGCACTATGT	ADPGK	196	203	125	152	142	113	246	113	61	0	81	0	583		CMPK1	0.543503	0.72649	DIP2A	0.994346	-0.39563	SLC9A3R1	0.882038	0.046834	CIB2	0.998835	7.0341	PRSS33	0.519554	0.42203
CCATCATGTGCAATCCAGAG	ADPGK	219	107	176	178	256	198	203	58	80	0	99	0	492		NAGS	1	-0.98647	CRIPT	0.966443	0.0055478	SBSPON	1	-0.36222	TRPC4	0.998835	-2.8689	CASQ1	0.899512	0.017569
GCTGGCCAGTATGACTAACA	ADPGK	91	969	109	91	93	60	52	9	60	0	30	0	299		THG1L	0.869746	-3.6666	PLA2G1B	0.915718	0.16632	PNPO	0.868594	-0.36222	ASIC2	0.998835	-0.97823	PUS1	0.917089	-0.11384
AAGTGAGCATCGAGAGTGGT	ADPRH	215	926	363	378	254	277	349	196	339	0	230	3	862		NCAPG2	1	-1.1342	OR1E2	0.975814	-0.27607	MAP3K14	0.79484	-0.41799	C11orf24	0.998835	-4.1084	BAG6	0.9775	-0.074129
AGTCTTGGTAATGCTTAGCA	ADPRH	141	30	131	78	53	40	54	37	32	1739	51	0	389		PIK3R2	1	-1.1057	ACAA1	0.997378	-0.3315	DBNDD1	0.912875	0.044074	OR52M1	0.998835	-2.8927	ETV1	0.996872	-0.34938
ATAGCAGACCACCCTTGCAG	ADPRH	117	229	60	42	36	51	38	14	5	0	20	0	403		FRG2	0.591784	0.73252	VMO1	0.979095	0.026163	HIST2H2BF	0.680088	0.4732	RABL3	0.998835	-2.2506	PKDCC	0.792137	0.2746
GGAGAAGATACACCGGCAGT	ADPRH	233	142	199	192	190	155	146	224	62	0	33	4	627		SFN	1	-1.7856	OSTN	0.86353	-0.41761	NIPBL	0.360259	-0.51357	SNX30	0.998835	-2.4559	STOX1	0.894467	0.13174
CATGCACATCGCAACCGCCG	ADPRHL1	84	651	98	41	42	47	48	39	1	0	2	0	324		KRTAP9-9	0.229354	-1.778	DNAJB1	0.652423	0.46519	CCDC28A	1	-0.31413	EIF4EBP2	0.998835	-0.97823	PCLO	0.956662	-0.31164
CTCCTGGCGAGAGTACGAGG	ADPRHL1	223	557	224	219	159	59	83	82	85	0	44	2	510		RNF167	0.929363	-0.63383	ZNF804A	0.950005	-0.49614	RYK	0.879549	0.19521	KCTD17	0.998835	-3.4678	IL1F10	0.9775	-0.23305
GGAGATGGTGAGATGCTATG	ADPRHL1	374	156	326	319	132	169	190	183	328	0	167	2	690		KIAA1644	0.864167	-0.42164	TSPY2	0.996974	-0.37777	PKDCC	0.961956	-0.69425	STMND1	0.998835	-3.4519	CREBL2	0.952491	-0.1654
TGCGGCGAACGACACAAACA	ADPRHL1	175	30	93	150	115	115	147	87	102	0	49	0	434		FOS	1	-1.4243	SLAMF1	0.939412	-0.29354	UMAD1	0.864783	-0.32047	SLC26A2	0.998835	-4.2803	C16orf58	0.684828	0.5215
ATGGCAATGGAGGTGCCATG	ADPRHL2	205	223	230	222	187	195	144	188	143	0	108	5	470		WWC3	1	-1.2077	ZNF8	0.942303	-0.37777	TTLL3	0.81215	-0.10393	TYR	0.998835	-3.6035	OST4	0.911397	0.042149
CAGGACTGACGTCAGGTCGA	ADPRHL2	88	446	237	230	258	155	156	85	177	1	105	2	414		ZXDC	1	-0.46203	PFN2	0.835824	0.19105	FAM159B	0.807174	0.47731	ECI2	0.998835	-1.0125	PICK1	0.979818	-0.14041
GATGGCGCCATTGTAACCCA	ADPRHL2	110	200	152	126	160	170	165	101	100	0	69	0	481		SMN2	1	-2.581	PHF5A	0.942303	-0.90101	STBD1	0.895722	-0.51812	DNAH7	0.998835	-4.8094	SLC30A2	0.962534	-0.011128
TACAAGAAAGACCCTGACAG	ADPRHL2	107	126	114	116	90	90	103	58	122	340	63	0	502		MRPL1	1	-1.6038	NSL1	0.994346	-0.98314	ACSM2B	0.80368	-0.034257	CACNB1	0.998835	-1.2227	SLC1A1	0.838529	-0.1302
AACATCTGCGATGACGCCAA	ADPRM	273	475	150	110	97	91	180	111	352	0	301	1	529		SIRT2	1	-0.81088	PCDH17	0.736526	0.39881	UBE3A	1	0.1744	PLCL1	0.998835	-0.97823	ATRN	0.996872	-0.31542
CCATTAAACTGGACAAACTG	ADPRM	231	473	77	68	77	66	80	30	36	0	57	0	700		PPIP5K1	1	-0.40916	TRIM36	0.90073	-0.23774	CKAP4	0.972988	-0.31768	OR9Q1	0.998835	2.5033	ATP11A	0.496923	0.078336
TAAGCATAATAATCTTCTGA	ADPRM	33	19	44	75	23	17	85	38	0	0	14	0	398		IRX3	1	-1.3141	CSTF2T	0.924093	0.020939	RIMBP2	0.972988	-0.38664	HS3ST6	0.998835	-3.3865	TMEM170B	0.868362	-0.057247
TTGTTATGGACATGTTCAAG	ADPRM	110	86	102	150	107	63	69	67	2	880	5	0	380		NEK5	1	-1.0113	AK1	0.755494	0.27626	TERT	1	-0.1932	AP3S1	0.998835	-1.3653	COL7A1	0.894467	-0.010345
ATCTCCATCGACCGCTACAT	ADRA1A	78	142	149	125	184	166	120	77	67	0	159	0	308		CHRND	1	-0.86603	PPFIA2	0.982478	-0.058269	GAL	0.353655	-0.61372	TBC1D8	0.998835	2.6909	PALM	0.907536	-0.099925
CCAAGACGCACTTCTCAGTG	ADRA1A	560	1090	522	529	429	286	577	294	422	1	299	7	1177		EBF2	0.851439	0.65976	DUSP18	0.915718	-0.36476	RAB37	1	-0.39615	TRPS1	0.998835	-2.6634	LILRB2	0.91595	-0.15947
GGGTCCAATGGATATGACCA	ADRA1A	129	293	135	142	114	39	134	136	94	0	59	0	393		ANKRD33	0.591784	-0.86169	CAPN9	0.930027	-0.3174	CTDNEP1	0.972988	-0.76211	SPATA5L1	0.998835	0	TNFRSF19	0.838529	0.037926
TGGCCTCAAGACCGACAAGT	ADRA1A	349	363	381	331	324	262	374	203	159	429	123	7	1096		LARS2	1	-1.7958	MAOA	0.92643	-0.023934	SEC11A	0.953353	-0.27968	TESK2	0.998835	-3.7407	C1orf229	0.911397	-0.22252
CATCCTAGTCATCTTGTCTG	ADRA1B	63	31	124	109	89	89	88	32	12	0	14	0	363		CCDC121	1	-1.782	SORD	0.890206	-0.31125	SEPSECS	1	-0.83184	PRKAG2	0.998835	-1.9218	GRB14	0.976407	-0.34247
CCATTCCAAGAACTTTCACG	ADRA1B	66	207	58	61	47	40	46	6	2	0	13	0	337		GABRA1	1	-1.0644	LGALS9	0.970683	-0.13164	CPLX1	1	-0.54723	ALDH1A2	0.998835	-2.8448	FAU	0.952491	0.20462
CTCCATCGATCGCTACATCG	ADRA1B	28	125	132	126	50	49	109	24	51	29	72	17	513		FDX1	1	-1.2469	IFNLR1	0.826828	-0.57996	MUL1	1	-0.30677	C10orf131	0.998835	3.3696	ANXA7	0.699751	-0.096263
TCTTGGCCACTATATAGACA	ADRA1B	80	384	48	32	42	29	41	27	32	0	23	0	233		WNK3	1	-1.7756	ZCCHC24	0.688381	-0.035916	ATP1A2	1	-0.3649	SCX	0.998835	-0.028764	C1orf109	0.900852	-0.60439
ATCTCCGTGGACCGGTACGT	ADRA1D	31	119	104	106	51	52	96	59	22	0	27	1	234		CDY1	1	-1.0613	SMYD3	0.669864	-0.27231	NUDT14	0.672529	0.43183	CBX4	0.998835	-3.3527	ISLR2	0.850921	0.10774
CGGCGACGTGAATGGCACGG	ADRA1D	76	20	212	169	41	62	107	102	133	0	90	0	349		KDM5C	0.591784	-1.7611	CELA1	0.942303	-0.32287	MBD3L3	1	-0.40244	OLFM4	0.998835	-0.78871	BCKDK	0.68046	0.26962
TACCGCAGAAGCGCTCGTCA	ADRA1D	61	28	128	68	98	75	71	31	4	0	13	9	438		AGAP3	1	-1.0491	CD63	0.825622	-0.31004	NKX1-2	0.743322	0.042033	OR2A42	0.998835	4.0993	MARCHF6	0.992016	-0.25519
TGCGCGCGACCACGTACACG	ADRA1D	89	307	102	109	72	59	127	78	50	8	63	18	224		ASB16	1	-1.0648	ADAM12	0.814406	0.40043	WFDC11	1	0.044483	PIGN	0.998835	-1.3653	MRPS23	0.862515	0.2363
ATGATGGCCTTGATGCGGCG	ADRA2A	282	212	333	340	141	148	165	138	28	1	50	5	669		USP11	1	-1.3652	R3HCC1	0.930027	-0.54032	SAPCD2	1	-0.49737	KRTAP5-10	0.998835	3.8078	CITED2	0.737498	-0.23729
GACGAGCACGTTGCCGAACA	ADRA2A	623	853	465	481	334	338	522	336	266	1878	192	6	1119		LRRN2	1	-0.11441	FAM150B	0.997378	-0.28272	BCL9L	1	-0.19158	LRRC32	0.998835	8.6151	ACLY	0.760684	-0.30461
TCCAGCGCGTCGGTGTCGCG	ADRA2A	115	135	242	257	144	110	141	87	13	0	27	1	293		PDCD10	1	-0.44972	COL5A3	0.814406	0.23425	SLPI	0.672529	0.49025	CD59	0.998835	10.96	GRIN1	0.930703	-0.14884
TGGTCGTTGATCTCGCAGCG	ADRA2A	265	710	191	207	129	165	208	90	93	3	78	0	459		LOC101929372	1	0.41569	RENBP	0.949902	-0.40344	PAAF1	1	-0.34945	STX17	0.998835	-2.6907	LMO2	0.806643	-0.097576
CAGCCCCGACCCGACCATGG	ADRA2B	264	136	338	314	108	133	222	190	126	0	132	2	1018		LAMTOR3	0.184046	1.5499	PPIC	0.942037	0.17758	TUT1	1	-2.0167	MFNG	0.998835	-3.3697	SLC4A1	0.818093	0.078279
CGGACACTCGAAGTCCACTG	ADRA2B	215	588	406	413	95	99	321	204	58	0	59	7	1006		PPP1R15B	0.178248	0.91023	MYH10	0.942303	-0.1696	MSTN	0.972988	-0.44899	RFX6	0.998835	-2.939	SEMA4B	0.338151	0.69639
TGGAGTTGTACTCCAGCGCG	ADRA2B	498	714	509	558	290	257	481	249	111	0	133	5	1100		CCBL1	1	-0.7074	PAGE4	0.997378	-0.36523	C6orf62	1	-0.49273	SLC3A1	0.998835	5.7172	RGS19	0.838529	-0.011622
TGGTCGCCCTTGTAGATGAG	ADRA2B	424	1566	489	373	202	166	464	269	356	0	172	3	1115		BSG	0.591784	0.31258	DTNBP1	0.92643	0.030523	DEFB104B	0.438332	-0.49273	FAS	0.998835	-2.5183	MDFIC	0.967081	-0.17505
ACACAGATGCACGATCGACG	ADRA2C	71	33	75	88	44	67	117	53	67	0	43	0	465		NMNAT1	0.621911	-0.051384	GLRX5	0.837602	-0.47354	PTGDR2	0.771012	0.34943	ABCG4	0.998835	2.6887	DUSP13	0.457349	0.53128
ATGGTGGCCTTGACGCGGCG	ADRA2C	28	13	96	58	63	74	70	42	4	0	2	0	114		TMX2	1	-0.13	CPQ	0.939412	-0.32516	CBWD2	0.883332	-0.48827	ACBD7	0.998835	-3.8898	YIPF5	0.9775	-0.070024
CTACGCGCGCATCTACCGAG	ADRA2C	139	117	113	92	56	38	145	153	10	0	35	1	307		ZNF713	1	-2.4679	SCT	0.707911	0.46719	PPP4C	1	-1.6194	CALR	0.998835	-0.15287	IFFO1	0.792137	0.25207
TGTACCAGGTCTCGTCGTTG	ADRA2C	347	610	391	423	217	158	255	138	142	0	87	2	831		NPAS4	1	-1.8568	ACYP1	0.80252	0.17219	NDUFC2	0.846014	0.38907	MEGF6	0.998835	-3.1704	SIK2	0.976407	-0.20991
CGCACGCCCGTTGGCCAGCG	ADRB1	128	789	126	210	95	49	69	43	136	0	49	0	146		BTNL8	1	-0.9078	MST1R	0.990355	-0.40474	OR7G2	0.743322	-0.25288	PCDHA12	0.998835	-2.8448	AMELX	0.894467	0.032669
GTAGAAGGAGACTACGGACG	ADRB1	123	29	79	90	129	65	30	37	4	0	15	0	140		TSPAN31	0.501385	-1.1822	PHACTR3	0.997378	-0.29264	MYO6	0.849216	0.092504	SLC28A3	0.998835	0.62551	CFL2	0.9775	-0.34447
TGGCCATCGCCAAGACGCCG	ADRB1	161	268	144	132	289	225	198	90	106	0	98	2	468		RP1	1	-1.7317	PCDHA6	0.873056	-0.036086	CCNI	0.865778	0.097628	KLRG2	0.998835	4.3254	HAMP	0.650769	0.51074
TGGCCCACACGGTGCACACG	ADRB1	113	190	85	122	178	89	140	107	2	0	21	1	245		EARS2	1	-1.0303	KEL	0.873056	-0.47776	TMEM184C	0.629226	-0.45036	ALDH8A1	0.998835	3.8221	POC1A	0.930703	-0.23892
ATCCACTGCGATCACGCACA	ADRB2	380	1044	395	347	302	256	329	169	325	11	135	5	799		GLRX2	0.591784	0.13269	OR10S1	0.987741	-0.38128	C9orf91	1	-0.31809	DCBLD2	0.998835	7.7833	IL1RL2	0.850921	0.22972
CAGACGCTCGAACTTGGCAA	ADRB2	99	170	191	129	44	39	118	73	185	0	30	0	398		ZDHHC7	1	-0.90473	HRH4	0.975814	-0.42243	MN1	1	-0.22316	DEK	0.998835	-2.3223	DSC2	0.709457	0.20699
CCCTTTCCTGCGTGACGTCG	ADRB2	445	654	483	512	528	347	642	376	343	58	205	18	775		SLC2A10	1	-0.82892	CXCL8	0.718841	-0.34262	DENND1B	0.912875	-0.24348	GATA1	0.998835	-3.4196	SATL1	0.776354	0.11248
GGGAACGTAGAAGGACACGA	ADRB2	183	212	180	181	86	56	272	171	288	4	92	0	1166		GPR156	1	-0.84918	DENND5B	0.997378	-0.20557	LURAP1L	0.884402	0.20542	OR1D5	0.998835	-2.4874	CHP1	0.533477	0.4194
ACCAGTGCGCCGTAACGCAG	ADRB3	141	1135	243	163	133	136	222	130	136	0	57	0	582		NEUROG3	1	-1.1373	SFTPD	0.992354	-0.222	NYAP1	0.771012	0.47171	PLCL2	0.998835	-2.4236	PRKD2	0.9104	-0.22047
CAGCGAAGTCACGAACACGT	ADRB3	30	11	50	60	36	35	10	3	2	0	9	1	321		C1orf226	1	-1.7663	PPAPDC1A	0.843888	0.12581	WIPI1	1	-0.074749	FAM184B	0.998835	-0.16511	ZNF268	0.650769	-0.22047
CCAATACCGCCAACACCAGT	ADRB3	37	65	54	37	55	49	24	24	39	27	20	8	409		INHBC	1	-2.5673	ZNF467	0.950005	-0.23421	FAM78A	0.320542	0.081369	KRTAP21-2	0.998835	1.264	TRAF2	0.804385	0.31259
GATGGGCGCAAACGACACCG	ADRB3	348	220	334	290	224	140	199	136	25	0	58	1	516		MEX3C	1	-1.0855	C16orf52	0.825622	0.18885	ACYP2	0.353655	0.44017	PRR23D2	0.998835	-1.0644	TSC22D4	0.519554	0.1277
CATCGCATCATTGGGCGCGG	ADRBK1	466	504	207	188	165	159	160	54	48	1	61	0	421		OR10A7	1	-1.0111	NDUFB1	0.997378	-0.33401	EIF4ENIF1	0.972988	-0.67566	SNX7	0.998835	-2.6907	PQLC1	0.457349	-0.050748
CCAGGTCCGAGATCCGCACG	ADRBK1	71	452	81	46	34	32	23	12	13	0	20	1	225		GPR137B	1	-1.0497	NKAIN1	0.970683	-0.18187	LY6E	0.995695	-0.08784	TARP	0.998835	-1.9218	SPHK1	0.951102	-0.22442
CTCCTCATAGAATTCCACCA	ADRBK1	118	1475	143	67	53	50	96	39	14	0	21	3	718		MZT2B	1	-1.716	PGPEP1L	0.994346	-0.32162	CDH8	0.36334	-0.30004	GHDC	0.998835	-1.0644	EBI3	0.9775	0.020034
TCTGGAACACGTCCCCTCGG	ADRBK1	313	157	174	201	234	192	184	107	251	0	123	5	795		PPAPDC3	0.660672	-0.13816	RNF6	0.641119	0.39118	GRM5	0.672529	-0.095849	E2F5	0.998835	-1.8748	ESF1	0.911397	-0.35144
ACTACTTACACACTCGCATG	ADRBK2	142	198	93	70	152	116	114	27	9	2	16	0	430		BCO2	0.865041	-0.44927	SLC7A11	0.641119	0.29776	C7orf31	1	-0.5917	CCDC185	0.998835	5.1883	DCUN1D3	0.869727	-0.27326
GATGAAGCAGAGTTTATCTG	ADRBK2	154	101	188	175	296	232	201	122	283	6	65	5	786		MGAT3	0.621911	0.40006	CALML3	0.975814	-0.38388	DMC1	0.870391	0.20455	WDR73	0.998835	-1.4951	IDI1	0.992795	-0.15892
TATTGGACGAGGAGGATTCG	ADRBK2	505	635	421	357	338	236	320	130	98	0	135	0	929		ZNF638	1	-1.7051	ACAN	0.930027	-0.13524	MYNN	0.972988	0.070125	ACCS	0.998835	-1.2227	SPIRE2	0.650038	-0.15628
TCTTCATAAAACTTCACCTG	ADRBK2	75	5	78	62	87	57	71	74	34	0	30	0	597		HBB	0.591784	-1.5679	COL22A1	0.939412	-0.046661	CRYBG3	0.998427	-0.39657	ANKRD27	0.998835	-1.3653	NTMT1	0.984439	-0.18953
ACGTGCTGAAGTTCAAGGCA	ADRM1	330	46	112	141	109	84	198	113	53	0	95	0	1004		CATSPER3	1	-1.7727	OGDHL	0.997378	-0.39068	PIGA	0.407591	0.70494	ASPN	0.998835	-2.7698	PRKAB2	0.902704	-0.091985
CACGAACTCTCTGCGCTAGG	ADRM1	137	330	100	94	138	71	68	12	194	0	56	2	320		RUFY3	0.666297	-1.0742	VAMP2	0.915718	0.066122	HSPG2	1	-0.094566	C8orf4	0.998835	0.56673	CCDC102B	0.818093	-0.18871
GCTTGAACTCACAGTCGTCA	ADRM1	231	794	64	91	38	23	151	67	113	0	66	1	1053		GPA33	1	-0.48619	TM4SF5	0.930027	0.13671	LBH	0.585467	0.5025	FGF14	0.998835	-4.2622	FSBP	0.918246	-0.23129
GTGACTCCGGATAAGCGGAA	ADRM1	110	70	91	71	35	38	110	54	24	11	64	0	791		C17orf89	1	-0.97396	WDR45	0.761122	0.30548	DCAF12L1	1	-0.32686	PAQR6	0.998835	-0.68372	VAC14	0.872719	0.099863
AAATGTGTGAAACCTAATGT	ADSL	0	0	12	31	13	5	29	6	0	0	0	0	247		ZNF273	1	-1.0912	SUSD5	0.950005	0.11588	IER5	1	0.11136	GBP4	0.998835	-3.4835	CNFN	0.980548	-0.19812
CAGCAACGTTCTGAACGCAT	ADSL	31	11	32	13	14	44	3	1	0	0	0	0	363		ZMYM5	1	-1.5721	AK7	0.996232	-0.26814	COMMD1	1	-0.32002	IFNA4	0.998835	-2.2506	LATS2	0.654945	0.36812
GGTATAAATTCCGGACATGG	ADSL	0	1	1	0	0	0	31	11	0	0	0	0	284		RSPO3	1	0.30011	SLC2A12	0.83522	0.14239	C4orf45	0.374038	0.73338	DPP9-AS1	0.998835	-4.0141	ATP6V1G2	0.995789	-0.21846
TATTGAAGTACTGTCTGTGC	ADSL	5	0	29	30	5	23	56	49	0	0	0	0	420		AEBP2	0.742938	-1.7281	ATP1B2	0.978877	0.027364	PELO	1	-1.0125	FAM73B	0.998835	-3.131	TGDS	0.196658	-0.22425
AATTTGAAGAGGTTACAAAA	ADSS	26	40	29	39	15	27	14	31	6	0	8	0	327		C5orf28	1	-0.86352	TRAK2	0.894106	-0.055427	PNPT1	1	-1.0125	CYP4F2	0.998835	-0.82328	HHAT	0.91595	-0.25509
CAGCTTTGGACGAATAAACT	ADSS	81	62	73	59	32	13	33	24	18	0	31	0	208		PRPSAP2	0.282547	-1.7643	CCNA2	0.997596	-0.72126	SUMO2	1	-1.0125	USP27X	0.998835	-0.98524	GTPBP8	0.523083	0.56867
TGACAGAGCTCATATTGGTA	ADSS	6	99	84	55	26	34	55	55	8	0	12	1	396		NUP88	1	-4.1934	PSMA7	0.814406	-0.46969	SPIN2B	0.972988	0.15341	PFKFB2	0.998835	-0.98524	DZIP1L	0.806643	0.055076
TTTGGATTAATTATTCCACT	ADSS	51	108	36	57	59	57	30	32	0	0	9	0	247		CBLB	0.895603	-0.36536	POLD1	0.943566	-0.8042	LRRC73	0.947831	-0.57237	TRPM8	0.998835	-1.6142	SLC35F3	0.9775	-0.1574
ACGTCACCTATGTTCTGCGG	ADSSL1	106	93	247	168	153	123	152	123	150	0	74	2	802		AP1AR	1	-0.93398	RNF38	0.985054	-0.30108	GDPD2	1	-0.27148	RLIM	0.998835	-2.984	CNTNAP3	0.661818	0.01159
ACTCATCAAAATCTGACAGG	ADSSL1	113	87	92	80	66	59	69	76	6	0	32	0	652		FKBP6	0.591784	-0.33314	QRSL1	0.950005	-0.8042	CDCA8	0.680088	0.82945	PCOLCE	0.998835	2.572	OVOL2	0.68046	0.43293
CCTCAAACAAGCCTGGCAAG	ADSSL1	175	95	178	160	83	40	172	39	61	0	71	0	422		CRNKL1	0.591784	-2.382	SEPTIN2	0.975814	-0.030977	RNF146	0.392208	-0.34064	FAM216B	0.998835	4.1633	IRX2	0.907536	-0.19905
TACCGAAGTCAATGTCGAGG	ADSSL1	376	175	233	208	128	129	279	241	68	201	106	13	1051		PRKCB	0.785778	-0.74545	GLRA3	0.713247	-0.2512	DNAH17	0.972988	0.067831	DUSP23	0.998835	-4.5354	FGF6	0.916827	-0.070435
AATTATTACATCTCACAGGA	ADTRP	38	256	61	69	54	32	67	35	2	0	10	0	488		SAR1B	0.591784	-1.6722	SOST	0.669864	-0.21264	PITPNM2	0.972988	-0.2797	POU3F4	0.998835	5.5856	C5orf64	0.902704	-0.072213
GTGCTGAAAAGAACCAAAGG	ADTRP	105	209	94	87	65	51	84	29	6	0	15	0	365		GATAD2B	1	-1.0987	C6orf223	0.820732	-0.24458	GNPDA1	0.895722	-0.4048	PHOX2A	0.998835	0.71203	ACTL9	0.967081	-0.1646
TCTTGGCAAATGGTGCAAGG	ADTRP	151	93	177	221	179	104	243	108	114	0	88	2	629		ACTL9	1	-1.7576	ASNA1	0.942303	0.41273	AKIRIN1	1	-0.42862	CLDN11	0.998835	-2.6907	VSTM2B	0.907536	-0.31344
TTGCATGATTCAGCCACACG	ADTRP	58	112	153	116	83	107	128	86	187	0	67	0	433		DCUN1D4	1	-1.0044	RWDD2A	0.987741	-0.081813	SLC35C1	0.997678	0.0027914	SEBOX	0.998835	-3.1508	SCARF2	0.971455	-0.010517
CCAGACCTTTCATGGGAACG	AEBP1	127	149	164	114	76	48	134	101	181	2	88	6	311		CXCR2	0.591784	0.32674	TRPV6	0.975814	-0.21344	ZNF114	1	-0.56355	NEDD4L	0.998835	-2.9617	MRC2	0.558295	-0.28559
GCACCAGGCTGCGCACACGT	AEBP1	80	163	167	170	58	50	145	81	60	0	85	7	494		GNPNAT1	1	-0.075759	BPIFB4	0.92643	-0.028484	CCR1	0.996088	-0.56355	EBF1	0.998835	-4.5202	PIR	0.818093	0.15199
GCGCCGAATGTACTCAACTG	AEBP1	108	982	41	73	38	10	77	38	14	0	21	6	280		ITGA11	0.670563	0.23889	CYP2C18	0.976871	-0.16188	NADK	1	0.073545	BAZ2B	0.998835	-4.7779	TSR2	0.734123	-0.39575
GTGTGACTCCATCCCAATGG	AEBP1	115	808	389	390	156	189	252	129	30	1	90	5	1183		CA4	1	-0.37014	PLAC4	0.962532	-0.3127	GRXCR2	1	-0.32073	SLC25A13	0.998835	-1.0644	TOB2	0.862515	0.14109
CTCCATCTACCAGTCAAAGT	AEBP2	25	4	25	22	25	18	20	12	46	0	34	0	229		CRYGB	1	-0.4537	TNK1	0.80252	-0.3127	CCDC71	1	-0.32073	VRTN	0.998835	-2.5485	TRIM46	0.980042	-0.1427
GAGGAGCCCAAGGGACCGCG	AEBP2	60	20	48	50	28	36	93	53	163	0	48	0	264		CUZD1	0.441842	-0.1403	DTNA	0.736477	-0.0080922	FAM102B	1	-0.38247	IER3IP1	0.998835	-4.6789	SAA2-SAA4	0.976447	-0.13452
GCGGCGCTGCTGCTGAACGG	AEBP2	117	403	80	65	39	25	110	147	5	0	53	0	236		OR2B3	0.405018	1.2557	SLC5A7	0.824237	0.39174	CUL9	0.781818	-0.033911	PECR	0.998835	-3.0698	HIST1H4J	0.971455	0.09846
GTAGACAGCACAATTTCCAG	AEBP2	59	24	69	46	57	36	44	33	26	0	12	0	414		KANSL2	0.282764	-0.68028	FMO4	0.530213	-0.12366	MROH8	1	-0.35205	SOX21	0.998835	-4.4094	TPX2	0.867068	0.16444
ATTGCCATGGTAGCTCACAA	AEN	151	1207	70	94	129	72	74	37	18	1	56	2	462		POLR2F	1	-3.592	DIP2B	0.997378	-0.31549	POU2F3	0.771012	-0.28856	DEFB131	0.998835	-2.9617	TAPBP	0.942696	-0.20115
CGGGTACGGTAGTCAGCGAT	AEN	311	1454	371	342	169	189	309	184	132	12	61	0	789		SATB1	1	-1.1705	JMY	0.46181	0.33419	RBAK	1	-0.38589	CYP8B1	0.998835	-1.2958	GPR26	0.867068	0.11106
TGAGCATGCCTCCAGAACCA	AEN	463	233	314	304	257	161	289	153	253	1	180	0	956		TBC1D2B	1	0.22743	NSUN7	0.975814	-0.47827	SLC7A6	0.80368	0.39605	SIMC1	0.998835	-3.0488	KREMEN1	0.680432	-0.18249
TGTGGCTATCGACTGTGAGA	AEN	207	397	116	156	78	57	99	107	82	0	60	0	539		BRAF	0.852662	0.22584	CCDC176	0.84445	-0.50036	NAP1L5	1	-0.37	JMJD1C	0.998835	-2.3223	TBC1D31	0.869727	-0.12149
CAAGCTCGAATGTGACAAGT	AES	46	7	43	22	19	37	33	29	11	2	28	0	203		WNT11	1	-1.7508	CHCHD1	0.915718	0.054502	FBXO10	1	-0.4142	TKTL2	0.998835	-2.9617	RASSF10	0.490138	0.56385
CCTGCCCTACCTCTCCCAAG	AES	21	17	63	54	41	27	45	10	23	0	44	1	308		SAA1	1	-1.0135	F10	0.835824	0.33522	RTN4R	1	-0.33252	ADRA2B	0.998835	-3.8539	ODF4	0.661818	0.4246
CGGATGATAGAGTTCAGCTC	AES	80	40	107	96	114	47	77	11	9	0	16	0	302		NPHP3	0.861671	-0.18857	ARMC4	0.939524	-0.21008	ADGRG1	0.771583	0.48804	NCMAP	0.998835	-4.2064	MARCHF1	0.487852	0.36823
GTGGTGAATTTGAGTTGCTG	AES	411	486	417	391	319	227	374	232	120	201	166	2	1223		SQRDL	0.474347	1.1331	ZNF667	0.949231	-0.32734	TJP1	1	-0.43565	SMPD3	0.998835	-1.4951	GPRC6A	0.8936	0.03521
AATTACCACATGTAATGGAA	AFAP1	51	68	20	26	32	51	24	18	11	0	9	0	377		CCL26	1	-1.5166	RPL41	0.471721	0.54556	LSM4	0.977485	-0.045632	FAM189A1	0.998835	5.4626	GPR155	0.671888	0.27202
GAGGACACTCTGAATCCACG	AFAP1	69	5	70	64	47	33	115	91	3	9	20	1	267		SRGAP2B	1	-0.84706	DPP9-AS1	0.970683	-0.13556	TMEM88B	0.996518	-0.069984	ATP8B1	0.998835	8.5421	GPSM2	0.95394	-0.25703
GATGTTTAGAATCCAAACCC	AFAP1	47	114	28	42	86	13	17	8	34	1	18	0	220		HMGB1	1	-0.66817	FOXO3	0.890206	-0.37291	DAW1	1	-0.16048	ALDH2	0.998835	4.5105	RAMP1	0.818093	0.010737
GTAATGTTACAGCCTTGGAG	AFAP1	274	153	208	200	259	119	129	75	197	1	54	4	695		PLEKHA7	0.591784	-1.6251	OR6K6	0.822775	0.30712	HEPN1	0.849216	-0.35789	OR5D18	0.998835	2.9238	MYOZ1	0.943759	0.035166
CATCCACAATCGAGTGTGAG	AFAP1L1	141	226	162	140	131	65	104	70	28	12	10	0	375		FAM71A	0.573359	0.94045	SORBS2	0.80252	0.48434	SLC6A14	0.351639	0.56133	PYROXD2	0.998835	-1.4951	OR8K5	0.930703	-0.23293
CGAGCTGCGTTTCACCCAGG	AFAP1L1	56	114	97	122	110	122	53	90	13	0	26	0	350		CYP21A2	0.892097	-1.0649	MICAL2	0.526497	0.65116	IL13	0.744133	0.25445	ZNF280C	0.998835	-2.3223	SVIP	0.867068	-0.088755
GCAAGCTGTTCAGAGGACAT	AFAP1L1	148	223	103	104	44	46	67	60	486	2	66	1	419		PLS3	0.591784	0.50301	KCNH5	0.975814	-0.5993	MAGEA10	0.972988	-0.035935	ETHE1	0.998835	-0.97341	KRT20	0.993115	-0.20211
GTATTTCCACAAGGATCACA	AFAP1L1	301	409	239	216	266	210	188	110	215	0	127	1	789		HSPA5	1	-1.1263	TANC2	0.985054	-0.36283	ALDH1A3	0.972912	-0.34373	DSCAM	0.998835	-3.5145	ARIH2	0.806643	0.21713
AATTCTTACTGGATGTCTCG	AFAP1L2	139	88	177	190	91	107	136	81	132	1	74	0	630		ARHGAP5	1	-0.91208	CFAP47	0.688381	-0.28789	TAF1	1	-0.33201	FAM110A	0.998835	-1.2227	GPATCH2L	0.487852	0.65055
GCAGGGCCTGCTACCCAATG	AFAP1L2	141	344	216	222	149	316	185	111	120	0	49	0	451		HIST1H2AI	1	-1.6464	BROX	0.926726	-0.19687	DPH5	0.80368	-0.54382	GNMT	0.998835	-1.7241	DOCK10	0.905705	-0.1263
GGAGGAGCTGTATGACGACG	AFAP1L2	194	218	258	233	189	179	173	82	184	0	61	1	614		GOSR1	1	-1.2779	PTER	0.848761	0.19463	TIMELESS	0.865778	0.36413	CYP4F3	0.998835	-1.8263	ACOX1	0.9775	-0.1366
TGAAGGAAACCAGTACACCC	AFAP1L2	200	24	145	128	40	37	86	54	84	25	52	12	608		USP17L2	0.223755	2.0285	ERMP1	0.986516	-0.091872	TTF1	1	-1.3561	H1F0	0.998835	-2.7439	KIFAP3	0.917089	0.12008
AATCTGTCACCGAAGCACAG	AFF1	144	46	113	70	81	55	60	53	58	0	24	0	819		PIGF	0.47665	1.1006	BAMBI	0.73785	0.61835	MFSD5	1	-0.38115	SCD5	0.998835	-4.0982	OVGP1	0.976407	-0.14209
ATGGGCCGGACATAAGCCGT	AFF1	223	47	298	256	169	101	141	91	25	0	86	0	357		VIPR2	0.248441	1.8775	TTC25	0.483699	0.74332	RNF2	0.897584	-0.44434	GPR3	0.998835	-4.0462	PRR15	0.971389	-0.33425
GCCTGAGAGAGCCTTAGAGG	AFF1	232	527	169	174	204	173	133	65	14	0	25	0	573		C17orf62	0.621911	-0.95788	TXNDC17	0.915718	-0.3285	RELL1	1	-0.53296	BAK1	0.998835	-0.97936	IL15	0.971455	-0.16991
GGAGCACAGAGCCCCCACGG	AFF1	328	776	272	223	108	71	124	70	143	0	62	0	444		RMDN3	0.84943	-1.7447	NFATC1	0.949231	0.14293	FAM129B	0.998427	-0.10665	WFDC5	0.998835	-3.5891	FBLN1	0.993115	-0.13021
CCTCCAGAAATAATGCACGG	AFF2	65	234	135	139	134	115	163	68	133	0	54	1	755		FAM81B	1	-1.7277	TAP2	0.948544	0.17087	RNF214	0.953353	0.15441	NEU4	0.998835	-1.2227	ANKRD13A	0.993115	-0.322
GAGCTTCATGACCCACCAAG	AFF2	431	185	322	304	145	122	218	125	119	3	127	4	740		MAP4K5	1	-1.7362	GAB1	0.930027	-0.07062	BMPER	0.81215	0.16639	SLC39A8	0.998835	-0.16511	BMP15	0.867068	0.12742
GTACTCTAGAGAGTAAGTCA	AFF2	109	39	46	59	35	37	69	24	8	0	20	0	388		KCTD13	1	-1.7211	KCNQ5	0.975814	-0.37576	FGF9	0.540706	0.55243	NDRG1	0.998835	-0.96547	CABLES2	0.989676	-0.24819
TTTACTGCAAAACAAGCATG	AFF2	166	23	149	183	165	187	103	54	121	0	74	0	476		SLC25A18	1	-0.96349	SPTAN1	0.477897	0.22573	SLC38A1	1	-0.3357	ARMC3	0.998835	-1.8748	FAM35A	0.806643	-0.19963
CAGCCTCTGATCATTCCCGG	AFF3	83	158	91	86	20	37	47	11	4	0	20	0	344		C2CD4B	1	-1.7238	MARCHF9	0.997378	-0.29269	HPSE	1	-0.78347	KRTAP4-8	0.998835	-3.9476	ASIC2	0.867068	0.010208
CAGCTTAGGAGACTCATCAG	AFF3	64	54	88	75	52	41	98	77	4	0	16	0	210		OR6C2	0.245948	-0.13598	GALNT18	0.915644	0.077957	PAX6	1	-0.18483	CNN2	0.998835	-3.7009	PAK6	0.971455	-0.25612
GAGCAATCAGTACTACAACC	AFF3	72	7	30	57	12	34	142	48	75	0	32	0	389		SDF2L1	0.837925	-2.4531	ANGPTL4	0.520399	0.59111	NBPF8	1	-0.84043	DENND2A	0.998835	-4.0982	HDAC1	0.971455	-0.2661
TCTTTCTCCAGACTAACAAG	AFF3	18	103	35	79	35	20	50	35	23	0	8	0	545		ADAMTSL3	1	-1.7346	GAA	0.684578	0.6697	WBP11	0.898393	-0.47464	LOC100287036	0.998835	3.5229	DDIT4L	0.9775	-0.2589
ACAATGCCGAGGAGTACACC	AFF4	144	225	236	194	148	126	130	103	155	0	102	0	724		SYT6	0.670563	-1.4508	FAM219B	0.930027	-0.033677	PPM1G	0.955	-0.046494	CALCB	0.998835	5.372	FGL1	0.995092	-0.18
AGGCGGGTGACACTTTATGT	AFF4	89	46	83	93	147	73	93	84	80	0	48	0	265		NSRP1	1	-0.79155	KRTAP1-1	0.820732	0.18199	OR6A2	0.833559	0.41294	PDXP	0.998835	-1.2227	RBM26	0.818093	0.35405
TGGGAATGATCACCATAGCA	AFF4	125	1201	179	236	138	89	185	88	187	0	82	0	516		SERTAD4	0.666297	-0.48942	FOXD3	0.970683	-0.23138	UGT2B7	0.869823	0.16343	BRPF3	0.998835	-4.5126	STARD13	0.9775	-0.31797
TGTATGAATAGCCGTTAGAG	AFF4	86	1050	68	83	17	26	32	19	16	0	23	0	173		GOLGA6C	0.909103	-0.017715	CLASP1	0.997378	-0.2449	TMC7	1	-0.40666	GABRE	0.998835	-3.0488	NAALAD2	0.558295	0.22399
AGGAAAAACTCCTGTTGATG	AFG3L2	94	122	236	187	92	104	158	86	46	0	49	0	758		RNF126	1	-1.486	SPAG11A	0.837602	-0.27265	ZNF451	0.655036	0.18376	FBXL3	0.998835	-0.68372	LSM11	0.99488	-0.26167
GAATGAGACTCACTCTAGCA	AFG3L2	0	6	39	48	1	11	0	0	0	0	0	0	321		C3orf38	0.175784	2.0687	CHTOP	0.814406	0.27841	UBA5	1	-1.0428	CHST4	0.998835	0.40354	FAM43B	0.891666	0.018935
TGTCGGAGAAACCACTGCCA	AFG3L2	81	16	98	89	51	76	32	34	11	0	8	0	749		SAAL1	1	-1.7195	C11orf94	0.955063	-0.28014	PXK	0.963018	-0.47848	BVES	0.998835	-0.95748	ADRBK1	0.867068	-0.017521
TTCCACTCACCTGAAAACCC	AFG3L2	5	0	12	8	1	2	2	0	0	0	0	0	768		SBNO1	1	-2.5432	ZNF700	0.997378	-0.23502	AUNIP	0.753803	-0.69224	RAB20	0.998835	2.0356	FASLG	0.457349	1.0023
AAAAAATATGTGCTATGGAG	AFM	116	343	86	134	45	71	82	29	8	0	23	0	475		BHLHE22	0.621911	-1.7387	ZNF671	0.987741	-0.022716	C6orf141	0.912875	0.11926	TPGS1	0.998835	-2.5183	DET1	0.862515	-0.048897
AGAGAATATTCACCGTGTCA	AFM	288	168	362	371	166	115	222	106	114	0	49	1	815		MOGAT2	1	-0.49056	TMEM173	0.970683	-0.23461	SMR3A	1	-0.10377	ZRANB3	0.998835	-4.0141	GAA	0.862515	0.20834
AGTCAACTGCCTTCAAACAA	AFM	58	77	42	56	44	25	48	42	51	0	38	0	259		GRM4	1	-1.1564	SLC22A25	0.970683	0.074508	GLIS3	1	-0.32261	ASCL5	0.998835	-3.1897	OR4X2	0.804675	0.35169
TATAACAAGAAATCTGATGT	AFM	217	506	169	160	133	174	181	115	17	0	40	0	473		ARRB2	1	-0.97003	C10orf35	0.942303	0.02358	GINM1	0.483535	0.28112	LMO4	0.998835	8.3045	UBLCP1	0.558295	0.059527
ACAACCTTCAGACGACTCGT	AFMID	25	41	66	42	31	13	38	39	6	0	6	2	332		TMEM81	1	-0.29096	KRTAP9-1	0.718841	-0.13163	ATXN1	0.972988	0.090689	MSANTD3	0.998835	-0.95748	BSDC1	0.301097	-0.18443
CTCCCAGTCGGACAACCCAT	AFMID	126	69	118	104	97	72	93	76	70	0	71	0	495		FAM132A	1	-1.7414	SLC16A10	0.997596	-0.4859	PBX2	0.81215	0.07731	PRL	0.998835	-0.95748	BPI	0.9775	-0.025111
GCCGTGGTAATAGTGGCTTA	AFMID	229	1033	199	140	172	149	158	115	115	0	66	1	473		SLC47A2	0.248441	-1.4412	KDELC2	0.994346	-0.31615	RIMS2	0.870878	0.092603	LRRC14B	0.998835	-0.96721	C1orf112	0.661818	0.22687
TCTGGACAAACGCAACGCTG	AFMID	73	4	100	66	12	21	30	31	40	0	21	0	368		COLCA2	0.987508	-1.7382	SPATC1	0.997378	-0.25545	ZMIZ2	1	-0.38757	ADNP2	0.998835	-0.16511	SEMA3D	0.578786	0.61909
ACATTGACCACGTTCCAGCG	AFP	288	651	162	167	195	147	169	105	300	0	145	0	336		LEF1	1	-0.10296	KCTD17	0.930027	-0.21785	OR2H2	1	-0.43982	ABI3	0.998835	-4.1285	IL17RC	0.91595	-0.28208
AGTGGCTTCTTGAACAAACT	AFP	162	78	89	72	88	51	59	32	6	0	15	0	301		CYB5B	0.556951	-2.2641	BTC	0.987524	-0.14961	RCN2	0.969307	-0.34573	ZNF599	0.998835	-3.4678	TNFRSF6B	0.818093	0.27508
AGTTGAATGCTTCCAAACAA	AFP	62	4	51	36	27	38	31	33	3	0	12	0	322		DYNAP	1	-0.89812	LAMC3	0.822775	-0.078142	CTNNA3	0.486982	-0.25787	ARHGEF15	0.998835	-1.7761	UBE2V1	0.993115	-0.23321
ATTGTAGGTGCATACAGGAA	AFP	100	16	109	120	85	62	98	31	89	0	32	0	302		ZSCAN23	1	-1.634	METTL2B	0.822775	0.44996	OR8J3	1	-0.27952	KLHDC8A	0.998835	-3.3527	PPM1K	0.922016	-0.14786
ACCAGATTATACTCGTCCCA	AFTPH	84	15	64	103	42	24	44	55	6	0	21	0	374		PRPF40A	1	-1.2268	RASSF5	0.91444	-0.25124	AK8	1	-0.50821	PDLIM2	0.998835	-3.7667	LAPTM4A	0.930703	0.056913
ATAAGCATAGTGACTAACAG	AFTPH	61	18	115	117	54	31	83	41	48	3	33	0	478		USP17L22	1	-1.3551	CCDC109B	0.915718	-0.40689	ZNF846	0.695945	0.51135	BMF	0.998835	-2.6355	NUDT7	0.907536	-0.23859
TGAGTACCAGTAACAAAAGG	AFTPH	107	6	77	62	23	13	64	26	9	5	23	2	331		TCF7	0.621911	-1.7262	FGF17	0.949231	-0.16706	MECP2	0.912875	-0.42998	ELF4	0.998835	-4.2345	PCNXL2	0.9775	-0.085401
TTTGTTAGAATCTCCAGACA	AFTPH	119	53	184	149	106	61	118	54	106	0	66	0	604		PCP4L1	0.591784	-0.84587	KDM6A	0.997378	-0.29305	CLEC6A	0.672529	-0.22484	FCAMR	0.998835	-0.95347	ASB18	0.996872	-0.22746
ATGGTTGTAATCCATAAGAC	AGA	72	43	67	46	114	64	73	40	0	0	18	0	255		USP49	1	-1.7315	SEPTIN4	0.971531	-0.32772	CTNNA2	0.895722	0.12186	LIF	0.998835	-3.8898	CCDC149	0.838529	0.10677
CCAGATCCCTCAAAATACTG	AGA	91	11	76	65	63	95	62	30	6	0	17	3	675		SLC52A1	1	-1.7137	LOC339862	0.957543	-0.4175	LOC100506422	0.862292	-0.31471	UFM1	0.998835	-2.3569	CYP4F8	0.932107	-0.28958
GGGCCAAGTGTTGACGACCA	AGA	614	348	354	408	300	292	446	285	186	0	173	4	981		OR4D11	0.670563	0.20856	ORC3	0.995972	-0.53703	GPR18	1	-0.44636	TYMS	0.998835	-2.3569	IL13RA1	0.976407	-0.1988
TGGAGGGCATTAGCATCTGG	AGA	148	17	112	113	48	39	63	105	43	0	25	0	291		CMTM1	1	0.15331	MTMR4	0.669489	0.43822	PPP1R2	0.849216	0.3204	BUD31	0.998835	-2.3569	DYNC2H1	0.760684	0.19613
ATTGTGGGTAACTTGGCCAG	AGAP1	129	27	212	180	85	94	127	118	62	0	91	0	291		TBR1	0.591784	-0.1975	GLI1	0.975814	-0.28603	IQCF3	1	-0.49752	DLEC1	0.998835	-3.3004	ZNF845	0.891666	-0.061061
CACCTGCGCGGAACAGACGG	AGAP1	615	1010	628	591	541	372	567	268	272	0	244	6	1305		PLA2G3	0.543503	-0.36347	FBXO48	0.520399	0.67434	TNFSF15	0.858785	0.27794	USPL1	0.998835	-2.3569	LRRC69	0.818093	0.19473
TTACCACTACTACAGTCGAA	AGAP1	140	160	155	179	89	96	111	45	35	0	36	0	1131		SDCBP	1	-0.63638	RLN1	0.997378	-0.1593	RAB11A	1	-0.33394	ARMCX1	0.998835	-2.3569	PISD	0.948715	-0.46476
TTCGCAAGCAGTCTAAGCGC	AGAP1	85	9	86	130	31	45	60	51	1	0	1	0	408		BRF1	0.517272	0.034849	EPB42	0.820732	0.27738	PCDHB16	0.768105	0.22259	JMJD6	0.998835	-2.3569	REV3L	0.737498	0.093956
GCGTGGGAACTCCCACTGCG	AGAP11	232	1149	274	279	183	211	261	135	89	16	62	6	453		CYP7A1	0.877592	-0.87353	GIT2	0.997378	-0.31152	LIMK2	0.743322	0.40069	GRPEL1	0.998835	-2.3569	SERPINA3	0.944521	-0.30554
GCTGGGAGTCAATGGAATGG	AGAP11	97	158	210	181	134	100	43	31	46	0	60	0	564		GLRX3	0.282764	0.14886	FUT5	0.820732	-0.28027	SARNP	0.870878	0.18228	SRP68	0.998835	-3.8172	ANO10	0.992878	-0.30554
GGAGTGACCCAGACAAAGGG	AGAP11	2	3	123	172	43	40	49	17	34	0	12	1	748		IFNA17	1	-0.66528	TECTA	0.557284	0.069864	MPLKIP	1	-0.4832	SNRNP25	0.998835	-4.6513	ANO7	0.519554	-0.024132
GTGGCACGTTTGGCCAGTGA	AGAP11	30	49	79	75	51	30	44	18	12	0	13	7	218		EPC2	0.61945	0.26922	XAGE1E	0.814406	0.34144	HTR3C	1	-0.10338	MAN1C1	0.998835	2.5518	AMDHD1	0.907536	0.103
CCGGTGACCAACATTCGGTG	AGAP2	200	569	112	85	90	53	15	3	12	0	36	2	540		SV2B	0.546245	0.97435	TMEM184B	0.822775	0.1593	HP	1	-0.75383	G3BP1	0.998835	-2.7698	ACER1	0.976407	-0.2583
GATTACATCCACAGTACCCA	AGAP2	109	726	77	70	70	31	3	0	49	0	15	0	598		CHIC2	1	-1.2803	DDB2	0.520399	-0.30301	RPL26L1	0.879549	-0.19586	PAFAH2	0.998835	-3.5297	INPP5K	0.784026	-0.15922
GCAGCTGAGTTCCCTTCGCG	AGAP2	106	535	191	154	125	58	2	0	51	0	39	1	764		TSR3	1	-1.7225	RNF169	0.894106	0.036282	FBXO28	0.997678	0.16727	FRMPD4	0.998835	9.5599	SIGLECL1	0.8869	-0.24083
TCAACTCACTAGGGGAAGCG	AGAP2	112	26	120	141	106	47	2	4	43	0	20	0	302		OR2G2	1	-0.8914	CT45A9	0.994346	-0.52122	AES	0.972988	0.037972	KRT37	0.998835	-2.4559	RASGRF1	0.962534	-0.16683
CTGCTGTCGTCGATAACCCG	AGAP3	53	42	159	115	92	106	59	34	38	0	31	1	324		RPS29	1	-1.535	ITGA4	0.808586	-0.52122	ALOX5	0.771012	0.31407	TMEM52B	0.998835	0.78576	SLITRK1	0.867068	0.12715
CTTTAAGCTCCGGTACGGAG	AGAP3	95	23	91	82	72	50	76	61	16	0	9	1	349		NDUFB3	1	-1.037	COBLL1	0.669864	0.0033876	MNX1	0.335937	0.70017	FXYD6-FXYD2	0.998835	-2.6907	RARRES1	0.558295	0.5318
GAGCGGAGTAACACACAGCT	AGAP3	136	91	225	234	182	243	212	195	41	100	53	2	485		CEP85L	1	-1.7128	LYZL4	0.949231	-0.273	GCFC2	0.506608	0.41266	AMDHD1	0.998835	-1.7761	PNMA3	0.91595	0.10093
GGGATCCTGCTAAAGCGGAG	AGAP3	192	33	217	219	80	101	176	139	98	0	78	0	481		PLA2G1B	0.621911	-1.7128	SEMG2	0.73785	-0.34132	TRIM69	1	-0.38938	CLEC10A	0.998835	-3.1508	CYTH4	0.976407	0.048532
GATGGGTGTGCAGGCCGATG	AGAP4	0	0	21	27	10	0	19	4	0	0	12	0	346		ZFP57	0.591784	-0.16328	ZDHHC16	0.825622	0.21939	PDIA6	1	-0.40972	TNFSF13B	0.998835	-3.9812	CDH5	0.894467	-0.22968
GCATCTCCCGGTCACGAACG	AGAP4	36	14	77	47	46	51	40	15	59	0	39	0	296		LIMCH1	0.894421	-1.7033	MED14OS	0.803918	-0.3239	WASF3	0.821165	0.1612	BPNT1	0.998835	-3.318	OXSR1	0.992795	-0.28604
GGTGTCAGCATGATTCTCCG	AGAP4	24	26	20	37	16	8	13	13	9	0	7	0	419		CERS4	1	-1.3373	CNGA4	0.766637	-0.4834	TMEM213	1	-0.30554	DNALI1	0.998835	4.7504	PIK3R3	0.737498	-0.20466
GTGGGAGGAACACTGAACTG	AGAP4	0	2	35	38	15	12	14	12	6	0	6	0	442		POLE	0.769098	-0.27904	TFR2	0.729953	0.25421	CCDC108	0.81215	0.03979	MBNL2	0.998835	-3.8295	ITFG2	0.913846	-0.04801
ATTACGAAGAACAGAAATGG	AGAP5	11	2	56	45	10	10	31	11	1	0	11	0	503		CST9L	1	-1.2995	EDIL3	0.970683	-0.1676	C7orf55	0.910884	0.0081515	DHRS7B	0.998835	-4.1777	RXFP1	0.902704	-0.17699
GATGGGTGCACAGGCCGATG	AGAP5	29	18	300	282	164	210	72	50	96	10	35	1	1541		OR2A25	0.621911	-1.2324	IKBKE	0.975814	0.018819	IGSF5	1	-0.32691	APLNR	0.998835	0.99238	GJC3	0.818093	0.072962
GGTGACCGTTGAAGTTGGTG	AGAP5	44	24	199	266	137	112	52	32	10	0	11	0	603		CSPP1	1	-0.87458	ASH1L	0.736053	-0.11667	KATNAL1	1	-0.30953	NFKBIA	0.998835	0.80408	COX7B	0.857124	0.22692
TGTCTGCCACTGGCCAAACA	AGAP5	332	734	420	405	268	204	274	117	149	0	144	0	1010		RHOBTB1	1	-1.7316	SS18	0.955879	-0.24312	ST7L	0.897144	-0.029166	GMFB	0.998835	-1.2958	TDRD1	0.907536	-0.12482
CACCCACGCCCGTTTGCAAG	AGAP6	497	300	583	453	426	352	371	310	289	0	220	5	858		ICOS	1	-1.7264	ERGIC3	0.992984	-0.2324	PLXNA1	0.858785	-0.17952	ZNF77	0.998835	-0.97823	INSIG1	0.867068	-0.24984
CGTGACCGGGAGATGCCTGA	AGAP6	4	2	47	64	28	47	21	4	17	0	4	0	685		APELA	1	-1.3813	ZNF75A	0.92643	-0.4834	CRADD	1	-0.23923	LILRB1	0.998835	-3.3527	MCOLN2	0.952491	-0.30388
GAGCATGCCATTGGAACACA	AGAP6	9	106	205	193	36	50	17	5	31	0	19	0	911		ARHGAP35	0.670563	0.83415	FEZ2	0.987524	-0.34785	GRK7	0.470349	0.49647	ACTR1B	0.998835	-0.57048	WRB	0.818093	0.093611
TTATTAGCATGAGGAGAGGG	AGAP6	166	77	431	334	257	330	230	128	122	0	141	3	900		LAIR2	1	-0.86895	ST6GALNAC2	0.997378	-0.17622	SCAMP1	0.998904	-0.022232	ACTG2	0.998835	-4.7842	PIEZO1	0.976407	0.04502
CATGGACCGCTTGCAAACGG	AGAP9	18	23	34	16	78	38	31	9	0	0	6	0	249		TMEM260	1	-1.0416	GTF2H2C	0.565813	0.19443	GSTM2	1	-0.35232	ALLC	0.998835	-2.8448	IL2RA	0.976407	-0.028997
GATGGGTGCACAGGCTGATG	AGAP9	11	110	84	122	86	81	52	17	29	0	17	0	256		NRP2	0.621911	-1.2914	CAPN1	0.688381	0.52401	MYO1B	1	-0.29947	ALOX12B	0.998835	-0.16683	MYH13	0.830789	-0.054479
GGTGACTGTTGAAGTTGGTG	AGAP9	0	0	105	60	18	14	27	6	2	0	1	0	608		P2RY13	0.75631	0.26963	DSCAM	0.80252	0.19519	ZNF763	1	-0.36843	FCN1	0.998835	-2.1752	OR5R1	0.558295	-0.31166
TTTCTTCATAATGTGCACGG	AGAP9	9	2	80	81	13	62	20	4	3	0	4	0	576		DENND6A	1	-0.97333	LILRA5	0.684578	-0.088332	MPHOSPH8	0.963018	-0.51467	RSPH3	0.998835	-3.6874	MRPL34	0.738891	0.22068
AGAGGAACTGATGCAATATG	AGBL1	159	1330	199	180	160	170	193	77	86	0	75	1	482		HSF2	1	-1.5508	MPC1L	0.942303	-0.24603	MFSD10	1	-0.6446	LPIN1	0.998835	-3.4519	JAK2	0.862515	0.11201
GCCTACGTGCAGATCCGACG	AGBL1	206	480	90	103	58	22	55	28	8	0	5	3	286		ATP6V1E2	1	-0.90631	EPRS	0.915195	-1.5268	KRTAP9-1	0.897144	0.1934	DAAM2	0.998835	-1.8263	NMUR1	0.817229	0.2077
GGATATTTGAGGATATTCGG	AGBL1	53	89	46	26	32	21	63	8	2	0	8	0	295		LIPH	1	-1.1852	C10orf90	0.296115	-0.24149	RIOK3	0.868594	0.053274	MAFG	0.998835	-3.3865	SFTPA2	0.91595	-0.14558
GTAGGTATAGGGATAGTGGT	AGBL1	99	118	132	161	198	146	138	42	15	0	17	0	373		LHX4	0.909103	-1.3805	DHH	0.971078	-0.32838	ENTPD7	0.658179	0.25782	CDH24	0.998835	-2.984	SLC6A7	0.867068	0.09044
AGATATTATTCTTACGACTG	AGBL2	135	328	91	107	45	78	64	45	66	0	28	0	401		TBC1D26	1	-0.39912	MTCH2	0.814406	-0.32417	PITPNB	1	-0.34899	PPP1R14C	0.998835	3.1022	UBTFL1	0.680432	0.33016
[truncated: 75,771 more rows]

## Sheet: Supplementary Table 3
K562															MCF7															NCI-H2030															LPS141
[truncated: 7,629 more rows]
[truncated: 23 more columns]

[truncated: 4 more sheets: Supplementary Table 4, Supplementary Table 5, Supplementary Table 6, Supplementary Table 7]
