# Supplementary material for: Cytidine diphosphate diacylglycerol synthase 2 is a synthetic lethal target in mesenchymal-like cancers
Source: Nat Genet. 2025 Jul 4;57(7):1659–71. doi: 10.1038/s41588-025-02221-2 (PMC12283369; doi:10.1038/s41588-025-02221-2)
Supplement: Supplementary file 4 — Plotted data and statistics: unprocessed data and code are available on repositories. [file 41588_2025_2221_MOESM4_ESM.xlsx]

## Sheet: c
Target gene	Anchor gene	RNA	Protein	Damaging mutation	Methylation
PARP1	BRCA1	88	30	34	9532
WRN	MLH1	1	1	1	1
MCL1	BCL2L1	1	1	13314	553
VPS4B	VPS4A	1	24	8315	12183
Total length	17645
Significant (enriched in top 5%)	Rank 882 and higher

## Sheet: d
Target gene	Anchor gene	Pearson correlation	P-value	Bonferroni corrected significant	TCGA tumor-healthy ratio anchor gene
FAM50A	FAM50B	0.784485	3.09135e-191	TRUE	0.806265
NAA10	NAA11	0.754462	8.92294e-169	TRUE	13.3247
RPP25L	RPP25	0.726161	2.13797e-150	TRUE	1.82001
EIF1AX	EIF1AY	0.724905	1.23634e-149	TRUE	0.828124
DDX3X	DDX3Y	0.72447	2.26436e-149	TRUE	0.735129
CDS2	CDS1	0.642207	2.63204e-107	TRUE	0.795278
DNAJC19	DNAJC15	0.63875	8.08966e-106	TRUE	1.06048
INTS6	INTS6L	0.627437	4.42094e-101	TRUE	1.21468
RAB6A	RAB6B	0.621084	1.66342e-98	TRUE	1.7694
EFR3A	EFR3B	0.614015	1.04199e-95	TRUE	1.67379
TTC7A	TTC7B	0.602014	4.04418e-91	TRUE	0.888416
ATP6V0E1	ATP6V0E2	0.57675	4.52897e-82	TRUE	1.45938
ATP1B3	ATP1B1	0.563178	1.58506e-77	TRUE	0.507962
CHMP4B	CHMP4C	0.563125	1.64896e-77	TRUE	1.26331
IRF4	PTK2	0.536792	2.85327e-69	TRUE	1.22205
PCYT1A	PCYT1B	0.532903	4.08256e-68	TRUE	2.29804
STX4	STX2	0.527126	1.99769e-66	TRUE	0.853027
WNK1	WNK3	0.516872	1.659e-63	TRUE	1.28764
POU2AF1	CTBP2	0.513406	1.52874e-62	TRUE	1.17479
MYBL2	MYBL1	0.509691	1.60624e-61	TRUE	2.53688
GSPT1	GSPT2	0.504098	5.2505e-60	TRUE	0.968593
LDHA	LDHB	0.50371	6.67051e-60	TRUE	0.878262
RRAGC	RRAGD	0.498446	1.6685e-58	TRUE	0.793651
SNAP23	SNAP25	0.497213	3.51691e-58	TRUE	1.43051
YRDC	GJA1	0.49086	1.56444e-56	TRUE	1.26434
SLF1	SIMC1	0.4893	3.92645e-56	TRUE	1.10345
SLC2A1	SLC2A3	0.489229	4.09265e-56	TRUE	0.900842
NMT1	NMT2	0.488029	8.27821e-56	TRUE	0.606354
MYB	CAMSAP2	0.486061	2.6104e-55	TRUE	1.09808
NXT1	NXT2	0.484533	6.33725e-55	TRUE	1.44507
MYC	MYCN	0.483657	1.0512e-54	TRUE	3.91842
TP53	EDA2R	0.482633	1.8969e-54	TRUE	1.26663
DDX19A	DDX19B	0.480659	5.88429e-54	TRUE	0.98044
PRDX1	PRDX2	0.47949	1.14625e-53	TRUE	1.29411
RPS4X	ZFY	0.476806	5.24488e-53	TRUE	0.811657
CEPT1	CHPT1	0.474369	2.06359e-52	TRUE	0.817316
EBF1	NCKAP1	0.47382	2.8053e-52	TRUE	0.976409
MCL1	BCL2L1	0.469691	2.7741e-51	TRUE	1.24005
COPG1	COPG2	0.466722	1.41305e-50	TRUE	1.29532
TIMM17A	TIMM17B	0.464536	4.63916e-50	TRUE	1.60959
ARHGEF7	ARHGEF6	0.463859	6.68964e-50	TRUE	0.899493
SLC16A1	SLC16A3	0.46284	1.15921e-49	TRUE	2.6006
CYB5B	CYB5A	0.460732	3.59556e-49	TRUE	0.513373
MAGOH	MAGOHB	0.458998	9.06989e-49	TRUE	1.7724
CFL1	DSTN	0.458755	1.03164e-48	TRUE	0.598224
MYH9	MYH10	0.457922	1.6054e-48	TRUE	0.682652
DNM2	DNM1	0.452245	3.16373e-47	TRUE	1.40279
PSMB5	PSMB8	0.451606	4.40831e-47	TRUE	1.59043
UAP1	UAP1L1	0.448568	2.11704e-46	TRUE	1.63462
TBL1XR1	TBL1X	0.444942	1.34868e-45	TRUE	0.771076
BCL2	YAP1	0.443794	2.41234e-45	TRUE	0.766295
PPP2CA	PPP2CB	0.443368	2.99119e-45	TRUE	0.799278
KLF5	AP1M1	0.443196	3.26318e-45	TRUE	1.18508
CDKN1A	CDKN1A	0.442364	4.964e-45	TRUE	0.855638
GEMIN8	GEMIN8	0.440603	1.20111e-44	TRUE	1.09463
EAF1	EAF2	0.440529	1.24628e-44	TRUE	0.96335
ATP6V1B2	ATP6V1B1	0.438682	3.13017e-44	TRUE	0.609438
ITGAV	DAPP1	0.43688	7.64713e-44	TRUE	1.15201
PAX5	GNPDA1	0.43445	2.5288e-43	TRUE	1.28888
ATP1A1	ATP1A3	0.433973	3.19307e-43	TRUE	2.07032
NAPA	KCNH6	0.432617	6.19334e-43	TRUE	0.604725
CDKN2A	CDKN2A	0.430514	1.71885e-42	TRUE	19.9371
NARS1	TXNL1	0.428674	4.17417e-42	TRUE	0.98741
SH3GL1	APP	0.428188	5.27102e-42	TRUE	0.780089
TP63	ACAA2	0.426266	1.32189e-41	TRUE	0.456733
EGFR	MTFR1L	0.423211	5.63304e-41	TRUE	0.736031
CBFB	CTTN	0.422886	6.56486e-41	TRUE	1.4323
ATP6V1G1	ATP6V1G2	0.421851	1.06884e-40	TRUE	2.52855
SOX10	SLC38A1	0.421671	1.16324e-40	TRUE	1.28745
PRPS1	PRPS2	0.420716	1.81971e-40	TRUE	1.02806
PSMD3	PSMD3	0.418308	5.59114e-40	TRUE	1.69534
FERMT2	FERMT1	0.417566	7.8868e-40	TRUE	2.77523
GRHL2	LIX1L	0.414285	3.57356e-39	TRUE	0.889117
MBNL1	LAPTM4B	0.413347	5.4888e-39	TRUE	2.20747
RPA2	RPA2	0.413226	5.8018e-39	TRUE	1.19768
TUBB4B	PRR3	0.411678	1.17339e-38	TRUE	1.5848
ACSL3	ACSL1	0.409617	2.98084e-38	TRUE	0.346755
PSMB6	PSMB9	0.409467	3.1901e-38	TRUE	1.84709
TUBGCP3	STK24	0.409183	3.62536e-38	TRUE	1.1001
PFN1	PFN2	0.40693	9.95542e-38	TRUE	1.44875
PSMD6	PSMD6	0.40603	1.48749e-37	TRUE	1.08101
BUD13	BUD13	0.405126	2.22318e-37	TRUE	1.07371
FNTA	FNTA	0.404389	3.08259e-37	TRUE	1.23755
FERMT1	FERMT2	0.40401	3.6457e-37	TRUE	0.412894
HYCC2	HYCC1	0.402534	6.99142e-37	TRUE	0.930213
OXSR1	STK39	0.397737	5.67381e-36	TRUE	1.33135
CTNNB1	KRBA1	0.3974	6.56586e-36	TRUE	1.67726
ZNF407	TXNL4A	0.397392	6.58633e-36	TRUE	1.48437
NAMPT	CALD1	0.396738	8.73916e-36	TRUE	0.446717
CHMP3	CHMP2A	0.396616	9.20779e-36	TRUE	1.17643
NMNAT1	TSPAN6	0.396364	1.02652e-35	TRUE	0.932209
CCND3	CCND1	0.396198	1.10261e-35	TRUE	1.8011
AK2	TOM1L1	0.395459	1.51501e-35	TRUE	0.826394
ELMO2	ELMO3	0.394537	2.25058e-35	TRUE	1.17599
EP300	GPRC5A	0.393891	2.96644e-35	TRUE	0.722067
ARCN1	ARCN1	0.39083	1.08941e-34	TRUE	1.0314
ITGA3	PDXP	0.390041	1.5198e-34	TRUE	1.41948
CDKN2B	CDKN2B	0.389904	1.61055e-34	TRUE	0.780257
CFLAR	PDZRN3	0.389543	1.87517e-34	TRUE	0.520385
EIF3G	EIF3G	0.387436	4.53692e-34	TRUE	1.18322
ITSN2	HEBP1	0.387065	5.29558e-34	TRUE	0.814072
RPL36A	RPL36AL	0.385369	1.07282e-33	TRUE	0.961912
PTK2	PTK2B	0.384551	1.50562e-33	TRUE	0.956859
FBXW11	BTRC	0.384012	1.88132e-33	TRUE	1.02486
MYL12A	MYL9	0.383926	1.94916e-33	TRUE	0.261467
AGPAT1	AGPAT2	0.383573	2.25446e-33	TRUE	0.823454
ACTR1A	ACTR1B	0.381882	4.51722e-33	TRUE	1.00902
ASH2L	ASH2L	0.380089	9.39934e-33	TRUE	1.15714
RBBP7	RBBP4	0.37966	1.11913e-32	TRUE	1.23391
SYK	NDFIP1	0.379521	1.18435e-32	TRUE	0.865833
USE1	USE1	0.377867	2.31573e-32	TRUE	1.31966
RHEB	RHEBL1	0.377108	3.14562e-32	TRUE	2.60856
TTI2	TTI2	0.37691	3.4073e-32	TRUE	1.14692
RCL1	RCL1	0.376465	4.07554e-32	TRUE	0.897155
RAC1	KIF21B	0.376207	4.52042e-32	TRUE	2.71215
SLC25A28	SLC25A37	0.375644	5.66792e-32	TRUE	1.35989
EIF2S3	EIF2S3	0.375081	7.10071e-32	TRUE	1.26836
RAB10	ATP8B2	0.374217	1.00284e-31	TRUE	0.891586
PIK3CA	PIK3CD	0.374068	1.0643e-31	TRUE	1.45336
VRK1	VRK2	0.373607	1.27896e-31	TRUE	1.23861
PPCDC	TMEM132A	0.373426	1.3744e-31	TRUE	4.27058
CCT5	PDCD6	0.371744	2.67932e-31	TRUE	1.59662
UXT	UXT	0.370829	3.8462e-31	TRUE	1.20935
PPA1	PPA2	0.369718	5.95545e-31	TRUE	0.964695
STRIP1	STRIP2	0.369536	6.39615e-31	TRUE	2.44836
WDR77	MTAP	0.368754	8.69034e-31	TRUE	1.26836
UBIAD1	SQLE	0.366774	1.88131e-30	TRUE	2.05354
CCT2	FRS2	0.366561	2.04374e-30	TRUE	1.13103
CTDP1	TIMM21	0.36565	2.91062e-30	TRUE	1.04874
ATP6V0A2	ATP6V0A1	0.365171	3.50216e-30	TRUE	1.03849
RBM8A	RBM8A	0.364553	4.44685e-30	TRUE	1.49031
SMARCA2	SMARCA4	0.364144	5.20512e-30	TRUE	1.63378
WDR46	WDR46	0.364081	5.33377e-30	TRUE	1.60763
NSRP1	NSRP1	0.363844	5.84209e-30	TRUE	0.957602
ICE1	FASTKD3	0.363829	5.87567e-30	TRUE	1.34657
CDKN1C	CDKN1C	0.363712	6.14685e-30	TRUE	0.508386
RNF113A	RNF113A	0.363686	6.20981e-30	TRUE	1.41291
ACTL6A	ACTL6B	0.363417	6.88634e-30	TRUE	4.01577
RPP38	RPP38	0.363386	6.96681e-30	TRUE	1.29164
GPX4	AVPI1	0.362527	9.68718e-30	TRUE	0.744433
DDX39B	DDX39A	0.362128	1.12856e-29	TRUE	2.58344
WBP11	WBP11	0.36204	1.16723e-29	TRUE	1.24665
CDK4	CDK6	0.361573	1.39527e-29	TRUE	1.92302
AIFM1	CHCHD4	0.360975	1.75195e-29	TRUE	1.03772
RHOA	RHOB	0.360926	1.78549e-29	TRUE	0.63601
ADSS2	CD276	0.360716	1.93358e-29	TRUE	1.97222
PSMB4	PSMD4	0.3607	1.94544e-29	TRUE	1.65461
METAP1	ARHGAP9	0.360631	1.99748e-29	TRUE	1.48877
HSPA8	HSPA1A	0.360488	2.10887e-29	TRUE	0.906975
MED30	MED30	0.360297	2.26739e-29	TRUE	1.35987
TCF7L2	ELOVL5	0.360239	2.3187e-29	TRUE	0.984218
FDXR	FDXR	0.360217	2.33789e-29	TRUE	1.7212
RPL17	DYM	0.35954	3.02167e-29	TRUE	0.950552
AP1M1	RAB25	0.35936	3.23536e-29	TRUE	1.27532
RNMT	RNMT	0.358697	4.15697e-29	TRUE	1.16359
CHCHD4	MTMR14	0.358648	4.23494e-29	TRUE	1.03234
PABPN1	NEDD8	0.358198	5.01922e-29	TRUE	1.27984
THAP1	NCF4	0.357828	5.77021e-29	TRUE	1.16304
GTF3A	RPL21	0.356177	1.07257e-28	TRUE	0.821248
POLR3F	MGME1	0.355558	1.3522e-28	TRUE	1.63153
LTO1	LTO1	0.355541	1.3605e-28	TRUE	1.59774
CSTF2	CSTF2T	0.355529	1.36657e-28	TRUE	0.959005
PSMB1	PSMB1	0.355346	1.4631e-28	TRUE	1.25704
RPL30	STK3	0.354584	1.94386e-28	TRUE	1.12261
CCND2	CORO1B	0.353877	2.52853e-28	TRUE	1.37615
EMC4	EMC10	0.353774	2.6266e-28	TRUE	1.26505
CRNKL1	CRNKL1	0.352793	3.77792e-28	TRUE	1.22358
TXNRD1	ARHGAP27	0.352204	4.69796e-28	TRUE	1.166
NCKAP1	RASAL3	0.351197	6.80593e-28	TRUE	1.40458
HIKESHI	IKZF1	0.351039	7.2151e-28	TRUE	1.30946
MEF2B	CYFIP1	0.351029	7.23928e-28	TRUE	1.02009
PRPF4	CDC26	0.350799	7.8793e-28	TRUE	1.04925
RUNX1	SEPTIN10	0.34978	1.14482e-27	TRUE	#N/A
PSMC6	FBXO34	0.349657	1.19728e-27	TRUE	0.903408
KRAS	EVL	0.34895	1.54999e-27	TRUE	1.34388
BRIX1	NIPBL	0.348517	1.81528e-27	TRUE	1.04006
LMO2	LGMN	0.34834	1.93602e-27	TRUE	0.835628
IMPDH2	IMPDH1	0.347828	2.33264e-27	TRUE	1.90776
DYNLL1	DYNLL2	0.347047	3.09571e-27	TRUE	0.859522
PSMC2	PSMC2	0.346174	4.24629e-27	TRUE	1.31144
LDB1	PERP	0.345921	4.65269e-27	TRUE	1.53167
SEC13	SEC13	0.344472	7.83525e-27	TRUE	1.33065
EIF3B	EIF3B	0.343623	1.06223e-26	TRUE	1.70036
CEP192	PTPN2	0.343595	1.07292e-26	TRUE	1.29738
MEPCE	TSC22D4	0.343467	1.12307e-26	TRUE	1.73852
C18orf21	C18orf21	0.343294	1.19488e-26	TRUE	1.3402
GAK	DNAJC6	0.342923	1.36408e-26	TRUE	1.14562
VMA21	VMA21	0.342622	1.51897e-26	TRUE	1.43041
NRDE2	NRDE2	0.340702	3.00383e-26	TRUE	0.976879
SRPRA	SRPRA	0.340528	3.19473e-26	TRUE	1.02916
MED14	MED14	0.340478	3.25232e-26	TRUE	1.28492
PABPC1	PABPC4	0.340272	3.49744e-26	TRUE	1.41984
SRD5A3	HTATIP2	0.339836	4.07983e-26	TRUE	1.29332
NKAPD1	NKAPD1	0.339375	4.80029e-26	TRUE	1.06494
BET1	ZNF394	0.339217	5.07472e-26	TRUE	1.10005
VPS4B	VPS4A	0.339071	5.3417e-26	TRUE	1.03294
SMARCA4	SMARCA2	0.338809	5.85923e-26	TRUE	0.611507
VPS26A	VPS26B	0.338119	7.4632e-26	TRUE	1.16817
MED12	LOXL2	0.338081	7.5649e-26	TRUE	1.07911
FLVCR1	ACTN1	0.337986	7.82164e-26	TRUE	0.893237
GTF2E2	INTS9	0.337907	8.04094e-26	TRUE	1.17166
DMXL1	ENAH	0.337833	8.25071e-26	TRUE	1.45908
WRN	MLH1	0.337658	8.77126e-26	TRUE	1.00284
UBA52	MED26	0.337219	1.02304e-25	TRUE	1.32143
STK11	DDR1	0.336608	1.26595e-25	TRUE	1.66969
MYCN	MYC	0.335476	1.87774e-25	TRUE	1.09765
MAGT1	TUSC3	0.335449	1.89517e-25	TRUE	1.25919
PAX8	UQCRH	0.33523	2.04521e-25	TRUE	1.4714
BRF2	LSM1	0.334801	2.37269e-25	TRUE	1.36456
RABIF	SYDE1	0.334552	2.58655e-25	TRUE	0.906929
VPS4A	NARS1	0.333182	4.15043e-25	TRUE	1.05824
CDC16	CDC16	0.332947	4.50075e-25	TRUE	1.18695
ITM2A	TPTE2	0.332893	4.58483e-25	TRUE	1.80879
ITGB1	PIP4K2A	0.332747	4.82075e-25	TRUE	1.25652
GLE1	GLE1	0.332534	5.18672e-25	TRUE	1.2572
SMC1A	CDK16	0.332321	5.58168e-25	TRUE	1.57512
MRPS31	MRPS31	0.331692	6.92374e-25	TRUE	0.909641
OGDH	MMP2	0.331671	6.97324e-25	TRUE	1.00125
MZT1	DIS3	0.331643	7.04018e-25	TRUE	1.05848
IRF2BP2	FGD1	0.331289	7.94709e-25	TRUE	1.61178
GRB2	ARSG	0.33015	1.17231e-24	TRUE	1.03745
WDR7	TNRC6C	0.329761	1.33841e-24	TRUE	1.07471
ISL1	YBX3	0.329587	1.41986e-24	TRUE	1.06614
IREB2	ACO1	0.328993	1.7367e-24	TRUE	0.528986
HNRNPH1	HNRNPF	0.328728	1.90009e-24	TRUE	1.27165
FBXO7	RBFOX2	0.327648	2.73738e-24	TRUE	0.776075
MCM7	ZNHIT1	0.32741	2.96614e-24	TRUE	1.32553
TAF2	EIF3H	0.326712	3.75155e-24	TRUE	1.34013
WDR20	IGFBP6	0.326638	3.84668e-24	TRUE	0.774333
LIMS1	E2F2	0.326503	4.02506e-24	TRUE	2.58271
EEFSEC	FXYD3	0.326215	4.43342e-24	TRUE	1.14029
UMPS	FBLN1	0.325418	5.79134e-24	TRUE	0.669771
SEC23B	SEC23A	0.325402	5.82262e-24	TRUE	0.870189
DAB2IP	DAB2IP	0.32497	6.72701e-24	TRUE	0.793764
PIK3C3	BCL2	0.32479	7.14229e-24	TRUE	0.681654
SEPSECS	ERBB3	0.32471	7.33653e-24	TRUE	1.58619
RPS3	THAP12	0.324441	8.02465e-24	TRUE	1.08472
NDC80	METTL4	0.324361	8.24206e-24	TRUE	1.08541
ESS2	ESS2	0.323713	1.0225e-23	TRUE	1.34866
ZPR1	ZPR1	0.323452	1.11536e-23	TRUE	1.30953
PSMA7	PSMA7	0.323157	1.22995e-23	TRUE	1.61784
CLTC	ARL3	0.32313	1.2411e-23	TRUE	1.02614
SECISBP2	KLF4	0.322837	1.36762e-23	TRUE	0.332625
ZEB1	ESRP1	0.322818	1.37644e-23	TRUE	1.61571
ATP6AP2	ATP6AP2	0.322189	1.69491e-23	TRUE	1.00395
RPAIN	PRPF8	0.321852	1.89437e-23	TRUE	0.980222
PAK2	PAK1	0.32091	2.58362e-23	TRUE	1.32418
CCND1	CCND3	0.320299	3.15868e-23	TRUE	0.975537
NCBP2	NCBP2	0.320057	3.42001e-23	TRUE	1.49272
UBA1	UBA1	0.319747	3.78547e-23	TRUE	1.26144
CDK6	CCNE1	0.319707	3.83451e-23	TRUE	7.44522
DLST	FBLIM1	0.319613	3.95475e-23	TRUE	0.940939
PMM2	FAXC	0.319522	4.07511e-23	TRUE	1.37437
MED11	MED11	0.319127	4.63653e-23	TRUE	0.952105
ARF4	ARF5	0.319087	4.69734e-23	TRUE	1.42648
EIF4A1	EIF4A2	0.318941	4.92648e-23	TRUE	1.01861
ELL	ELL2	0.318901	4.99108e-23	TRUE	0.79352
NOL8	TUT7	0.318859	5.06097e-23	TRUE	1.04493
MED10	CCT5	0.318434	5.81234e-23	TRUE	1.89132
BUD31	FIS1	0.317318	8.35554e-23	TRUE	1.02179
SOX11	HLA-E	0.317052	9.10907e-23	TRUE	0.776297
RBM28	NDUFB2	0.31692	9.50694e-23	TRUE	1.03484
NUP155	WDR70	0.31685	9.72565e-23	TRUE	1.2527
SRPK1	SRPK2	0.316766	9.9926e-23	TRUE	1.45977
PTPN11	RXRG	0.316235	1.18682e-22	TRUE	3.8393
INS	VIM	0.315814	1.3594e-22	TRUE	0.997635
NPAT	CWF19L2	0.31543	1.53873e-22	TRUE	0.77607
KIN	ATP5F1C	0.315019	1.75648e-22	TRUE	1.09608
HAUS1	HAUS1	0.314782	1.89564e-22	TRUE	1.50054
TAOK1	FOSL1	0.314652	1.97619e-22	TRUE	1.0153
MITF	TMSB4X	0.31457	2.0288e-22	TRUE	1.10697
RPF1	RPF1	0.314406	2.13842e-22	TRUE	1.13412
GDI2	GDI1	0.314373	2.1616e-22	TRUE	1.62246
TRAPPC11	TRAPPC11	0.313833	2.56991e-22	TRUE	0.960521
MED1	PSMB6	0.313692	2.68858e-22	TRUE	1.17827
PRKAR1A	IRF6	0.313647	2.72776e-22	TRUE	1.1871
GPKOW	GPKOW	0.313613	2.75742e-22	TRUE	1.21974
CRK	CRKL	0.313603	2.76617e-22	TRUE	1.28014
TFDP1	TFDP2	0.313488	2.87001e-22	TRUE	0.868666
CWF19L2	SDHD	0.313263	3.08407e-22	TRUE	0.693298
FOXA1	CCDC82	0.313239	3.10761e-22	TRUE	0.92766
WTAP	FAM120B	0.313197	3.14959e-22	TRUE	0.872928
STAMBP	VPS35L	0.3129	3.46301e-22	TRUE	0.963048
EPHA2	TINAGL1	0.312072	4.50828e-22	TRUE	0.915829
SYVN1	BAIAP2	0.312012	4.59515e-22	TRUE	1.13683
SAP30BP	SAP30BP	0.311889	4.77887e-22	TRUE	1.31191
NOP56	CRLS1	0.311184	5.97718e-22	TRUE	1.02635
KATNA1	KATNAL1	0.311176	5.9935e-22	TRUE	0.798838
NUP88	NUP88	0.311173	5.99939e-22	TRUE	1.14772
ZRSR2	ZRSR2	0.310237	8.06577e-22	TRUE	1.20808
VPS36	VPS36	0.310079	8.47922e-22	TRUE	0.781445
IGF2BP1	TAP1	0.309681	9.61317e-22	TRUE	2.14262
ERRFI1	TACSTD2	0.309381	1.0567e-21	TRUE	1.01401
IRF8	SMAD1	0.30905	1.17272e-21	TRUE	1.03928
SOX13	IL20RA	0.309036	1.17764e-21	TRUE	0.774158
PKN2	MAZ	0.308605	1.34869e-21	TRUE	1.9516
TRAPPC4	VPS11	0.308579	1.35961e-21	TRUE	0.975084
CRKL	WAS	0.308466	1.40864e-21	TRUE	1.37966
NKAP	MCTS1	0.308143	1.55897e-21	TRUE	1.37919
NCAPD2	MRPL51	0.30794	1.66121e-21	TRUE	1.48749
IRS2	ZFP36L1	0.307571	1.86422e-21	TRUE	0.802575
ZC3H13	ZC3H13	0.307503	1.90475e-21	TRUE	0.976817
TRPM7	CSRP2	0.307491	1.91155e-21	TRUE	1.1942
ICAM1	OR6S1	0.307477	1.92005e-21	TRUE	1.83345
THOC1	USP14	0.306993	2.23337e-21	TRUE	1.3132
NUP205	CNOT4	0.306914	2.28894e-21	TRUE	1.04697
UBA6	APBB1IP	0.306744	2.4133e-21	TRUE	1.21604
FOXQ1	GJB4	0.306604	2.52145e-21	TRUE	2.3619
FOSL1	SEMA6A	0.306366	2.71547e-21	TRUE	1.17845
FDFT1	OSMR	0.30631	2.76268e-21	TRUE	1.26767
WDR1	RELA	0.305347	3.72539e-21	TRUE	1.13574
GINS3	PSME3IP1	0.305247	3.84361e-21	TRUE	1.266
NUP58	POLR1D	0.305111	4.00875e-21	TRUE	1.30744
COPS3	MED9	0.305062	4.07004e-21	TRUE	0.9242
TGS1	RPS20	0.305019	4.12395e-21	TRUE	1.29655
RBM39	EIF6	0.304512	4.82495e-21	TRUE	1.51353
POLR3D	INTS10	0.304418	4.96665e-21	TRUE	0.999394
IK	YIPF5	0.304359	5.05767e-21	TRUE	0.98276
NACA	NACA	0.303703	6.19172e-21	TRUE	1.13508
CDC40	CDC40	0.30295	7.80624e-21	TRUE	0.873675
DPAGT1	C2CD2L	0.302939	7.83098e-21	TRUE	1.08635
EIF3E	EIF3E	0.302895	7.93823e-21	TRUE	1.19256
TUBB	GLS2	0.30283	8.09798e-21	TRUE	0.580047
IGBP1	PDZD11	0.302821	8.12138e-21	TRUE	1.51428
EXOSC4	MAF1	0.302765	8.26141e-21	TRUE	1.17994
EZH2	NIBAN2	0.302679	8.48361e-21	TRUE	0.923619
TLN1	EPB41	0.30266	8.53267e-21	TRUE	1.09622
GLS	MTSS2	0.302416	9.19495e-21	TRUE	2.06413
PMPCB	ARMC10	0.302083	1.01819e-20	TRUE	1.36837
ATP2A2	C10orf71	0.30191	1.07347e-20	TRUE	0.142495
TAF1D	MRE11	0.301764	1.12255e-20	TRUE	1.18031
HYOU1	ATP5MG	0.301475	1.22628e-20	TRUE	1.00118
MPDU1	RPAIN	0.300936	1.44523e-20	TRUE	1.30299
ATL2	ATL3	0.300832	1.49192e-20	TRUE	1.09052
PDCD2	RPS2	0.300647	1.57853e-20	TRUE	1.73536
BYSL	TAF8	0.300421	1.69052e-20	TRUE	1.02154
MED21	MRPS35	0.300364	1.72028e-20	TRUE	1.20242
FUBP1	LSM7	0.300083	1.87355e-20	TRUE	2.00154
COPS6	ZSCAN21	0.300054	1.8899e-20	TRUE	1.11741
SNW1	VTI1B	0.300054	1.89024e-20	TRUE	0.911137
ACTR3	RAB3A	0.299744	2.07663e-20	TRUE	1.24545
RPL5	MTF2	0.299693	2.10874e-20	TRUE	1.34465
POLR2H	POLR2H	0.299639	2.14388e-20	TRUE	1.95905
SEC14L1	TJP1	0.299546	2.20524e-20	TRUE	0.762886
PTPN23	ELP6	0.299205	2.44492e-20	TRUE	1.08086
CCDC47	ITGB4	0.299086	2.53494e-20	TRUE	1.85048
WDR37	ITGA3	0.298911	2.67246e-20	TRUE	1.40521
TSEN2	RAF1	0.298794	2.76832e-20	TRUE	0.954325
MDN1	MDN1	0.298481	3.04328e-20	TRUE	0.927246
CCT6A	SUMF2	0.298289	3.22388e-20	TRUE	1.10723
SEM1	SEM1	0.298248	3.26477e-20	TRUE	1.1024
PSMC5	PSMC5	0.298155	3.35749e-20	TRUE	1.23934
CDAN1	PPL	0.298044	3.4719e-20	TRUE	0.467881
DUSP9	CCL16	0.297979	3.54012e-20	TRUE	0.565533
PLRG1	PLRG1	0.297646	3.91275e-20	TRUE	1.03892
POMP	USPL1	0.297525	4.05775e-20	TRUE	1.05419
PSMD2	AP2M1	0.297506	4.08198e-20	TRUE	1.39487
HSD17B10	HSD17B10	0.296459	5.58856e-20	TRUE	1.24682
ATP2B1	ATP2B4	0.296328	5.81092e-20	TRUE	0.725264
GRPEL1	GRPEL1	0.296308	5.84657e-20	TRUE	1.07966
ATP6V1C1	ATP6V1C2	0.295482	7.48234e-20	TRUE	0.761152
TCP1	WTAP	0.295205	8.12537e-20	TRUE	1.0159
CDC123	NUDT5	0.294872	8.97353e-20	TRUE	1.61179
LSM8	LSM8	0.294817	9.12048e-20	TRUE	#N/A
TGIF1	TGIF2	0.29462	9.67269e-20	TRUE	1.47514
PPP2R1A	GPR160	0.294598	9.73527e-20	TRUE	1.15958
KDSR	ERMP1	0.294596	9.74019e-20	TRUE	0.78538
DDX24	ATXN3	0.294486	1.00656e-19	TRUE	0.961412
TENT5C	TNFRSF17	0.293768	1.24549e-19	TRUE	0.678816
CMIP	LGALSL	0.293462	1.36334e-19	TRUE	0.717014
VPS37A	R3HCC1	0.29342	1.38059e-19	TRUE	0.971772
BCAS2	ZEB2	0.29335	1.40928e-19	TRUE	0.888598
POLA1	MBTPS2	0.29332	1.42203e-19	TRUE	1.17177
TCF12	SLC35D2	0.293266	1.44501e-19	TRUE	0.887026
COG3	GPALPP1	0.293134	1.50214e-19	TRUE	0.968221
NAPG	NAPA	0.292972	1.57577e-19	TRUE	1.03845
RIC1	SEPTIN5	0.292898	1.61072e-19	TRUE	#N/A
CDC42	AQP3	0.292491	1.81595e-19	TRUE	0.510494
NRP1	SEMA3A	0.292373	1.88059e-19	TRUE	1.34777
SF3A1	FBXO7	0.292314	1.91361e-19	TRUE	0.911184
TIPARP	TAMALIN	0.292282	1.93156e-19	TRUE	0.546135
UBAP1	CLTA	0.291754	2.25626e-19	TRUE	1.35495
MMS19	CBFA2T3	0.291345	2.54401e-19	TRUE	1.06116
USP5	TPI1	0.291335	2.55119e-19	TRUE	1.76255
SNAI2	UCP2	0.291333	2.55268e-19	TRUE	1.592
EXOSC8	ALG5	0.291248	2.61705e-19	TRUE	1.04194
IDH3A	IDH2	0.291239	2.62412e-19	TRUE	1.02844
TEAD3	CD320	0.291131	2.7087e-19	TRUE	1.63124
PYROXD1	JAKMIP1	0.291124	2.71427e-19	TRUE	1.45923
UFD1	UFD1	0.290921	2.88103e-19	TRUE	1.38675
NCBP1	TRIM32	0.290687	3.08495e-19	TRUE	1.09728
EPRS1	EPRS1	0.29054	3.21993e-19	TRUE	1.38752
CENPI	TRMT2B	0.290452	3.30434e-19	TRUE	1.08981
PTMA	TEAD2	0.290264	3.49055e-19	TRUE	1.34248
RPL38	MRPS7	0.290057	3.70858e-19	TRUE	1.20832
RBM18	ZSCAN25	0.290055	3.71086e-19	TRUE	1.08688
HTATSF1	NSDHL	0.290006	3.76453e-19	TRUE	1.35136
FKBPL	COQ10A	0.289836	3.95558e-19	TRUE	0.903223
ESF1	NDUFAF5	0.289731	4.07807e-19	TRUE	1.20177
IFNA10	KLHL9	0.289724	4.08735e-19	TRUE	0.844834
LIN28B	PHF11	0.289721	4.09021e-19	TRUE	0.947125
UBC	UBB	0.289718	4.09343e-19	TRUE	0.892236
CINP	CINP	0.28949	4.37459e-19	TRUE	1.32853
TRA2B	TRA2A	0.289489	4.37611e-19	TRUE	1.13224
TSC2	SMARCA1	0.289472	4.39809e-19	TRUE	0.798094
RBM17	LARP4B	0.289466	4.40604e-19	TRUE	1.16055
EIF3M	EIF3M	0.289464	4.4086e-19	TRUE	1.233
XPNPEP1	CD79B	0.289451	4.42455e-19	TRUE	1.25098
GAB1	GAB2	0.289417	4.46961e-19	TRUE	1.13393
DDOST	USP48	0.288992	5.05719e-19	TRUE	1.14339
FCHO2	FCHO1	0.288724	5.46725e-19	TRUE	2.78977
AQR	ANXA2	0.288707	5.49416e-19	TRUE	1.29603
SUPT6H	ERAL1	0.288684	5.53094e-19	TRUE	1.41573
ATXN10	IL16	0.288534	5.77674e-19	TRUE	0.856583
PRDM10	ACAD8	0.288505	5.82497e-19	TRUE	0.89817
TBP	SFT2D1	0.28829	6.19947e-19	TRUE	1.0642
SNRPB	ITPA	0.288269	6.23732e-19	TRUE	1.62028
WRAP73	HYLS1	0.28825	6.27193e-19	TRUE	1.62901
TXN	TXN	0.287729	7.29268e-19	TRUE	1.41737
EIF3D	EIF3D	0.28772	7.31126e-19	TRUE	1.15015
MMGT1	EFNA1	0.287578	7.61828e-19	TRUE	1.3199
FGFR1	MREG	0.287549	7.68328e-19	TRUE	1.61594
PYURF	CD53	0.287326	8.19349e-19	TRUE	1.10334
RPL10	EMD	0.287115	8.70941e-19	TRUE	1.15193
GTF2F1	EEF2	0.286993	9.01946e-19	TRUE	1.06013
YBX1	FAM110C	0.286953	9.12355e-19	TRUE	1.11284
MTBP	RNF139	0.286675	9.88606e-19	TRUE	1.15214
AFF1	BOK	0.286554	1.02348e-18	TRUE	0.678178
PMF1	MRPL24	0.28653	1.03068e-18	TRUE	1.56548
ASF1B	ASF1A	0.286257	1.11502e-18	TRUE	1.06677
C19orf53	COQ8A	0.286016	1.19498e-18	TRUE	0.731634
WDR70	ZNF622	0.286012	1.19608e-18	TRUE	1.2879
PPP1R15B	SH2B3	0.285547	1.36694e-18	TRUE	1.04284
ZNHIT3	MAP4K1	0.284845	1.67135e-18	TRUE	1.62199
RASGRP2	ATM	0.284781	1.70215e-18	TRUE	1.03904
CPSF1	RPL8	0.284751	1.71685e-18	TRUE	1.55388
TFIP11	TFIP11	0.28455	1.81834e-18	TRUE	1.12637
SLC7A1	SLC7A2	0.284544	1.82105e-18	TRUE	0.977675
KBTBD2	SP100	0.284397	1.89945e-18	TRUE	0.986295
ELOC	RPL7	0.284333	1.93428e-18	TRUE	1.21707
CEP44	RASSF1	0.28431	1.9469e-18	TRUE	1.09718
NUS1	SNX3	0.28423	1.99177e-18	TRUE	0.964495
HDAC2	FUCA1	0.284196	2.01146e-18	TRUE	0.699771
HSD17B12	LDAH	0.28417	2.02625e-18	TRUE	1.0887
CDT1	ZDHHC7	0.283988	2.1341e-18	TRUE	0.941292
TADA2B	GPX8	0.283849	2.21995e-18	TRUE	1.37199
DROSHA	GOLPH3	0.283809	2.24569e-18	TRUE	1.07355
IGF1R	ACTB	0.283053	2.78378e-18	TRUE	1.0693
TAF5L	CCN1	0.282832	2.9637e-18	TRUE	0.305749
GAPVD1	NECTIN2	0.282823	2.97152e-18	TRUE	1.36476
SLC39A7	INSM1	0.282554	3.20713e-18	TRUE	5.7618
CCNT1	IGSF9	0.282525	3.23358e-18	TRUE	2.35983
SOX9	BASP1	0.282242	3.5032e-18	TRUE	1.8123
PSMD11	PSMD11	0.282205	3.53965e-18	TRUE	1.53164
BUD23	BUD23	0.282083	3.66362e-18	TRUE	1.51777
RTTN	PIGN	0.282065	3.68286e-18	TRUE	1.00515
CAB39	LAMB2	0.281776	3.99561e-18	TRUE	0.716119
PRPF4B	PSMG4	0.281682	4.10378e-18	TRUE	1.39401
SMARCD1	DCBLD2	0.281624	4.17055e-18	TRUE	1.39416
TSC1	RTL8B	0.281405	4.43648e-18	TRUE	1.03783
UBE2K	PTCHD4	0.281066	4.88154e-18	TRUE	1.98464
SF3B5	SF3B5	0.280967	5.02002e-18	TRUE	1.14065
CUL1	CUL1	0.280913	5.09558e-18	TRUE	1.16641
ABI1	PIAS2	0.280906	5.10678e-18	TRUE	1.11428
CNIH2	RNF214	0.28087	5.15773e-18	TRUE	1.04602
GGPS1	GGPS1	0.280705	5.40309e-18	TRUE	1.18925
GOLT1B	GOLT1A	0.280569	5.61404e-18	TRUE	1.08669
VPS53	SMG6	0.280391	5.90161e-18	TRUE	0.859969
RPL8	ZNF7	0.280218	6.19482e-18	TRUE	1.46804
SUPT20H	CAVIN1	0.280144	6.3242e-18	TRUE	0.446818
JUN	TMC6	0.279947	6.68419e-18	TRUE	1.90944
TSR1	METTL16	0.279934	6.70802e-18	TRUE	0.965565
PPIE	PPIE	0.279543	7.48484e-18	TRUE	1.11284
TSG101	ILK	0.279356	7.88663e-18	TRUE	0.72771
MRPL54	GMFG	0.279108	8.45244e-18	TRUE	0.826604
BRIP1	ALDH2	0.278908	8.93689e-18	TRUE	0.42777
COPA	PRCC	0.278841	9.10557e-18	TRUE	1.5049
ALG6	SLC25A33	0.27883	9.13289e-18	TRUE	1.13366
ENO1	ENO2	0.27883	9.1333e-18	TRUE	2.42971
CDC45	MRPL40	0.278808	9.19028e-18	TRUE	1.12634
SLC16A3	SLC16A1	0.278761	9.31179e-18	TRUE	1.66961
RPL7	COPS5	0.27874	9.36647e-18	TRUE	1.33945
SUPT5H	SUPT5H	0.277975	1.15875e-17	TRUE	1.33755
RPS21	RPS21	0.277824	1.20854e-17	TRUE	1.54812
RASA1	ANXA8L1	0.277806	1.2146e-17	TRUE	#DIV/0!
CDIN1	DTX3L	0.277699	1.25137e-17	TRUE	1.53091
PHOX2A	TUBA1C	0.277579	1.29353e-17	TRUE	2.01353
MCM6	PLEKHB2	0.277345	1.38027e-17	TRUE	0.864411
MED9	TRAPPC1	0.277345	1.38027e-17	TRUE	1.2289
BCL6	CRY1	0.277074	1.48798e-17	TRUE	0.849168
RBM33	RHEB	0.277012	1.51383e-17	TRUE	1.47118
REEP4	REEP3	0.276591	1.70055e-17	TRUE	0.948788
AHCYL1	DGKA	0.275997	2.00386e-17	TRUE	1.32697
MOB4	FAM222A	0.275985	2.01012e-17	TRUE	1.69825
PTP4A2	PTP4A1	0.275911	2.05177e-17	TRUE	0.808148
DDX21	EIF4EBP2	0.275872	2.07365e-17	TRUE	0.7182
SCFD1	HECTD1	0.275824	2.10126e-17	TRUE	0.814237
NUP107	NUP107	0.27563	2.21688e-17	TRUE	1.70791
HEATR1	HEATR1	0.275526	2.28112e-17	TRUE	1.57484
TNPO3	TNPO3	0.275396	2.3645e-17	TRUE	1.25585
PAWR	KRT8	0.275113	2.55575e-17	TRUE	1.33608
DOCK7	PTPN6	0.275095	2.56835e-17	TRUE	1.26947
DENND4C	DNAJB5	0.275023	2.61957e-17	TRUE	0.751083
STT3A	MYO1G	0.274995	2.63949e-17	TRUE	1.59412
SMARCB1	GLI1	0.274868	2.7332e-17	TRUE	0.882394
SETD1B	CYP3A5	0.274797	2.78689e-17	TRUE	0.737821
MCTS1	SLC22A16	0.274764	2.81254e-17	TRUE	4.94627
PXN	MYB	0.27467	2.88622e-17	TRUE	2.15117
ZW10	DLAT	0.274492	3.03003e-17	TRUE	0.905246
RPS16	MED29	0.27443	3.08227e-17	TRUE	1.09781
ZMYND8	AMOTL2	0.274006	3.4615e-17	TRUE	0.620663
PDCD10	EGFR	0.273917	3.54656e-17	TRUE	1.52551
BIRC6	TASL	0.273802	3.66011e-17	TRUE	1.47117
CTR9	ARFIP2	0.273703	3.76051e-17	TRUE	1.1812
CCT8	CFAP298	0.273458	4.01993e-17	TRUE	1.31114
POLR1C	BTK	0.273426	4.05572e-17	TRUE	1.14974
CDC7	DNTTIP2	0.273079	4.45794e-17	TRUE	1.05803
TAF1	IGBP1	0.273056	4.48522e-17	TRUE	1.07001
SGO1	RPL15	0.273015	4.53632e-17	TRUE	0.938111
SNRPE	SNRPE	0.272908	4.66978e-17	TRUE	1.89404
ANLN	AP1S2	0.272743	4.8845e-17	TRUE	1.33408
CHKA	DENND5A	0.272576	5.11208e-17	TRUE	1.0842
UPF2	CDC123	0.272558	5.13603e-17	TRUE	1.50853
NUP98	NUP98	0.272378	5.39331e-17	TRUE	1.0254
PCF11	JRKL	0.272363	5.41665e-17	TRUE	1.09327
TUBG1	TUBG2	0.272331	5.46288e-17	TRUE	1.12673
VIRMA	VIRMA	0.272149	5.73907e-17	TRUE	1.21832
SMAD7	ETFB	0.272047	5.90104e-17	TRUE	0.903168
TOP3A	ZNF624	0.272011	5.95942e-17	TRUE	0.960657
TPR	TPR	0.271996	5.98225e-17	TRUE	1.20061
HNRNPK	BICD2	0.271757	6.38344e-17	TRUE	1.18562
ISY1	GOLGB1	0.271693	6.49559e-17	TRUE	0.925
CRTC2	STK11	0.271537	6.77506e-17	TRUE	1.2351
SPCS3	SPCS3	0.271454	6.92857e-17	TRUE	0.964574
NDRG3	NDRG1	0.271271	7.27991e-17	TRUE	1.37237
CHD7	TNFRSF21	0.271263	7.29626e-17	TRUE	1.43683
MIOS	FKBP9	0.270993	7.84777e-17	TRUE	1.1213
NDUFA6	TNFAIP8	0.270938	7.96604e-17	TRUE	0.950677
OXSM	CRIP1	0.270885	8.08017e-17	TRUE	1.47418
HNF1B	DUSP7	0.270862	8.13137e-17	TRUE	1.29204
VPS18	FRMD5	0.270769	8.33845e-17	TRUE	5.87496
HAUS6	RPS6	0.270751	8.37926e-17	TRUE	1.1071
ZBTB18	SHISA5	0.270742	8.39963e-17	TRUE	1.37744
NUDCD3	HERPUD2	0.270657	8.59371e-17	TRUE	1.01213
CCDC174	ARL8B	0.270606	8.71317e-17	TRUE	1.03736
CHEK1	STT3A	0.270557	8.82854e-17	TRUE	1.20385
HGS	CC2D2A	0.270526	8.90142e-17	TRUE	0.664869
PSMC1	GNG12	0.27052	8.9175e-17	TRUE	0.690084
PRPF6	TPD52L2	0.270127	9.91214e-17	TRUE	1.3836
MECR	ST14	0.270022	1.01966e-16	TRUE	1.29821
CCNE1	RB1	0.270017	1.02104e-16	TRUE	1.11062
ZNF592	CDR2L	0.27	1.02566e-16	TRUE	1.61785
RRAGA	RRAGB	0.269996	1.02674e-16	TRUE	0.920509
VPS16	CDS2	0.269905	1.05208e-16	TRUE	0.941846
BCOR	AHNAK	0.269738	1.10049e-16	TRUE	0.455331
SNU13	MYO1E	0.269578	1.14877e-16	TRUE	1.01692
ARFRP1	OSBPL2	0.269469	1.18279e-16	TRUE	1.05941
CDX2	QKI	0.269395	1.20652e-16	TRUE	1.21214
PCNA	PANK2	0.269204	1.26995e-16	TRUE	1.14702
SCAP	NOVA2	0.269167	1.28274e-16	TRUE	1.16246
ABCF1	BAG6	0.269135	1.29368e-16	TRUE	1.25802
KIRREL1	COL1A1	0.269127	1.29657e-16	TRUE	3.70567
CFDP1	CFDP1	0.269035	1.32888e-16	TRUE	1.01921
BRD2	BRD3	0.268905	1.37584e-16	TRUE	1.1645
CCT3	C1orf43	0.268858	1.39341e-16	TRUE	1.27859
H2AZ1	RAC1	0.268683	1.46012e-16	TRUE	1.23791
PSMD4	PRUNE1	0.268606	1.49053e-16	TRUE	1.02433
DUSP4	DSE	0.268472	1.5448e-16	TRUE	0.892107
EXOSC3	EXOSC3	0.268375	1.58544e-16	TRUE	1.59782
TRRAP	POLR2J	0.268272	1.62973e-16	TRUE	1.66839
IPO9	H3-3A	0.268172	1.67346e-16	TRUE	1.67461
MED13L	EPHA2	0.268161	1.67865e-16	TRUE	0.879965
LSM3	BRK1	0.26805	1.72924e-16	TRUE	1.01213
EIF1	EIF1B	0.26803	1.73817e-16	TRUE	0.798955
EXOC8	MR1	0.267981	1.76112e-16	TRUE	0.920653
ENC1	TNFRSF12A	0.267802	1.84748e-16	TRUE	1.68062
PARD3	INKA1	0.267788	1.85423e-16	TRUE	1.26468
FBXO11	ZCCHC24	0.267647	1.92504e-16	TRUE	0.785224
OSGEP	OSGEP	0.267565	1.96758e-16	TRUE	1.26632
RNASEK	SPAG7	0.267515	1.9941e-16	TRUE	0.893294
ACTR2	IGSF21	0.267425	2.0424e-16	TRUE	2.146
FNIP1	GALNT11	0.267423	2.04329e-16	TRUE	0.916527
SF3B2	SF3B2	0.267402	2.05485e-16	TRUE	1.20159
WASL	N4BP2L1	0.266524	2.5943e-16	TRUE	0.693411
SUGP1	UBA52	0.266265	2.77807e-16	TRUE	1.33961
UTP14A	RBMX2	0.266252	2.78831e-16	TRUE	1.34337
URI1	URI1	0.2662	2.82643e-16	TRUE	1.25269
PTPN1	DNMT3A	0.266177	2.84414e-16	TRUE	1.89446
MSTO1	FLAD1	0.266168	2.85077e-16	TRUE	1.98013
EMC6	CD24	0.265901	3.05959e-16	TRUE	1.00244
RPS6	CDC37L1	0.26575	3.18422e-16	TRUE	0.699435
PDCD6	SMO	0.265691	3.23406e-16	TRUE	1.20969
SNAPC1	RTRAF	0.265654	3.26572e-16	TRUE	1.31268
RBM27	COMMD6	0.265515	3.38768e-16	TRUE	0.923294
RBM14	FIBP	0.265479	3.41956e-16	TRUE	1.52995
PRMT8	TEX26	0.265442	3.45329e-16	TRUE	1.12083
MTPAP	MTPAP	0.265249	3.63397e-16	TRUE	1.28016
MAN1A2	MAN1A1	0.265205	3.67655e-16	TRUE	0.455604
RMND5A	RMND5B	0.265184	3.69647e-16	TRUE	1.02854
UBP1	TFCP2	0.26506	3.81912e-16	TRUE	1.1585
GTF2F2	TPT1	0.265045	3.83464e-16	TRUE	0.874507
ITPA	PUDP	0.265015	3.86455e-16	TRUE	1.10962
PSMD12	METTL2A	0.265005	3.87545e-16	TRUE	1.42377
CHMP6	CHMP6	0.264864	4.02168e-16	TRUE	1.1112
STK17B	RBMS2	0.264775	4.11642e-16	TRUE	0.696097
PSMD7	PSMD7	0.264748	4.14675e-16	TRUE	1.33131
PGLYRP3	WNT1	0.264667	4.23547e-16	TRUE	1.54614
DHX38	VAC14	0.264637	4.26923e-16	TRUE	1.32888
HCFC1	BCAP31	0.264451	4.48275e-16	TRUE	1.34048
SACS	MPZL3	0.264414	4.52618e-16	TRUE	0.795951
ARF1	RPP14	0.264392	4.55303e-16	TRUE	0.855158
SRP72	SRP72	0.264332	4.62531e-16	TRUE	1.2326
URB1	ATP5PO	0.264309	4.65345e-16	TRUE	0.924439
RPL18	MED25	0.264267	4.70492e-16	TRUE	1.41372
FBXO5	ARID1B	0.264232	4.74834e-16	TRUE	0.906834
NUP62	VRK3	0.264217	4.76744e-16	TRUE	0.99117
ACTB	MXI1	0.264052	4.97774e-16	TRUE	0.836296
TADA1	PTK7	0.263932	5.13639e-16	TRUE	1.62659
BOP1	ZNF34	0.263834	5.2701e-16	TRUE	0.976522
NOL7	NOL7	0.263779	5.34762e-16	TRUE	1.25891
ALDOA	ALDOC	0.263269	6.11114e-16	TRUE	3.07038
NOP2	NDUFA9	0.263178	6.25684e-16	TRUE	1.21222
WWTR1	HADH	0.263157	6.29176e-16	TRUE	0.560729
SCD	GPR137C	0.263097	6.39182e-16	TRUE	2.47317
IQGAP1	TSPAN4	0.26287	6.78118e-16	TRUE	0.831675
RPA3	FAM220A	0.262867	6.78702e-16	TRUE	1.36247
STING1	OASL	0.262766	6.96841e-16	TRUE	1.21189
TUBGCP5	TUBGCP5	0.262612	7.25354e-16	TRUE	1.11615
MRPL52	HMGA1	0.262607	7.26299e-16	TRUE	3.19327
CDC6	WIPF2	0.262531	7.40905e-16	TRUE	1.04444
CDIPT	TXNDC11	0.262419	7.62761e-16	TRUE	0.873011
TOP2A	IGLL1	0.262414	7.63676e-16	TRUE	1.62958
PIGL	IFFO1	0.262365	7.73563e-16	TRUE	1.30152
VEZT	SEC11C	0.262362	7.74268e-16	TRUE	1.16848
POLR2I	TMEM147	0.262328	7.81092e-16	TRUE	1.53366
ERCC6L	IRAG2	0.262304	7.85844e-16	TRUE	1.06631
LDAH	HSD17B12	0.262303	7.86151e-16	TRUE	0.868499
ACTG1	GLCCI1	0.262238	7.99646e-16	TRUE	1.00902
ALG1	HPCA	0.262209	8.05596e-16	TRUE	1.50049
CUL4B	CUL4A	0.262165	8.14791e-16	TRUE	1.17496
EMC2	MIA2	0.262139	8.20491e-16	TRUE	0.869477
MBD3	MBD2	0.26201	8.48506e-16	TRUE	0.952397
LSM2	LSM2	0.261921	8.68229e-16	TRUE	1.68589
FIBP	CBX2	0.261889	8.75525e-16	TRUE	6.17604
PTP4A1	PTP4A2	0.261768	9.03413e-16	TRUE	1.00678
MED4	MED4	0.261746	9.08589e-16	TRUE	1.041
RAE1	RAB22A	0.261644	9.33022e-16	TRUE	1.28098
AZIN1	SNX9	0.26151	9.66098e-16	TRUE	0.774268
PPA2	BSPRY	0.261407	9.92142e-16	TRUE	0.959965
PDXK	PTMS	0.261329	1.01257e-15	TRUE	1.23289
ZNF335	OSER1	0.261313	1.01667e-15	TRUE	1.23462
PPP6C	MEX3B	0.26129	1.02264e-15	TRUE	1.77126
POP1	NDUFAF6	0.26088	1.13723e-15	TRUE	1.66927
PAPSS1	PAPSS2	0.260864	1.14209e-15	TRUE	0.429019
YJU2B	SLC39A3	0.260823	1.15418e-15	TRUE	1.49002
TRMT6	STK35	0.260658	1.20452e-15	TRUE	1.49916
NUDT21	LONP2	0.260641	1.20998e-15	TRUE	0.986623
HNF4A	RIMKLB	0.26053	1.2451e-15	TRUE	1.03816
PWP2	DYRK1A	0.260452	1.27024e-15	TRUE	0.96827
SOD1	PTPN7	0.260398	1.28808e-15	TRUE	2.13053
PSMD13	PSMD13	0.260295	1.32302e-15	TRUE	1.30593
DDX5	DDX17	0.26026	1.33482e-15	TRUE	0.951866
REV1	CD48	0.26026	1.33499e-15	TRUE	0.98279
ATP6V1D	YLPM1	0.260219	1.34929e-15	TRUE	0.958524
NFYC	RLF	0.260204	1.35442e-15	TRUE	1.09504
SLU7	MGAT4B	0.260061	1.40527e-15	TRUE	1.34277
MFAP1	SERF2	0.26004	1.41297e-15	TRUE	1.18789
NAA20	PET117	0.260016	1.4216e-15	TRUE	1.08494
ELOVL1	SLC37A3	0.25996	1.44237e-15	TRUE	1.15131
TMOD3	F3	0.259954	1.44446e-15	TRUE	0.838977
NPLOC4	WDR45B	0.259877	1.47371e-15	TRUE	1.36086
TTC1	TTC1	0.259856	1.48162e-15	TRUE	1.09842
MDM2	TUBA4A	0.259797	1.50408e-15	TRUE	1.36104
MRM3	KLHL6	0.259787	1.50796e-15	TRUE	1.1577
TMEM30A	GPC2	0.259734	1.5288e-15	TRUE	7.51596
THOC2	C1GALT1C1	0.259626	1.57177e-15	TRUE	1.10437
NUDC	HMGN2	0.259586	1.58824e-15	TRUE	1.21519
NIPBL	EFEMP1	0.259549	1.60347e-15	TRUE	0.406543
EFL1	SKIC8	0.259415	1.6597e-15	TRUE	1.01842
CHMP7	ERICH1	0.259366	1.68074e-15	TRUE	0.99656
SLC44A5	DEFB110	0.259325	1.69832e-15	TRUE	0.636295
NDOR1	USP20	0.259127	1.7869e-15	TRUE	1.04797
NSMCE4A	NSMCE4A	0.259119	1.79058e-15	TRUE	1.05808
FOXO1	LY6E	0.259062	1.81702e-15	TRUE	2.13597
RIOK1	RIOK1	0.259007	1.8431e-15	TRUE	1.41591
BORA	CLN5	0.258876	1.90607e-15	TRUE	0.643575
PSMB2	PSMB2	0.258874	1.90683e-15	TRUE	1.55431
TBCE	TBCE	0.25885	1.91846e-15	TRUE	1.396
SEL1L	COX16	0.258691	1.9986e-15	TRUE	1.16445
HNF1A	CERCAM	0.258663	2.01304e-15	TRUE	1.65491
ORC6	IL1RN	0.258643	2.02344e-15	TRUE	0.462646
DPM1	RBMX	0.258562	2.06545e-15	TRUE	1.26712
WDR4	NDUFV3	0.258405	2.1503e-15	TRUE	1.07312
SRP9	COG2	0.258349	2.18145e-15	TRUE	1.22287
TRAPPC8	TRAPPC8	0.258282	2.2194e-15	TRUE	0.862334
SYS1	C2orf15	0.258261	2.23096e-15	TRUE	1.13638
SLBP	SLBP	0.258022	2.3715e-15	TRUE	1.55482
ARPC2	DISP3	0.258016	2.37545e-15	TRUE	8.41044
UBE2S	UBE2C	0.257961	2.40925e-15	TRUE	9.68236
PIM3	PLAU	0.257715	2.56559e-15	TRUE	1.54012
MCPH1	ATP6V1B2	0.257709	2.569e-15	TRUE	1.06455
MRPL28	ARHGDIB	0.257705	2.57162e-15	TRUE	1.26311
RPA1	RPA1	0.257687	2.5836e-15	TRUE	1.18437
DYRK1A	PHLDA1	0.257665	2.59847e-15	TRUE	1.23689
TRIM8	NUDT16	0.257659	2.60226e-15	TRUE	0.770578
SLC7A5	MOCS1	0.257343	2.82056e-15	TRUE	0.601532
GEMIN7	RPS19	0.257331	2.82949e-15	TRUE	1.66739
SLC25A3	BCAT1	0.257275	2.86956e-15	TRUE	2.72749
CACTIN	CACTIN	0.257275	2.87001e-15	TRUE	1.32749
TEX10	ERP44	0.257245	2.89172e-15	TRUE	1.05989
WARS1	WARS1	0.257244	2.89231e-15	TRUE	1.62387
YAP1	ANKRD44	0.257069	3.02434e-15	TRUE	1.03848
POLR1E	UBE2QL1	0.256912	3.14736e-15	TRUE	1.05948
VPS8	GPSM1	0.256907	3.15145e-15	TRUE	1.87468
YKT6	HUS1	0.256636	3.37672e-15	TRUE	1.2544
ROCK2	THBS1	0.256613	3.39633e-15	TRUE	0.548067
ZNF559	P3H2	0.256568	3.43503e-15	TRUE	0.655834
RBMX	SLC10A3	0.256558	3.44411e-15	TRUE	1.16166
PCM1	CYB561D2	0.256412	3.57453e-15	TRUE	1.18386
MST1R	MST1R	0.25633	3.64932e-15	TRUE	1.67914
CARM1	TTC8	0.256177	3.79324e-15	TRUE	1.024
COASY	THY1	0.256134	3.83492e-15	TRUE	1.0848
CSE1L	BLCAP	0.256064	3.90406e-15	TRUE	1.07247
GABPB1	GJB3	0.255944	4.02418e-15	TRUE	2.57185
ZNF395	KIR2DL4	0.255848	4.12373e-15	TRUE	1.6038
NOM1	LMBR1	0.25584	4.13157e-15	TRUE	1.21642
NCOA6	KCNQ5	0.255699	4.28211e-15	TRUE	1.65513
NOL6	NFX1	0.25568	4.30274e-15	TRUE	1.00219
COPS8	SCLY	0.255671	4.31266e-15	TRUE	1.15347
METTL14	CYFIP2	0.25545	4.55985e-15	TRUE	0.34619
CCNL1	SSU72	0.255365	4.65885e-15	TRUE	1.15952
RTF2	RTF2	0.255355	4.67087e-15	TRUE	1.15118
PHLDA3	KRT13	0.255271	4.77164e-15	TRUE	0.167475
DDRGK1	SNRPB	0.255165	4.90083e-15	TRUE	2.12129
ODR4	CRACD	0.255123	4.95282e-15	TRUE	1.58975
CDKN2C	CDKN2C	0.255056	5.03727e-15	TRUE	1.41731
EXOC4	ATP6V1F	0.254971	5.14632e-15	TRUE	1.39594
TIAL1	MEX3A	0.254845	5.31206e-15	TRUE	5.69676
PRELID3B	PRELID3A	0.254797	5.37767e-15	TRUE	2.56554
ATP6AP1	ATP6AP1	0.254783	5.39684e-15	TRUE	1.30638
ZNF830	AP2B1	0.254775	5.40784e-15	TRUE	1.15376
FDPS	CTSL	0.254698	5.51364e-15	TRUE	0.978891
USP8	NGRN	0.254556	5.71368e-15	TRUE	1.08777
STAG2	STAG1	0.254538	5.73992e-15	TRUE	0.91571
GTPBP10	LY75	0.254301	6.09232e-15	TRUE	1.00316
POLR1H	RHOH	0.254253	6.16646e-15	TRUE	1.25063
GTF2H1	BTBD10	0.254215	6.22644e-15	TRUE	1.22295
HAND2	KLHL36	0.254171	6.29506e-15	TRUE	1.01924
LIMK2	LAMA3	0.253941	6.66968e-15	TRUE	1.06577
NCL	MBTD1	0.253818	6.87918e-15	TRUE	1.19297
ZNF131	DNAJC21	0.253817	6.8797e-15	TRUE	1.03787
SPTSSA	GDPD1	0.253796	6.91605e-15	TRUE	1.64242
HBS1L	FOCAD	0.253705	7.07701e-15	TRUE	0.976975
RPN2	RALY	0.253681	7.11938e-15	TRUE	1.4955
AP2S1	EML1	0.253658	7.16057e-15	TRUE	0.563257
C1D	RCSD1	0.253652	7.17089e-15	TRUE	0.872064
EXOSC5	RAB4B	0.253588	7.28645e-15	TRUE	1.96188
LEMD2	LONRF1	0.253563	7.33318e-15	TRUE	0.851181
METTL16	CPN1	0.253449	7.54572e-15	TRUE	0.704814
RPL23	CWC25	0.253446	7.55121e-15	TRUE	1.00905
POLR1G	FBXO46	0.253436	7.57072e-15	TRUE	1.46139
DCPS	DCPS	0.25341	7.61943e-15	TRUE	1.23692
ACTR10	TMED10	0.253079	8.27732e-15	TRUE	1.04513
PCID2	LAMP1	0.253044	8.35111e-15	TRUE	1.00232
AASDHPPT	PIK3AP1	0.252835	8.79809e-15	TRUE	1.04162
UROD	BEX3	0.252779	8.92238e-15	TRUE	1.01402
DNM1L	HSH2D	0.252675	9.15673e-15	TRUE	2.6353
CIT	LGALS1	0.25252	9.5194e-15	TRUE	1.24632
RPP40	RPP40	0.252487	9.59763e-15	TRUE	1.94679
DNAJC17	EMC4	0.25247	9.63819e-15	TRUE	1.13801
MAU2	NUAK2	0.252467	9.64588e-15	TRUE	0.615863
RTCB	ATP2A3	0.252222	1.02533e-14	TRUE	0.872824
YWHAQ	PTGR1	0.252188	1.03413e-14	TRUE	0.688775
AAMP	EOLA2	0.252176	1.03703e-14	TRUE	1.33123
SYNJ1	OCRL	0.252138	1.04694e-14	TRUE	1.01109
TRNT1	TRNT1	0.252065	1.06607e-14	TRUE	1.14805
SERPINB6	GAB3	0.251985	1.0876e-14	TRUE	1.17018
WSB2	EPS8L2	0.251959	1.09464e-14	TRUE	0.871061
UBA3	UBA3	0.251791	1.14142e-14	TRUE	1.12789
NOL10	CPSF3	0.251741	1.15574e-14	TRUE	1.61666
MZT2A	LAD1	0.251672	1.17577e-14	TRUE	1.57085
GATA1	SPTAN1	0.251634	1.18678e-14	TRUE	0.955977
WASF2	WASF1	0.251468	1.23685e-14	TRUE	1.94008
VHL	EPB41L2	0.251461	1.23891e-14	TRUE	0.828161
KCTD5	CAMK1	0.251308	1.28698e-14	TRUE	0.926655
SPRY2	CNN1	0.251173	1.33069e-14	TRUE	0.137073
IRF9	PLSCR1	0.251121	1.3481e-14	TRUE	1.16329
ALG13	EOLA1	0.251016	1.38372e-14	TRUE	1.1451
HAUS4	HAUS4	0.250957	1.40422e-14	TRUE	1.0401
SNUPN	RPS17	0.250951	1.40603e-14	TRUE	#DIV/0!
SMG6	EIF4A1	0.250903	1.42282e-14	TRUE	#DIV/0!
IPMK	CCDC85C	0.25085	1.44184e-14	TRUE	1.08293
WNT10A	KLK10	0.250792	1.4627e-14	TRUE	1.65003
CHD1	GCH1	0.25061	1.53e-14	TRUE	0.82416
CENATAC	RPS25	0.250584	1.53976e-14	TRUE	1.04545
CEBPA	CD59	0.250514	1.56666e-14	TRUE	0.736274
MED15	FIBCD1	0.250477	1.5811e-14	TRUE	3.67147
AGK	NLRC3	0.250384	1.61815e-14	TRUE	1.20426
CDK1	PMEL	0.250374	1.62185e-14	TRUE	49.3462
PEX19	GSTA4	0.250337	1.63671e-14	TRUE	0.978371
GAR1	GAR1	0.250304	1.6504e-14	TRUE	1.51045
EDF1	PDHB	0.250283	1.65878e-14	TRUE	0.891481
GTF2H5	SRC	0.250274	1.66264e-14	TRUE	1.44272
NACA2	TRIM42	0.250213	1.6878e-14	TRUE	1.89795
CSNK1D	ADSL	0.250185	1.69943e-14	TRUE	1.3851
STON2	STON2	0.250125	1.72493e-14	TRUE	1.4656
SLC19A1	MAP3K13	0.250124	1.72523e-14	TRUE	1.27092
RPL19	CDK12	0.25008	1.74399e-14	TRUE	1.3442
BCL2L1	MDFIC	0.25007	1.74836e-14	TRUE	0.728164
PSMB9	DMRTB1	0.250063	1.75154e-14	TRUE	1.77516
SLC25A19	TPK1	0.249984	1.78616e-14	TRUE	1.11509
PKP3	KLF5	0.249939	1.80606e-14	TRUE	1.06781
ARRDC3	CEACAM21	0.249903	1.82211e-14	TRUE	0.740023
EIF5	COA8	0.249842	1.84962e-14	TRUE	1.21142
ANKH	MAPRE3	0.24984	1.85069e-14	TRUE	0.984465
THAP3	LRP10	0.249777	1.87974e-14	TRUE	0.788285
WDR3	DDX20	0.249635	1.94655e-14	TRUE	1.13499
ELP2	ZNF397	0.249521	2.00219e-14	TRUE	0.954233
ALG5	SPATA13	0.249332	2.09735e-14	TRUE	0.817149
RELA	PAFAH1B3	0.249316	2.10551e-14	TRUE	3.43383
RBMX2	SLC9A6	0.249295	2.11668e-14	TRUE	1.10254
PSMA6	PSMA6	0.249258	2.13582e-14	TRUE	1.44466
EGLN1	CASZ1	0.249239	2.14567e-14	TRUE	0.770826
CCP110	ARHGAP30	0.249238	2.14641e-14	TRUE	1.06345
SART3	PRDM4	0.248987	2.28319e-14	TRUE	1.02337
MNT	PDLIM2	0.248941	2.3092e-14	TRUE	0.582576
RPS5	ZNF805	0.248863	2.35334e-14	TRUE	1.22153
SEC61B	PHF2	0.248849	2.36197e-14	TRUE	0.904889
LMNA	DENND1C	0.248819	2.37891e-14	TRUE	0.90089
GEMIN4	C1QBP	0.248754	2.41747e-14	TRUE	1.42664
ABT1	ABT1	0.248724	2.43562e-14	TRUE	1.34734
SPPL3	HCAR3	0.248616	2.50091e-14	TRUE	1.02627
ING3	ZNF107	0.248562	2.53432e-14	TRUE	1.58642
PDCL3	ATP8A1	0.248425	2.62044e-14	TRUE	0.764217
TOMM20	TOMM20	0.248388	2.64437e-14	TRUE	1.17025
SGF29	AXL	0.248149	2.80393e-14	TRUE	0.788149
ZNF574	UBL4A	0.248096	2.8404e-14	TRUE	1.39911
ATP6V1H	ADGRA2	0.248079	2.8523e-14	TRUE	0.569155
PELP1	PELP1	0.247981	2.92124e-14	TRUE	1.44417
GATA3	ACSL4	0.247887	2.98976e-14	TRUE	0.664636
PSMA5	PSMA5	0.24781	3.04642e-14	TRUE	1.42582
SASH3	CDC42BPB	0.247789	3.06195e-14	TRUE	0.9193
TBCC	MRPL2	0.247781	3.06802e-14	TRUE	1.2943
XRN2	NXT1	0.247758	3.08539e-14	TRUE	1.56433
PPP1R2	CARMIL2	0.247502	3.28461e-14	TRUE	1.99328
SEH1L	AFG3L2	0.247429	3.34341e-14	TRUE	0.941383
TUBA1B	SH3BGRL2	0.247149	3.57951e-14	TRUE	0.540825
FBXO42	PPP2R1A	0.247147	3.58125e-14	TRUE	1.18195
EIF4A3	P4HA2	0.246894	3.80916e-14	TRUE	1.41003
POLR2B	POLR2B	0.246873	3.82878e-14	TRUE	1.15228
ALG11	COG3	0.246739	3.9559e-14	TRUE	0.973214
TOP1MT	HSF2	0.246688	4.00477e-14	TRUE	1.12704
ALG2	GADD45G	0.24656	4.13127e-14	TRUE	0.960385
PPCS	RYK	0.246525	4.16697e-14	TRUE	1.022
RBM25	ERH	0.246481	4.21145e-14	TRUE	1.50006
POLR1F	DDX56	0.246476	4.21709e-14	TRUE	1.63103
CEBPE	CEACAM8	0.246358	4.33908e-14	TRUE	1.17568
TANGO6	NIP7	0.246327	4.37177e-14	TRUE	1.37799
MAEA	DCK	0.246168	4.54368e-14	TRUE	1.38948
NARS2	INTS4	0.246088	4.63341e-14	TRUE	1.36101
HINFP	TRAPPC4	0.246072	4.6512e-14	TRUE	1.0904
PROM2	MACC1	0.245924	4.82149e-14	TRUE	1.22822
FFAR3	ZNF574	0.245823	4.94084e-14	TRUE	1.3401
PRPF31	PRPF31	0.245815	4.95054e-14	TRUE	1.39523
SEC63	ZUP1	0.245762	5.01378e-14	TRUE	1.25498
NUP133	NUP133	0.245748	5.03154e-14	TRUE	1.21572
KMT2C	GNA15	0.245529	5.30562e-14	TRUE	1.5661
NUP42	NUP42	0.24543	5.43303e-14	TRUE	1.48214
CEP43	TCP1	0.245407	5.4636e-14	TRUE	1.26951
PPAN	SWSAP1	0.245207	5.73423e-14	TRUE	1.18044
TXNDC2	SEH1L	0.245126	5.84768e-14	TRUE	1.31813
MTR	GJC1	0.245116	5.86153e-14	TRUE	0.992431
BUB1B	VPS18	0.245034	5.97902e-14	TRUE	1.12965
MIS18BP1	RPS29	0.244964	6.08064e-14	TRUE	1.14782
TSR2	TSR2	0.24496	6.08636e-14	TRUE	1.03438
COPS7B	COPS7A	0.244942	6.11389e-14	TRUE	1.13675
EED	CAPN2	0.244898	6.17826e-14	TRUE	0.783491
MSI2	ISG15	0.244826	6.28757e-14	TRUE	3.74304
RABGGTA	RABGGTA	0.244725	6.44259e-14	TRUE	1.14749
SUZ12	PDP1	0.244717	6.45519e-14	TRUE	1.22406
TBCB	POLR2I	0.2447	6.4817e-14	TRUE	1.59511
IKBKG	DIPK1B	0.244629	6.5923e-14	TRUE	1.46023
RBSN	DDAH1	0.244621	6.60614e-14	TRUE	0.795284
CASP3	DEFB112	0.244493	6.8122e-14	TRUE	0.313925
EXOC2	EXOC2	0.24447	6.85021e-14	TRUE	1.23479
PICALM	B4GALNT1	0.244311	7.11749e-14	TRUE	4.02698
SF3A3	TRAPPC3	0.244122	7.44927e-14	TRUE	1.12851
SRP19	SRP19	0.243963	7.73835e-14	TRUE	1.22077
DHRSX	FIG4	0.243947	7.76872e-14	TRUE	0.943324
RBX1	RBX1	0.243938	7.78516e-14	TRUE	1.27965
CHORDC1	HIKESHI	0.243733	8.1778e-14	TRUE	1.37198
RPS11	PNMT	0.243627	8.38909e-14	TRUE	2.15057
TFAP2A	BMAL2	0.24357	8.50418e-14	TRUE	2.65982
CSNK2B	ZCCHC3	0.243417	8.82216e-14	TRUE	1.23054
ARHGAP29	TXN2	0.243387	8.88555e-14	TRUE	0.989609
GET1	PPP2R5C	0.243337	8.99379e-14	TRUE	0.966022
POLR3H	SMDT1	0.243304	9.06518e-14	TRUE	0.842032
AUP1	GAREM2	0.243175	9.34863e-14	TRUE	3.14318
NUTF2	OR10G6	0.243138	9.43122e-14	TRUE	#N/A
KMT2D	PRRX1	0.243133	9.44455e-14	TRUE	1.09849
DPM3	KATNA1	0.243005	9.73624e-14	TRUE	0.997476
KIF18A	TCEANC	0.242995	9.75979e-14	TRUE	0.854586
PRAG1	TGM2	0.242951	9.86353e-14	TRUE	0.748112
TMA16	USP38	0.24272	1.04231e-13	TRUE	0.927563
MIS12	PHF23	0.242653	1.0592e-13	TRUE	1.2045
RNPS1	KCTD5	0.242589	1.07549e-13	TRUE	1.52366
DOT1L	PLS3	0.242589	1.07557e-13	TRUE	0.799413
RPL35	RABGAP1	0.242575	1.07912e-13	TRUE	0.85703
STAG1	STAG2	0.242562	1.08237e-13	TRUE	0.967209
RHPN1	ZNF660	0.242535	1.08934e-13	TRUE	0.992928
ACIN1	C14orf119	0.242494	1.10024e-13	TRUE	1.18931
ATRIP	ATRIP	0.24246	1.10907e-13	TRUE	1.38945
SMU1	CHMP5	0.242431	1.11685e-13	TRUE	1.02846
ZC3H18	COX4I1	0.242359	1.13626e-13	TRUE	1.08711
CD79A	SELENOW	0.242278	1.1584e-13	TRUE	0.992221
MGRN1	SH3BP1	0.242254	1.16513e-13	TRUE	1.73514
MBD2	PTPRF	0.242246	1.16727e-13	TRUE	1.11443
SP1	TUBB3	0.242115	1.20421e-13	TRUE	7.80123
IRS1	IRS2	0.242032	1.22831e-13	TRUE	1.02783
ELAC2	COX10	0.242022	1.23121e-13	TRUE	0.972732
RPAP2	RTCA	0.241966	1.24792e-13	TRUE	1.17488
PPIL2	PPIL2	0.241723	1.32194e-13	TRUE	1.16322
HAUS7	CCNQ	0.241603	1.36024e-13	TRUE	1.51598
DPF2	BMPR1A	0.241554	1.37624e-13	TRUE	0.761045
ADCK1	CLDN25	0.241521	1.38721e-13	TRUE	5.1836
UFL1	VASH2	0.241518	1.38817e-13	TRUE	1.62602
PSMA2	TMED4	0.241388	1.43157e-13	TRUE	1.04184
PSMG1	USP42	0.241356	1.44263e-13	TRUE	1.23878
GINS4	GOLGA7	0.241287	1.46643e-13	TRUE	1.14669
TNPO1	TNPO2	0.241274	1.4711e-13	TRUE	1.41581
NABP2	NABP1	0.241085	1.53857e-13	TRUE	1.35002
YY1	AP4S1	0.240895	1.60912e-13	TRUE	0.85624
ATP5PF	RAC2	0.240873	1.61777e-13	TRUE	1.37055
HIF1A	NDUFA4L2	0.240777	1.65498e-13	TRUE	6.6913
CHAF1A	OAZ1	0.240736	1.67093e-13	TRUE	1.1451
DYNC1LI2	DYNC1LI1	0.240484	1.77383e-13	TRUE	1.08841
TINF2	STRN3	0.24048	1.7753e-13	TRUE	0.956048
MED16	PALM3	0.240449	1.7887e-13	TRUE	0.6557
SAMD4B	SAMD4A	0.240414	1.80352e-13	TRUE	0.745916
GBF1	CAV2	0.240403	1.80814e-13	TRUE	0.482288
RPL13	CHMP1A	0.240358	1.82756e-13	TRUE	1.20246
MAPKAPK2	COTL1	0.240311	1.84776e-13	TRUE	1.15874
SPRED1	CCDC80	0.240267	1.86721e-13	TRUE	0.458697
CYRIB	SRPX	0.240244	1.87729e-13	TRUE	0.64319
FANCB	FAM241B	0.240213	1.89096e-13	TRUE	1.50436
CLMN	OR2Z1	0.240052	1.9642e-13	TRUE	1.78039
SUPV3L1	SHLD2	0.240021	1.979e-13	TRUE	0.856209
AIRIM	PDIK1L	0.239974	2.00067e-13	TRUE	1.16555
NDUFB5	STK17B	0.239962	2.00637e-13	TRUE	0.947637
TSEN34	RPS5	0.239961	2.00703e-13	TRUE	1.39182
U2SURP	FGFBP1	0.239823	2.0734e-13	TRUE	1.08896
MED17	CWC15	0.239764	2.1023e-13	TRUE	1.16261
DCLRE1B	PROB1	0.239751	2.10895e-13	TRUE	0.935986
CPSF4	LAMTOR4	0.239687	2.14111e-13	TRUE	1.3214
COL1A1	PDGFRB	0.239621	2.17441e-13	TRUE	0.889283
NPRL2	TUB	0.239422	2.27912e-13	TRUE	0.869556
UBA2	U2AF1L4	0.239384	2.2996e-13	TRUE	1.18469
MRPL9	VAV1	0.239206	2.39761e-13	TRUE	1.37914
TRAF3	PLPP4	0.23917	2.41834e-13	TRUE	2.56028
DENR	SPN	0.239143	2.43334e-13	TRUE	1.21699
CEP20	CLDN7	0.239121	2.44636e-13	TRUE	0.99564
PMVK	PMVK	0.239116	2.44929e-13	TRUE	1.18029
RTRAF	PPP4R3A	0.239112	2.45113e-13	TRUE	1.03973
DHX29	DIXDC1	0.238933	2.55661e-13	TRUE	0.443541
WDR24	GULP1	0.238898	2.57778e-13	TRUE	0.712933
SFPQ	MAD2L2	0.238873	2.59301e-13	TRUE	2.13526
H2AC6	DPCD	0.238804	2.63518e-13	TRUE	1.43988
LONP1	MARS2	0.238744	2.67243e-13	TRUE	1.38974
EIPR1	THAP3	0.238624	2.74906e-13	TRUE	1.12696
UBE2N	DDC	0.238546	2.79961e-13	TRUE	0.298673
PINX1	TMC8	0.23851	2.82334e-13	TRUE	1.6759
DIMT1	DIMT1	0.238505	2.82698e-13	TRUE	1.18399
CRCP	ZKSCAN1	0.238322	2.95064e-13	TRUE	1.1494
DOLPP1	UBE3D	0.238258	2.99527e-13	TRUE	1.15244
UVRAG	SPCS2	0.238226	3.01772e-13	TRUE	1.23977
ELF1	MOV10	0.238178	3.05161e-13	TRUE	1.48943
METTL1	ICA1	0.238168	3.05883e-13	TRUE	1.33773
URB2	MRPL55	0.238158	3.06571e-13	TRUE	1.60411
SSR2	SMAP2	0.23815	3.07189e-13	TRUE	1.17904
HNRNPM	MYEF2	0.23808	3.12255e-13	TRUE	1.53212
HDAC3	MAPK4	0.238021	3.1661e-13	TRUE	1.00286
PAX3	P4HTM	0.237924	3.23867e-13	TRUE	1.22471
TGFBRAP1	PRR36	0.2379	3.25697e-13	TRUE	#N/A
PPIL4	C6orf120	0.237798	3.335e-13	TRUE	0.88263
SSH2	PIP4P2	0.237747	3.37537e-13	TRUE	0.837422
UBE2T	PECR	0.237674	3.4335e-13	TRUE	0.580424
TIMM10	CCDC88C	0.237599	3.49391e-13	TRUE	1.24985
CNOT3	SVBP	0.237421	3.64236e-13	TRUE	1.11505
EIF2S1	GOLGA5	0.237354	3.69921e-13	TRUE	1.10622
CCNC	MAP3K12	0.23733	3.7204e-13	TRUE	1.44678
MTRF1L	ADAT2	0.237129	3.89866e-13	TRUE	1.60807
SP110	PANK1	0.236885	4.12713e-13	TRUE	0.532499
ZWILCH	OIP5	0.236769	4.23933e-13	TRUE	4.18345
SNIP1	GNL2	0.236753	4.25573e-13	TRUE	1.46809
TMEM165	ZGRF1	0.236637	4.37187e-13	TRUE	2.41471
RPL11	STX12	0.236635	4.3739e-13	TRUE	0.669211
SPRR2F	FAM184A	0.236566	4.4445e-13	TRUE	0.49304
MPHOSPH8	RNF144A	0.23625	4.78287e-13	TRUE	1.17896
ENY2	PABPC1	0.236211	4.82601e-13	TRUE	1.78796
ZFAT	RAB13	0.236115	4.93501e-13	TRUE	1.24074
PDCL	GPX2	0.236049	5.01088e-13	TRUE	2.05338
CERT1	PDZD4	0.235874	5.21897e-13	TRUE	2.0065
WWC1	KRT18	0.235869	5.22405e-13	TRUE	1.73376
ALYREF	GPS1	0.235853	5.24419e-13	TRUE	1.39834
FAM50B	FAM50A	0.235852	5.24466e-13	TRUE	1.61695
CENPJ	RNF6	0.235664	5.47873e-13	TRUE	1.06717
ID1	ID3	0.235562	5.60929e-13	TRUE	0.792875
RPL27	RETREG3	0.235537	5.64129e-13	TRUE	1.14834
HEATR3	GLMN	0.235497	5.69385e-13	TRUE	1.52416
TASOR2	ASTN2	0.235494	5.69767e-13	TRUE	1.57345
OTX2	CLIC1	0.235456	5.74861e-13	TRUE	1.39877
BCAR1	SLC1A4	0.235447	5.76026e-13	TRUE	2.42177
NUP214	NUP214	0.235436	5.77445e-13	TRUE	1.04893
CNTFR	DMAC1	0.235321	5.93025e-13	TRUE	1.00625
COPE	SLC25A44	0.235316	5.93806e-13	TRUE	1.09185
TMBIM1	PLEKHG6	0.235205	6.09171e-13	TRUE	0.930599
FASN	DOCK2	0.235122	6.20914e-13	TRUE	1.21807
ZFPM1	TIGAR	0.235119	6.21401e-13	TRUE	1.37357
DHX8	TMUB2	0.234968	6.43464e-13	TRUE	1.07464
DDX46	SAR1B	0.234905	6.52806e-13	TRUE	0.890528
RREB1	ZEB1	0.234896	6.54253e-13	TRUE	0.783323
GAPDH	CYP4B1	0.234875	6.57383e-13	TRUE	0.276505
SRRM2	SAMD9	0.234833	6.63825e-13	TRUE	1.33661
CSDE1	ELAVL3	0.23465	6.92432e-13	TRUE	4.45531
ALG9	TMEM181	0.234563	7.06364e-13	TRUE	1.0954
POLE	CST3	0.23456	7.06932e-13	TRUE	1.26041
COX6B1	TP63	0.234449	7.25227e-13	TRUE	1.93533
MIS18A	GET1	0.234234	7.61938e-13	TRUE	1.07994
MCM3AP	CALU	0.234218	7.64623e-13	TRUE	1.56212
DYNC1LI1	TMEM208	0.234164	7.74279e-13	TRUE	1.41172
CCM2	KIAA1522	0.234154	7.76096e-13	TRUE	1.14871
ATP6V1E1	BCL2L13	0.234056	7.93637e-13	TRUE	0.939181
HUS1	EIF2AK1	0.234026	7.9922e-13	TRUE	1.51972
ATP6V1A	MARK1	0.234001	8.03773e-13	TRUE	1.23665
HAPSTR1	USP1	0.234001	8.03785e-13	TRUE	1.29009
BTF3	BTF3L4	0.233933	8.16471e-13	TRUE	1.34468
PTPMT1	PGAP2	0.233856	8.30971e-13	TRUE	1.2079
RPS29	DNAAF2	0.233854	8.31429e-13	TRUE	1.18989
SSR3	FAM78A	0.23385	8.32154e-13	TRUE	1.55449
COPS4	HELQ	0.233577	8.86001e-13	TRUE	0.822056
SYMPK	CLPTM1	0.233529	8.9576e-13	TRUE	1.18182
PACS1	ACAT1	0.233498	9.02186e-13	TRUE	0.457018
SNRPB2	EIF3L	0.233477	9.06558e-13	TRUE	0.838559
MEP1B	RBFA	0.233404	9.21738e-13	TRUE	1.12863
BDP1	MRPS36	0.233377	9.27523e-13	TRUE	0.882988
YIPF6	TRIM24	0.233227	9.59786e-13	TRUE	1.55863
SNRNP70	NR1H2	0.233003	1.01033e-12	TRUE	1.00686
PDCD6IP	MYL12A	0.2329	1.03427e-12	TRUE	0.908109
MRPS5	BIN2	0.232887	1.03742e-12	TRUE	1.47176
RING1	ANXA1	0.232781	1.06299e-12	TRUE	0.584217
RBM10	RHOA	0.232758	1.06849e-12	TRUE	0.931962
PEX26	KIZ	0.23268	1.08771e-12	TRUE	0.921031
MTHFD2	EPN2	0.232611	1.10482e-12	TRUE	1.17694
MSL1	SATL1	0.232586	1.1113e-12	TRUE	1.60591
ATP5ME	LYAR	0.232467	1.14178e-12	TRUE	1.64086
KDM8	NUP210	0.232456	1.14474e-12	TRUE	2.58728
DYNC1I2	OR51G2	0.232361	1.16967e-12	TRUE	3.73268
TM2D2	ST3GAL6	0.232308	1.18385e-12	TRUE	1.15369
TRAF2	SYNE1	0.23221	1.21083e-12	TRUE	0.378451
MYOG	SMIM20	0.232203	1.21251e-12	TRUE	0.93796
VPS52	ARHGEF11	0.232177	1.21971e-12	TRUE	1.212
TRMT5	PPM1A	0.232108	1.23922e-12	TRUE	0.804332
SSR4	P2RY8	0.231989	1.27303e-12	TRUE	1.66021
CTNND1	RIMKLA	0.231944	1.28619e-12	TRUE	1.21495
TTF2	PTK6	0.231937	1.2883e-12	TRUE	1.13008
PAX9	DSC3	0.2319	1.29919e-12	TRUE	1.75418
UBE2H	SKA1	0.231896	1.30052e-12	TRUE	6.36413
UFM1	BCL7A	0.231819	1.32343e-12	TRUE	1.20907
HAUS3	STX18	0.231802	1.32843e-12	TRUE	1.40393
MBTPS1	ZNF627	0.231562	1.40278e-12	TRUE	1.0599
SLC7A6OS	DUS2	0.231547	1.40782e-12	TRUE	1.38745
INTS4	NDUFC2	0.231496	1.42422e-12	TRUE	1.16534
CSF2RA	TLE1	0.231443	1.44116e-12	TRUE	1.17284
MCAT	VAMP8	0.231373	1.46443e-12	TRUE	1.04407
HNRNPL	TIMM50	0.231372	1.46476e-12	TRUE	1.77068
TYMS	BRD3OS	0.23107	1.56852e-12	TRUE	1.06294
PCBP2	PPM1E	0.231	1.59355e-12	TRUE	1.83605
ASB6	LPXN	0.230979	1.60133e-12	TRUE	1.06744
VCP	UBAP2	0.230946	1.61309e-12	TRUE	1.37183
PLEKHH3	LY6D	0.230928	1.61967e-12	TRUE	1.72803
CPSF7	NPAT	0.230912	1.62548e-12	TRUE	1.01969
MRPL16	EEF1G	0.230879	1.63766e-12	TRUE	1.11823
VCL	MBNL3	0.230864	1.64334e-12	TRUE	0.831855
RTN2	TRIR	0.230863	1.64387e-12	TRUE	1.33634
EEF1A1	EEF1A2	0.230808	1.66427e-12	TRUE	1.7611
ARHGDIA	EVI2A	0.230805	1.66545e-12	TRUE	1.31567
SLC38A1	CKB	0.230797	1.66853e-12	TRUE	0.769518
KLHL35	ZNF683	0.230784	1.67344e-12	TRUE	1.40229
JTB	AIF1L	0.230677	1.71451e-12	TRUE	0.247292
SRSF1	MRPS23	0.230551	1.76385e-12	TRUE	1.44499
METTL3	TINF2	0.23054	1.76844e-12	TRUE	0.936839
AKT1	AKT3	0.230486	1.78999e-12	TRUE	0.778732
EXT1	NRROS	0.230447	1.80579e-12	TRUE	1.36389
DTX2	CASP2	0.230432	1.81216e-12	TRUE	1.77826
ID2	NR3C1	0.23043	1.81274e-12	TRUE	0.652256
COPB1	PSMA1	0.230358	1.84245e-12	TRUE	1.40243
IL13RA1	GSTO1	0.230301	1.86636e-12	TRUE	1.10291
PLEKHA1	MIPOL1	0.230158	1.92752e-12	TRUE	0.886024
LYRM4	EML2	0.230117	1.94556e-12	TRUE	1.10344
WDR59	PSEN2	0.230116	1.94587e-12	TRUE	1.21933
MEN1	EPAS1	0.230076	1.96381e-12	TRUE	0.355781
THAP11	DMKN	0.230014	1.99141e-12	TRUE	1.26256
EXOSC2	ARRDC1	0.229935	2.02723e-12	TRUE	1.54059
SESN3	SESN3	0.229873	2.05575e-12	TRUE	1.2364
PFDN6	CUTA	0.229801	2.08908e-12	TRUE	1.38479
LSM7	FAM174C	0.229724	2.12547e-12	TRUE	1.65151
KRIT1	AGRN	0.229708	2.13353e-12	TRUE	1.61276
DDX23	COX14	0.22966	2.15656e-12	TRUE	0.919044
KCNK7	SLC37A4	0.229655	2.15898e-12	TRUE	0.918861
TFAP4	LRRC40	0.229605	2.18346e-12	TRUE	1.06322
GTF3C6	GTF3C6	0.229555	2.20806e-12	TRUE	1.34486
SLFN12	EXTL1	0.229352	2.31123e-12	TRUE	2.56271
IPO13	ERI3	0.229264	2.35754e-12	TRUE	1.33417
TMEM258	IFT46	0.229229	2.37589e-12	TRUE	0.917443
DEFB123	TTI1	0.229229	2.37589e-12	TRUE	1.50563
SUPT16H	CHD8	0.229206	2.38857e-12	TRUE	1.11865
PDLIM1	CDH1	0.229027	2.48594e-12	TRUE	1.00097
PPP2R2A	ZNF443	0.229004	2.49892e-12	TRUE	1.30355
NEUROD2	CERS1	0.228947	2.5313e-12	TRUE	8.36828
GPAT4	MS4A3	0.228927	2.54263e-12	TRUE	63.0019
ZWINT	SIRT1	0.228863	2.57938e-12	TRUE	0.807145
AMOTL2	FSTL3	0.228678	2.68832e-12	TRUE	1.01238
STRAP	SRSF12	0.228626	2.72008e-12	TRUE	1.98556
SLC12A7	MPDZ	0.2286	2.73615e-12	TRUE	0.601863
SMG1	USP31	0.228541	2.77229e-12	TRUE	1.09671
DRAP1	PROX1	0.228538	2.77452e-12	TRUE	0.508788
PIGW	LEF1	0.228498	2.79929e-12	TRUE	2.41802
NGDN	NGDN	0.228461	2.82257e-12	TRUE	1.1997
ILF3	RALGPS1	0.228425	2.84527e-12	TRUE	0.866423
SLMAP	TRIM9	0.228413	2.85311e-12	TRUE	6.56166
MASTL	COL26A1	0.228393	2.86591e-12	TRUE	1.45581
TMEM161B	PLEKHG3	0.228261	2.95185e-12	TRUE	0.968914
ARPC3	ATP2B3	0.228214	2.98252e-12	TRUE	1.63397
PPP1R21	GTF2IRD1	0.228063	3.08526e-12	TRUE	1.66812
CLEC17A	SGTA	0.228049	3.09472e-12	TRUE	1.29743
CSTF1	GID8	0.228027	3.1101e-12	TRUE	1.36934
NHLRC2	NRG4	0.228018	3.11608e-12	TRUE	1.16008
STMN1	PLXNB2	0.228015	3.11831e-12	TRUE	1.15089
POLA2	FCMR	0.227904	3.19684e-12	TRUE	1.08406
B3GNT2	C14orf132	0.227903	3.1976e-12	TRUE	0.805732
MRPL43	RHOF	0.227882	3.21207e-12	TRUE	0.912933
TIMM9	BATF	0.227859	3.22911e-12	TRUE	1.91429
WDR82	SLC7A13	0.227806	3.26752e-12	TRUE	0.055552
POLR2C	MVP	0.227746	3.31155e-12	TRUE	1.0798
RPS12	ATG5	0.227734	3.3205e-12	TRUE	0.975419
CTDNEP1	SHD	0.22763	3.39825e-12	TRUE	9.40783
CFAP20	DNAJC30	0.227594	3.42571e-12	TRUE	1.06335
SCPEP1	FAM24A	0.227553	3.45662e-12	TRUE	3.22003
RMND1	HCLS1	0.227521	3.48151e-12	TRUE	1.27743
KIF3B	UBE2V1	0.227519	3.48337e-12	TRUE	1.17989
CHP1	LST1	0.227508	3.49184e-12	TRUE	1.03091
UBA5	RIMS3	0.227396	3.57996e-12	TRUE	0.80086
SLFN11	SLFN11	0.227357	3.61111e-12	TRUE	0.877736
WDHD1	TIMM9	0.227347	3.61964e-12	TRUE	1.20135
SREBF1	BEND5	0.227307	3.65161e-12	TRUE	0.790696
H3C11	SNX27	0.227287	3.66814e-12	TRUE	1.1823
CCDC86	CCDC86	0.227267	3.68451e-12	TRUE	1.72861
UTP3	UTP3	0.227264	3.6868e-12	TRUE	0.995917
KBTBD4	MOB2	0.227253	3.69576e-12	TRUE	0.883386
ZNF217	SHTN1	0.227182	3.75485e-12	TRUE	1.16202
RPL7A	MED27	0.227102	3.82218e-12	TRUE	1.37531
RBL1	GPR151	0.227026	3.88748e-12	TRUE	3.14341
TRIP13	SCLT1	0.226928	3.97255e-12	TRUE	1.39219
FAM98B	ZNRF2	0.226873	4.02184e-12	TRUE	1.08136
HTT	CHN1	0.226842	4.04926e-12	TRUE	1.27819
NAA15	NAA16	0.226804	4.08385e-12	TRUE	1.09286
FTSJ3	CEP95	0.226792	4.09466e-12	TRUE	1.26754
TECTA	SULT6B1	0.226736	4.14616e-12	TRUE	1.5653
VCF2	RHOC	0.226724	4.15639e-12	TRUE	1.10318
ZMAT2	ZMAT2	0.226702	4.17702e-12	TRUE	1.03474
IARS1	MFSD14B	0.226625	4.249e-12	TRUE	1.16007
EIF3A	ZDHHC6	0.226592	4.28061e-12	TRUE	0.954871
DPM2	RPF2	0.226585	4.28716e-12	TRUE	1.43131
ACTN4	FAM83A	0.226514	4.35521e-12	TRUE	3.27544
MAP4K4	ELK3	0.226467	4.40103e-12	TRUE	0.873938
THOC5	SIRPA	0.226455	4.41285e-12	TRUE	1.21009
GPI	BAG1	0.226431	4.43619e-12	TRUE	0.845871
MBTPS2	USP9X	0.22628	4.58663e-12	TRUE	1.00039
EIF3F	TRIM21	0.226247	4.62028e-12	TRUE	1.05094
DNAAF10	GEMIN7	0.226163	4.70723e-12	TRUE	1.61506
SBDS	CITED1	0.226076	4.79919e-12	TRUE	3.75971
TUBGCP6	ARSA	0.22607	4.80567e-12	TRUE	1.12601
NRBP1	NRBP2	0.226063	4.8128e-12	TRUE	1.53404
ALDH18A1	CKAP4	0.225873	5.01967e-12	TRUE	1.61673
SLC35A3	DCP1B	0.22562	5.30771e-12	TRUE	1.01296
PPP2CB	LEPROTL1	0.225587	5.34653e-12	TRUE	1.13085
SRRM1	DDOST	0.225503	5.44707e-12	TRUE	1.40849
LIAS	WLS	0.225468	5.48895e-12	TRUE	0.743579
SHB	SLC39A2	0.225456	5.50301e-12	TRUE	0.807151
COP1	ARK2C	0.225453	5.50739e-12	TRUE	1.09265
AFG2A	C4orf46	0.225419	5.54919e-12	TRUE	1.77268
DCTN2	DCTN2	0.225411	5.5578e-12	TRUE	1.12278
OGT	SNX12	0.225396	5.57696e-12	TRUE	1.03134
APOC3	IL13RA1	0.225378	5.59955e-12	TRUE	0.976148
SURF6	RPL7A	0.225357	5.62452e-12	TRUE	1.23037
RBBP8	RBBP8	0.225331	5.65773e-12	TRUE	1.08275
ADD1	RPS27L	0.225309	5.68514e-12	TRUE	1.03539
FLCN	RFTN2	0.22521	5.8103e-12	TRUE	2.2373
EFTUD2	PTRH2	0.225128	5.91663e-12	TRUE	1.7658
HP	MTHFSD	0.225091	5.96506e-12	TRUE	1.13749
PPP1R12C	DHPS	0.225076	5.98506e-12	TRUE	1.3347
ZCCHC14	SLC4A2	0.225011	6.07081e-12	TRUE	1.34878
CNOT10	GREB1	0.224978	6.11522e-12	TRUE	1.2865
ASCL1	SLC8B1	0.224824	6.32612e-12	TRUE	1.09118
UTP18	MZB1	0.22479	6.37351e-12	TRUE	1.11877
UBE4A	PRKACA	0.224693	6.51063e-12	TRUE	1.02219
SRSF2	RPL38	0.224661	6.55688e-12	TRUE	1.4366
SYNDIG1	ZNF133	0.224659	6.5602e-12	TRUE	1.27472
CLSPN	MRPS15	0.224601	6.64363e-12	TRUE	1.33901
NDUFS5	LAPTM5	0.224548	6.7216e-12	TRUE	1.22079
SUCLA2	ACOT9	0.224499	6.7939e-12	TRUE	1.10073
PRC1	RAMAC	0.224498	6.79629e-12	TRUE	1.34705
TRAF3IP3	MON1A	0.224468	6.84001e-12	TRUE	1.17447
DHX33	ZNF232	0.22446	6.85325e-12	TRUE	1.2245
ZNF334	SYS1	0.224434	6.89249e-12	TRUE	0.943782
CHAF1B	LAX1	0.224428	6.90066e-12	TRUE	1.19773
PPP1CA	GPM6B	0.224388	6.96108e-12	TRUE	3.87507
ALG3	HDAC2	0.224227	7.21245e-12	TRUE	1.44212
RMI1	ABHD17B	0.224188	7.27465e-12	TRUE	1.02154
LCN1	DOLPP1	0.224175	7.29414e-12	TRUE	1.33688
UBE2J2	BIN1	0.224137	7.35518e-12	TRUE	0.920151
PFDN5	TESC	0.224112	7.39609e-12	TRUE	2.01804
CXCL6	INSM2	0.223982	7.6097e-12	TRUE	3.50781
TSN	MTARC1	0.223932	7.69453e-12	TRUE	#N/A
BIK	BIK	0.223836	7.85727e-12	TRUE	2.17664
GPR107	ADGRG6	0.223753	8.00105e-12	TRUE	0.874547
SPRR1A	NINL	0.223656	8.17252e-12	TRUE	0.807214
SUGT1	NEK3	0.22362	8.23713e-12	TRUE	1.20773
MED13	FOSL2	0.223565	8.33754e-12	TRUE	0.708479
POLD2	TBRG4	0.223549	8.36695e-12	TRUE	1.82259
HES1	OSTM1	0.223527	8.40747e-12	TRUE	0.964417
SFXN1	SFXN3	0.223483	8.48929e-12	TRUE	1.24285
MYOD1	G2E3	0.223299	8.83716e-12	TRUE	1.27223
PPP1R10	NRM	0.223279	8.87526e-12	TRUE	1.96142
RPL23A	PIGS	0.223068	9.29458e-12	TRUE	0.955319
ADGRG5	NPIPB2	0.223052	9.32662e-12	TRUE	#N/A
TICRR	SELENOS	0.223009	9.41353e-12	TRUE	1.07616
DICER1	PLBD1	0.223005	9.42113e-12	TRUE	0.957505
EEF1G	NUGGC	0.222954	9.52836e-12	TRUE	0.367455
SLC25A1	EPHX1	0.222795	9.86307e-12	TRUE	0.95539
SLC24A1	SEMA4B	0.22276	9.93857e-12	TRUE	1.61067
DNAJC13	ZNF48	0.222719	1.0029e-11	TRUE	1.58143
RFC1	GAK	0.2227	1.00693e-11	TRUE	1.10411
MED27	MRRF	0.222688	1.00956e-11	TRUE	1.34363
SMNDC1	DENND10	0.222603	1.02856e-11	TRUE	1.51255
SAMM50	MEF2B	0.222534	1.04398e-11	TRUE	1.81419
CHMP5	KIF5A	0.222493	1.05341e-11	TRUE	2.37329
INTS7	UTP25	0.222458	1.06139e-11	TRUE	1.41818
TSR3	MCUR1	0.222278	1.10368e-11	TRUE	1.06274
TCOF1	LEAP2	0.222247	1.11133e-11	TRUE	0.375236
NMD3	SLC33A1	0.222219	1.11807e-11	TRUE	1.08367
SNRNP25	MPG	0.222216	1.11882e-11	TRUE	1.52915
INTS3	LRRC10	0.222197	1.1235e-11	TRUE	4.49687
ATP5F1A	TAF4B	0.22213	1.1398e-11	TRUE	1.25722
TRIM37	IRF4	0.222105	1.14615e-11	TRUE	1.65294
ZNF99	IL2RG	0.221917	1.19386e-11	TRUE	1.30359
TGIF2	TGIF1	0.221904	1.19718e-11	TRUE	1.3127
TUBGCP4	EIF3J	0.221872	1.20552e-11	TRUE	1.17974
VPS26C	ANXA6	0.221808	1.22229e-11	TRUE	0.678623
CNOT7	SEPTIN1	0.221779	1.23003e-11	TRUE	#N/A
NFE2L2	FYN	0.221709	1.24878e-11	TRUE	1.49737
KAT14	IDH3B	0.221698	1.25198e-11	TRUE	1.17111
PSMA4	WHAMM	0.221678	1.25723e-11	TRUE	0.951449
GLMN	CZIB	0.221659	1.26244e-11	TRUE	0.920405
PKMYT1	MSI2	0.221521	1.30095e-11	TRUE	1.37892
SLC4A7	MAGED4B	0.221496	1.30793e-11	TRUE	2.5522
ATP5F1D	ACAP1	0.221477	1.31318e-11	TRUE	1.26544
SPRED2	ACKR3	0.221465	1.31682e-11	TRUE	1.02245
TOMM70	GPSM3	0.221412	1.33198e-11	TRUE	1.20668
SOX8	TAGLN2	0.221363	1.34618e-11	TRUE	1.48489
ZC3H8	BTNL3	0.221315	1.36018e-11	TRUE	0.200106
USP37	INKA2	0.22127	1.37345e-11	TRUE	0.965925
IFNAR2	MX1	0.221221	1.38794e-11	TRUE	1.82415
CENPE	INTS12	0.221195	1.39582e-11	TRUE	1.05811
MAX	ZBTB46	0.221195	1.39582e-11	TRUE	0.958664
SRFBP1	ZBTB44	0.22111	1.42189e-11	TRUE	0.810026
THOC3	KIAA1191	0.221081	1.43074e-11	TRUE	0.765425
TBC1D14	HECTD2	0.221015	1.45128e-11	TRUE	0.819761
TEN1	E2F6	0.22099	1.45914e-11	TRUE	1.38743
ILF2	CHTOP	0.220928	1.47862e-11	TRUE	1.34985
AFF2	YES1	0.220855	1.50227e-11	TRUE	1.08058
SPATA31F1	SMU1	0.220827	1.51144e-11	TRUE	1.01089
IPO7	IPO7	0.220799	1.5207e-11	TRUE	1.1457
SYNCRIP	FOLR1	0.220797	1.52129e-11	TRUE	0.628266
SDAD1	SDAD1	0.220617	1.58135e-11	TRUE	1.15408
C1GALT1C1	SELENON	0.220589	1.59104e-11	TRUE	1.12192
ERCC3	ERCC3	0.220524	1.61344e-11	TRUE	1.26776
CHCHD3	CHCHD6	0.220487	1.62622e-11	TRUE	1.57623
NUDT2	TTC39B	0.220474	1.63103e-11	TRUE	0.947924
KIF18B	PTMA	0.220471	1.63212e-11	TRUE	1.38724
NADSYN1	TIMM8B	0.220465	1.63405e-11	TRUE	1.39481
USP22	CSF1	0.220435	1.64475e-11	TRUE	0.888054
SPC24	C19orf53	0.220434	1.64518e-11	TRUE	1.57782
LINS1	DUSP3	0.220426	1.64777e-11	TRUE	0.704124
SLC40A1	UBXN10	0.220374	1.66651e-11	TRUE	0.754406
SNF8	TLK2	0.220359	1.6719e-11	TRUE	1.22723
RRM2	WFS1	0.220349	1.67543e-11	TRUE	0.660241
RSF1	PHLDA2	0.220292	1.69623e-11	TRUE	2.06823
RPL36	RPL36	0.220192	1.73302e-11	TRUE	1.49619
CD46	GNE	0.220186	1.73511e-11	TRUE	0.685548
MED20	MED20	0.220126	1.75788e-11	TRUE	1.24527
CARNMT1	PDCL	0.219977	1.81491e-11	TRUE	1.04767
MRPL32	ACSL5	0.219939	1.83007e-11	TRUE	0.880306
TBCD	TRIM51	0.21988	1.85346e-11	TRUE	96.6714
SNRPD1	RNF125	0.219794	1.88786e-11	TRUE	0.726324
RAD23B	RAD23A	0.219721	1.9176e-11	TRUE	1.3858
TOMM22	ANKRD54	0.219604	1.96628e-11	TRUE	1.26698
MAP1S	SIRT6	0.219599	1.96856e-11	TRUE	1.33663
KEAP1	FZD2	0.219596	1.96991e-11	TRUE	1.71062
SHC1	SCMH1	0.219585	1.97431e-11	TRUE	0.928975
COPS7A	COPS7B	0.21954	1.99372e-11	TRUE	1.44022
SUPT4H1	FARP1	0.219479	2.01971e-11	TRUE	1.03354
PAF1	SHKBP1	0.219378	2.0641e-11	TRUE	1.54502
CCDC142	MTIF3	0.219242	2.12526e-11	TRUE	0.962409
VPS54	NQO1	0.21924	2.12613e-11	TRUE	1.70126
TMX2	ATP1A1	0.219229	2.13119e-11	TRUE	0.544809
TADA3	GLIS3	0.219217	2.13658e-11	TRUE	0.676421
TMCC3	TMCC3	0.219158	2.16361e-11	TRUE	0.800055
DCTN3	DCTN3	0.219117	2.18268e-11	TRUE	1.03975
ITPRIPL2	RHOD	0.219005	2.23548e-11	TRUE	1.32609
TNFAIP3	C5orf24	0.218999	2.23869e-11	TRUE	0.862852
USP36	USP36	0.218985	2.24541e-11	TRUE	1.1714
POP4	SDHAF1	0.218967	2.25383e-11	TRUE	1.24527
ZNF665	UBE2M	0.218956	2.25914e-11	TRUE	1.52783
CABYR	PTGR3	0.218933	2.27057e-11	TRUE	0.793729
ARGLU1	PCID2	0.218897	2.28771e-11	TRUE	1.17588
IKZF4	RAB19	0.218895	2.28909e-11	TRUE	1.08225
CASP2	KRT5	0.218795	2.33821e-11	TRUE	1.86027
XRCC2	TTC39A	0.218784	2.34381e-11	TRUE	1.42579
MLLT10	RILPL1	0.218757	2.35717e-11	TRUE	0.964124
PI4KB	CCDC40	0.21875	2.36105e-11	TRUE	1.17494
PBRM1	FBXO22	0.218715	2.37873e-11	TRUE	1.28879
FOXK2	PRSS23	0.218687	2.39305e-11	TRUE	1.15479
TAMM41	RPL32	0.218614	2.4307e-11	TRUE	1.24429
RPRD1B	THTPA	0.218537	2.47062e-11	TRUE	0.977362
POLR2D	IWS1	0.218417	2.53471e-11	TRUE	1.18794
C11orf58	TNKS1BP1	0.218403	2.54262e-11	TRUE	1.01588
PPP2R5D	ZMAT3	0.218383	2.55348e-11	TRUE	1.24222
PPP1R35	ABCB8	0.218364	2.5638e-11	TRUE	1.29333
EXOSC6	EXOSC6	0.218302	2.59797e-11	TRUE	1.13701
GSK3A	BICRA	0.218207	2.65073e-11	TRUE	1.38117
RPP21	SLC25A45	0.218125	2.69756e-11	TRUE	0.910347
RACK1	RACK1	0.218122	2.69969e-11	TRUE	1.25359
DSN1	CPNE1	0.218107	2.70839e-11	TRUE	1.86743
MAP2K6	FUCA2	0.218084	2.72134e-11	TRUE	1.19611
C2CD2L	TAX1BP3	0.218081	2.72322e-11	TRUE	0.933233
RBPJ	BZW2	0.218076	2.72621e-11	TRUE	1.71946
YTHDF2	TMEM141	0.218074	2.72737e-11	TRUE	1.0626
NKX6-3	BIN3	0.218065	2.73249e-11	TRUE	1.1065
BIRC2	VOPP1	0.218064	2.73279e-11	TRUE	1.67337
H2BC15	CALM2	0.218026	2.75499e-11	TRUE	1.04475
USP42	PIH1D1	0.218009	2.76545e-11	TRUE	1.31704
COQ4	COL17A1	0.217949	2.80076e-11	TRUE	1.1698
CENPT	SLC7A6OS	0.217938	2.80708e-11	TRUE	1.18913
CCDC32	ZFYVE9	0.217902	2.82897e-11	TRUE	0.684485
WASHC5	REEP1	0.21781	2.88471e-11	TRUE	0.800233
TYK2	XAF1	0.217727	2.93639e-11	TRUE	1.53603
CREB1	FGF18	0.217493	3.08622e-11	TRUE	2.64607
RPS24	CHCHD1	0.217492	3.08635e-11	TRUE	1.31012
CEP350	CLMP	0.217424	3.13158e-11	TRUE	0.298507
C19orf25	ANGEL1	0.217418	3.1355e-11	TRUE	1.16711
SNRPD3	S100A16	0.217371	3.16674e-11	TRUE	1.39737
DCAF5	SMARCB1	0.217346	3.18359e-11	TRUE	1.44442
ZNF460	PFKFB4	0.217269	3.2361e-11	TRUE	2.73674
LIG1	FAM174A	0.217231	3.26243e-11	TRUE	0.922091
CFAP47	TBC1D25	0.2172	3.28367e-11	TRUE	1.05652
HYPK	VPS39	0.217179	3.29874e-11	TRUE	0.96052
IWS1	SPATA6	0.217085	3.36479e-11	TRUE	0.776108
ALKAL1	SIGLEC10	0.217014	3.41626e-11	TRUE	1.96912
RASA3	RASA3	0.217013	3.4163e-11	TRUE	1.06182
EIF2B1	SNRNP35	0.216921	3.48391e-11	TRUE	1.12149
SPEN	SERPINB5	0.21691	3.49181e-11	TRUE	1.46289
MYO5C	MYO5C	0.216877	3.51637e-11	TRUE	0.771533
TXNDC17	TRAPPC6A	0.216844	3.54088e-11	TRUE	1.10112
CCNF	IFI27	0.21684	3.5441e-11	TRUE	2.16564
RPL37	TARS1	0.216816	3.56193e-11	TRUE	1.58225
DEGS1	DSG3	0.216815	3.56298e-11	TRUE	1.1671
TNFSF12	PLA1A	0.216768	3.59875e-11	TRUE	1.56286
WDR81	IFT43	0.216765	3.60081e-11	TRUE	1.10649
GTPBP4	GDI2	0.216716	3.63826e-11	TRUE	1.17357
ABCB7	HDAC8	0.216671	3.67341e-11	TRUE	1.27178
MYT1	NOTCH2NLA	0.21662	3.71274e-11	TRUE	1.22184
TAF10	MRPL17	0.216617	3.71565e-11	TRUE	1.60352
BPTF	PLCXD2	0.216595	3.73269e-11	TRUE	1.30921
NCAPD3	NFRKB	0.21652	3.7924e-11	TRUE	1.03477
CENPS	GSTK1	0.216518	3.79392e-11	TRUE	1.01893
MICOS13	NIPAL3	0.216507	3.80267e-11	TRUE	0.737617
LCMT1	CACNG4	0.216483	3.82193e-11	TRUE	3.02634
SARS1	RAP1A	0.216461	3.83966e-11	TRUE	0.733155
ANHX	CATSPER1	0.216458	3.8423e-11	TRUE	2.00361
PRPF38A	PLOD1	0.216445	3.85315e-11	TRUE	1.74361
RNF31	TMEM97	0.21643	3.86497e-11	TRUE	1.85429
PTDSS1	SOX12	0.216403	3.887e-11	TRUE	2.67073
SCYL1	NRN1	0.216402	3.88807e-11	TRUE	0.792317
VPS50	CDK5	0.216367	3.91709e-11	TRUE	1.97076
CCDC12	SPCS1	0.216304	3.96972e-11	TRUE	1.11224
MRPL23	TEC	0.216303	3.97005e-11	TRUE	1.54353
RBM22	HAVCR1	0.216283	3.98685e-11	TRUE	2.82742
ADGRE3	TCF3	0.216266	4.00103e-11	TRUE	2.03348
HIF1AN	EPB41L4B	0.216236	4.02661e-11	TRUE	0.528319
MSMO1	ARL13B	0.21619	4.06615e-11	TRUE	0.925436
LAS1L	NDUFB11	0.216184	4.07096e-11	TRUE	1.37011
PRMT1	OVOL2	0.216175	4.07938e-11	TRUE	1.30252
REXO1	PHACTR1	0.216133	4.11578e-11	TRUE	0.842442
POTEC	CA14	0.216081	4.16083e-11	TRUE	2.85287
CCT4	CCT4	0.215945	4.28187e-11	TRUE	1.40632
KLF16	KLF13	0.215935	4.2909e-11	TRUE	0.746987
PYCARD	HCAR2	0.215929	4.29652e-11	TRUE	0.68068
STOML2	ZNG1A	0.215915	4.30867e-11	TRUE	1.08737
TRAPPC10	PLBD2	0.215902	4.32067e-11	TRUE	1.21161
GNB1L	TRMT2A	0.215901	4.32158e-11	TRUE	1.60353
C10orf88	DOCK1	0.215845	4.37252e-11	TRUE	0.697556
DEFB124	DHX35	0.215842	4.37582e-11	TRUE	1.27651
SIPA1	DPY19L3	0.215816	4.40004e-11	TRUE	1.24531
TRIM50	EZH2	0.215772	4.44054e-11	TRUE	4.62498
BAZ2A	SCEL	0.215712	4.49681e-11	TRUE	0.334382
CCDC9B	CCDC9B	0.215705	4.50345e-11	TRUE	0.68355
RPAP1	EMC7	0.215653	4.55349e-11	TRUE	1.10283
CASKIN2	GRK4	0.215471	4.73133e-11	TRUE	1.34152
CIAO1	EPHA10	0.21546	4.74209e-11	TRUE	1.4526
CENPH	TAF9	0.215411	4.79079e-11	TRUE	1.2407
PNMA3	TCEAL9	0.215303	4.90089e-11	TRUE	0.927041
RPL15	SGMS2	0.215263	4.94235e-11	TRUE	0.518728
HOXC12	ELOVL7	0.215242	4.96441e-11	TRUE	1.01313
GLI4	SCN3B	0.215202	5.00661e-11	TRUE	1.17009
RSRP1	OR4K13	0.215197	5.01155e-11	TRUE	2.47745
GNAT3	NOM1	0.21507	5.14741e-11	TRUE	1.36625
POLRMT	ITGB7	0.215057	5.16104e-11	TRUE	1.2236
CCNH	BTF3	0.214985	5.23993e-11	TRUE	1.06838
TMEM182	SYNE4	0.214984	5.24103e-11	TRUE	1.47744
COG8	COG8	0.214984	5.24114e-11	TRUE	1.01691
UBE2D2	DCAF12	0.214957	5.27025e-11	TRUE	1.30236
BLM	MRPS11	0.214936	5.29348e-11	TRUE	1.24082
YEATS2	EIF2B5	0.214935	5.2944e-11	TRUE	1.38455
LARP4B	GJB1	0.214922	5.30975e-11	TRUE	1.01294
SPECC1	OR10P1	0.214914	5.31811e-11	TRUE	1.89124
PDCD7	PIGB	0.214898	5.33609e-11	TRUE	0.98087
TOPBP1	ISY1	0.214897	5.33744e-11	TRUE	1.27904
SLC35B2	ICAM3	0.214886	5.34943e-11	TRUE	1.16748
SF3B6	CRTAP	0.214867	5.37089e-11	TRUE	0.807607
GINS1	NAA20	0.214863	5.37517e-11	TRUE	1.28288
TP53BP2	RGS16	0.214852	5.38792e-11	TRUE	0.617745
E4F1	TAPBPL	0.214832	5.41011e-11	TRUE	0.908517
DHX35	TMEM150A	0.214747	5.50736e-11	TRUE	1.0774
ORC1	CIB1	0.214695	5.56757e-11	TRUE	1.22238
LRP10	DHX32	0.214521	5.77526e-11	TRUE	1.08926
AFTPH	FNBP1L	0.214517	5.77962e-11	TRUE	0.911457
RBM38	MSN	0.214424	5.89283e-11	TRUE	0.937817
PGK1	CACNA1D	0.214391	5.93365e-11	TRUE	1.33532
TRMT10A	HCST	0.214356	5.978e-11	TRUE	1.13872
PRG4	JADE1	0.214351	5.98363e-11	TRUE	0.668471
SNRPA1	TM2D3	0.21433	6.01047e-11	TRUE	1.02021
GSK3B	KCTD7	0.214328	6.01298e-11	TRUE	1.03443
UBE2Q1	SH3RF2	0.214315	6.02948e-11	TRUE	0.962211
PEX6	LYRM4	0.21429	6.06032e-11	TRUE	1.3208
CAND1	CAND2	0.214287	6.06476e-11	TRUE	0.687363
RPLP2	SLC25A22	0.214262	6.09603e-11	TRUE	1.85339
BCL10	OR4D6	0.214237	6.12839e-11	TRUE	1.58732
CDC42SE2	IKBIP	0.214224	6.1449e-11	TRUE	1.5081
R3HDM1	B3GNT5	0.214197	6.17967e-11	TRUE	1.17772
RASAL3	C19orf25	0.214187	6.19208e-11	TRUE	1.23498
PNKP	PRKD2	0.214039	6.38651e-11	TRUE	1.25139
CRACDL	MAB21L4	0.214001	6.43779e-11	TRUE	0.53287
UFSP2	SBK1	0.213976	6.47107e-11	TRUE	3.68627
GIT1	IL1RAPL1	0.21378	6.74233e-11	TRUE	1.89535
ATXN7L3B	OR6C6	0.213766	6.76102e-11	TRUE	3.00948
VPS25	VPS25	0.213676	6.88884e-11	TRUE	1.27909
TOP1	ROMO1	0.213639	6.94275e-11	TRUE	1.83071
FAM3A	TAS2R42	0.21362	6.97029e-11	TRUE	2.72886
MAF	CD81	0.213537	7.09247e-11	TRUE	0.82634
RFC5	COX6A1	0.213536	7.09306e-11	TRUE	1.29275
STIL	ST3GAL3	0.213497	7.15061e-11	TRUE	0.912414
ADH5	SASH3	0.213486	7.16709e-11	TRUE	1.16093
RAB42	SEPTIN3	0.213388	7.3149e-11	TRUE	#N/A
HAUS2	RPL4	0.213364	7.35261e-11	TRUE	1.15206
ELOF1	ARHGEF10L	0.213349	7.37483e-11	TRUE	0.871843
EGFL6	CDY1B	0.213325	7.4116e-11	TRUE	#DIV/0!
SASS6	CEPT1	0.213287	7.47075e-11	TRUE	0.911693
FGD5	RHBDF1	0.213201	7.60511e-11	TRUE	1.44588
CHERP	SMIM7	0.21316	7.67103e-11	TRUE	1.06475
PIK3R2	TSHZ1	0.213143	7.69787e-11	TRUE	0.837102
FBXL4	TMEM154	0.213104	7.76085e-11	TRUE	1.02325
PHLDA2	KRT4	0.213045	7.85693e-11	TRUE	0.0437439
TRMT112	PRR15L	0.21304	7.86395e-11	TRUE	0.903559
ATP6V0D1	ATP6V0D2	0.212964	7.98951e-11	TRUE	0.53488
STEAP3	STEAP2	0.212929	8.0479e-11	TRUE	1.05656
NAA40	PQBP1	0.212875	8.13899e-11	TRUE	1.3667
SCRN2	ENTHD1	0.212741	8.36836e-11	TRUE	13.7052
CSNK1A1	DZIP3	0.212659	8.51228e-11	TRUE	0.844583
DET1	TMEM25	0.212544	8.71625e-11	TRUE	0.852131
ACY3	PUS3	0.21242	8.94315e-11	TRUE	1.09854
TRPV5	SIX4	0.212401	8.97895e-11	TRUE	2.33476
PRMT2	ATXN1	0.2124	8.98118e-11	TRUE	0.91858
NOMO2	NOMO3	0.212299	9.17101e-11	TRUE	1.31586
MYBBP1A	RANGRF	0.212259	9.24765e-11	TRUE	1.0938
PPP1R14B	RPUSD4	0.212199	9.3632e-11	TRUE	1.13504
COPZ1	RARG	0.212136	9.48644e-11	TRUE	1.32052
GJA3	HMGA2	0.212087	9.58229e-11	TRUE	19.6625
TIMMDC1	ARHGAP25	0.212063	9.63016e-11	TRUE	0.984117
WDR43	ATAD2B	0.212042	9.67087e-11	TRUE	1.31672
RAB7A	MSI1	0.212009	9.7389e-11	TRUE	4.18651
LHFPL2	TIMP2	0.211978	9.80131e-11	TRUE	0.836002
STK38	ORAI3	0.211825	1.01159e-10	TRUE	1.30056
RAD9A	ZER1	0.211794	1.01796e-10	TRUE	0.827066
TFDP2	TFDP1	0.211788	1.0192e-10	TRUE	1.62386
SNRPC	SNRPC	0.211777	1.02169e-10	TRUE	1.64523
AFDN	RPGRIP1	0.211757	1.02576e-10	TRUE	1.24611
DBR1	CKMT1B	0.211756	1.02609e-10	TRUE	1.09545
BICDL2	SHLD1	0.211699	1.0382e-10	TRUE	1.30415
MTOR	RCC2	0.211675	1.0433e-10	TRUE	2.40754
HDAC1	IGF2BP2	0.211643	1.0503e-10	TRUE	2.9281
BABAM1	CCDC85B	0.211546	1.07157e-10	TRUE	1.47025
KLHDC2	FGA	0.211541	1.07268e-10	TRUE	0.315671
ELP4	ELP4	0.211478	1.08655e-10	TRUE	1.05189
GJB3	PRR15	0.211428	1.09779e-10	TRUE	1.22166
THAP12	CLNS1A	0.211394	1.10574e-10	TRUE	1.65621
KNTC1	ZFAND2B	0.211368	1.11159e-10	TRUE	1.00274
NSL1	SRXN1	0.211346	1.11652e-10	TRUE	1.91986
UTP25	ODR4	0.211328	1.12088e-10	TRUE	1.13396
ARHGAP35	ERLIN1	0.211318	1.12297e-10	TRUE	0.971532
EPC2	WAC	0.211308	1.12551e-10	TRUE	0.961673
SMG7	SLC39A1	0.211291	1.12925e-10	TRUE	1.33422
FLT3LG	CERKL	0.211261	1.13625e-10	TRUE	0.875552
HSF1	FDXACB1	0.211254	1.13796e-10	TRUE	1.20442
TTC14	OR2T35	0.211211	1.14803e-10	TRUE	1.53385
CNNM4	KRTAP4-1	0.211123	1.16905e-10	TRUE	3.3218
DDX42	FMC1	0.211107	1.17298e-10	TRUE	1.0292
EMC1	HID1	0.211097	1.17534e-10	TRUE	1.60729
ELN	UBN2	0.211066	1.18284e-10	TRUE	1.22375
DUSP16	PPP1R18	0.211035	1.19058e-10	TRUE	1.43839
CLEC4G	YJU2	0.210869	1.2317e-10	TRUE	1.13288
ANAPC2	TMEM203	0.210864	1.23308e-10	TRUE	1.10964
DNAJC11	PAAF1	0.210777	1.25544e-10	TRUE	1.35949
NUP153	C6orf62	0.210742	1.2644e-10	TRUE	1.19503
PRR12	IL32	0.2107	1.27525e-10	TRUE	1.44417
EIF2B3	DMAP1	0.210687	1.27871e-10	TRUE	1.1678
ACAP2	SGTB	0.210643	1.29043e-10	TRUE	1.05674
USP14	PSMD9	0.210635	1.29244e-10	TRUE	1.16834
FIP1L1	FIP1L1	0.210632	1.29319e-10	TRUE	1.22302
INPP4A	GADL1	0.210603	1.30088e-10	TRUE	0.150877
ETS2	FAM229B	0.210549	1.31544e-10	TRUE	0.854462
PKM	BTG2	0.210529	1.3209e-10	TRUE	0.41053
SMARCAL1	PFKFB2	0.210521	1.3231e-10	TRUE	0.759685
NIN	SIGLEC12	0.210503	1.3281e-10	TRUE	1.40505
QRSL1	TRAF3IP3	0.210502	1.32813e-10	TRUE	1.37508
SOD2	IRAK2	0.210496	1.32996e-10	TRUE	1.19518
TNS4	RHOQ	0.210434	1.34679e-10	TRUE	0.783276
NKTR	NUP58	0.210352	1.3698e-10	TRUE	1.14647
NELFA	NELFA	0.210337	1.37396e-10	TRUE	1.47127
FAAP24	CCDC61	0.21029	1.38729e-10	TRUE	1.17198
ATR	ATR	0.210288	1.38781e-10	TRUE	1.26083
IL36G	CARMIL3	0.210267	1.39368e-10	TRUE	2.49874
NCAPG	ANAPC4	0.210242	1.40084e-10	TRUE	1.09131
RAPGEFL1	GALK1	0.210198	1.41367e-10	TRUE	1.25684
C12orf4	WDFY3	0.210195	1.41447e-10	TRUE	0.833271
PNPT1	RPIA	0.210189	1.41616e-10	TRUE	1.48869
RIOK2	CDK7	0.21011	1.43941e-10	TRUE	1.48782
ARHGAP21	TWF2	0.21006	1.45422e-10	TRUE	1.24248
ZSWIM6	LGALS3	0.210046	1.45843e-10	TRUE	0.824357
VPS33B	CAP2	0.210039	1.46043e-10	TRUE	0.686043
CKAP5	MTCH2	0.20995	1.48719e-10	FALSE	1.0951
TMEM147	ZNF223	0.209938	1.49087e-10	FALSE	1.01981
DCTD	NDFIP2	0.209918	1.4972e-10	FALSE	1.00825
UROC1	STAP1	0.209897	1.50353e-10	FALSE	0.898474
DAPK3	ANXA3	0.20987	1.51182e-10	FALSE	0.583928
DIP2C	C11orf24	0.209849	1.51849e-10	FALSE	1.45633
REXO2	GLYCTK	0.209809	1.53083e-10	FALSE	0.650703
ARMC5	TFAP4	0.209777	1.54092e-10	FALSE	1.94077
PCGF3	PCGF5	0.209771	1.54284e-10	FALSE	0.695594
TWIST1	SLC37A1	0.209756	1.54758e-10	FALSE	1.19919
KHSRP	FUBP1	0.209655	1.57982e-10	FALSE	1.22097
CLPSL1	MAS1	0.209647	1.58231e-10	FALSE	1.18544
TEDC2	CRYBG1	0.209539	1.61751e-10	FALSE	0.788904
UBALD2	MMP15	0.20949	1.63404e-10	FALSE	1.04162
SLC33A1	DDX50	0.209484	1.63587e-10	FALSE	0.970655
DUSP10	OGG1	0.209413	1.65992e-10	FALSE	1.05895
LSG1	RTP4	0.209408	1.66155e-10	FALSE	1.67834
ATP11B	CHSY1	0.209382	1.67046e-10	FALSE	1.05916
TRPM3	FBXW2	0.209334	1.68679e-10	FALSE	0.96638
MUL1	ITGA6	0.209321	1.69114e-10	FALSE	1.30991
TMEM94	FOXN4	0.209253	1.71482e-10	FALSE	3.44109
MDC1	SH2D3C	0.209212	1.72925e-10	FALSE	0.598711
CMTR1	DTNBP1	0.209207	1.73105e-10	FALSE	1.20053
PHLDA1	KLC3	0.209155	1.74961e-10	FALSE	1.67024
NSMCE3	NSMCE3	0.208999	1.80585e-10	FALSE	0.898565
GTF2B	RPAP2	0.208861	1.85754e-10	FALSE	1.23268
STK26	STK26	0.208848	1.86242e-10	FALSE	1.25222
GET3	CGRRF1	0.208731	1.90744e-10	FALSE	0.75585
LETM1	NOP14	0.208728	1.90849e-10	FALSE	1.26539
HK2	PFKFB3	0.20872	1.91171e-10	FALSE	0.464063
BRK1	OTUD7A	0.208687	1.9245e-10	FALSE	1.0136
PTBP1	GNG2	0.208678	1.92791e-10	FALSE	0.907078
TIMM22	CHCHD5	0.208604	1.95706e-10	FALSE	1.23571
UNC93A	GJD4	0.208594	1.96096e-10	FALSE	1.31264
ATP2A1	SYT8	0.208517	1.99196e-10	FALSE	1.61713
NLE1	TAF15	0.208508	1.99573e-10	FALSE	1.23262
WDR83	APOC2	0.208494	2.00125e-10	FALSE	#DIV/0!
ITGB3	PRRG2	0.20849	2.0028e-10	FALSE	0.870963
HBG1	RHOG	0.208486	2.00455e-10	FALSE	1.22801
MEF2D	PCGF2	0.208476	2.00858e-10	FALSE	1.40071
RRP9	GNL3	0.208431	2.02711e-10	FALSE	1.57439
PEX12	ARL10	0.208409	2.03627e-10	FALSE	1.24054
RANBP10	RANBP9	0.208361	2.05604e-10	FALSE	1.1462
CR1	HYAL2	0.208338	2.06562e-10	FALSE	0.799275
MED25	BABAM1	0.208336	2.06676e-10	FALSE	1.32836
NFE2L1	NFE2L3	0.208321	2.07281e-10	FALSE	3.1481
NEK1	EPC1	0.208318	2.07436e-10	FALSE	0.831907
MRPS35	PHB2	0.20831	2.07765e-10	FALSE	1.29902
ANKRD17	CDKN2AIPNL	0.20828	2.09025e-10	FALSE	1.20307
WWC2	SERTAD1	0.208239	2.1078e-10	FALSE	0.603748
RARS1	PLP1	0.208219	2.11637e-10	FALSE	3.51902
LINC02898	HLTF	0.208207	2.12127e-10	FALSE	1.33288
HEPACAM2	HRH3	0.208201	2.12424e-10	FALSE	2.64876
SEC61A1	RIMS4	0.208195	2.12648e-10	FALSE	1.9209
BHLHE40	EMP2	0.208188	2.12979e-10	FALSE	0.463615
RNASEH2C	ZBTB42	0.208064	2.18408e-10	FALSE	1.2139
NOP14	TMEM129	0.208056	2.18741e-10	FALSE	0.974356
PPP2R3C	ARL2	0.208053	2.18865e-10	FALSE	0.975852
ARSJ	AREG	0.208026	2.20086e-10	FALSE	1.01017
ZC3H12A	IFNA2	0.207931	2.24334e-10	FALSE	1.0656
PKNOX1	LZTS1	0.207918	2.24944e-10	FALSE	2.69792
PREX1	MET	0.207909	2.25345e-10	FALSE	1.83919
DCLRE1A	PARD3	0.207907	2.25464e-10	FALSE	0.920571
HNF4G	USP11	0.207904	2.25578e-10	FALSE	1.0806
OXCT2	GPR6	0.207863	2.27459e-10	FALSE	1.28227
EPB42	RCCD1	0.207849	2.28091e-10	FALSE	1.76511
MRPS30	RPL37	0.207761	2.32186e-10	FALSE	1.46524
ZBTB7A	VANGL2	0.20776	2.32275e-10	FALSE	2.0186
TBCA	ARHGEF38	0.207672	2.36425e-10	FALSE	1.03755
STRN	TRMT5	0.207639	2.38023e-10	FALSE	1.11733
CDC25B	ROPN1B	0.20763	2.38461e-10	FALSE	1.05243
RPAP3	GAL3ST1	0.207604	2.39718e-10	FALSE	2.21941
CD82	SIGIRR	0.207481	2.4574e-10	FALSE	1.02613
SOX2	FXYD5	0.207475	2.46028e-10	FALSE	1.90301
PSME3	HMGB2	0.207466	2.46471e-10	FALSE	1.87469
KMT2E	GATA2	0.207439	2.47819e-10	FALSE	0.705021
SSRP1	CLP1	0.207427	2.48431e-10	FALSE	1.21456
RAI1	ITGB3	0.20742	2.48803e-10	FALSE	0.819501
IMPACT	MEF2C	0.207232	2.58421e-10	FALSE	0.750601
ATRX	PCSK9	0.207211	2.59525e-10	FALSE	1.97495
H2BC11	CFL2	0.207156	2.62404e-10	FALSE	0.438635
RBFA	CTDP1	0.207111	2.64792e-10	FALSE	1.14637
CLEC18A	ARPP21	0.207043	2.68444e-10	FALSE	1.4251
POU3F1	PSKH2	0.206991	2.7129e-10	FALSE	0.498604
RMI2	ZNF174	0.206975	2.72161e-10	FALSE	1.2182
MRPS11	HVCN1	0.206828	2.80373e-10	FALSE	1.00553
RCC1	WASF2	0.206808	2.81476e-10	FALSE	0.910825
KDM6A	IFI16	0.206784	2.82829e-10	FALSE	1.6602
RRAS2	MLX	0.206764	2.83999e-10	FALSE	0.97097
PLK4	CHI3L1	0.206719	2.86578e-10	FALSE	4.04058
PAXBP1	SOD1	0.206693	2.88082e-10	FALSE	0.99305
ZNF844	RANBP3	0.20668	2.8882e-10	FALSE	1.1414
CASP8	TNFSF10	0.206666	2.89635e-10	FALSE	1.0616
IGFBP5	RASSF6	0.20663	2.91753e-10	FALSE	0.754752
GMNN	RNF150	0.206609	2.92965e-10	FALSE	0.341919
LRCH1	REPS2	0.206606	2.93148e-10	FALSE	1.14807
CAPZA1	MADD	0.206581	2.94626e-10	FALSE	1.07357
SNRNP27	AUP1	0.206567	2.95499e-10	FALSE	1.4838
LPCAT1	DST	0.206498	2.99592e-10	FALSE	0.619393
DNAJC14	PDZK1IP1	0.20649	3.00057e-10	FALSE	0.78589
MPDZ	TMEM158	0.206446	3.02766e-10	FALSE	1.72293
ZC3H15	OR11G2	0.206413	3.04738e-10	FALSE	1.56593
MTG2	CCDC69	0.206406	3.05174e-10	FALSE	0.308004
ZNF571	FLT3LG	0.206387	3.06354e-10	FALSE	0.918496
TTC27	PLAAT3	0.206332	3.09796e-10	FALSE	0.794344
BRAP	ZNF22	0.206324	3.10297e-10	FALSE	0.960631
HNRNPA1	CBX3	0.206291	3.12309e-10	FALSE	1.96577
GPATCH1	GPATCH1	0.206289	3.12491e-10	FALSE	1.20893
PIGY	TNFAIP8L2	0.206274	3.13402e-10	FALSE	1.2051
TMEM241	OR4K1	0.206267	3.13837e-10	FALSE	2.44132
DZANK1	VPS16	0.20626	3.14279e-10	FALSE	1.3329
TUBAL3	ZNF674	0.206223	3.16642e-10	FALSE	1.09282
TUBGCP2	GLRX3	0.206211	3.17406e-10	FALSE	1.48736
EXT2	TRPV2	0.206201	3.18044e-10	FALSE	1.06117
MAGEC1	TEKT4	0.206189	3.18818e-10	FALSE	1.25092
CENPL	DCAF8	0.206162	3.20532e-10	FALSE	0.971676
CNGA4	NAP1L4	0.206135	3.22261e-10	FALSE	1.22336
SEC61G	CDK13	0.206095	3.24846e-10	FALSE	1.16799
COX7C	SNCG	0.206055	3.27523e-10	FALSE	1.26103
PPP1R8	BECN1	0.206036	3.28728e-10	FALSE	0.966327
OSGIN2	ZNF623	0.206018	3.29931e-10	FALSE	1.46459
POLR1A	SOX6	0.206015	3.30129e-10	FALSE	1.18534
SMC4	SMC4	0.205988	3.31949e-10	FALSE	2.57058
APOA4	ZNF730	0.205985	3.3211e-10	FALSE	#N/A
GABPA	MRPL39	0.205975	3.32769e-10	FALSE	1.08369
TERF1	PITX1	0.205919	3.36561e-10	FALSE	1.00108
DBNDD2	MRGBP	0.20591	3.37183e-10	FALSE	2.09925
KMT2A	DLK2	0.205899	3.37927e-10	FALSE	1.06676
SLC22A12	SCML2	0.205883	3.39e-10	FALSE	1.84324
SAR1A	SFN	0.20587	3.39877e-10	FALSE	1.70544
DONSON	DONSON	0.205828	3.4271e-10	FALSE	2.66772
DISP3	PRKCI	0.205825	3.42964e-10	FALSE	1.33669
RPL37A	BCS1L	0.205824	3.43005e-10	FALSE	1.36622
CLPTM1	ARMC6	0.205816	3.43583e-10	FALSE	1.38929
ARID2	PSMB5	0.205808	3.44128e-10	FALSE	1.44995
CPED1	CLCF1	0.205802	3.44542e-10	FALSE	1.13867
ACSM4	TRPC5	0.205739	3.48887e-10	FALSE	5.55671
UTP20	SKAP1	0.205737	3.49024e-10	FALSE	0.917392
ARIH1	NREP	0.20562	3.57351e-10	FALSE	1.82939
CPEB4	MARVELD1	0.205571	3.60822e-10	FALSE	1.05311
NLRP7	SEMA4F	0.205563	3.6145e-10	FALSE	1.31018
CCNL2	GJB2	0.205523	3.64356e-10	FALSE	1.39835
NEPRO	NIT2	0.205434	3.70873e-10	FALSE	1.29612
CTU2	ZDHHC11B	0.205402	3.73247e-10	FALSE	#N/A
C9orf131	RANBP6	0.205338	3.78036e-10	FALSE	0.931793
EIF4G2	TMEM9B	0.20533	3.78674e-10	FALSE	0.898382
DDX18	TSN	0.205279	3.82593e-10	FALSE	1.23576
ZNF189	MIGA2	0.205265	3.83604e-10	FALSE	1.02873
PIK3C2B	EPHB4	0.205231	3.86227e-10	FALSE	1.14277
ARHGAP11A	SPINT1	0.205195	3.89038e-10	FALSE	1.26305
SDE2	ARF1	0.205089	3.9734e-10	FALSE	1.31028
SARS2	SARS2	0.205035	4.01663e-10	FALSE	1.04842
WDR62	NPL	0.205032	4.01911e-10	FALSE	1.23108
REPS1	RUNX1T1	0.205024	4.02554e-10	FALSE	0.457191
GPS1	METTL23	0.204963	4.07444e-10	FALSE	1.23148
LSM6	TNFRSF14	0.204953	4.08299e-10	FALSE	1.33272
GEMIN5	HIGD2A	0.204952	4.08356e-10	FALSE	1.18678
TMEM129	UGDH	0.204934	4.09833e-10	FALSE	1.16619
UBALD1	MYO1D	0.204927	4.10406e-10	FALSE	0.90235
ALOXE3	SLC5A4	0.204926	4.10514e-10	FALSE	1.36638
NUF2	UFC1	0.204925	4.10595e-10	FALSE	1.2659
RPS8	GPBP1L1	0.204908	4.11949e-10	FALSE	0.910768
ELOB	BCL2L15	0.204849	4.16884e-10	FALSE	0.70417
TECRL	ANHX	0.20484	4.17624e-10	FALSE	#N/A
RARA	PTCH1	0.204833	4.18199e-10	FALSE	0.877853
SEMA4B	CREM	0.204748	4.25356e-10	FALSE	0.714502
SETD2	TSPYL2	0.204722	4.27557e-10	FALSE	0.872448
LEO1	MAGI3	0.204708	4.28761e-10	FALSE	0.647212
CENPQ	MMUT	0.204685	4.3073e-10	FALSE	0.690429
MT1B	DEF8	0.204661	4.32804e-10	FALSE	1.13606
PKD1	ESPN	0.204579	4.39915e-10	FALSE	1.22731
WDR26	PXK	0.20456	4.416e-10	FALSE	0.765424
RAB1A	PPP1CA	0.204543	4.4308e-10	FALSE	1.38599
APPBP2	IL18	0.204526	4.44541e-10	FALSE	1.1075
CALM1	PKN1	0.204508	4.46205e-10	FALSE	1.44906
EVA1A	EPS8L1	0.204478	4.48816e-10	FALSE	1.17892
TMEM161A	NDUFA7	0.204473	4.4928e-10	FALSE	1.40676
ANKRD26	BPIFA2	0.204447	4.51568e-10	FALSE	0.0506159
GNL1	TMEM170B	0.204393	4.56482e-10	FALSE	0.963067
RTP2	VAT1	0.204355	4.5991e-10	FALSE	1.09339
VAV3	ZC3HC1	0.204346	4.60798e-10	FALSE	1.43258
VARS2	VARS2	0.204257	4.69027e-10	FALSE	1.49465
PPM1J	CCDC159	0.204217	4.72735e-10	FALSE	1.15069
PRELP	OSBPL10	0.20418	4.76282e-10	FALSE	1.07199
SACM1L	RPSA	0.204169	4.77277e-10	FALSE	1.37545
FANCL	ALDH1A1	0.204167	4.77514e-10	FALSE	0.647891
TXNRD2	ATF4	0.204165	4.77647e-10	FALSE	1.11104
CHD8	SPRED3	0.204043	4.89366e-10	FALSE	2.66549
MRPS7	ADAM22	0.203946	4.98874e-10	FALSE	1.17383
SHISA5	TP53INP1	0.203855	5.07957e-10	FALSE	1.29917
NAT10	ANO9	0.203854	5.08098e-10	FALSE	2.1854
ARRB2	NHP2	0.203829	5.10629e-10	FALSE	1.65657
LIN54	LIN54	0.203828	5.10706e-10	FALSE	1.13149
WDR89	TMEM216	0.203805	5.13052e-10	FALSE	1.25622
BUB3	HDHD2	0.203758	5.17849e-10	FALSE	0.876088
WASHC4	NTSR1	0.203735	5.20266e-10	FALSE	2.14254
SREBF2	CLU	0.203713	5.22489e-10	FALSE	1.2685
PRELID3A	CEP192	0.203706	5.23287e-10	FALSE	1.24688
STX5	SLC45A2	0.20368	5.25909e-10	FALSE	26.1278
VKORC1L1	EPX	0.20366	5.27977e-10	FALSE	1.72705
VPS35	ITFG1	0.20366	5.2805e-10	FALSE	0.858879
VBP1	SSR4	0.20366	5.28071e-10	FALSE	1.4416
UNC45A	HDDC3	0.203645	5.29612e-10	FALSE	1.14718
ZNF410	HOXA1	0.203625	5.31727e-10	FALSE	1.67571
MED7	MED7	0.203605	5.33817e-10	FALSE	0.873308
EIF5A	EIF5A2	0.203568	5.37724e-10	FALSE	1.18689
CPSF6	YEATS4	0.203541	5.40619e-10	FALSE	1.58507
TSPAN5	ANTXR2	0.203532	5.41563e-10	FALSE	0.461285
COL3A1	RASSF5	0.203491	5.46022e-10	FALSE	0.881088
ONECUT1	PRKAG2	0.203485	5.46704e-10	FALSE	0.756594
PEX3	DPYSL4	0.203361	5.60215e-10	FALSE	3.61725
UQCRC2	FAT2	0.203285	5.68795e-10	FALSE	1.5357
DUSP5	TSPAN2	0.203273	5.70113e-10	FALSE	0.341535
KTI12	IL10RA	0.203268	5.70678e-10	FALSE	1.00612
DDB1	DDB1	0.203265	5.71016e-10	FALSE	1.11991
NSUN5	PTBP2	0.20317	5.81813e-10	FALSE	0.997901
SPTY2D1	HRH1	0.203138	5.85517e-10	FALSE	1.1852
FBXL5	POLD4	0.203122	5.87396e-10	FALSE	1.14383
SMCP	MRPL9	0.203058	5.94803e-10	FALSE	1.55218
AHR	MARCHF4	0.203015	5.99938e-10	FALSE	#N/A
MORF4L1	LAMA5	0.20301	6.00579e-10	FALSE	1.42566
AMBRA1	CUBN	0.20299	6.02859e-10	FALSE	0.324179
MARS1	MARS1	0.202965	6.05918e-10	FALSE	1.60118
XRN1	AMBP	0.202918	6.11509e-10	FALSE	0.363261
CHRM4	TMEM41B	0.202909	6.12584e-10	FALSE	1.08365
PELI1	EIF2B4	0.202891	6.1479e-10	FALSE	1.28149
ANKLE2	TMBIM6	0.202881	6.16076e-10	FALSE	0.877196
GNG5	HYKK	0.202843	6.20705e-10	FALSE	0.714729
GNL3	NPRL2	0.202826	6.22767e-10	FALSE	1.28882
ZACN	CCL3	0.202814	6.24257e-10	FALSE	1.30269
FADD	BACE1	0.202794	6.26639e-10	FALSE	0.992404
USP39	USP39	0.202777	6.28733e-10	FALSE	1.43719
GRWD1	CLASRP	0.202704	6.37867e-10	FALSE	1.50923
GATAD1	NR2F6	0.202679	6.41084e-10	FALSE	1.62393
ABCE1	PRMT9	0.202669	6.42343e-10	FALSE	0.71057
RHOH	LMNA	0.202643	6.45703e-10	FALSE	0.970705
SOX30	CXCL16	0.202571	6.54844e-10	FALSE	1.01352
DPH3	HBA1	0.202545	6.5817e-10	FALSE	0.585999
NRAS	ABLIM1	0.202514	6.62322e-10	FALSE	0.576957
SAP18	PIBF1	0.202485	6.66039e-10	FALSE	1.0024
ATP9B	SLC66A2	0.202466	6.68588e-10	FALSE	0.803558
TMCO6	LSM6	0.20242	6.74676e-10	FALSE	1.11467
NDC1	RAP1GAP	0.202409	6.76047e-10	FALSE	0.467225
CHAMP1	HEATR6	0.202337	6.85769e-10	FALSE	1.39511
TP73	ELOVL4	0.202322	6.8777e-10	FALSE	0.98452
ZNF546	CLDND2	0.202312	6.89193e-10	FALSE	1.10144
CENPA	COMMD1	0.202252	6.97395e-10	FALSE	1.04888
PEA15	TRIM59	0.202246	6.98137e-10	FALSE	2.76937
DYNLT1	HERPUD1	0.202243	6.98604e-10	FALSE	0.755235
GIMAP4	S100A2	0.20224	6.98975e-10	FALSE	2.47157
PML	WWTR1	0.202167	7.09116e-10	FALSE	0.708894
USP48	NKIRAS1	0.20214	7.12878e-10	FALSE	0.847186
SYT14	NADK	0.202099	7.18707e-10	FALSE	1.11095
INCENP	OTUB1	0.202084	7.20816e-10	FALSE	1.38347
H1-1	FRMPD1	0.202027	7.28825e-10	FALSE	1.23697
MRPL10	ICAM2	0.202007	7.31797e-10	FALSE	0.549487
RFTN1	TWIST1	0.201977	7.36168e-10	FALSE	1.27236
SKP1	VDAC1	0.201954	7.39489e-10	FALSE	1.38086
WDFY4	KLHL40	0.201934	7.42372e-10	FALSE	0.162077
ZFP82	CTU1	0.201845	7.55421e-10	FALSE	2.06411
NOC4L	NOC4L	0.201788	7.63984e-10	FALSE	1.6669
GRN	FCRLB	0.201765	7.67472e-10	FALSE	2.64352
OLFM4	A1BG	0.201709	7.75864e-10	FALSE	0.336021
MRPS17	FCRLA	0.201709	7.75955e-10	FALSE	3.53268
RAB11A	SNAI2	0.201701	7.77053e-10	FALSE	1.11198
PDGFRA	F11R	0.201691	7.78595e-10	FALSE	1.15088
DBF4	CRELD2	0.201689	7.78885e-10	FALSE	1.29509
SUMO3	PXN	0.201661	7.83253e-10	FALSE	1.01104
RANBP3	ZNF121	0.201657	7.83837e-10	FALSE	1.69409
NSFL1C	AS3MT	0.201644	7.85793e-10	FALSE	0.705855
YAE1	HIBADH	0.201633	7.87475e-10	FALSE	0.688587
TFAM	NCKAP1L	0.201603	7.92108e-10	FALSE	1.18012
SPIN3	OR12D2	0.201582	7.95487e-10	FALSE	3.22252
CNGA1	DHX15	0.201542	8.01783e-10	FALSE	1.19961
ALS2	MISP	0.201477	8.11982e-10	FALSE	0.89565
RGP1	CCSAP	0.20144	8.17866e-10	FALSE	1.95232
ZNF675	PLXNB3	0.201405	8.23544e-10	FALSE	2.72352
AP2A1	AP2A2	0.201382	8.27201e-10	FALSE	0.91228
CDK19	PPP1R13L	0.201369	8.2939e-10	FALSE	1.43694
TUBD1	FMNL1	0.201319	8.37619e-10	FALSE	1.38901
MEF2A	ID1	0.201308	8.3936e-10	FALSE	0.784492
ZNF511	IKZF3	0.201308	8.3936e-10	FALSE	1.39316
CLEC2L	ADAM8	0.20125	8.48965e-10	FALSE	3.21361
TEX35	N6AMT1	0.201248	8.49331e-10	FALSE	0.999363
CCDC185	NFE2L1	0.20123	8.52346e-10	FALSE	0.813008
SPRR2G	NELL2	0.201226	8.52947e-10	FALSE	2.24577
RNF34	UPK3B	0.20119	8.58895e-10	FALSE	0.688185
H2BC5	LAMC1	0.201169	8.62585e-10	FALSE	0.985762
TSEN54	MRPL38	0.201167	8.62771e-10	FALSE	1.38729
ZDHHC21	ITPR3	0.201161	8.63835e-10	FALSE	1.42966
MCF2L	COL19A1	0.201152	8.65358e-10	FALSE	0.878123
MRPL19	RPS27A	0.201142	8.67002e-10	FALSE	1.30758
THNSL2	GTF3C2	0.201128	8.69466e-10	FALSE	1.33988
N6AMT1	SYT7	0.201118	8.71169e-10	FALSE	1.16933
PRPF40A	CYTL1	0.201117	8.71254e-10	FALSE	1.89732
SLC35E1	CLCN5	0.201077	8.78168e-10	FALSE	0.500131
PSMD1	PSMD1	0.201073	8.78787e-10	FALSE	1.24378
PSMD8	RRAS	0.20105	8.82819e-10	FALSE	0.693452
MRM2	KIAA0040	0.201036	8.85326e-10	FALSE	0.813495
RIC8A	S100A8	0.200974	8.95968e-10	FALSE	0.705538
GYPA	LYG1	0.200938	9.02438e-10	FALSE	1.5165
BICRA	PLK2	0.200926	9.04463e-10	FALSE	1.10698
TRAPPC5	NDUFA11	0.200861	9.16051e-10	FALSE	1.23988
HPR	EMC8	0.200847	9.18524e-10	FALSE	1.43722
DGKI	OR5D13	0.200786	9.29573e-10	FALSE	3.97501
HIVEP1	SMURF2	0.200776	9.31408e-10	FALSE	1.05126
CAMLG	LYRM7	0.20076	9.34324e-10	FALSE	0.821283
JAK1	MIA	0.200696	9.46129e-10	FALSE	3.34273
PHAX	SAP30L	0.200685	9.48071e-10	FALSE	0.740211
MRPL49	PCF11	0.20068	9.49053e-10	FALSE	0.857837
AOC1	NLRP3	0.200678	9.49402e-10	FALSE	1.09403
COX10	KCTD11	0.200601	9.63725e-10	FALSE	1.08993
DNAJC2	HINFP	0.200594	9.65118e-10	FALSE	1.27603
ZNF296	CDK2AP1	0.200562	9.71144e-10	FALSE	1.83016
LIN7C	ZNF830	0.200556	9.72244e-10	FALSE	1.05711
AMOTL1	SLC29A4	0.200554	9.72687e-10	FALSE	1.23135
STX16	IFITM3	0.200529	9.77379e-10	FALSE	1.3307
HSPA9	TNIP1	0.200527	9.77722e-10	FALSE	0.931042
PABIR1	BCOR	0.200524	9.78256e-10	FALSE	1.05018
ZFP36L2	SYNE2	0.200499	9.83211e-10	FALSE	0.608051
ATPSCKMT	ENPP1	0.200404	1.00155e-09	FALSE	0.664863
CEP85	NFKBIE	0.200371	1.00804e-09	FALSE	1.73274
TMEM207	DLG4	0.200366	1.0089e-09	FALSE	1.34164
CDC42BPG	BICDL1	0.200359	1.01038e-09	FALSE	0.568927
CEP131	CHPF	0.200348	1.01255e-09	FALSE	1.81102
POC1A	POC1B	0.200324	1.01732e-09	FALSE	1.21335
GRB10	SHH	0.200319	1.01833e-09	FALSE	1.00276
ZNF679	SMARCD3	0.200286	1.02484e-09	FALSE	1.26275
SPINT4	MTG2	0.200273	1.02746e-09	FALSE	1.43223
TAF9B	ARID3A	0.20026	1.03e-09	FALSE	2.36017
RB1CC1	ITIH2	0.20024	1.03402e-09	FALSE	0.619744
USP38	PRPF38A	0.200172	1.04779e-09	FALSE	1.132
RSAD1	CBR4	0.200148	1.05276e-09	FALSE	0.832152
FCHO1	BSG	0.200134	1.05553e-09	FALSE	1.2579
SNRNP200	CIAO1	0.20012	1.05853e-09	FALSE	1.16311
CD63	SYP	0.200098	1.06314e-09	FALSE	1.44088
ATP5F1B	LCP1	0.200059	1.07117e-09	FALSE	1.11406
PSMB8	PLEKHA1	0.200051	1.07284e-09	FALSE	0.875414
EPC1	PHC1	0.200048	1.07341e-09	FALSE	1.12333
C17orf50	SECISBP2	0.200031	1.07707e-09	FALSE	0.949731
LYRM9	EVI2B	0.200015	1.08028e-09	FALSE	1.12047
DSTN	CHRNA1	0.199989	1.08574e-09	FALSE	2.46203
USP33	APOBEC3D	0.199987	1.08628e-09	FALSE	1.3478
NRP2	TCIRG1	0.199943	1.09549e-09	FALSE	1.51559
NPR1	OR6B3	0.199924	1.09968e-09	FALSE	1.21947
MAST2	RLBP1	0.199869	1.11152e-09	FALSE	11.5549
PLEKHG6	RAPH1	0.199848	1.11592e-09	FALSE	0.791463
FANCG	NUP62CL	0.19983	1.11996e-09	FALSE	1.03015
RAB21	LRRC49	0.199822	1.12164e-09	FALSE	0.86425
ZNF300	TEAD1	0.199797	1.12714e-09	FALSE	0.698912
HHEX	UBE2H	0.199777	1.13149e-09	FALSE	1.22544
NAPB	UBOX5	0.199731	1.1416e-09	FALSE	1.01754
TPI1	CACFD1	0.199709	1.1466e-09	FALSE	0.991577
STEEP1	TMEM60	0.199683	1.15234e-09	FALSE	1.30045
ZNF213	KBTBD8	0.199676	1.15384e-09	FALSE	1.00737
DSG2	CXXC1	0.199651	1.15955e-09	FALSE	1.25875
ESAM	DEFB133	0.199645	1.16099e-09	FALSE	3.16918
CRB3	CSTA	0.199624	1.1656e-09	FALSE	0.480791
XXYLT1	RSAD1	0.199624	1.16567e-09	FALSE	1.10018
PCYT2	PROCR	0.199618	1.16707e-09	FALSE	1.06897
YARS1	ARHGAP15	0.199578	1.17615e-09	FALSE	1.16037
EIF4E3	FUT1	0.199565	1.17916e-09	FALSE	1.04247
DDI2	F2RL1	0.199533	1.18642e-09	FALSE	0.753599
OSTC	CARD8	0.199502	1.19353e-09	FALSE	0.96969
PPP4R3A	NUDT13	0.19946	1.20346e-09	FALSE	1.13772
CHRNB3	PPP2R2A	0.199453	1.20507e-09	FALSE	1.03946
SLC30A1	ADGRG1	0.199434	1.20952e-09	FALSE	1.4633
VGLL1	CEACAM16	0.19921	1.2632e-09	FALSE	1.65379
TBC1D26	PEMT	0.199177	1.27113e-09	FALSE	0.91853
FBL	FBL	0.199144	1.27946e-09	FALSE	1.58148
TIPIN	FEM1B	0.199136	1.28132e-09	FALSE	0.815065
MFN2	RPL11	0.199088	1.29341e-09	FALSE	1.00875
CABP2	FAM118B	0.198986	1.31912e-09	FALSE	1.04635
RAD23A	TIMM13	0.198985	1.31943e-09	FALSE	1.46424
YPEL3	KPNA7	0.198974	1.32219e-09	FALSE	1.94391
ZG16	C1orf116	0.198914	1.33748e-09	FALSE	0.615554
BCL9L	PHLDB2	0.198911	1.33826e-09	FALSE	0.59073
PHGDH	RMND5A	0.198886	1.34477e-09	FALSE	0.925454
INTS2	VMP1	0.198817	1.36307e-09	FALSE	1.46789
ELOVL2	DNMBP	0.198688	1.39743e-09	FALSE	0.822175
YLPM1	CDCA4	0.198671	1.40184e-09	FALSE	2.96311
GSTO1	ZNF804A	0.198671	1.40203e-09	FALSE	1.70177
LSM12	MYO10	0.198668	1.40265e-09	FALSE	1.50974
N4BP3	GSTO2	0.198651	1.40729e-09	FALSE	1.04303
CLNS1A	ALG8	0.198611	1.41829e-09	FALSE	1.58365
MTCH1	RGS12	0.198546	1.43623e-09	FALSE	1.33493
PPP1R7	CXCR4	0.19851	1.44625e-09	FALSE	1.46258
BEND3	BCL2A1	0.198509	1.44652e-09	FALSE	1.523
SBNO1	TGFBI	0.198495	1.45045e-09	FALSE	3.05242
RPS9	NDUFA3	0.198485	1.45322e-09	FALSE	1.2788
SFRP1	MCPH1	0.198466	1.45862e-09	FALSE	0.969426
HLA-DRB5	MRAP	0.19846	1.46016e-09	FALSE	0.151791
SPTBN1	KCNN4	0.198423	1.47083e-09	FALSE	2.07132
ABCB8	LY6K	0.198422	1.47094e-09	FALSE	3.49246
SUN5	ZNF697	0.198375	1.48437e-09	FALSE	1.2762
GADD45GIP1	ANKRD36C	0.198365	1.48723e-09	FALSE	#N/A
ZBTB21	NCS1	0.198292	1.50838e-09	FALSE	0.795938
PDRG1	LTBR	0.198277	1.51266e-09	FALSE	1.44266
RNASE6	COQ6	0.198237	1.52455e-09	FALSE	0.978297
SRP68	UBE2O	0.198223	1.52861e-09	FALSE	1.56407
ZCCHC24	POLL	0.198149	1.5506e-09	FALSE	1.09923
RD3	SEZ6L2	0.198144	1.55188e-09	FALSE	2.58451
PANK3	LCP2	0.198136	1.55425e-09	FALSE	1.30352
ATAD5	COASY	0.198135	1.55475e-09	FALSE	1.25263
ZBTB12	GYPC	0.198052	1.57987e-09	FALSE	0.732065
SCNM1	CD84	0.198037	1.5842e-09	FALSE	1.80441
ADGRL1	CLPP	0.19802	1.58948e-09	FALSE	1.34071
ZFP36	ZNF586	0.198012	1.59206e-09	FALSE	1.08169
ZNF292	MGST2	0.197976	1.60295e-09	FALSE	0.981201
IFNAR1	CXCL11	0.197956	1.60919e-09	FALSE	4.63618
COX7B	COX7B2	0.197913	1.62269e-09	FALSE	43.6026
KLF3	GDF11	0.1979	1.62657e-09	FALSE	2.13283
H2AC16	TP53I3	0.197866	1.63734e-09	FALSE	0.967856
NOSIP	SAP30	0.197829	1.64913e-09	FALSE	1.85249
DNMT3B	PARD6B	0.197789	1.6619e-09	FALSE	0.924769
VIPR1	FAM227A	0.197764	1.66972e-09	FALSE	#N/A
POLR2E	TBC1D2	0.19775	1.67412e-09	FALSE	1.08824
SRRD	RNASE7	0.197719	1.68429e-09	FALSE	1.06246
MDM4	KHDC1	0.197666	1.70164e-09	FALSE	2.16012
COPB2	SLC44A2	0.197658	1.70406e-09	FALSE	0.878231
TRIM33	CFAP161	0.197619	1.71701e-09	FALSE	0.861414
ZCRB1	KIF12	0.197619	1.71711e-09	FALSE	0.721481
CD99	SYAP1	0.19761	1.72008e-09	FALSE	1.17065
TINAGL1	PKP2	0.197599	1.72365e-09	FALSE	0.971286
HBD	ZDHHC13	0.197571	1.73278e-09	FALSE	1.2647
CFC1B	SV2A	0.197538	1.74394e-09	FALSE	2.20258
CEP97	CCDC167	0.197537	1.74427e-09	FALSE	2.37426
APRT	MMP17	0.197512	1.75271e-09	FALSE	3.97683
GGT1	PRODH	0.197486	1.76144e-09	FALSE	1.16327
PROSER2	PROSER2	0.197461	1.77002e-09	FALSE	1.07911
DDA1	SH2B2	0.197406	1.7886e-09	FALSE	1.94661
PCSK7	C1QL3	0.197389	1.79455e-09	FALSE	0.755278
C1orf131	C1orf131	0.197329	1.81538e-09	FALSE	1.6307
SNAPC4	CARD19	0.197308	1.82252e-09	FALSE	1.48816
RNF125	IER3IP1	0.197247	1.84422e-09	FALSE	1.16827
MRTFB	RAET1L	0.197159	1.87549e-09	FALSE	1.32772
DDX49	RFXANK	0.197142	1.88154e-09	FALSE	1.60616
QKI	NHSL1	0.197124	1.88801e-09	FALSE	0.788943
CWC22	PON3	0.19712	1.88945e-09	FALSE	0.455005
[truncated: 7,025 more rows]

## Sheet: e
	ΔCDS2 lethality within type (%)	CDS1 below log2(TPM+1) of 1.5 (%)
Bladder	17.2414	24.1379
Blood	58.7629	90.7216
Bone	24	48
Brain	39.1304	72.8261
Breast	7.5	20
Colorectal	10	8
Esophagus	10.7143	10.7143
Eye	71.4286	85.7143
Gallbladder	50	75
Head & Neck	0	6.52174
Kidney	25	50
Liver and bile duct	17.6471	41.1765
Lung	28.6885	40.9836
Ovarian	18.8679	30.1887
Pancreatic	21.4286	30.9524
Prostate	0	0
Skin	37.5	85.9375
Soft tissue	51.1111	88.8889
Stomach	10.3448	27.5862
Thyroid	50	62.5
Uterus	11.1111	17.7778

## Sheet: f
Patient code	OS	OS.time	CDS1 expression quartile			Ratio	95% CI of ratio
2803	1	792	bottom		Hazard Ratio (logrank)	1.9	1.715 to 2.106
2805	1	577	bottom			P-value summary
2807	1	181	bottom		Log-rank (Mantel-Cox) test	<0.0001
2812	1	366	bottom
2816	1	245	bottom
2820	1	0	bottom
2828	0	2284	bottom
2832	1	365	bottom
2835	0	1673	bottom
2839	1	486	bottom
2844	1	122	bottom
2853	1	89	bottom
2855	1	212	bottom
2856	1	150	bottom
2863	1	31	bottom
2865	1	61	bottom
2867	1	184	bottom
2870	1	153	bottom
2875	0	212	bottom
2879	0	245	bottom
2885	1	214	bottom
2890	1	0	bottom
2899	1	671	bottom
2901	0	59	bottom
2903	1	0	bottom
2909	0	30	bottom
2914	0	792	bottom
2915	1	0	bottom
2919	0	61	bottom
2937	1	215	bottom
2954	0	1492	bottom
2955	1	489	bottom
2959	1	489	bottom
2969	0	1127	bottom
2983	1	335	bottom
2993	1	761	bottom
3007	0	1581	bottom
3009	1	577	bottom
2896	1	214	bottom
2952	1	31	bottom
2981	0	487	bottom
A25Z	0	655	bottom
A5DP	1	550	bottom
AAEB	0	478	bottom
A5GL	0	3826	bottom
2931	1	0	bottom
2932	0	0	bottom
A2KB	1	596	bottom
2806	1	945	bottom
2823	1	0	bottom
2888	0	334	bottom
2949	0	699	bottom
2860	1	427	bottom
2819	0	2496	bottom
2889	0	304	bottom
2884	1	731	bottom
2929	1	123	bottom
A12J	0	570	bottom
2846	1	1402	bottom
A25U	0	1636	bottom
3000	0	1249	bottom
2841	1	1401	bottom
2988	1	30	bottom
A5KH	1	619	bottom
3006	1	485	bottom
2977	1	31	bottom
2970	1	305	bottom
2990	0	457	bottom
2822	1	973	bottom
2808	0	2861	bottom
2858	1	577	bottom
A9QD	0	366	bottom
2980	0	699	bottom
2972	1	30	bottom
2942	0	641	bottom
A3CJ	0	594	bottom
3012	0	1887	bottom
A7M7	0	361	bottom
2994	0	1798	bottom
2877	0	638	bottom
A3A4	1	612	bottom
A1EE	1	349	bottom
2992	1	1706	bottom
2904	1	517	bottom
A520	0	229	bottom
2862	0	1430	bottom
A6B7	0	1143	bottom
A2HS	1	688	bottom
2913	0	1216	bottom
2843	1	215	bottom
A2GT	0	1365	bottom
2916	0	882	bottom
2979	0	671	bottom
2963	1	1642	bottom
A4U4	0	1197	bottom
2845	1	304	bottom
2941	1	0	bottom
A9D4	0	395	bottom
2939	0	455	bottom
2886	0	181	bottom
6907	1	595	bottom
A4NF	0	942	bottom
2982	0	150	bottom
AAW1	0	1989	bottom
2881	0	393	bottom
A6UC	0	671	bottom
2836	1	518	bottom
2815	1	822	bottom
2998	1	31	bottom
AACK	0	9	bottom
2851	1	242	bottom
2837	1	0	bottom
2818	1	303	bottom
A2JE	1	841	bottom
AB01	0	403	bottom
2965	1	335	bottom
A19B	1	2993	bottom
2869	0	243	bottom
2834	1	245	bottom
2813	1	31	bottom
A4EK	0	42	bottom
A8ZY	1	1506	bottom
2999	0	1735	bottom
A17X	1	907	bottom
2868	1	151	bottom
A7IL	1	278	bottom
2871	0	153	bottom
2895	1	153	bottom
A3CG	0	673	bottom
AACS	0	1804	bottom
A4Y5	1	8	bottom
2978	0	699	bottom
A6BB	0	1105	bottom
AACE	0	2184	bottom
2924	0	90	bottom
2991	0	1826	bottom
3008	1	822	bottom
A8GI	1	1780	bottom
AA46	0	756	bottom
A42W	0	1891	bottom
A4ZP	1	2486	bottom
2811	1	243	bottom
AAV5	0	354	bottom
3011	0	1885	bottom
2842	1	0	bottom
A48R	0	805	bottom
A9H4	0	1452	bottom
A8GV	1	5101	bottom
AAE1	0	552	bottom
2897	0	243	bottom
2859	1	304	bottom
A29E	0	1940	bottom
AAV0	0	476	bottom
2967	0	1035	bottom
A9TT	0	1163	bottom
2830	1	275	bottom
A11A	0	79	bottom
2848	1	455	bottom
A3AH	1	4222	bottom
A2JD	1	361	bottom
2861	1	0	bottom
A11B	1	14	bottom
2976	1	915	bottom
A29Q	1	2030	bottom
A5SL	0	621	bottom
A9CD	1	1386	bottom
A9HR	1	2694	bottom
A42Z	0	441	bottom
A262	0	4255	bottom
A69I	0	387	bottom
A8ZT	0	359	bottom
2984	0	1157	bottom
2810	1	31	bottom
A8LL	1	650	bottom
A9FW	0	248	bottom
A75H	0	747	bottom
AACJ	0	2102	bottom
2874	0	396	bottom
A48P	0	1400	bottom
A1X3	0	551	bottom
A4FB	1	813	bottom
A3DL	0	769	bottom
A1ZG	1	295	bottom
2934	0	28	bottom
A2M7	1	877	bottom
A2GM	0	2296	bottom
3002	1	1431	bottom
2966	1	854	bottom
A3R1	0	685	bottom
A6M4	0	22	bottom
2950	0	306	bottom
2986	1	212	bottom
A4F4	1	2028	bottom
2814	1	792	bottom
A8GQ	1	884	bottom
2825	1	212	bottom
A1YY	1	6953	bottom
A3AG	1	1265	bottom
AA3S	0	2950	bottom
A17Y	1	828	bottom
2996	0	1581	bottom
A42H	1	426	bottom
A7U8	0	847	bottom
A5YA	0	15	bottom
A89C	0	210	bottom
AAAM	1	46	bottom
AAVY	0	1970	bottom
A81I	0	679	bottom
2833	1	456	bottom
A7EN	0	923	bottom
A769	1	1070	bottom
A6L9	0	1109	bottom
A2GR	1	1301	bottom
2849	0	2220	bottom
2898	0	393	bottom
A9CG	0	341	bottom
A73A	0	728	bottom
A9H1	1	1229	bottom
A48O	0	1605	bottom
AADD	0	1231	bottom
2817	1	273	bottom
A20B	0	4070	bottom
A48U	0	3310	bottom
A2JA	0	3514	bottom
2964	0	1277	bottom
2840	1	28	bottom
2821	1	822	bottom
A73D	0	693	bottom
A29X	1	545	bottom
A9TX	0	1373	bottom
2912	1	274	bottom
AAEI	0	1531	bottom
A2MQ	1	1315	bottom
A9CE	0	1241	bottom
A3UE	1	1061	bottom
A4NV	0	2398	bottom
A2JK	1	368	bottom
A3A2	1	2131	bottom
A29L	1	79	bottom
8531	0	383	bottom
A1ZC	1	10870	bottom
2900	1	184	bottom
A180	1	2889	bottom
A8XZ	1	1722	bottom
A7IK	1	262	bottom
AACV	0	1531	bottom
2873	0	273	bottom
A1ZY	1	824	bottom
A7H5	0	611	bottom
A1I7	0	2703	bottom
A2GO	0	3857	bottom
A5SM	0	520	bottom
A82B	0	390	bottom
A6Z2	0	3079	bottom
A8ZX	0	1089	bottom
A7CX	0	385	bottom
A3UA	1	325	bottom
5262	1	103	bottom
A7WA	0	1092	bottom
A3Y7	1	326	bottom
2936	0	59	bottom
A3J4	1	3869	bottom
A2A2	0	1814	bottom
8041	0	1081	bottom
2920	1	366	bottom
A4XK	1	708	bottom
A3U7	1	1552	bottom
AACX	0	170	bottom
AAD0	0	137	bottom
A20I	1	412	bottom
A8OO	1	245	bottom
2872	0	638	bottom
A4D4	0	1581	bottom
AAA4	0	760	bottom
A51T	0	818	bottom
2917	0	1216	bottom
AAW3	0	1633	bottom
A3L4	1	1061	bottom
2971	1	792	bottom
A4U7	1	317	bottom
A3UD	0	1534	bottom
3001	0	1581	bottom
A29A	1	1927	bottom
A4AJ	1	767	bottom
A42Y	1	721	bottom
A7IF	1	649	bottom
A2JL	0	5219	bottom
AAEA	0	575	bottom
AAZY	0	405	bottom
A3ER	0	1115	bottom
A5ES	0	490	bottom
A3MV	0	1378	bottom
A3C6	1	1766	bottom
A3OT	0	301	bottom
A4P0	1	326	bottom
A1I0	1	620	bottom
A2MM	1	5107	bottom
A1Q8	1	854	bottom
A48J	1	296	bottom
AAD6	0	672	bottom
2866	1	153	bottom
2908	1	31	bottom
A3NJ	0	947	bottom
A48L	1	738	bottom
A2QQ	0	729	bottom
AAEH	0	784	bottom
A3AE	0	1658	bottom
A5EP	0	335	bottom
AAP6	0	325	bottom
2925	1	243	bottom
2985	1	273	bottom
A3J5	1	1124	bottom
A8YO	0	562	bottom
A9QC	0	425	bottom
A85I	0	362	bottom
A19F	1	802	bottom
A95V	0	2193	bottom
A1PV	0	14	bottom
A1Q0	0	831	bottom
A2OS	1	368	bottom
A3U9	1	456	bottom
A9I0	0	1096	bottom
6906	1	6425	bottom
3005	0	2100	bottom
A6H1	0	431	bottom
AAD5	0	1345	bottom
A8K6	0	546	bottom
2938	1	304	bottom
A8GE	0	804	bottom
A7SK	0	472	bottom
2857	1	306	bottom
A6G5	0	512	bottom
A8LN	0	772	bottom
A8GM	1	3259	bottom
AAUZ	0	480	bottom
A1HY	0	4407	bottom
A8HU	1	344	bottom
A8TC	0	1339	bottom
AACY	0	1450	bottom
AAVP	0	2752	bottom
8047	0	126	bottom
A8RT	0	839	bottom
A9VG	0	328	bottom
AB2Q	0	2030	bottom
A5DX	0	640	bottom
A3LS	1	275	bottom
AA9E	0	838	bottom
2995	0	1551	bottom
2987	1	184	bottom
A198	1	1544	bottom
A971	0	831	bottom
AA21	1	3195	bottom
A1Q1	1	504	bottom
A2GD	1	10346	bottom
2882	1	365	bottom
A10Z	1	34	bottom
A7EF	1	648	bottom
AACH	1	195	bottom
A2JP	0	1812	bottom
A5EQ	0	323	bottom
A6EG	1	698	bottom
8000	0	972	bottom
A4NJ	0	928	bottom
A7PZ	0	6	bottom
A4NI	0	816	bottom
A19T	1	270	bottom
A5ER	0	327	bottom
A3CI	0	180	bottom
8042	0	946	bottom
A5SK	0	744	bottom
A7RM	0	1116	bottom
A4FD	1	2454	bottom
AB3T	1	414	bottom
A68N	0	788	bottom
A2MD	1	1438	bottom
A75C	0	291	bottom
A6FS	0	220	bottom
A4Z6	1	561	bottom
A3JL	0	303	bottom
A9CF	0	2412	bottom
A3I1	1	247	bottom
A3CH	0	780	bottom
A4EH	0	819	bottom
A9FU	0	0	bottom
AAEK	0	1067	bottom
A3M6	0	688	bottom
A3AB	0	3733	bottom
AA0U	0	327	bottom
A29B	1	2588	bottom
A73E	0	44	bottom
A116	1	1622	bottom
A2MU	0	1620	bottom
A9HZ	0	1170	bottom
AADO	0	453	bottom
A2A6	0	2620	bottom
A4Z5	0	218	bottom
AA47	1	556	bottom
A19G	0	9188	bottom
AAP1	0	409	bottom
AA1Q	1	2101	bottom
A3DN	0	717	bottom
2854	1	366	bottom
A3A5	1	3125	bottom
A5GT	0	487	bottom
A9HU	0	768	bottom
A7CQ	0	298	bottom
A19J	1	196	bottom
AACW	0	1424	bottom
AACA	0	2301	bottom
A29C	1	2402	bottom
2927	1	90	bottom
A7Q1	1	248	bottom
A7M8	0	430	bottom
A1PU	0	387	bottom
A8GN	0	4897	bottom
A1ZU	1	808	bottom
A29H	0	1966	bottom
A881	0	1065	bottom
A1ZH	1	996	bottom
A7B5	0	398	bottom
A19M	1	1857	bottom
A2A5	1	1195	bottom
A23T	1	160	bottom
A199	1	279	bottom
A264	1	3587	bottom
A44P	0	741	bottom
A9HY	0	314	bottom
AA2H	0	1077	bottom
A7IE	1	217	bottom
A4F0	0	2367	bottom
2973	1	609	bottom
A1Z4	1	854	bottom
AAV2	0	372	bottom
A3PN	0	3080	bottom
A1ZT	0	1617	bottom
A8GB	1	938	bottom
A9TQ	0	982	bottom
A5V2	0	56	bottom
A73B	1	283	bottom
A3R5	0	1124	bottom
A1EJ	1	1005	bottom
A3CF	1	746	bottom
AADS	0	474	bottom
A840	0	854	bottom
A8C5	0	1547	bottom
A8YC	1	1059	bottom
AB2E	0	541	bottom
A1I8	1	1640	bottom
A4Z2	1	190	bottom
A1I2	1	5370	bottom
A82F	0	427	bottom
A7K8	0	906	bottom
2911	0	1186	bottom
A1ZF	1	470	bottom
A29M	0	1729	bottom
A6C8	0	62	bottom
A9TZ	0	765	bottom
A8GD	0	718	bottom
A5UM	0	779	bottom
A2JG	1	3453	bottom
A4D6	0	1334	bottom
A2JN	1	2022	bottom
A1YX	1	1478	bottom
AADB	0	1242	bottom
AA9Y	0	370	bottom
A17Z	1	263	bottom
A26A	1	988	bottom
A1Z3	1	636	bottom
A8S7	1	412	bottom
A25V	0	860	bottom
A7EM	0	1892	bottom
A960	0	804	bottom
A69P	0	478	bottom
AB2O	0	2619	bottom
A5QS	1	1941	bottom
A9TW	0	1617	bottom
A74L	0	336	bottom
A266	1	308	bottom
A1ZK	1	728	bottom
A3UC	0	2085	bottom
AADU	0	554	bottom
A1JX	1	216	bottom
A9HQ	0	2085	bottom
A973	0	1108	bottom
A2J7	1	3136	bottom
A9GT	1	1624	bottom
A3Z3	0	678	bottom
A73C	0	701	bottom
A9H9	0	697	bottom
A4U8	0	1487	bottom
A1ZZ	1	822	bottom
AADV	0	574	bottom
A3TU	1	1691	bottom
A4U3	0	3708	bottom
A3MO	1	284	bottom
A29R	0	440	bottom
A4F2	1	1525	bottom
A3A9	1	931	bottom
A149	0	1663	bottom
A29V	1	787	bottom
A9H0	0	3675	bottom
2956	1	183	bottom
A10S	1	1423	bottom
A9TY	0	3333	bottom
A23B	1	1852	bottom
A193	1	955	bottom
A19H	1	4634	bottom
A6EA	0	766	bottom
5417	0	155	bottom
A8TF	1	693	bottom
A6R0	1	608	bottom
A8K1	0	1492	bottom
A2MJ	1	2927	bottom
A8LF	0	799	bottom
A2M6	0	3932	bottom
A5GN	0	4129	bottom
A3A1	1	233	bottom
A3ES	1	7514	bottom
A5NP	0	0	bottom
A2MP	0	7563	bottom
AA3V	0	486	bottom
A1JW	0	111	bottom
A9ET	0	1362	bottom
A8VG	1	1970	bottom
A19C	1	1487	bottom
A1Q3	1	507	bottom
2933	1	122	bottom
A19E	1	396	bottom
A3U8	1	138	bottom
A95Y	1	430	bottom
2824	1	30	bottom
A3F2	1	1032	bottom
A8GS	1	3564	bottom
A182	1	447	bottom
A2GS	1	2470	bottom
3652	1	1062	bottom
A430	0	0	bottom
A51J	0	4414	bottom
AAAQ	0	510	bottom
A6QZ	1	352	bottom
A4VU	1	442	bottom
A5SH	0	1643	bottom
A72Z	0	354	bottom
A6M5	0	15	bottom
A8K5	1	1860	bottom
A51E	0	5318	bottom
A39W	1	827	bottom
A1ZA	1	843	bottom
A3AA	0	3781	bottom
A7MB	0	601	bottom
A1Z0	1	6164	bottom
A86F	0	553	bottom
A4NB	0	989	bottom
A6E9	0	301	bottom
A2MG	1	3139	bottom
A9E8	1	808	bottom
A6EC	0	2359	bottom
6909	1	3553	bottom
5209	0	442	bottom
A2J0	1	295	bottom
AAE6	0	141	bottom
A984	1	1396	bottom
AAE4	0	608	bottom
A3A7	1	419	bottom
A2MS	0	4942	bottom
A3J3	1	5237	bottom
A4D9	0	1739	bottom
A9QB	0	11217	bottom
A195	1	1078	bottom
A8ZQ	0	1923	bottom
A8ZR	1	274	bottom
A4IS	0	774	bottom
A5GR	0	5424	bottom
AAP4	0	335	bottom
AAN7	1	565	bottom
6325	0	1581	bottom
A4S1	0	820	bottom
5304	1	1251	bottom
A8GJ	0	7342	bottom
A66Y	1	296	bottom
A7CW	0	791	bottom
A2ML	1	6590	bottom
A51N	0	688	bottom
A824	0	6940	bottom
A7MD	1	52	bottom
A2JH	0	1280	bottom
A9VC	0	407	bottom
AAP0	0	454	bottom
A3DM	0	601	bottom
6326	0	2131	bottom
A3JA	1	1618	bottom
A73G	0	3478	bottom
A2A0	1	1424	bottom
A4NL	0	1711	bottom
A23Z	1	846	bottom
A2JO	0	2010	bottom
A86M	0	487	bottom
A2MH	1	516	bottom
A26C	1	821	bottom
A4Y8	1	378	bottom
A84J	0	735	bottom
A2M5	1	659	bottom
A68B	0	727	bottom
A71P	0	771	bottom
A2GK	0	1665	bottom
A5DL	1	1142	bottom
A4F8	1	5318	bottom
A7VC	0	1	bottom
A9GY	1	757	bottom
A9EY	0	837	bottom
A9SD	1	1807	bottom
A2OG	0	7	bottom
A9GV	1	2532	bottom
A10Y	1	711	bottom
A8XX	1	1164	bottom
A5RG	0	519	bottom
A3CK	0	585	bottom
4213	0	604	bottom
A119	1	223	bottom
A9F8	0	597	bottom
A4QT	1	283	bottom
A8VF	0	3406	bottom
A7RW	1	821	bottom
A51K	0	1002	bottom
A5JB	1	551	bottom
A84M	0	754	bottom
A7DS	0	719	bottom
A10R	1	308	bottom
AA1D	0	449	bottom
A2J8	1	1992	bottom
A8BU	1	1116	bottom
A8XY	1	1991	bottom
AAV1	1	359	bottom
2523	1	489	bottom
AAEE	0	810	bottom
A1QA	0	2765	bottom
A7QS	0	706	bottom
A20F	0	2785	bottom
A2MK	0	5487	bottom
A7J0	0	609	bottom
A51B	0	931	bottom
A19D	1	383	bottom
A3F8	0	1319	bottom
A5DO	1	2464	bottom
A6LP	1	78	bottom
A5W3	1	384	bottom
A5UN	0	1792	bottom
A4LM	1	158	bottom
8427	0	30	bottom
A8CH	0	714	bottom
A1Q6	1	2184	bottom
A4U2	1	1791	bottom
A5GU	0	3808	bottom
A7TA	0	2565	bottom
AACF	1	365	bottom
A5VB	1	1478	bottom
A2GN	1	3106	bottom
A97M	0	414	bottom
A729	0	6716	bottom
A5GS	0	553	bottom
A9EA	0	1348	bottom
A2MF	1	8174	bottom
AADG	0	1145	bottom
A263	1	467	bottom
A8ZO	0	2145	bottom
AA3P	0	439	bottom
A459	0	910	bottom
A7IS	1	241	bottom
A26S	0	608	bottom
A6C9	0	480	bottom
A2MI	1	6225	bottom
2838	1	365	bottom
A728	0	583	bottom
A8JL	0	600	bottom
A2JF	0	1888	bottom
AACC	1	1685	bottom
A3PL	0	1010	bottom
A85J	0	360	bottom
AB2L	0	2007	bottom
A2M8	1	601	bottom
A3MR	0	3151	bottom
A1ZD	1	1628	bottom
A75X	1	9061	bottom
A43Z	0	1126	bottom
A7US	0	706	bottom
A9GX	0	2442	bottom
A4AK	0	1590	bottom
A9EZ	0	599	bottom
A1A1	0	3196	bottom
A6HO	0	749	bottom
A6RV	0	158	bottom
A4BB	0	132	bottom
A265	0	2948	bottom
AAOU	0	476	bottom
8046	0	751	bottom
A9GW	1	1271	bottom
2569	0	13	bottom
4770	1	329	bottom
A1ZJ	1	1441	bottom
AADN	0	898	bottom
A51H	0	1714	bottom
A6YS	0	2381	bottom
AACB	0	2324	bottom
A2GL	0	2423	bottom
7491	0	2078	bottom
A1I4	1	1093	bottom
AAA3	0	651	bottom
A11C	0	662	bottom
A2MN	1	1446	bottom
A9HX	0	1303	bottom
AB2X	1	404	bottom
A113	0	2425	bottom
A51R	0	1941	bottom
AAW0	0	2015	bottom
A4ZQ	0	12	bottom
A6WN	0	805	bottom
3653	1	442	bottom
A693	0	10	bottom
A8C2	0	1070	bottom
A72W	0	317	bottom
2521	1	510	bottom
7469	1	351	bottom
A7EL	0	2291	bottom
A4F5	1	874	bottom
5258	1	129	bottom
A8XS	0	2579	bottom
A8BP	0	428	bottom
A4O0	1	185	bottom
A8GP	0	4646	bottom
A1ZP	1	2273	bottom
A5NA	0	298	bottom
A7MF	1	214	bottom
2935	1	61	bottom
A3Y6	0	126	bottom
A9HA	1	36	bottom
A1Z7	1	237	bottom
A6BL	1	333	bottom
A7WD	0	938	bottom
A3A8	1	11	bottom
A8XO	1	363	bottom
A7R8	1	961	bottom
5416	0	204	bottom
A3JD	1	832	bottom
7637	0	1219	bottom
A8GK	0	5177	bottom
A7UY	0	450	bottom
A4OY	0	977	bottom
6709	1	370	bottom
2948	1	580	bottom
A3C7	0	1429	bottom
6221	0	1000	bottom
A4NP	0	3308	bottom
A1HV	0	2329	bottom
A5DK	0	3740	bottom
A95X	0	2249	bottom
A6JB	0	1	bottom
A7YS	1	466	bottom
A1IA	1	2005	bottom
2826	1	731	bottom
A51F	0	1695	bottom
A9E9	0	1246	bottom
A3JB	0	6138	bottom
A495	0	1	bottom
A2MC	1	1871	bottom
A185	1	151	bottom
AAW2	0	1855	bottom
A10T	1	837	bottom
A8C4	1	628	bottom
4943	1	1106	bottom
A5EO	0	703	bottom
A5VV	0	214	bottom
A1HW	0	820	bottom
A6IA	1	224	bottom
A6CW	0	414	bottom
A6B8	1	485	bottom
A57I	1	20	bottom
A123	0	219	bottom
A3JH	0	4086	bottom
A2MR	0	4088	bottom
4858	1	2105	bottom
A2GI	0	1482	bottom
A1EK	1	558	bottom
6324	1	1252	bottom
5396	0	1631	bottom
A3Z4	1	519	bottom
A1ZS	0	4526	bottom
2483	0	466	bottom
A6I6	0	3	bottom
A3AD	1	875	bottom
AB2Z	0	1533	bottom
A66B	0	1279	bottom
A5EU	0	0	bottom
A88A	1	82	bottom
A5SG	0	2076	bottom
4928	1	94	bottom
A3OV	1	2448	bottom
A8K4	0	614	bottom
A5OG	1	383	bottom
A9HV	1	437	bottom
A3KF	0	8	bottom
A9U4	1	391	bottom
A4MT	0	1164	bottom
A6HN	1	58	bottom
A9WC	0	2022	bottom
AAPG	0	486	bottom
A1ED	0	2301	bottom
AA8M	0	6	bottom
211	1	360	bottom
A6IB	0	648	bottom
A8YE	0	3176	bottom
A6X4	0	442	bottom
A68Q	0	22	bottom
A74O	0	3	bottom
A19Q	1	1548	bottom
A2GE	0	5286	bottom
AB2P	1	367	bottom
A197	1	424	bottom
745	1	239	bottom
A871	1	272	bottom
A5NQ	0	0	bottom
5135	1	270	bottom
A8VD	0	3964	bottom
A1PZ	0	853	bottom
A982	0	495	bottom
A89Z	0	623	bottom
A2NH	0	1264	bottom
6396	1	2286	bottom
5133	0	452	bottom
6692	1	561	bottom
5394	0	8	bottom
A6QH	0	2203	bottom
A3MU	0	1209	bottom
A7ET	0	463	bottom
A9HT	0	1665	bottom
2847	1	608	bottom
A5TW	0	760	bottom
A730	0	333	bottom
A2ME	1	3141	bottom
A19P	1	4930	bottom
A3M5	1	180	bottom
A2J6	1	1321	bottom
A98G	1	630	bottom
A985	0	1184	bottom
4925	1	146	bottom
A194	1	1354	bottom
A8KB	0	1354	bottom
AAOX	0	444	bottom
7634	0	467	bottom
A4XD	0	1210	bottom
A9F4	0	634	bottom
AA54	1	590	bottom
A19W	1	4507	bottom
A29P	0	1716	bottom
A84I	0	854	bottom
7606	0	526	bottom
A3F3	1	319	bottom
A6TX	0	1245	bottom
A1Q9	1	961	bottom
A70O	0	111	bottom
A4MU	0	326	bottom
AAPD	0	20	bottom
A2HC	0	1044	bottom
A42K	1	394	bottom
A20H	1	5118	bottom
A2J1	0	2901	bottom
A6J3	0	677	bottom
A2J9	1	723	bottom
A9EQ	1	455	bottom
A83X	0	939	bottom
A7IG	1	299	bottom
A5VE	0	499	bottom
A7EU	0	721	bottom
A118	0	3437	bottom
A2NG	1	1490	bottom
A44R	1	315	bottom
A669	1	919	bottom
A19N	1	1341	bottom
A6TU	0	2650	bottom
A29N	1	566	bottom
A7D4	0	1098	bottom
A7RG	0	599	bottom
AA1W	0	6666	bottom
A5SI	1	768	bottom
A1ZW	0	1505	bottom
A700	0	978	bottom
A6QC	0	3491	bottom
A8TD	0	1030	bottom
187	1	828	bottom
A6UA	1	178	bottom
616	1	448	bottom
A74K	0	467	bottom
AA3K	0	253	bottom
A7J2	0	62	bottom
A82C	0	17	bottom
AACZ	1	171	bottom
A1EG	1	1372	bottom
A7XO	0	427	bottom
AA3C	1	211	bottom
A7RS	0	0	bottom
A3JE	0	1562	bottom
A48G	1	605	bottom
A1I1	0	6768	bottom
A4RV	0	2042	bottom
A44A	0	5299	bottom
A7W8	1	804	bottom
A1ZE	1	1413	bottom
A6BA	0	2515	bottom
A8Y0	1	688	bottom
125	1	1448	bottom
4415	1	91	bottom
AA9O	1	549	bottom
A1I5	0	4107	bottom
2572	1	406	bottom
A7RN	0	1026	bottom
A5SE	1	401	bottom
5418	1	83	bottom
A19S	0	1505	bottom
A41A	0	262	bottom
A5BX	1	173	bottom
7855	0	585	bottom
A6S7	0	638	bottom
6691	0	1257	bottom
A10X	1	770	bottom
A8CE	0	1191	bottom
A2D6	1	767	bottom
A3J8	1	1044	bottom
A2QH	0	1005	bottom
A1KU	1	427	bottom
A9HL	1	599	bottom
A9HJ	0	1104	bottom
AAZ8	0	396	bottom
A9RF	0	1949	bottom
A4EO	0	591	bottom
A3ML	1	422	bottom
A7ER	1	1466	bottom
A624	0	378	bottom
A74X	0	438	bottom
4932	1	1458	bottom
A6BH	0	821	bottom
A2OH	1	2004	bottom
A9TV	0	730	bottom
A7YW	1	1120	bottom
AB3O	1	1302	bottom
A553	0	226	bottom
A7WC	0	1379	bottom
A7YI	1	111	bottom
A64Q	0	182	bottom
5132	0	286	bottom
A6MO	0	993	bottom
A148	0	4609	bottom
8322	0	758	bottom
A1KW	1	995	bottom
A8BZ	1	200	bottom
A7T8	1	4229	bottom
A6CU	0	451	bottom
A8YX	1	17	bottom
A86K	0	405	bottom
2102	1	197	bottom
AAVR	0	2513	bottom
A4Y0	1	771	bottom
A75E	0	507	bottom
A735	0	292	bottom
A64S	0	835	bottom
A95Z	0	396	bottom
A24D	0	645	bottom
A29D	1	425	bottom
A3R3	1	366	bottom
A3CE	1	1832	bottom
A7U9	0	571	bottom
A7RU	0	1032	bottom
AAP7	0	318	bottom
A84T	0	724	bottom
A6QU	0	408	bottom
A7R3	0	3013	bottom
A8JO	0	330	bottom
A2A1	0	3527	bottom
871	1	880	bottom
A3A6	1	3258	bottom
5303	1	2052	bottom
2565	1	506	bottom
A70N	0	43	bottom
A9U3	0	3394	bottom
789	1	342	bottom
A5GO	0	4195	bottom
A7RI	0	62	bottom
A70J	0	399	bottom
A4D5	0	1299	bottom
A6UB	0	3761	bottom
AB2W	0	3238	bottom
A4NK	1	1210	bottom
5204	1	454	bottom
A65X	0	482	bottom
A3RK	0	363	bottom
A4QW	0	2457	bottom
A8CB	0	3	bottom
A5J8	1	579	bottom
8062	0	679	bottom
1390	1	772	bottom
6690	0	1294	bottom
A1Q4	0	3408	bottom
A2GH	0	6699	bottom
AAAT	0	17	bottom
8320	0	1217	bottom
A6ML	0	2860	bottom
A95T	0	1927	bottom
A8GC	1	2421	bottom
A9TA	0	1496	bottom
A7U0	0	398	bottom
A41W	0	356	bottom
6848	0	224	bottom
178	1	2681	bottom
619	1	1062	bottom
A8GL	1	2711	bottom
8693	0	132	bottom
A9HI	0	1521	bottom
A267	1	1960	bottom
A9CZ	0	706	bottom
A3RQ	1	1129	bottom
A1EB	0	2017	bottom
A694	0	21	bottom
6399	1	2000	bottom
A19L	1	4000	bottom
1753	0	37	bottom
A8JB	0	133	bottom
A1QB	0	2912	bottom
A7QX	0	564	bottom
A2J4	0	2408	bottom
A6WO	0	566	bottom
7018	1	933	bottom
5775	1	62	bottom
A3UF	1	2599	bottom
A6X8	0	509	bottom
A9VF	0	440	bottom
A3TV	0	411	bottom
A9F2	0	734	bottom
A9QH	1	540	bottom
A8XQ	1	146	bottom
A9W5	0	392	bottom
A5F1	0	179	bottom
A825	1	1917	bottom
1837	1	427	bottom
A8JK	0	661	bottom
A9GS	1	724	bottom
A2OT	0	2057	bottom
A4MX	0	569	bottom
A2JC	0	2639	bottom
A8XE	1	954	bottom
A6X3	0	313	bottom
A6RT	0	528	bottom
A3LW	0	4150	bottom
A23U	1	2324	bottom
2559	1	150	bottom
A8BL	0	1373	bottom
A9H3	0	1516	bottom
A3YN	0	2828	bottom
AA1R	1	3379	bottom
A4NG	1	802	bottom
A2ND	1	710	bottom
1825	1	232	bottom
5208	1	544	bottom
AA8N	0	44	bottom
5318	1	2379	bottom
A9HP	1	1627	bottom
174	1	98	bottom
A3XB	0	796	bottom
A8QN	0	0	bottom
A8L7	0	2133	bottom
8563	0	860	bottom
5141	0	968	bottom
A26D	1	1460	bottom
A84Q	0	772	bottom
A820	1	309	bottom
4698	1	42	bottom
A7YJ	1	592	bottom
A6GY	0	32	bottom
8043	0	965	bottom
8061	0	832	bottom
2526	1	87	bottom
5414	0	273	bottom
A7CR	1	313	bottom
AA1V	1	1280	bottom
5322	1	3978	bottom
A6YC	0	246	bottom
7602	0	908	bottom
A6BE	0	881	bottom
A7UA	0	1164	bottom
A4RA	1	1591	bottom
A67I	0	922	bottom
A5NO	0	20	bottom
6401	1	2660	bottom
A6U9	0	2918	bottom
A737	0	372	bottom
A76Y	0	471	bottom
7692	0	90	bottom
A5DN	1	1175	bottom
A23R	0	2271	bottom
129	1	1024	bottom
A5UC	1	347	bottom
A3NK	0	505	bottom
A76L	1	814	bottom
2557	1	33	bottom
A7UU	0	417	bottom
5468	1	59	bottom
AADL	0	636	bottom
157	1	97	bottom
A829	0	1127	bottom
A8BH	1	439	bottom
A8YD	1	1103	bottom
A98E	0	1916	bottom
A67W	0	604	bottom
7468	0	203	bottom
A5VA	1	550	bottom
A3K8	0	4845	bottom
A4NN	1	899	bottom
A3M4	0	2615	bottom
A9EF	0	1165	bottom
A2NF	1	877	bottom
A3M9	1	300	bottom
A5UL	0	891	bottom
7294	0	2869	bottom
A61B	0	533	bottom
A9E7	1	415	bottom
A1HT	1	101	bottom
A75K	0	368	bottom
2638	1	766	bottom
A3C8	0	1409	bottom
8404	1	325	bottom
A5V9	1	1424	bottom
AB2G	0	478	bottom
A77W	0	584	bottom
A8ZN	0	1794	bottom
A4QX	1	838	bottom
7301	1	788	bottom
A8BJ	1	284	bottom
8182	0	416	bottom
A9E5	0	2499	bottom
A8R8	0	1598	bottom
6406	1	512	bottom
A97Y	1	144	bottom
AA8Q	1	636	bottom
A1EA	0	2415	bottom
AAV4	1	27	bottom
A6BF	0	972	bottom
A98F	1	536	bottom
5142	0	1943	bottom
A84C	1	492	bottom
A8KI	1	1113	bottom
A9FS	0	211	bottom
210	1	225	bottom
A112	1	153	bottom
A3F5	1	6873	bottom
A5EZ	0	70	bottom
A5FP	1	454	bottom
184	1	2126	bottom
A7UV	0	566	bottom
A42X	0	3765	bottom
7471	0	4	bottom
A73M	0	1806	bottom
644	1	384	bottom
A75O	0	935	bottom
A3OS	0	638	bottom
A7MA	0	848	bottom
A7WV	0	849	bottom
7857	0	7	bottom
A7IH	0	365	bottom
7472	0	1	bottom
A3ET	1	2829	bottom
1597	1	675	bottom
A8KL	0	638	bottom
7486	0	1721	bottom
A5VF	1	32	bottom
A551	0	590	bottom
A95W	0	1136	bottom
A2QS	0	1495	bottom
A7RF	0	650	bottom
7353	0	2983	bottom
A70K	0	274	bottom
A8VH	1	320	bottom
A3CC	0	2644	bottom
2910	1	0	bottom
A6BG	0	1121	bottom
A9ZY	0	459	bottom
750	1	28	bottom
A6IZ	0	457	bottom
A68A	0	762	bottom
A7WB	1	550	bottom
A619	0	651	bottom
A4EI	0	594	bottom
A60J	0	449	bottom
3650	1	333	bottom
A5K9	1	344	bottom
A83Y	0	166	bottom
1830	1	154	bottom
7014	1	3571	bottom
A87N	0	567	bottom
A5KL	0	878	bottom
A9ED	0	1078	bottom
5870	0	5546	bottom
A81S	0	723	bottom
A5Y8	0	773	bottom
A9F0	1	945	bottom
A1ZM	0	3080	bottom
A4PA	0	741	bottom
A9EO	0	773	bottom
A8XT	1	1262	bottom
817	1	164	bottom
878	0	218	bottom
A1EF	1	394	bottom
6395	1	1491	bottom
AABP	0	463	bottom
A84G	0	1236	bottom
A8JQ	0	611	bottom
A3PO	0	1622	bottom
A83Z	0	301	bottom
A80J	0	796	bottom
A8FI	1	245	bottom
A64U	0	846	bottom
A81Q	1	755	bottom
2570	0	958	bottom
AA6T	0	572	bottom
A5MZ	1	91	bottom
7264	0	1201	bottom
A8KG	0	19	bottom
6668	0	1519	bottom
A44O	0	81	bottom
A703	0	1167	bottom
AA8S	0	427	bottom
A1NK	0	1039	bottom
2629	1	737	bottom
A5N7	0	1013	bottom
A70Y	0	868	bottom
A7YH	1	2835	bottom
A8KE	0	821	bottom
AB35	0	928	bottom
A6WE	0	4113	bottom
A84S	0	454	bottom
A4MY	0	721	bottom
AACL	1	107	bottom
A6M3	0	0	bottom
5299	1	98	bottom
A4FC	1	1655	bottom
A5QU	1	1073	bottom
2524	1	231	bottom
A3RE	0	660	bottom
A3BZ	0	3976	bottom
A4U9	1	673	bottom
AA9N	0	537	bottom
AAC7	1	406	bottom
A3TO	0	618	bottom
4931	1	279	bottom
A1IB	0	825	bottom
A6TW	0	1250	bottom
A6TV	0	571	bottom
A7YE	1	886	bottom
AB2S	0	280	bottom
A7TD	1	228	bottom
A6J8	0	23	bottom
742	1	419	bottom
5140	1	607	bottom
A1Q7	0	4053	bottom
1444	1	1537	bottom
A13I	1	223	bottom
A7P7	1	591	bottom
A7WX	0	770	bottom
6407	1	2875	bottom
A6YX	1	513	bottom
A1IC	1	2071	bottom
A68H	0	456	bottom
A8C8	0	1397	bottom
A1L4	0	2036	bottom
A6WP	0	567	bottom
A8KJ	0	1150	bottom
A882	0	1112	bottom
7677	0	494	bottom
5274	0	2289	bottom
7015	0	2761	bottom
AAVU	0	2202	bottom
AA3O	1	1154	bottom
1683	0	772	bottom
5216	0	415	bottom
7609	0	1399	bottom
A4PN	0	812	bottom
7604	0	3725	bottom
A8BK	0	1885	bottom
A7RH	0	486	bottom
A8KA	0	1178	bottom
A5RJ	0	539	bottom
A9EM	0	966	bottom
8185	0	433	bottom
A885	0	686	bottom
A5KC	0	883	bottom
A2MT	0	2166	bottom
A3AF	1	420	bottom
A65V	0	384	bottom
8188	0	455	bottom
A7X0	0	546	bottom
821	1	323	bottom
A4X2	0	81	bottom
AADW	0	587	bottom
A65S	0	77	bottom
8013	1	1933	bottom
A6MP	0	1558	bottom
A5RH	0	276	bottom
A7P6	1	283	bottom
A3LT	0	1492	bottom
8187	0	611	bottom
A29S	1	1864	bottom
6394	1	682	bottom
A9ES	0	1511	bottom
A2GU	0	2884	bottom
A6U1	0	785	bottom
7482	0	3253	bottom
A3XF	0	278	bottom
A6YK	0	1136	bottom
7858	0	1540	bottom
A7IN	0	377	bottom
A6U5	0	992	bottom
4696	1	866	bottom
A64P	0	916	bottom
A3EA	0	524	bottom
7882	1	113	bottom
A8KN	0	68	bottom
4988	1	828	bottom
A6C2	0	296	bottom
7479	0	1227	bottom
A7YD	1	435	bottom
A9I1	1	567	bottom
A6YV	1	1536	bottom
A5KG	0	854	bottom
A9HO	0	959	bottom
2513	0	222	bottom
7675	1	578	bottom
A7RO	0	949	bottom
A85D	0	1147	bottom
A7PY	0	390	bottom
A8BS	1	850	bottom
AB36	1	1825	bottom
A48K	0	1399	bottom
4712	1	1337	bottom
A8KK	0	64	bottom
645	1	175	bottom
A2QJ	1	446	bottom
A3OU	0	879	bottom
A884	0	12	bottom
2563	0	932	bottom
8106	0	3	bottom
2624	1	5	bottom
A4Z3	0	505	bottom
A7RK	0	1341	bottom
A4XI	0	819	bottom
5871	0	576	bottom
744	1	1426	bottom
A686	0	587	bottom
A85C	0	1426	bottom
A8AZ	1	88	bottom
7490	0	1387	bottom
1835	1	648	bottom
A7C5	0	1500	bottom
A4Q1	1	2043	bottom
6667	0	1469	bottom
A3M1	0	1359	bottom
4065	0	214	bottom
A2GC	0	2051	bottom
4338	0	2859	bottom
6290	1	1137	bottom
AA4M	1	84	bottom
4983	0	1413	bottom
A6ZZ	0	48	bottom
7299	1	1339	bottom
A3J7	0	1949	bottom
A39X	1	1694	bottom
A67X	0	89	bottom
5410	1	108	bottom
7684	0	184	bottom
A4F9	0	1035	bottom
A5DM	1	193	bottom
5412	1	138	bottom
A8N2	0	3540	bottom
A84L	1	1242	bottom
A9F5	0	203	bottom
2485	0	470	bottom
A3CB	0	5065	bottom
A9VU	0	977	bottom
6393	1	1585	bottom
AB3C	0	2169	bottom
A7X1	0	576	bottom
A858	0	1337	bottom
A7IY	0	715	bottom
5275	0	1458	bottom
A6XA	0	502	bottom
A888	1	575	bottom
A94P	1	81	bottom
A87W	0	1703	bottom
6914	0	5980	bottom
AADP	0	458	bottom
A7TJ	0	17	bottom
A4LV	1	107	bottom
A39Z	1	601	bottom
A9WB	1	518	bottom
787	1	68	bottom
A7TB	0	1567	bottom
A2GJ	1	3266	bottom
7689	0	455	bottom
5139	0	48	bottom
A29T	0	11252	bottom
A9H7	0	1168	bottom
AAN8	1	118	bottom
A5DY	0	587	bottom
A5KM	0	630	bottom
5144	0	748	bottom
AA0N	0	634	bottom
190	1	317	bottom
A5EV	0	7	bottom
A84H	0	926	bottom
A4Q4	0	1089	bottom
A9F1	0	938	bottom
A9GB	1	261	bottom
5856	1	114	bottom
A3AC	0	1948	bottom
7620	0	434	bottom
5408	1	357	bottom
AAC5	1	253	bottom
AAVQ	0	2728	bottom
A1L0	1	564	bottom
A3UB	0	2247	bottom
2616	1	224	bottom
A7D0	0	352	bottom
A9VO	0	261	bottom
A9EC	0	743	bottom
5218	1	157	bottom
5651	1	460	bottom
4143	1	709	bottom
8191	0	992	bottom
A5XL	0	55	bottom
4798	1	334	bottom
A81V	0	2161	bottom
A8K8	1	1377	bottom
A67V	0	2643	bottom
5319	1	2907	bottom
7306	0	1277	bottom
3915	1	360	bottom
AA3N	0	306	bottom
AB32	0	3102	bottom
A1ZR	1	347	bottom
A7YK	1	378	bottom
A6S8	0	678	bottom
A6U8	1	2988	bottom
4690	1	43	bottom
A60L	0	655	bottom
A5EX	0	243	bottom
A9EL	0	982	bottom
A780	0	72	bottom
A5RF	0	631	bottom
A8M4	0	3808	bottom
790	1	419	bottom
A2C7	0	21	bottom
5134	0	167	bottom
AAH0	0	5477	bottom
A6WD	0	2289	bottom
A6WH	0	1173	bottom
A6QF	0	2513	bottom
A4LP	1	527	bottom
A7J1	0	249	bottom
A7HH	0	779	bottom
A7R4	0	914	bottom
A3U6	1	1088	bottom
A6MK	0	2702	bottom
1747	1	77	bottom
A4KX	1	2459	bottom
7676	0	5	bottom
A4R8	1	3115	bottom
A7M6	0	632	bottom
1829	0	218	bottom
A6QT	0	402	bottom
A4XE	0	1139	bottom
A3MC	0	363	bottom
130	1	394	bottom
A3XC	0	650	bottom
A5TP	0	1012	bottom
A821	0	2832	bottom
A64V	0	889	bottom
AACG	1	469	bottom
A72X	0	403	bottom
686	1	432	bottom
8163	0	629	bottom
A5R9	0	2	bottom
AADF	1	115	bottom
A2NC	1	1333	bottom
A7OY	1	255	bottom
5222	1	585	bottom
A1ZB	1	1486	bottom
A453	1	185	bottom
A3DJ	0	464	bottom
A8BQ	0	1579	bottom
A7R7	0	3000	bottom
47	1	448	bottom
A57M	1	472	bottom
5671	0	3987	bottom
A706	0	125	bottom
A25X	0	1779	bottom
A8C9	0	1314	bottom
5136	1	577	bottom
A8D5	0	774	bottom
5295	1	454	bottom
A7QW	0	458	bottom
A4XA	0	573	bottom
A4DS	0	7	bottom
AB3A	1	978	bottom
A6MZ	0	797	bottom
2571	1	26	bottom
152	1	375	bottom
743	1	803	bottom
A7QY	0	863	bottom
A7CA	0	1058	bottom
A3U5	0	969	bottom
A69H	0	444	bottom
A5QT	0	499	bottom
AACN	0	1302	bottom
A7C3	1	1666	bottom
3346	1	137	bottom
6665	0	1568	bottom
7636	0	544	bottom
A92U	0	4562	bottom
A0F0	0	59	bottom
7873	0	718	bottom
A853	0	1220	bottom
A64X	0	563	bottom
A684	0	32	bottom
A6BR	0	2090	bottom
7833	0	837	bottom
A87T	0	2600	bottom
1831	1	505	bottom
A814	0	2252	bottom
A6YU	0	1045	bottom
A6FE	1	112	bottom
A6H2	0	302	bottom
A7YV	1	987	bottom
AAY1	0	3268	bottom
AAP2	0	405	bottom
A48N	0	1073	bottom
A7W1	0	438	bottom
A9TU	0	3897	bottom
A4WF	1	167	bottom
A7UT	1	531	bottom
2528	1	480	bottom
A8BT	0	1230	bottom
A9EH	0	670	bottom
A5XO	0	70	bottom
A4O2	1	57	bottom
A8YJ	0	431	bottom
138	1	737	bottom
A8KD	1	114	bottom
5963	1	775	bottom
7616	1	7	bottom
8114	0	1040	bottom
A60K	0	542	bottom
A86X	0	337	bottom
AB2H	0	482	bottom
AADC	1	425	bottom
AANR	0	14	bottom
A3XE	0	180	bottom
A2GB	0	1803	bottom
1982	1	142	bottom
A85B	0	1393	bottom
A68C	0	191	bottom
A431	0	568	bottom
A6MY	0	750	bottom
A25Y	1	452	bottom
A4O5	1	387	bottom
A3K7	0	5204	bottom
A6TZ	0	1120	bottom
A2GP	1	423	bottom
A7RR	0	787	bottom
A8C6	1	1067	bottom
A3WY	0	4967	bottom
AA0V	0	314	bottom
A87U	1	1581	bottom
A5EW	0	204	bottom
A9QW	0	630	bottom
AA9A	1	453	bottom
A819	0	1031	bottom
AAD2	0	658	bottom
A7RV	0	1868	bottom
A6YP	0	1292	bottom
8012	0	286	bottom
238	1	405	bottom
8537	1	321	bottom
A4X9	0	1412	bottom
A6WG	0	2602	bottom
A66F	0	523	bottom
6188	1	814	bottom
6666	0	1428	bottom
A5VD	0	1129	bottom
A5PH	0	854	bottom
AB3D	0	379	bottom
A75J	1	119	bottom
747	1	82	bottom
8321	0	1294	bottom
A20O	1	370	bottom
4821	1	1230	bottom
2564	0	181	bottom
5854	0	257	bottom
A181	1	1026	bottom
A6J1	0	500	bottom
5215	1	335	bottom
A7RJ	0	1229	bottom
A6U0	1	742	bottom
A95H	0	711	bottom
1787	1	385	bottom
7013	1	269	bottom
A84O	1	1011	bottom
7485	0	122	bottom
A8BG	0	546	bottom
AAA0	0	1229	bottom
5874	0	461	bottom
A70R	0	432	bottom
A8O3	0	7	bottom
219	1	22	bottom
AA8O	1	606	bottom
A5NY	0	957	bottom
4167	0	2718	bottom
AA8P	0	86	bottom
A6RX	0	540	bottom
2509	0	145	bottom
A61C	1	537	bottom
A5RC	1	162	bottom
5853	0	407	bottom
AAY0	0	1502	bottom
5872	0	532	bottom
5859	0	139	bottom
A1EL	1	415	bottom
A2CX	0	2031	bottom
A6EP	0	424	bottom
A23V	1	2034	bottom
AAP8	0	447	bottom
A65R	0	461	bottom
A9UT	0	482	bottom
A6B9	0	1138	bottom
A9DB	1	67	bottom
5855	0	207	bottom
5010	1	878	bottom
A7K0	1	65	bottom
4345	0	1516	bottom
4974	1	211	bottom
A6Z7	1	118	bottom
A73F	0	1085	bottom
A9EX	1	730	bottom
A1L1	1	1649	bottom
A8RL	0	2562	bottom
AACP	0	415	bottom
A4O6	1	448	bottom
6397	1	1401	bottom
A80L	0	1042	bottom
4700	1	1980	bottom
AABZ	1	197	bottom
A5KJ	1	962	bottom
A6C0	1	31	bottom
A9VW	1	84	bottom
156	1	178	bottom
A6GZ	0	928	bottom
4354	1	1034	bottom
A3M2	0	1055	bottom
A6X5	0	497	bottom
8167	0	471	bottom
A6YN	0	606	bottom
A9H6	0	357	bottom
A6CX	1	372	bottom
A4MG	1	200	bottom
AADR	0	2028	bottom
A81N	0	1887	bottom
A9D0	0	1091	bottom
A19K	1	469	bottom
A7RQ	0	795	bottom
4942	1	1335	bottom
A9HS	1	1366	bottom
AAOD	0	2058	bottom
A19A	0	2365	bottom
A1EC	0	602	bottom
A5PG	0	2485	bottom
A8JW	0	698	bottom
A98D	1	142	bottom
AAH2	0	6060	bottom
AAOL	0	13	bottom
A7YL	1	492	bottom
6097	1	571	bottom
A9ZX	0	470	bottom
4697	1	578	bottom
A9CY	0	782	bottom
618	1	395	bottom
A8HT	1	140	bottom
AA8R	0	6	bottom
7875	0	10	bottom
A8DJ	0	289	bottom
A4NQ	1	373	bottom
8108	0	76	bottom
2619	0	294	bottom
A726	1	305	bottom
4963	0	1834	bottom
A8M8	0	2533	bottom
386	1	548	bottom
6410	0	242	bottom
4787	1	480	bottom
A1ZN	1	730	bottom
A1KZ	0	1372	bottom
A966	1	379	bottom
A9EJ	0	746	bottom
A7WQ	0	820	bottom
AASU	1	142	bottom
A6RU	1	711	bottom
A96B	0	2211	bottom
A8D6	0	4225	bottom
A81T	0	776	bottom
A4J9	0	14	bottom
A3K6	1	858	bottom
1970	1	468	bottom
A6U2	0	908	bottom
A47P	0	352	bottom
A24C	0	632	bottom
A76O	0	522	bottom
A7T6	1	547	bottom
A880	0	1258	bottom
A3EV	1	1429	bottom
A80N	0	144	bottom
7007	1	1915	bottom
AAOB	1	513	bottom
A8KO	0	795	bottom
A68W	0	28	bottom
AACD	1	381	bottom
A9EV	1	1269	bottom
A81F	0	1737	bottom
A64R	0	955	bottom
AAF8	0	3911	bottom
A983	0	798	bottom
AB3L	1	361	bottom
A4RN	0	1053	bottom
A7BD	1	459	bottom
5095	1	245	bottom
A5JS	0	383	bottom
A6YQ	1	93	bottom
A4XG	0	2219	bottom
8111	0	7	bottom
5273	0	2493	bottom
A5BS	0	1639	bottom
A4EJ	0	98	bottom
A7Z4	1	4412	bottom
A6J6	0	413	bottom
A627	0	423	bottom
6542	0	73	bottom
A86L	0	345	bottom
A6I4	0	43	bottom
AA44	0	615	bottom
2567	1	133	bottom
4130	0	247	bottom
AA3A	1	410	bottom
A6MT	0	3247	bottom
6408	1	3470	bottom
4351	0	970	bottom
A7II	0	399	bottom
5108	0	1782	bottom
A7HF	0	538	bottom
A69Q	0	24	bottom
A6MQ	0	2087	bottom
A5TS	0	964	bottom
A3HV	0	39	bottom
A845	0	596	bottom
1442	0	953	bottom
A8O5	0	406	bottom
6403	1	354	bottom
171	1	399	bottom
A6FX	0	637	bottom
5162	0	36	bottom
A6GR	0	703	bottom
A9EK	0	1028	bottom
5679	1	679	bottom
7611	0	1752	bottom
6392	0	6423	bottom
A7PB	1	982	bottom
A8AS	1	795	bottom
A98I	1	860	bottom
A70W	0	1271	bottom
A9F7	0	1256	bottom
A9EW	0	1211	bottom
2562	1	382	bottom
A81A	0	735	bottom
A5Y9	0	252	bottom
AAOJ	0	1550	bottom
5280	0	1112	bottom
A7YN	1	727	bottom
A84F	0	1796	bottom
A81H	0	1946	bottom
A92W	0	3279	bottom
A96K	0	1388	bottom
A7WU	0	928	bottom
A849	0	533	bottom
AADI	0	1085	bottom
A70T	0	267	bottom
A8AB	0	760	bottom
5858	0	187	bottom
4822	1	1111	bottom
A7ES	0	610	bottom
AAF4	0	2315	bottom
A6Z4	0	576	bottom
A5SF	1	369	bottom
A110	1	2116	bottom
4938	0	3574	bottom
A9EI	1	389	bottom
A8AE	0	727	bottom
2632	1	269	bottom
A7IJ	0	382	bottom
A3FS	0	7	bottom
A75M	0	544	bottom
A681	0	1141	bottom
AAV6	1	65	bottom
A7WM	0	1112	bottom
A7S9	0	640	bottom
A3KA	1	413	bottom
A6YA	0	1540	bottom
A70M	0	1034	bottom
A5ET	0	0	bottom
7601	0	153	bottom
A8H4	0	559	bottom
A9EE	1	398	bottom
A8DF	0	901	bottom
A7X2	0	736	bottom
A4MW	1	559	bottom
AAGN	0	3656	bottom
AA1H	0	518	bottom
3347	1	1610	bottom
A850	0	681	bottom
A3EP	0	409	bottom
A8KM	0	4	bottom
A70C	0	3534	bottom
7690	0	3	bottom
AAH4	0	6210	bottom
1402	1	975	bottom
7944	0	377	bottom
A6WQ	0	428	bottom
A2EY	1	880	bottom
A7MC	0	500	bottom
A70V	0	2	bottom
A6WM	0	604	bottom
4815	1	1588	bottom
A8TG	0	898	bottom
5098	1	1584	bottom
A8JZ	0	731	bottom
2558	1	380	bottom
A7YQ	1	1578	bottom
A7P1	1	563	bottom
7010	1	456	bottom
A3JI	1	4648	bottom
AA05	0	1126	bottom
AA2W	1	924	bottom
A702	0	39	bottom
AAC8	1	16	bottom
A8A9	0	1119	bottom
A68T	0	2372	bottom
A4IV	1	869	bottom
A7V3	0	753	bottom
A8AI	1	328	bottom
AA0B	0	838	bottom
AA8C	0	597	bottom
A8Y2	1	701	bottom
AAG9	0	2234	bottom
AAAF	0	1165	bottom
A96V	0	932	bottom
AADJ	0	1066	bottom
A5XK	0	211	bottom
A8BX	1	591	bottom
A9T9	0	281	bottom
A66D	0	846	bottom
A8KF	1	40	bottom
AAFY	0	1099	bottom
2008	0	932	bottom
4868	1	646	bottom
A7K7	0	951	bottom
A3LY	0	1017	bottom
A3Z1	1	468	bottom
AA8I	1	262	bottom
AB2V	0	3241	bottom
A5VU	1	321	bottom
A6LR	0	1168	bottom
A6R9	0	160	bottom
A9FV	0	0	bottom
A8RE	0	422	bottom
A25S	1	416	bottom
4352	1	344	bottom
A5NC	0	1000	bottom
A6H5	0	959	bottom
A5TR	0	908	bottom
A95E	0	1070	bottom
AB2J	1	1235	bottom
A8C3	0	583	bottom
A6H3	0	434	bottom
A6MV	0	3682	bottom
A96C	0	2163	bottom
2625	1	124	bottom
A1OH	0	1105	bottom
7879	0	112	bottom
A2IZ	0	261	bottom
AB0B	1	149	bottom
5277	1	1547	bottom
A5JG	1	541	bottom
1946	0	918	bottom
A8G4	0	856	bottom
5081	1	362	bottom
A7HB	0	604	bottom
7723	1	874	bottom
A7WW	0	706	bottom
A70I	0	910	bottom
A710	0	1115	bottom
A7HA	0	36	bottom
A2EF	0	1884	bottom
5971	0	701	bottom
5116	0	1274	bottom
A6H0	0	280	bottom
A5VC	0	1092	bottom
3436	0	3331	bottom
A8K7	0	1459	bottom
7006	1	349	bottom
A4W6	1	317	bottom
A6GW	0	491	bottom
A8RH	0	363	bottom
AA1O	1	122	bottom
AAEX	0	1259	bottom
A94D	0	2167	bottom
A3I3	0	531	bottom
6705	1	779	bottom
AA61	0	864	bottom
8209	1	1811	bottom
A5L4	0	967	bottom
4890	0	3519	bottom
8186	0	487	bottom
1721	0	338	bottom
A84Y	0	524	bottom
A8LK	1	1524	bottom
AA4N	1	88	bottom
A5HB	0	1293	bottom
A690	0	6	bottom
A883	1	241	bottom
4857	1	1432	bottom
A7BH	1	243	bottom
5960	1	455	bottom
7477	0	738	bottom
A5JX	0	950	bottom
A6QI	0	3347	bottom
55	1	76	bottom
5307	1	1762	bottom
7008	0	4752	bottom
A75G	0	698	bottom
AACO	0	1876	bottom
A81J	0	741	bottom
A89B	0	471	bottom
A7WP	0	944	bottom
A70G	0	71	bottom
A615	0	515	bottom
A9F3	1	873	bottom
A61O	1	421	bottom
AAV3	0	412	bottom
4707	1	600	bottom
A9QU	0	627	bottom
A7P8	1	457	bottom
A781	0	134	bottom
AAHL	0	7081	bottom
5084	1	222	bottom
A9QT	0	813	bottom
2755	0	28	bottom
A6CV	0	442	bottom
4637	1	2227	bottom
A70A	0	2119	bottom
A707	0	398	bottom
A3FZ	0	6	bottom
A8K9	0	1424	bottom
A8H5	0	1217	bottom
5813	1	377	bottom
AAD3	0	1295	bottom
6560	0	1259	bottom
A6GS	0	38	bottom
A41B	0	291	bottom
A74J	0	320	bottom
158	1	329	bottom
4927	1	535	bottom
5588	0	2017	bottom
A80M	0	136	bottom
AB3B	0	1548	bottom
A7U3	0	149	bottom
4836	1	1238	bottom
AB2F	0	365	bottom
8371	1	359	bottom
A822	0	3138	bottom
AB3U	1	826	bottom
A42L	0	4533	bottom
A6GO	0	1065	bottom
A4QV	0	4269	bottom
4891	1	819	bottom
168	1	598	bottom
801	1	1399	bottom
2486	1	618	bottom
3316	0	1493	bottom
5302	1	1525	bottom
[truncated: 3,082 more rows]

## Sheet: g
B2M GTEx	B2M DepMap	B2M ΔCDS2 non-lethal	B2M ΔCDS2 lethal	E2F1 GTEx	E2F1 DepMap	E2F1 ΔCDS2 non-lethal	E2F1 ΔCDS2 lethal	CDKN2B GTEx	CDKN2B DepMap	CDKN2B ΔCDS2 non-lethal	CDKN2B ΔCDS2 lethal	CDS1 GTEx	CDS1 DepMap	CDS1 ΔCDS2 non-lethal	CDS1 ΔCDS2 lethal		Kruskal-Wallis test
10.7592	7.58697	12.0739	7.58697	1.35284	4.19841	2.82275	4.19841	3.55019	3.43688	3.43688	-6.2055	2.08668	-5.88771	-1.64157	-5.88771		p-value	<0.0001
11.1148	9.44345	10.4573	9.44345	1.09799	5.75774	3.9248	5.75774	3.0331	-6.2055	-1.60485	-5.83941	-1.9656	-5.89879	-0.236535	-5.89879
10.4174	10.8981	10.595	10.8981	2.02549	3.66186	3.47362	3.66186	1.27123	-5.83941	0.452521	-2.18628	-1.96773	-0.328733	4.46778	-0.328733		Dunn's multiple comparisons test	Adjusted p-value
10.7253	12.0739	12.1526	10.6635	1.40586	2.82275	3.64684	4.75843	3.47355	-1.60485	4.04939	-6.49955	0.143838	-1.64157	3.99696	-6.2055		B2M GTEx vs. B2M DepMap	>0.9999
11.2374	10.4573	8.61243	9.39493	0.760016	3.9248	4.86042	3.53368	0.608509	0.452521	3.09028	0.770137	2.91312	-0.236535	2.58794	-1.60224		B2M GTEx vs. B2M ΔCDS2 non-lethal	>0.9999
11.7946	10.595	11.2128	11.6031	2.16296	3.47362	3.07959	4.4867	3.89194	-2.18628	1.61127	-5.37425	0.815301	4.46778	-0.739736	-5.57313		B2M GTEx vs. B2M ΔCDS2 lethal	>0.9999
10.1588	12.1526	10.9968	8.42281	1.34117	3.64684	2.5745	3.04097	3.15143	4.04939	1.17213	-0.857218	-1.6916	3.99696	1.5846	-6.71229		B2M ΔCDS2 non-lethal vs. B2M ΔCDS2 lethal	>0.9999
10.8108	8.61243	11.7426	10.5651	1.83423	4.86042	2.023	4.31532	6.93265	3.09028	0.618985	0.353136	-1.46356	2.58794	2.65036	-0.238539		E2F1 GTEx vs. E2F1 DepMap	<0.0001
9.48682	11.2128	11.1556	8.89898	1.5439	3.07959	2.52436	5.38985	2.63446	-6.49955	3.99086	-3.9535	-3.19567	-0.739736	-1.14874	-2.07482		E2F1 GTEx vs. E2F1 ΔCDS2 non-lethal	<0.0001
10.3262	10.9968	11.1483	10.6497	2.51329	2.5745	0.474248	3.97512	3.9985	0.770137	0.962841	-4.66009	-1.63327	1.5846	3.47273	-5.16537		E2F1 GTEx vs. E2F1 ΔCDS2 lethal	<0.0001
10.8054	11.7426	11.8933	9.57821	1.54838	2.023	4.24576	3.47306	3.98246	1.61127	0.252721	-2.8342	-1.10397	2.65036	3.7858	-7.08192		E2F1 ΔCDS2 non-lethal vs. E2F1 ΔCDS2 lethal	>0.9999
10.893	11.1556	9.53208	11.2122	1.36365	2.52436	3.78988	4.25674	0.57414	1.17213	2.04134	3.72551	-2.07138	-1.14874	3.23262	-4.94533		CDKN2B GTEx vs. CDKN2B DepMap	<0.0001
11.8819	11.1483	9.28131	9.99793	2.10816	0.474248	3.54322	4.35754	1.16143	0.618985	2.14827	-4.72958	1.57431	3.47273	-0.412063	-5.13958		CDKN2B GTEx vs. CDKN2B ΔCDS2 non-lethal	<0.0001
12.1491	11.8933	11.1151	10.6846	1.06816	4.24576	1.71898	4.32353	-0.508348	3.99086	4.8449	1.51384	1.29397	3.7858	2.56373	-4.47695		CDKN2B GTEx vs. CDKN2B ΔCDS2 lethal	<0.0001
11.582	9.53208	9.87573	11.5132	0.794661	3.78988	1.82482	3.53122	4.33183	0.962841	3.37962	-5.93991	1.06261	3.23262	-4.97498	-6.44584		CDKN2B ΔCDS2 non-lethal vs. CDKN2B ΔCDS2 lethal	0.3775
10.9244	9.28131	10.1186	11.8655	1.12812	3.54322	2.75736	3.83075	2.34084	0.252721	-6.01941	-3.67558	0.0800438	-0.412063	2.34149	-3.842		CDS1 GTEx vs. CDS1 DepMap	<0.0001
10.3102	11.1151	8.90734	10.1586	1.15881	1.71898	4.22073	4.02218	1.21804	2.04134	-5.73479	-2.5863	0.874605	2.56373	0.966133	-6.04138		CDS1 GTEx vs. CDS1 ΔCDS2 non-lethal	0.0009
11.543	9.87573	9.98831	10.5613	1.75359	1.82482	2.63668	3.93438	2.35489	-5.37425	-4.32063	-3.66465	-0.592845	-4.97498	1.08254	-4.61122		CDS1 GTEx vs. CDS1 ΔCDS2 lethal	<0.0001
11.2765	10.1186	10.7503	10.3086	0.770814	2.75736	2.58014	3.89733	5.0331	2.14827	-2.91096	3.69832	0.125781	2.34149	3.20857	-1.83233		CDS1 ΔCDS2 non-lethal vs. CDS1 ΔCDS2 lethal	<0.0001
9.83911	8.90734	12.5157	11.2561	0.685179	4.22073	3.26159	3.49649	2.22583	4.8449	-5.44669	-1.3034	-1.36423	0.966133	3.4019	-4.50932
9.85453	9.98831	11.1274	9.43378	2.17636	2.63668	3.85928	4.33919	1.87518	3.37962	-5.17729	1.94323	-0.0096592	1.08254	3.3352	-7.01724			Change in TPM (%)
11.3047	10.7503	9.19662	8.75528	1.13118	2.58014	3.48767	3.19688	6.06863	-6.01941	2.84397	0.466762	0.914885	3.20857	2.31636	-5.32616		average of E2F1 GTEx vs. E2F1 DepMap, E2F1 GTEx vs. E2F1 ΔCDS2 non-lethal and E2F1 GTEx vs. E2F1 ΔCDS2 lethal	178
11.1889	12.5157	12.2373	10.5704	1.48603	3.26159	4.29658	5.09684	3.99062	-5.73479	-5.91397	-9.96578	-0.642043	3.4019	4.88419	-9.96578		average of CDKN2B GTEx vs. CDKN2B DepMap, CDKN2B GTEx vs. CDKN2B ΔCDS2 non-lethal and CDKN2B GTEx vs. CDKN2B ΔCDS2 lethal	-47
11.2803	11.1274	10.3771	10.5464	0.694871	3.85928	2.4788	4.72948	2.1509	-4.32063	-1.63764	3.72911	1.47217	3.3352	2.59149	-5.94884		CDS1 GTEx vs. CDS1 DepMap	-64
11.1599	9.19662	10.9489	10.6037	0.117944	3.48767	2.58057	4.42752	3.59232	-2.91096	-4.93205	-4.70462	0.340147	2.31636	3.23835	-3.96626		CDS1 GTEx vs. CDS1 ΔCDS2 non-lethal	-52
11.3818	12.2373	8.96493	10.2409	1.7977	4.29658	0.444511	3.44704	5.63291	-5.44669	3.09888	-4.80388	0.752023	4.88419	2.55824	-6.85086		CDS1 GTEx vs. CDS1 ΔCDS2 lethal	-95
10.8464	10.3771	11.7223	11.4939	-0.368303	2.4788	2.31284	3.39394	2.47118	-5.17729	-5.39413	3.27035	-0.627376	2.59149	0.91134	-9.96578		CDS1 ΔCDS2 non-lethal vs. CDS1 ΔCDS2 lethal	-90
10.0012	10.9489	11.686	10.0914	0.39157	2.58057	2.82812	4.41862	4.41094	2.84397	-7.42346	-5.7019	-1.74332	3.23835	2.18486	-4.2427
10.5358	8.96493	11.2134	10.4565	2.1663	0.444511	1.37662	4.74336	5.34535	-0.857218	2.95193	-3.89366	0.652489	2.55824	3.31832	-5.75498
11.0832	11.7223	11.2523	8.75067	2.2909	2.31284	2.46939	3.07416	4.43103	0.353136	-2.7673	-6.1979	1.34228	0.91134	3.74917	-3.52403
10.5601	11.686	10.7729	10.9737	0.295454	2.82812	6.9062	6.23632	2.91106	-5.91397	-5.60391	2.66626	-1.82604	2.18486	-6.7198	-2.2277
10.7139	11.2134	12.9012	10.3499	1.95779	1.37662	4.49733	4.89184	5.21156	-1.63764	-4.38198	4.25689	-0.852518	3.31832	-9.96578	-4.91514
11.2564	11.2523	10.5328	10.0832	1.70228	2.46939	5.65679	4.95296	2.50721	-4.93205	5.34757	-0.901	-0.276139	3.74917	-5.94908	-3.67446
11.1768	10.6635	10.7281	12.6217	1.9966	4.75843	3.10596	3.03774	2.4775	-3.9535	-0.203666	-6.10626	1.74111	-6.2055	-3.49531	-9.96578
10.9384	9.39493	11.508	11.0368	1.46573	3.53368	3.62224	3.80372	2.52837	3.09888	-3.4603	-4.48057	-0.113414	-1.60224	-9.96578	-9.96578
11.1892	11.6031	8.73724	8.97815	2.67377	4.4867	3.23545	3.35786	2.45703	-4.66009	2.77212	4.11953	0.173725	-5.57313	-4.65028	-5.99723
11.2348	8.42281	10.0444	10.7282	1.0633	3.04097	5.32325	3.58325	-0.372576	-5.39413	2.32392	1.29075	1.29268	-6.71229	0.328614	-2.71344
10.9948	10.5651	12.2944	10.8296	1.08945	4.31532	4.60867	4.74851	0.257759	-2.8342	-5.80906	-3.88402	0.541961	-0.238539	-3.04036	-9.96578
9.45448	8.89898	9.73794	10.0036	1.22971	5.38985	3.31349	4.07695	0.72956	-7.42346	-2.08483	-3.55368	-1.42494	-2.07482	-0.871644	-3.40141
10.433	10.6497	10.2192	9.57259	1.72396	3.97512	5.68404	3.93835	3.92936	3.72551	2.60606	4.17696	1.35802	-5.16537	-4.55678	-3.99191
10.5404	9.57821	10.1308	11.8438	0.62104	3.47306	3.44786	4.50112	3.54196	-4.72958	-6.58032	-1.01075	-1.37206	-7.08192	-3.22918	-4.72734
10.7928	11.2122	9.46315	9.08509	1.79187	4.25674	4.52248	5.25611	3.97454	1.51384	2.49986	-3.40075	-0.946469	-4.94533	-1.939	0.132045
11.0123	9.99793	12.2127	9.43156	1.31056	4.35754	3.73417	4.33929	2.00675	2.95193	3.97709	3.55376	0.812955	-5.13958	-9.96578	-2.64083
11.3901	10.6846	10.8517	7.99026	1.45355	4.32353	5.01895	3.78028	5.0651	-5.93991	-5.43621	-0.835758	1.42487	-4.47695	-1.35614	-5.30378
11.6952	11.5132	10.2523	11.389	1.53697	3.53122	3.2755	3.96547	2.31584	-2.7673	5.2209	2.07352	2.0202	-6.44584	-1.94178	-0.578343
11.2615	11.8655	11.7268	11.0095	1.17344	3.83075	3.2153	2.82901	0.602162	-5.60391	4.1988	-5.77405	-1.11738	-3.842	-1.46694	-0.510177
11.4975	10.1586	9.93855	9.60996	1.1866	4.02218	4.89923	3.62804	0.480522	-4.38198	-6.04681	4.97346	1.65273	-6.04138	1.55384	-7.47614
11.4773	10.5613	9.35733	11.0237	1.42455	3.93438	4.73094	4.02305	1.19797	5.34757	4.6447	-6.08914	0.959898	-4.61122	1.80253	-2.06784
11.1625	10.3086	10.2161	10.5297	1.45852	3.89733	3.47335	3.0219	0.201103	-3.67558	-4.7347	-4.21817	2.35302	-1.83233	1.63799	-3.49675
10.9135	11.2561	8.73382	9.76573	-0.139081	3.49649	4.80377	4.43302	1.28067	-2.5863	-1.34155	-3.14978	-0.535024	-4.50932	1.4281	-4.71574
10.7297	9.43378	10.5815	8.96655	1.37127	4.33919	5.12076	4.90818	4.78456	-0.203666	2.44189	-9.96578	-0.732455	-7.01724	2.11593	-3.59036
11.0743	8.75528	8.96091	12.2612	2.56341	3.19688	4.63972	3.10434	4.41633	-3.4603	0.919588	0.72712	-0.390528	-5.32616	0.928132	-1.92461
11.3233	10.5704	10.2592	10.7826	1.41464	5.09684	4.27076	4.4875	4.57702	-3.66465	4.14581	-7.10899	1.51632	-9.96578	2.38706	-2.77019
9.87184	10.5464	11.0167	11.1601	-0.0231234	4.72948	3.73878	3.56309	2.40379	2.77212	-0.0347338	3.91738	-1.17005	-5.94884	-2.47479	-1.127
9.9992	10.6037	8.97797	6.77962	0.953093	4.42752	4.83684	4.52337	3.4931	3.69832	-9.96578	3.67721	-0.0959326	-3.96626	0.664983	-1.64377
11.6181	10.2409	10.2835	7.05182	1.73627	3.44704	4.11468	4.79809	4.37193	2.32392	-3.63956	-6.38717	0.674951	-6.85086	-0.178793	-0.443543
11.5839	11.4939	8.84252	9.77994	2.11992	3.39394	3.03067	5.11348	2.79548	-1.3034	-6.98836	-5.10827	0.0732411	-9.96578	-1.29283	-4.93816
8.7658	10.0914	8.63273	11.704	-0.798874	4.41862	4.7245	3.48716	2.23062	-5.80906	-7.2886	-2.73788	-3.76514	-4.2427	0.455197	-1.12802
9.65743	10.4565	9.49895	11.0891	0.0325051	4.74336	5.17664	2.94856	2.09287	-2.08483	-2.29432	0.36697	-2.08338	-5.75498	0.729257	-1.21712
11.4579	8.75067	8.57393	10.7564	1.00321	3.07416	3.30951	4.27157	2.81029	2.60606	2.82718	-7.14797	2.25244	-3.52403	-0.452826	1.15545
10.4972	10.9737	10.5369	11.2243	1.52356	6.23632	5.30093	4.05508	1.25062	-6.58032	-6.09763	3.68652	-0.815739	-2.2277	1.8859	0.88871
11.2962	10.3499	12.0367	11.827	1.66569	4.89184	4.43231	4.30317	-0.486516	1.94323	-0.728991	-6.05021	1.35915	-4.91514	0.92709	-1.54391
11.734	10.0832	10.3024	9.11708	1.22753	4.95296	4.36162	4.45775	-0.802801	0.466762	-9.96578	-5.51584	0.244104	-3.67446	-3.28775	-0.978032
11.0635	12.6217	10.6753	10.3855	1.11289	3.03774	4.32813	3.57534	1.72296	-9.96578	-7.20211	-4.34956	-1.1986	-9.96578	-1.11657	-3.35188
11.7672	11.0368	11.0897	10.157	0.824042	3.80372	4.95551	3.69917	3.94329	2.49986	-5.05801	-2.1803	-0.32236	-9.96578	-1.07736	-4.40448
10.7783	8.97815	8.82201	6.95992	-0.0557071	3.35786	3.85646	4.14305	0.813143	3.97709	2.66267	3.63041	-0.659998	-5.99723	-0.374178	-0.0681257
9.98748	10.7282	10.421	10.0421	0.358631	3.58325	2.31191	5.04739	1.88301	-5.43621	-0.470036	-0.942541	-0.75054	-2.71344	-1.2853	-1.13033
10.4134	10.8296	10.8569	11.7618	1.96503	4.74851	4.9699	4.04367	5.64219	3.72911	2.01208	-9.96578	1.67976	-9.96578	-0.469838	-1.98412
11.2677	10.7729	10.2604	10.2541	2.39916	6.9062	4.27392	2.029	2.63917	5.2209	-6.26069	-9.96578	1.43901	-6.7198	-5.76813	-2.24771
11.3914	12.9012	11.6366	9.96367	1.30964	4.49733	3.5532	5.07649	2.20202	4.1988	0.806881	-2.15744	1.12969	-9.96578	-3.69218	-0.483773
10.4	10.5328	8.30848	8.9253	3.16575	5.65679	2.39339	6.06638	-0.213248	-6.04681	-6.19205	-0.898411	-0.551357	-5.94908	-2.62444	3.45873
11.1825	10.7281	11.0483	9.5534	2.25311	3.10596	4.79196	4.72293	4.83035	4.6447	-2.86141	-2.19379	1.75507	-3.49531	-1.19714	-1.32292
11.2389	11.508	10.3757	10.3581	2.21969	3.62224	3.73943	4.04209	7.3945	-4.7347	2.32239	-9.96578	0.256838	-9.96578	-1.06404	-4.44825
11.2235	8.73724	11.7975	9.0286	0.720142	3.23545	4.23365	2.38838	5.02575	-1.34155	-6.94001	-1.58274	-0.386537	-4.65028	-1.44752	2.79427
11.9862	10.0444	10.546	11.0157	1.07289	5.32325	3.99003	4.36568	0.80251	2.44189	2.18191	-1.24797	0.265059	0.328614	0.547926	2.9281
9.79437	12.2944	12.548	11.8254	-0.434868	4.60867	3.56981	4.26909	2.57663	-4.70462	-5.50664	-9.96578	-2.07184	-3.04036	-1.26814	2.61572
10.607	9.73794	10.9836	10.0028	0.779814	3.31349	3.07211	3.85739	0.675837	0.919588	-9.96578	0.596463	0.403811	-0.871644	-3.269	-2.62714
11.2044	10.2192	9.59386	11.1522	1.94259	5.68404	4.73262	3.10249	2.09103	4.14581	4.1653	1.98323	0.855982	-4.55678	-0.0024154	-1.21201
11.0904	10.1308	11.356	10.7101	1.40971	3.44786	3.49523	3.35373	4.41955	-0.0347338	-9.96578	-1.48558	0.831778	-3.22918	0.795491	-2.44908
10.7536	9.46315	11.3493	11.2432	1.71124	4.52248	3.97718	2.29934	3.72074	-4.80388	-7.17661	1.54698	-0.195476	-1.939	0.465877	-3.9174
11.2981	12.2127	12.2537	10.5562	0.559574	3.73417	3.91715	2.92505	2.16729	-9.96578	-6.52928	-3.51148	-1.87217	-9.96578	0.353961	-5.42338
10.6077	10.0036	10.1315	11.2887	1.28963	4.07695	3.93564	4.02961	2.42158	3.27035	5.59846	3.70006	-1.54082	-3.40141	0.29106	-3.55335
10.3852	9.57259	9.97648	10.9175	0.689255	3.93835	4.25445	3.26815	4.37622	-3.63956	5.25068	-9.96578	-0.580029	-3.99191	-2.98242	-3.35483
10.7078	11.8438	11.6714	11.2945	0.556663	4.50112	3.58657	1.03421	-2.87244	-6.98836	-0.698653	-6.58911	-1.28858	-4.72734	0.265102	-4.20844
11.796	9.08509	10.24	10.0632	1.94357	5.25611	5.02601	3.42322	1.50493	-7.2886	4.38095	0.206254	-0.749804	0.132045	-0.719003	-1.78536
10.4685	9.43156	13.1363	9.38535	0.867714	4.33929	3.5792	3.91745	0.882208	-2.29432	5.29762	3.10643	-2.63535	-2.64083	1.30345	-0.49079
10.1847	7.99026	10.3218	9.17344	1.67885	3.78028	3.64382	2.90555	4.04226	2.82718	-5.44328	-4.49677	-1.79763	-5.30378	1.18429	-1.25093
10.2789	10.8517	11.2218	10.7471	2.22715	5.01895	4.88065	3.60236	-0.387609	-5.7019	-0.586247	-5.44896	-0.483593	-1.35614	-0.785795	-1.73618
11.0529	10.2523	10.1208	10.5932	0.940873	3.2755	3.476	3.0663	1.00385	-6.09763	-5.61943	-6.13486	0.256482	-1.94178	0.598418	-0.137273
11.1534	11.7268	11.1741	6.50998	0.689527	3.2153	4.56421	5.11451	2.31085	-3.89366	2.84883	-1.71394	0.701817	-1.46694	0.932787	-2.23468
10.696	9.93855	11.5484	11.0348	1.79896	4.89923	3.48865	2.18918	3.55426	-6.1979	-5.60755	-5.33248	0.901345	1.55384	0.454105	-1.29711
10.7553	9.35733	9.38767	11.1744	0.130336	4.73094	3.05712	4.31221	0.238744	2.66626	3.74917	3.06772	0.261407	1.80253	0.191479	-2.76338
11.3142	10.2161	9.93577	13.7613	1.66121	3.47335	4.97346	2.43305	0.678775	-0.728991	-7.23739	3.72096	-0.292252	1.63799	0.232366	-5.68573
11.051	8.73382	11.2465	12.1062	1.7765	4.80377	3.736	3.49	0.402796	-9.96578	1.03093	-5.94884	1.42853	1.4281	1.07047	0.426578
11.3377	10.5815	10.4201	11.5325	1.8378	5.12076	3.28836	3.63429	4.39908	-7.20211	2.72139	2.03003	1.97184	2.11593	1.05648	-1.81623
11.0902	8.96091	9.06747	11.2914	0.629124	4.63972	3.90725	4.71512	4.06363	4.25689	0.679348	2.70755	-0.0584583	0.928132	3.61834	-0.735112
10.7181	10.2592	9.24761	9.32384	1.32619	4.27076	4.54038	4.93046	2.23508	-5.05801	4.66021	-4.11446	0.305267	2.38706	-2.07154	-6.12654
11.745	11.0167	9.55488	10.2649	0.529544	3.73878	3.97683	4.26525	4.48446	2.66267	-4.23724	-3.53586	-0.487042	-2.47479	-0.0292504	-1.03806
10.5414	8.97797	12.2692	8.34483	2.36166	4.83684	3.60218	3.8285	6.76288	-0.901	3.62261	3.02618	-0.132903	0.664983	0.384873	-4.7378
10.6377	10.2835	9.69403	8.21156	2.46895	4.11468	5.20179	3.08424	1.33699	-0.470036	2.2783	3.28459	-0.918035	-0.178793	-0.903693	-6.5414
10.66	8.84252	9.38143	11.1062	1.09237	3.03067	3.9205	3.78711	7.25809	2.01208	1.34525	1.34279	-2.33988	-1.29283	0.124187	-0.143862
11.1772	8.63273	11.826	10.6794	1.15706	4.7245	3.45629	2.23159	2.31738	-6.26069	-0.874858	1.86888	-0.230934	0.455197	-0.296237	1.30084
10.8382	9.49895	9.1372	9.9413	1.43668	5.17664	3.64938	3.1702	5.77277	-6.10626	-6.3681	-5.45846	1.00448	0.729257	1.20206	-1.1633
10.9958	8.57393	9.68338	11.6144	1.10184	3.30951	3.99418	3.23881	1.28741	0.806881	4.44416	2.32943	1.25861	-0.452826	3.11296	-0.444804
11.117	10.5369	11.6642	7.75357	2.60502	5.30093	4.27038	3.47289	1.70636	-4.48057	2.63992	-4.84118	0.980448	1.8859	-5.6704	-0.359607
11.5246	12.0367	10.2913	11.0915	0.149915	4.43231	3.55478	2.16457	5.90244	-6.19205	0.65935	0.405648	-0.707833	0.92709	2.62282	1.0948
10.6371	11.389	9.85888	9.21548	1.98791	3.96547	2.82825	3.93752	4.98452	-2.86141	-4.72323	-3.32031	1.86044	-0.578343	-1.02458	-0.84521
11.0121	11.0095	11.8962	8.15956	1.27692	2.82901	4.07169	3.99219	2.16026	2.32239	-0.105074	-7.02067	1.16843	-0.510177	2.42732	-3.39776
10.1863	9.60996	8.4682	9.64073	0.572247	3.62804	4.89404	3.91977	2.75005	-6.94001	-6.0563	1.45104	-2.30632	-7.47614	-4.58822	-4.04703
11.0031	11.0237	8.913	9.73279	2.17704	4.02305	3.53419	3.19583	-0.0237388	2.18191	-5.78393	-3.72088	1.16475	-2.06784	1.69992	-6.46676
11.2921	10.5297	8.23064	9.64835	1.37692	3.0219	3.17418	4.34327	3.26896	-5.50664	-9.96578	3.35534	0.0915926	-3.49675	0.022199	-1.98336
11.4089	9.76573	8.31424	9.23211	1.49672	4.43302	3.01222	3.35543	-0.114238	-9.96578	3.48056	-9.96578	0.693823	-4.71574	1.7558	-4.43516
10.8189	8.96655	9.73764	10.5045	1.04666	4.90818	4.01934	4.122	1.56046	4.1653	1.26286	6.36886	-1.08036	-3.59036	-0.976028	-1.77804
10.8726	12.2612	8.54069	8.53244	2.19312	3.10434	2.80649	4.82259	3.28982	-9.96578	3.03003	-0.366235	-0.678722	-1.92461	-3.2332	-4.60764
11.3648	10.7826	10.4475	9.04667	1.55375	4.4875	3.36817	4.32042	0.197549	-7.17661	1.85305	2.88249	2.07414	-2.77019	-1.42568	-3.02123
11.4583	11.1601	7.25565	9.04751	0.491316	3.56309	3.85918	4.47235	2.89934	4.11953	2.87107	3.0607	-0.354721	-1.127	2.12563	-4.80864
11.0582	6.77962	10.0596	11.5572	1.32899	4.52337	3.17387	4.66969	3.34463	-6.52928	4.34935	-4.29869	1.1264	-1.64377	3.745	3.14125
10.4162	7.05182	11.4116	8.65496	-0.0201701	4.79809	4.16618	3.15321	5.46765	1.29075	2.92329	0.645618	-0.700384	-0.443543	2.51743	0.835905
10.5442	9.77994	7.52454	8.44687	1.05543	5.11348	4.46844	3.79522	4.96464	5.59846	-9.96578	-4.50752	0.86528	-4.93816	3.18062	-3.15352
10.5167	11.704	10.8244	8.93025	0.523043	3.48716	4.57761	4.86876	3.03249	5.25068	5.44352	-4.06909	0.482993	-1.12802	-0.932763	-5.12288
10.6754	11.0891	9.87325	8.62456	1.49093	2.94856	4.72664	3.5791	1.723	-0.698653	-9.96578	3.15185	0.904281	-1.21712	4.17944	-2.23298
9.60339	10.7564	7.61317	7.61854	2.59714	4.27157	4.58006	5.05498	2.41584	-3.88402	3.89551	-5.85266	-2.29521	1.15545	2.41613	1.06409
11.0264	11.2243	7.56901	9.67839	1.44067	4.05508	4.55713	3.08953	0.297075	4.38095	-4.17251	2.18962	0.462787	0.88871	2.98592	-4.48529
11.4809	11.827	10.9183	10.1812	1.59454	4.30317	5.93932	4.21617	-0.744731	5.29762	-7.20393	-2.41391	1.11983	-1.54391	2.2414	-2.62163
11.087	9.11708	10.4728	8.12033	1.25556	4.45775	2.90655	4.31176	0.351393	-5.44328	3.04423	-4.71403	2.78587	-0.978032	1.79158	-2.08842
10.9181	10.3855	10.5251	10.5955	1.40632	3.57534	3.53511	4.18114	3.1149	-0.586247	-4.48603	-1.81073	1.78409	-3.35188	2.49144	-0.1997
10.5489	10.157	8.28434	10.2016	1.18003	3.69917	3.7167	4.38319	3.51468	-5.61943	3.40803	0.900605	-0.855758	-4.40448	2.41855	-6.13431
10.8216	6.95992	9.72896	8.38586	0.655859	4.14305	4.35732	3.97681	4.41574	2.84883	-7.20384	2.63632	-0.131634	-0.0681257	-0.729838	-6.16553
10.9852	10.0421	9.0132	8.62123	0.638091	5.04739	3.82341	5.39244	3.41679	-5.60755	-6.44062	-2.08725	1.48537	-1.13033	3.63403	0.541706
11.3264	11.7618	1.39959	10.056	0.660459	4.04367	4.86131	3.20488	3.23234	3.74917	2.96948	4.30733	-0.281583	-1.98412	-0.55176	0.344091
9.92575	10.3024	7.47213	7.25333	1.04878	4.36162	3.37804	5.23589	-1.39607	-7.23739	2.2751	3.39847	-2.23824	-3.28775	2.35675	-1.56536
10.2441	10.6753	9.17032	8.07159	1.62535	4.32813	3.92088	4.04466	1.76221	-3.55368	-6.10376	3.01398	-0.128183	-1.11657	2.71664	-1.70673
9.67164	11.0897	7.68419	10.3066	-0.734524	4.95551	4.92582	3.55775	1.30914	1.03093	-3.54507	1.8663	-1.63993	-1.07736	2.25339	-3.96231
9.71328	8.82201	8.50905	9.23388	0.778138	3.85646	4.74432	4.99159	3.48002	2.72139	-5.38662	5.66685	-0.7519	-0.374178	2.61484	-1.72182
10.5348	10.421	9.27006	10.0157	0.896817	2.31191	4.12347	3.86465	1.73265	0.679348	-4.79743	-6.10276	0.939607	-1.2853	3.75322	-5.21921
11.2007	10.8569	11.3357	8.5164	2.87995	4.9699	3.86011	4.79914	0.988854	4.66021	-1.06982	1.70904	0.0637285	-0.469838	0.822263	-3.66998
10.3305	10.2604	10.6692	7.37491	1.82549	4.27392	4.21005	4.56207	5.56193	-4.23724	-6.09745	3.0778	-2.2097	-5.76813	1.01522	-2.86922
11.6644	11.6366	9.65003	8.82938	1.36434	3.5532	3.21388	4.07384	2.00125	4.17696	2.48426	3.33694	1.28995	-3.69218	2.35623	-0.461544
11.5143	8.30848	10.7403	10.3697	1.47957	2.39339	5.5759	4.80161	4.83038	-1.01075	-6.07208	-2.09217	1.09695	-2.62444	3.0537	-1.1964
9.87108	11.0483	8.07684	9.35102	0.319766	4.79196	3.99433	4.57446	2.70262	3.62261	3.1975	-5.17572	-1.83152	-1.19714	2.61607	-2.90659
10.6568	10.3757	6.77833	9.33191	1.36227	3.73943	3.84218	3.69755	2.76074	-3.40075	-4.25852	3.6562	-1.76579	-1.06404	3.24733	-3.93472
11.0414	11.7975	7.00111	6.27078	2.53227	4.23365	4.4063	4.50929	-3.41774	2.2783	1.03364	-3.95796	0.804832	-1.44752	2.87624	-2.49177
10.2932	10.546	8.15414	10.101	0.744475	3.99003	3.85019	4.26608	3.08531	3.55376	-9.96578	-3.85595	0.299724	0.547926	2.81368	-1.95293
11.1373	12.548	11.1692	10.5774	1.30954	3.56981	3.13346	3.59788	1.41209	1.34525	-5.64379	2.30109	2.04443	-1.26814	2.34678	-0.359036
10.9292	10.9836	8.77085	7.45135	1.42133	3.07211	4.1382	5.20619	0.443151	-0.835758	-0.827066	-1.57651	-0.694406	-3.269	1.88686	-2.789
10.7029	9.59386	7.00412	8.38029	1.06413	4.73262	4.41564	5.10604	0.0242494	-0.874858	1.51448	2.51413	-0.668657	-0.0024154	3.55667	1.3901
11.1628	11.356	8.91428	10.1591	1.17498	3.49523	4.07377	4.17467	4.85531	2.07352	3.18657	2.23923	1.48596	0.795491	3.33466	-0.463808
10.9361	11.3493	9.02085	11.5065	2.0569	3.97718	4.08156	3.901	4.202	-6.3681	3.76115	-9.96578	1.87374	0.465877	1.76321	-1.85616
11.479	12.2537	9.7558	10.8064	1.81407	3.91715	4.93789	3.23567	1.79136	-5.77405	-5.88497	0.825588	0.595941	0.353961	3.99456	0.141819
11.4149	10.1315	11.4564	11.7255	1.2688	3.93564	4.31449	5.08659	2.72515	4.97346	-4.51928	-4.69006	2.20974	0.29106	-1.49626	-5.76918
10.84	9.97648	8.75076	10.8264	1.38776	4.25445	3.15347	5.54283	4.46866	-6.08914	-0.274684	-6.18768	-1.64359	-2.98242	-2.48524	-7.12799
10.7394	11.6714	10.1978	9.47248	1.56921	3.58657	4.01019	5.89495	3.69527	4.44416	4.13713	1.38937	-1.33182	0.265102	2.68378	-6.06227
11.139	10.24	9.95695	9.27296	1.1587	5.02601	3.64642	3.86749	0.512371	-4.21817	2.76641	1.20833	1.6306	-0.719003	3.54105	-9.96578
10.3097	13.1363	10.7783	10.1624	0.131777	3.5792	3.15579	5.73471	0.993169	-3.14978	-3.82614	-0.569497	-2.59096	1.30345	3.24332	-4.97062
11.0327	10.3218	10.8162	10.1064	1.49499	3.64382	3.96359	5.07853	-0.748799	-9.96578	-9.96578	0.317848	-1.1827	1.18429	-0.307066	-7.15414
10.4838	11.2218	11.4946	8.6341	0.769874	4.88065	3.75583	5.77343	2.85784	2.63992	-5.65977	2.16237	0.229765	-0.785795	3.56408	-5.47822
10.7828	10.1208	9.94827	10.2095	1.8226	3.476	3.56446	4.05646	-0.0783075	0.65935	2.22007	-6.21885	0.59851	0.598418	2.56287	-5.15683
9.80653	11.1741	9.49213	9.52782	-0.0108315	4.56421	5.29856	5.38227	1.59158	-4.72323	1.00763	1.74493	-1.77003	0.932787	0.497297	-4.07564
10.5314	11.5484	11.779	11.4146	1.4214	3.48865	3.21457	3.72201	1.62848	-0.105074	3.30595	-4.80864	-0.621321	0.454105	4.13801	0.546155
11.066	9.38767	9.90703	9.96653	2.32863	3.05712	3.33844	5.46284	0.950793	0.72712	4.24449	1.15672	0.180471	0.191479	0.882832	-5.88228
11.5956	9.93577	9.62422	10.7382	2.57979	4.97346	3.75546	3.74034	3.03996	-6.0563	-0.714884	2.89053	-0.381059	0.232366	3.92938	-9.96578
11.4658	11.2465	11.481	8.54462	1.69532	3.736	4.56923	3.93369	3.12266	-5.78393	2.49707	2.45604	0.950238	1.07047	2.2089	-9.96578
10.4625	10.4201	12.3859	10.4179	1.59653	3.28836	4.62791	3.31487	2.64084	-7.10899	3.41261	0.800199	-2.16993	1.05648	1.35067	0.330279
10.6285	9.06747	9.69697	10.8158	2.11412	3.90725	4.19519	4.77895	4.23885	-9.96578	1.73185	-1.39047	-0.387556	3.61834	2.64808	-5.88517
10.3398	9.24761	8.59885	10.6706	1.47941	4.54038	3.77738	6.43226	4.72353	3.48056	-5.52917	1.78783	-0.678666	-2.07154	2.64289	-6.07282
11.9038	9.55488	10.1654	10.3252	1.93194	3.97683	3.31409	4.53458	6.95737	3.91738	5.537	2.42267	1.78576	-0.0292504	3.38963	-2.59151
11.2276	12.2692	9.98827	10.5816	1.72378	3.60218	4.65375	3.73343	2.49338	1.26286	-5.84055	4.6953	0.666842	0.384873	3.00174	-1.68442
10.9033	9.69403	6.92542	9.03759	1.59386	5.20179	3.54306	4.58208	2.61341	3.03003	-3.68702	0.511447	1.07833	-0.903693	3.51057	-4.46059
11.2427	9.38143	9.97352	8.83085	3.37475	3.9205	4.11957	3.68911	1.63229	3.67721	2.84436	-1.12822	2.10903	0.124187	3.06579	-4.26597
10.9941	11.826	7.86056	9.43643	1.62741	3.45629	4.4591	3.6364	4.62033	1.85305	2.97645	3.51723	0.166753	-0.296237	3.5293	-6.19295
10.0551	9.1372	8.34551	9.0462	-0.465398	3.64938	4.18729	4.08803	4.04239	-6.38717	-3.45623	2.70314	-0.749829	1.20206	-3.00547	-4.552
11.6912	9.68338	9.30695	10.9827	-1.36215	3.99418	3.82757	2.78816	4.0933	-5.10827	-7.4297	4.43463	-1.67415	3.11296	2.08586	-0.334859
11.0345	11.6642	3.75575	8.92779	1.32744	4.27038	3.3241	4.1296	2.44484	2.87107	3.33172	-5.83085	0.263164	-5.6704	1.97684	-4.62134
11.6835	10.2913	5.42175	9.88097	2.90087	3.55478	3.59338	6.07734	2.00199	4.34935	1.03196	2.48867	0.330455	2.62282	2.2551	-4.24882
11.1616	9.85888	10.2397	9.08263	2.08809	2.82825	2.61662	3.11088	2.94986	2.92329	-9.96578	5.14189	-0.352979	-1.02458	2.97044	-1.5421
10.9888	11.8962	10.9475	4.15345	2.39348	4.07169	3.76207	3.77436	2.08557	-9.96578	4.32149	-3.30056	1.08321	2.42732	1.91351	-3.24478
10.6569	10.2541	7.81958	9.20572	1.69858	2.029	4.1074	3.73308	1.96785	5.44352	-1.73272	-9.96578	0.184384	-2.24771	3.31045	-3.72721
10.8637	8.4682	11.0183	10.9233	0.841267	4.89404	4.16554	3.86979	3.73694	-9.96578	-3.33557	-0.433205	0.882293	-4.58822	2.61375	-3.65476
11.2619	8.913	10.5708	9.80023	1.05171	3.53419	3.36344	3.58929	2.89542	3.89551	-4.43905	0.342797	0.881187	1.69992	1.98691	-3.94975
11.5326	8.23064	8.13457	10.1245	1.26488	3.17418	4.39062	3.79168	2.77036	-4.17251	-7.37575	1.6108	2.13935	0.022199	2.10758	-6.35762
11.7038	8.31424	9.9732	7.78238	1.60342	3.01222	3.28597	4.53238	0.226548	-7.20393	-4.94216	-4.9587	0.621523	1.7558	2.85434	-5.23641
11.7919	9.96367	8.44609	10.2963	1.76739	5.07649	4.4698	4.14323	0.129392	-2.73788	1.17753	1.06331	-0.635506	-0.483773	2.57958	-0.304883
11.5213	8.9253	10.5909	8.55923	-0.328528	6.06638	2.83933	4.48891	4.14638	0.36697	-3.19447	-9.96578	-0.38247	3.45873	2.20169	-7.4565
11.1211	9.5534	10.5891	9.26807	1.84756	4.72293	4.79464	3.61692	4.54495	3.04423	-5.6428	-9.96578	0.504159	-1.32292	3.75548	-1.62182
11.6481	9.73764	9.16319	7.72922	1.65736	4.01934	2.74339	4.17171	2.33937	-7.14797	-6.82579	0.621855	1.42547	-0.976028	1.4133	-2.48234
10.9995	8.54069	8.63421	11.7695	1.80765	2.80649	2.64097	3.16909	3.48885	-4.48603	6.02869	-3.42806	0.887321	-3.2332	3.80814	-3.33164
10.8391	10.4475	9.13691	11.0727	1.90304	3.36817	3.38112	3.71052	3.06841	3.40803	5.31625	-9.96578	1.01968	-1.42568	3.12504	-1.00888
11.1975	7.25565	4.98729	8.19184	0.734994	3.85918	2.44683	4.57958	4.81432	3.68652	-4.53825	-0.581887	1.18493	2.12563	1.76325	-4.95983
11.1081	10.0596	8.88564	10.5979	0.859378	3.17387	2.79364	4.13196	3.18659	-6.05021	-7.3377	-1.12367	0.441129	3.745	1.71749	-5.71039
10.0892	11.4116	10.9946	11.7536	1.92081	4.16618	3.66663	4.28624	3.66425	-7.20384	-4.18356	0.835323	1.07963	2.51743	2.85751	-1.7814
10.5993	7.52454	8.33102	9.60613	1.49326	4.46844	3.5326	3.79531	4.39687	-6.44062	4.70536	-3.36406	1.04595	3.18062	4.07123	-3.56054
10.8479	10.8244	10.8306	9.7309	0.520245	4.57761	5.15719	3.62079	5.03032	2.96948	-0.970546	-5.52259	-1.77754	-0.932763	3.01352	3.3207
10.9585	9.87325	10.5717	10.7326	0.673733	4.72664	3.38626	4.5285	3.47469	-5.51584	-9.96578	-4.84693	-0.789345	4.17944	3.39692	-0.438909
11.6895	7.61317	10.5697	8.4556	1.01908	4.58006	3.59734	5.28568	2.59391	2.2751	1.88023	2.14347	1.15793	2.41613	2.64578	-4.24351
10.876	7.56901	8.55633	10.5214	1.67576	4.55713	3.50782	3.79763	2.91953	-6.10376	4.77557	3.64661	1.0397	2.98592	2.90206	-0.667111
11.192	10.9183	7.02907	8.86165	2.066	5.93932	3.41876	4.02929	-0.852472	-4.34956	-4.68641	-0.0770613	1.66398	2.2414	1.76663	-9.96578
11.018	10.4728	8.28751	8.57478	1.31546	2.90655	3.57125	3.56267	2.79131	-3.54507	3.85762	0.560619	-1.63305	1.79158	2.48949	-3.74884
11.0453	10.5251	9.13107	8.32035	1.02226	3.53511	4.3217	4.29783	-0.132369	-5.38662	-5.12301	-6.76419	-2.11092	2.49144	2.00161	-3.25472
10.5152	8.28434	7.36821	8.85935	1.42065	3.7167	2.73724	4.24637	1.03122	-4.79743	-7.307	1.82417	-0.0561776	2.41855	4.38308	-5.23552
10.9311	9.72896	8.41186	7.20226	2.1014	4.35732	4.58166	5.24143	3.59948	-1.06982	3.29059	1.39635	-0.0281869	-0.729838	3.22873	-3.8616
10.33	9.0132	7.78893	7.7499	0.877617	3.82341	3.07128	3.47068	3.9131	-6.09745	-6.37884	-6.53694	1.35383	3.63403	3.08754	-0.747941
11.1387	1.39959	8.98168	7.07237	2.5014	4.86131	4.12695	5.95432	1.02246	2.48426	6.46362	1.65225	-0.785238	-0.55176	2.43383	-1.47291
10.9467	7.47213	10.7743	8.89335	1.61917	3.37804	3.00297	5.2832	2.77966	-2.1803	-2.51729	1.68986	-1.78903	2.35675	3.13239	-5.26768
11.1312	9.17032	10.1895	8.42796	1.63652	3.92088	5.57312	6.00277	0.0162937	3.63041	-6.87474	-3.88205	1.03942	2.71664	2.03383	-5.98125
10.7561	7.68419	9.91731	8.05534	2.36646	4.92582	4.77802	5.34613	0.709815	-6.07208	-6.4062	3.57426	3.40399	2.25339	2.82838	-0.818021
11.6222	8.50905	9.7849	11.7515	1.08421	4.74432	3.00895	2.93668	-0.0614945	3.1975	4.28945	-2.79624	0.0460152	2.61484	2.45679	-4.87237
11.5416	9.27006	10.6178	11.5703	1.84624	4.12347	4.95278	4.20696	1.4779	-4.25852	2.80479	2.88207	-0.0427349	3.75322	-1.9495	-7.09989
11.3616	11.3357	6.78851	12.3997	1.84313	3.86011	3.61836	4.6501	0.0224383	1.03364	1.03246	2.22216	0.350297	0.822263	1.01799	-9.96578
11.5975	10.6692	11.7407	9.67056	0.851441	4.21005	2.13825	3.59004	0.876076	-9.96578	-2.24601	-6.04066	-0.126904	1.01522	2.26455	-6.73043
11.1625	9.65003	8.65589	11.7111	1.85102	3.21388	4.14568	4.80008	4.52316	-0.942541	3.70002	0.152441	0.310081	2.35623	2.13368	-2.29628
10.7295	10.7403	10.564	11.3351	1.30098	5.5759	4.71888	4.56917	2.44816	-5.64379	3.98557	-1.90354	-0.404905	3.0537	0.413243	-5.70386
11.5707	8.07684	9.21905	10.3817	0.367948	3.99433	3.61373	2.34138	1.80069	-9.96578	-5.0805	-1.90387	-0.32283	2.61607	2.95331	-2.59748
11.5474	6.77833	10.9665	9.5003	0.731147	3.84218	4.38086	2.32544	1.10953	-9.96578	3.43453	-0.694091	1.44815	3.24733	3.60229	-1.2056
11.4882	7.00111	8.83124	11.0756	2.25147	4.4063	3.62559	5.06421	-0.627039	-0.827066	-4.90083	1.07669	0.539653	2.87624	3.02178	-3.51082
10.9254	8.15414	10.415	9.64411	0.862348	3.85019	4.12799	1.7211	3.77617	-2.15744	5.61164	4.83216	-0.464223	2.81368	2.61148	-1.58727
11.281	11.1692	10.7589	9.51136	1.25048	3.13346	3.72506	4.81448	2.67829	-0.898411	0.684926	3.9122	1.31452	2.34678	2.68217	-6.04847
11.1225	8.77085	7.51365	9.19124	-0.630422	4.1382	4.14973	4.10391	3.69379	-2.19379	3.76	0.975993	-0.0410998	1.88686	1.78605	-1.44263
11.0172	7.00412	9.41621	8.42152	2.85036	4.41564	3.86528	3.8476	3.08331	1.51448	1.64927	2.18491	0.332973	3.55667	2.42342	-0.837833
10.9442	8.91428	11.5878	12.2717	0.952136	4.07377	3.69031	1.97819	4.78666	-9.96578	1.94204	-7.41536	1.29042	3.33466	3.45877	-4.85509
10.9459	9.02085	8.39666	10.7807	-0.0647162	4.08156	2.58699	3.85273	6.23763	3.18657	1.9816	-5.14563	-0.424195	1.76321	2.57672	-2.34381
10.5442	9.7558	8.94513	10.4256	0.308042	4.93789	2.72529	3.90404	3.06372	-1.58274	2.10159	1.78388	0.0442618	3.99456	2.32316	-3.52014
10.5653	11.4564	10.2596	8.60197	1.85529	4.31449	0.679841	3.31885	0.969158	3.76115	1.78751	0.884506	1.63357	-1.49626	3.06873	-4.6516
10.1768	8.75076	8.79502	8.90817	-0.769332	3.15347	3.29025	4.74648	-1.50788	-1.24797	-9.96578	-1.20014	-1.32444	-2.48524	2.543	-4.32686
10.1999	10.1978	11.8995	10.3818	0.790724	4.01019	3.29429	4.88759	-1.28706	-5.88497	5.46833	4.16164	-0.38363	2.68378	2.92981	-1.80812
11.0965	9.95695	8.85268	10.3712	1.60801	3.64642	3.62704	1.30066	2.18785	-4.51928	2.80095	2.15348	0.190595	3.54105	2.1006	-0.997779
11.0339	10.7783	10.581	9.90287	0.357962	3.15579	1.27058	1.88198	0.135292	-9.96578	-5.51883	-9.96578	-0.681557	3.24332	3.10907	-7.16419
11.0211	10.8162	10.1323	10.6757	1.28991	3.96359	3.12032	3.71762	-0.211725	-0.274684	3.73604	-1.09944	-0.825411	-0.307066	2.13835	-5.54374
11.4309	11.4946	9.30105	9.71033	2.18565	3.75583	3.27264	3.92827	0.682605	4.13713	4.53552	-9.96578	0.191716	3.56408	3.61353	-0.119019
11.1475	9.94827	8.57894	9.23401	1.75793	3.56446	2.41683	4.55865	-0.134421	2.76641	2.0505	-6.99684	1.65861	2.56287	2.99601	-2.64244
10.6676	9.49213	9.73702	9.93485	2.78765	5.29856	3.05929	4.06263	1.27918	0.596463	4.97135	-9.96578	-0.385062	0.497297	2.50647	-2.50207
11.24	11.779	9.57769	9.66507	1.62781	3.21457	3.46754	4.20262	4.37658	-3.82614	5.11917	-9.96578	0.168337	4.13801	2.87075	-2.96787
11.4213	9.90703	10.2541	9.22489	1.63545	3.33844	3.99654	3.06044	1.87484	-9.96578	2.78872	3.48763	1.04529	0.882832	1.12085	-6.0047
10.9984	9.62422	9.86045	8.38235	1.28988	3.75546	2.95594	4.48938	1.40374	-5.65977	1.46777	-9.96578	1.03828	3.92938	3.54732	-4.93943
11.1566	11.481	10.639	8.75818	0.748252	4.56923	2.88376	3.18261	2.20318	1.98323	3.55435	-2.75829	0.776789	2.2089	3.68276	-2.12353
10.8007	10.3581	8.38148	9.93863	1.75532	4.04209	2.57526	2.38529	1.56282	2.22007	-6.38987	-9.96578	-0.778954	-4.44825	-1.32953	-2.03973
10.1003	9.0286	7.13209	10.5369	1.0192	2.38838	5.0024	2.70031	1.89899	1.00763	3.89507	2.12258	0.0703187	2.79427	0.688775	-5.17176
11.6972	11.0157	11.2481	8.94256	1.061	4.36568	3.96213	3.22423	4.89431	3.30595	1.66241	0.727433	1.09704	2.9281	-0.094238	-3.70378
11.7888	11.8254	10.0197	9.8295	1.35586	4.26909	5.38368	3.26948	0.25443	-1.48558	-3.28293	3.37259	0.497307	2.61572	-0.352769	-1.8382
10.4595	10.0028	10.1168	9.81984	0.966484	3.85739	4.63876	4.06421	0.427766	4.24449	4.35302	2.26991	0.506501	-2.62714	-0.418712	-2.34917
10.4377	12.3859	8.83936	11.0242	1.6169	4.62791	4.67574	2.3518	3.42794	1.54698	0.323945	3.29362	-0.1742	1.35067	-1.6085	-5.66606
10.8496	9.69697	10.5427	9.72363	-0.160836	4.19519	3.85268	4.64092	0.0583585	-3.51148	0.563024	0.719524	1.45721	2.64808	-1.08452	-4.55064
10.7388	8.59885	7.80881	9.42174	1.99639	3.77738	4.39422	3.5103	1.87451	-0.714884	0.741057	1.94654	-2.44317	2.64289	1.84187	-3.78159
11.6656	10.1654	7.88064	9.9616	1.03648	3.31409	3.4911	3.27133	0.739577	2.49707	3.01275	2.95418	0.292215	3.38963	2.04001	-3.21362
10.8889	9.98827	10.7861	9.7837	2.1056	4.65375	5.03694	4.49872	-0.12074	3.41261	-6.07488	3.93423	0.716615	3.00174	-0.104919	-1.0572
11.1776	6.92542	9.72402	10.1985	1.43005	3.54306	3.83561	4.92727	-0.436387	3.70006	-6.35921	-1.68826	1.23234	3.51057	-7.24511	-2.60884
11.2743	9.97352	9.32302	11.2203	0.96822	4.11957	4.23284	3.58512	2.11606	1.73185	2.60403	-9.96578	-0.461104	3.06579	2.97817	-4.88688
11.2221	7.86056	9.62111	10.1078	0.623516	4.4591	4.09672	3.18371	0.64372	-5.52917	2.45654	3.68937	0.848857	3.5293	4.41185	1.04084
10.956	8.34551	10.4475	9.59288	2.11611	4.18729	3.54587	4.07563	4.20855	5.537	-5.3426	3.14987	-0.954283	-3.00547	2.96187	-4.19433
10.9953	9.30695	10.6012	9.25756	-0.14766	3.82757	2.72523	4.68345	3.80452	-9.96578	-5.9307	-2.18668	-1.20643	2.08586	4.08654	-1.43208
12.0084	3.75575	9.30868	9.02722	0.170023	3.3241	3.76522	4.36912	2.18116	-5.84055	-4.61409	-9.96578	-3.0324	1.97684	2.77577	-6.10238
11.1064	5.42175	10.0076	9.6902	1.09355	3.59338	3.06599	2.85173	0.973254	-3.68702	-5.05405	3.05396	0.323637	2.2551	2.8199	-0.769557
11.0486	10.2397	9.06796	10.4109	2.14406	2.61662	3.98101	3.8291	2.60105	2.84436	-6.12452	4.96878	2.96052	2.97044	1.95971	-6.06996
10.9411	10.9475	9.99406	11.6865	2.68943	3.76207	4.23811	4.13863	5.66075	2.97645	1.32921	3.46798	-0.771494	1.91351	0.108261	-3.67847
10.739	7.81958	9.13063	8.89752	0.951998	4.1074	3.92918	5.18471	2.47375	-3.45623	-5.91107	2.81276	-1.0459	3.31045	3.65055	-2.33538
10.6746	11.0183	10.5849	9.88678	1.6689	4.16554	4.24059	2.80964	2.92317	-7.4297	-6.08463	3.85619	0.0357469	2.61375	3.02885	-0.134762
10.883	10.5708	9.58865	9.06687	-0.55092	3.36344	3.67514	1.34141	0.11032	3.33172	-5.4773	3.07153	-0.979632	1.98691	2.58233	1.51837
11.5882	8.13457	9.25093		0.471264	4.39062	3.58116		1.11188	-6.58911	4.06843		2.00085	2.10758	1.7716
10.3366	9.9732	9.73851		0.794843	3.28597	3.7262		6.81362	1.03196	-5.87368		-1.20382	2.85434	2.39094
10.6553	8.44609	11.417		1.73466	4.4698	3.47863		4.70242	-9.96578	1.61698		-0.649828	2.57958	2.88192
11.2738	10.5909	10.8259		1.42288	2.83933	4.52657		6.17399	0.206254	5.02753		1.09565	2.20169	-3.08145
9.81455	10.5891	10.479		1.16988	4.79464	4.22128		2.24808	4.32149	0.117225		0.199244	3.75548	3.57284
11.2147	9.16319	8.90368		1.02913	2.74339	4.58815		3.11912	-1.73272	0.99338		1.51088	1.4133	3.28779
10.4308	8.63421	10.1402		1.25755	2.64097	3.71328		4.15881	-3.33557	4.28164		-1.01542	3.80814	2.32509
11.528	9.13691	10.4374		-0.0973491	3.38112	4.4755		5.54887	3.10643	1.54361		0.148487	3.12504	3.67252
11.4226	4.98729	9.87597		0.669035	2.44683	2.7433		4.74703	-4.49677	-3.754		-0.913878	1.76325	3.35108
11.4411	8.88564	8.56336		2.17983	2.79364	3.81506		2.42987	-4.43905	-7.14437		2.11867	1.71749	-5.94505
11.5488	10.9946	11.2688		0.543361	3.66663	2.39796		2.10169	-7.37575	5.4751		2.63287	2.85751	-0.925467
11.6587	8.33102	10.7885		-0.0284434	3.5326	3.75893		1.9085	-5.44896	-2.29387		-0.435845	4.07123	-0.592327
10.5098	10.8306	10.3842		2.57875	5.15719	3.83751		-0.359131	-4.94216	-6.05611		0.167233	3.01352	0.0838819
10.5896	10.5717	11.0784		0.167739	3.38626	3.19424		2.97315	1.17753	2.79321		-0.270933	3.39692	1.72269
10.9184	10.5697	11.0157		1.70778	3.59734	4.10903		-0.109748	-3.19447	1.51571		-0.204972	2.64578	0.404118
10.0395	8.55633	10.2688		1.7818	3.50782	3.33845		-1.84885	-5.6428	-1.49169		-0.0868063	2.90206	-1.13406
11.5206	7.02907	10.4876		0.73798	3.41876	3.69647		0.653514	-6.82579	-6.10542		0.986947	1.76663	-0.485519
11.1449	8.28751	1.79057		0.461138	3.57125	3.85981		-1.02471	6.02869	1.57623		-0.0662575	2.48949	0.45798
10.7135	9.13107	9.89175		1.6206	4.3217	4.19412		1.09431	-6.13486	2.42559		0.429201	2.00161	0.850626
11.2824	7.36821	9.8084		0.798592	2.73724	3.49966		-1.61549	5.31625	-6.64006		1.85743	4.38308	-0.190272
11.4497	8.41186	10.0304		0.429908	4.58166	4.46411		3.72215	-4.53825	-7.40182		1.70264	3.22873	2.01601
10.3188	7.78893	8.99446		1.55711	3.07128	3.71787		2.4891	-7.3377	1.91277		-0.730729	3.08754	4.22193
12.1628	8.98168	9.64932		1.2406	4.12695	3.48214		3.6229	-4.18356	-3.76366		0.264952	2.43383	0.164492
11.4188	10.7743	-9.96578		1.4848	3.00297	0.559485		-0.0801786	4.70536	0.558947		0.783745	3.13239	1.51926
11.2697	10.1895	6.11476		1.49166	5.57312	3.75615		-1.77427	-0.970546	-2.98913		1.44114	2.03383	0.673332
11.1322	9.91731	10.5087		1.28797	4.77802	4.2791		0.351703	-9.96578	1.49704		0.871353	2.82838	0.788443
10.5504	9.7849	10.9253		2.09817	3.00895	3.59779		0.387544	-1.71394	4.42504		-2.05823	2.45679	0.382801
11.4168	10.6178	8.85546		1.09842	4.95278	4.70498		1.5863	1.88023	-6.26723		1.65688	-1.9495	-9.96578
11.4862	6.78851	11.1148		1.97259	3.61836	3.93885		2.15706	-5.33248	3.81712		0.427756	1.01799	0.163373
11.4615	11.1522	8.38467		1.3035	3.10249	4.54892		5.80033	4.77557	5.62809		0.2995	-1.21201	-0.423316
11.2058	10.7101	10.5959		0.835706	3.35373	3.57948		1.95653	-4.68641	0.227585		-0.0609895	-2.44908	-2.50054
11.0461	11.2432	7.94879		1.87721	2.29934	4.60979		1.13905	3.06772	-5.87747		1.82079	-3.9174	0.547708
10.5545	10.5562	10.3444		0.809429	2.92505	5.12349		1.64806	3.85762	-4.14485		-1.24426	-5.42338	-1.58214
10.9915	11.2887	10.8341		1.72871	4.02961	4.81421		2.47488	-5.12301	-0.971108		0.843772	-3.55335	-0.373928
11.2691	11.7407	8.79993		1.0776	2.13825	4.23684		4.3025	-7.307	-9.96578		0.055887	2.26455	0.216711
11.0267	10.9175	8.47854		-0.154086	3.26815	4.81985		2.34648	3.29059	4.63879		-0.372129	-3.35483	-0.139347
11.2229	11.2945	8.87039		1.89951	1.03421	4.15613		2.90218	-6.37884	4.62589		0.0482336	-4.20844	1.9614
11.5434	10.0632	5.21944		0.822583	3.42322	4.05998		-0.120189	6.46362	-6.55403		1.25685	-1.78536	1.62441
10.2046	8.65589	8.70312		-0.354549	4.14568	4.32891		0.203413	3.72096	2.38677		-1.18699	2.13368	3.22067
10.6561	10.564	11.0067		1.22778	4.71888	4.01394		1.15249	-2.51729	-9.96578		-0.982437	0.413243	0.197867
10.9246	9.21905	8.75997		1.60583	3.61373	4.71		0.00395717	-6.87474	-6.22929		2.7833	2.95331	0.471126
11.1227	10.9665	9.10266		1.69755	4.38086	3.51769		1.71526	-5.94884	0.951432		1.40946	3.60229	-3.25649
10.8133	8.83124	9.59218		0.101971	3.62559	4.87046		0.0452842	-6.4062	-7.30612		-2.53211	3.02178	3.47167
10.3501	10.415	9.38782		1.79767	4.12799	4.99266		2.30213	4.28945	-0.797124		-0.595141	2.61148	0.506143
10.3798	10.7589	9.37836		0.884713	3.72506	6.42459		2.20389	2.03003	-4.66081		-1.18023	2.68217	-3.8852
11.1148	7.51365	10.1315		1.73251	4.14973	4.07894		-0.678695	2.80479	-9.96578		-0.456462	1.78605	-0.648292
11.1915	9.41621	7.96249		-0.0704191	3.86528	3.1428		3.94414	1.03246	-1.31645		0.977732	2.42342	-1.2406
11.541	11.5878	12.3413		0.998363	3.69031	3.62805		0.0428768	2.70755	3.77381		2.42864	3.45877	-2.71216
11.2862	8.39666	8.23225		1.33744	2.58699	4.10931		1.38004	-4.11446	-1.78412		1.72182	2.57672	-1.90823
10.4779	8.94513	10.6866		0.448032	2.72529	3.78329		6.01429	-2.24601	3.54828		-0.239578	2.32316	-0.0878593
10.2923	10.2596	11.2729		1.64666	0.679841	2.72351		6.64017	3.70002	1.60401		0.275178	3.06873	-1.71092
10.4249	8.79502	10.7114		1.31316	3.29025	4.60918		2.10725	3.98557	1.76267		0.242751	2.543	-2.48443
10.6719	11.8995	10.0743		1.21955	3.29429	4.43081		1.99255	-3.53586	-4.3972		2.05737	2.92981	-0.186423
12.433	8.85268	8.31927		-0.536659	3.62704	4.13705		6.5547	-5.0805	4.07426		0.495534	2.1006	-4.72596
11.9402	10.581	10.2247		0.830336	1.27058	2.10396		3.16205	3.43453	0.800934		-0.685812	3.10907	-0.541975
11.7092	10.1323	10.0456		1.67559	3.12032	4.41099		5.57023	-4.90083	5.98376		-0.304927	2.13835	-0.697539
11.059	9.30105	11.0036		1.28878	3.27264	3.04216		4.89286	5.61164	-3.96115		0.780789	3.61353	-1.58788
9.76037	8.57894	9.86144		1.54904	2.41683	3.94716		4.26168	3.02618	1.11913		-0.621477	2.99601	3.76516
10.6032	9.73702	8.89219		0.977065	3.05929	4.41385		4.05867	3.28459	3.07231		-0.75196	2.50647	-2.27322
11.1253	9.57769	9.88312		1.23878	3.46754	3.97746		2.16431	1.34279	2.42418		1.602	2.87075	3.47304
10.4705	10.2541	8.28653		1.58522	3.99654	3.59869		2.59768	1.86888	2.64763		-1.20683	1.12085	3.17033
10.6047	9.86045	10.2703		1.48741	2.95594	3.60564		2.51338	0.684926	4.07294		-0.25779	3.54732	-2.46092
9.9574	10.639	1.93658		1.59078	2.88376	4.52094		-0.398687	-5.45846	1.62553		-1.50088	3.68276	1.93994
11.0302	9.38535	9.12346		0.296986	3.91745	3.37273		2.9606	3.76	0.520598		-1.53388	-0.49079	1.97726
11.0899	9.17344	8.52007		0.45245	2.90555	5.71918		0.672413	1.64927	-0.527834		-0.786827	-1.25093	0.985442
11.5107	10.7471	9.87465		2.09832	3.60236	5.63429		-0.638246	2.32943	1.24484		0.95291	-1.73618	3.48511
10.129	10.5932	8.74305		0.476091	3.0663	4.67363		0.602071	-4.84118	0.125259		-1.38036	-0.137273	1.9751
10.7725	6.50998	10.3147		1.25182	5.11451	3.52139		1.56875	1.94204	3.15089		-1.14245	-2.23468	0.561359
11.4957	8.38148	6.87471		1.92171	2.57526	3.16889		1.12852	1.9816	2.53023		0.461087	-1.32953	2.33708
11.117	7.13209	8.25078		1.27909	5.0024	3.8496		0.432139	2.10159	3.20399		0.751088	0.688775	3.26909
10.9687	11.0348	7.53183		1.59078	2.18918	3.92878		4.50152	1.78751	-4.50834		-0.784089	-1.29711	2.68887
10.8164	11.1744	9.4069		-1.07392	4.31221	4.02481		2.38452	0.405648	3.0344		-1.00735	-2.76338	2.50912
11.2213	13.7613	10.1566		2.49043	2.43305	4.25678		2.26725	-9.96578	1.64856		-0.358802	-5.68573	1.15706
9.90746	12.1062	9.57372		0.422848	3.49	4.25396		2.18565	5.46833	-6.14365		0.457988	0.426578	3.0911
10.9452	11.5325	10.3444		2.183	3.63429	2.76953		-0.52995	2.80095	1.24537		0.812131	-1.81623	2.1485
11.1998	11.2481	8.99083		0.722324	3.96213	3.75022		1.9771	-3.32031	1.28864		2.5317	-0.094238	2.56498
11.3356	10.0197	11.1034		1.85128	5.38368	4.25247		5.09514	-5.51883	7.5015		1.2662	-0.352769	-0.196044
11.1986	10.1168	10.418		1.01521	4.63876	2.82287		2.75504	3.73604	-3.56913		0.110994	-0.418712	3.72238
10.0746	11.2914	10.5401		0.949929	4.71512	3.70378		4.66665	4.53552	3.49407		0.974369	-0.735112	2.60121
10.5511	9.32384	10.041		1.8315	4.93046	3.69257		2.50713	2.0505	3.34416		0.177102	-6.12654	-1.9989
10.2456	10.2649	8.22533		0.887941	4.26525	5.09075		4.28863	4.97135	-5.46148		-0.187344	-1.03806	2.42561
10.8382	8.34483	11.5464		1.66834	3.8285	4.68584		3.00916	5.11917	4.99707		-0.65703	-4.7378	3.40466
10.3242	8.83936	8.63012		0.955435	4.67574	3.56476		0.615343	2.78872	0.950833		0.322529	-1.6085	1.79373
10.792	10.5427	11.0381		3.02493	3.85268	5.62961		3.29445	-7.02067	2.25136		-0.800906	-1.08452	2.3965
10.9726	7.80881	7.95942		2.04447	4.39422	5.46141		2.16783	1.46777	-5.50326		-0.745996	1.84187	-1.2544
11.5035	7.88064	8.54747		1.29185	3.4911	3.92898		0.698476	1.45104	-7.2713		2.0428	2.04001	2.94129
10.6924	10.7861	10.0088		-0.10152	5.03694	3.23983		-2.19577	3.55435	5.40497		-1.04931	-0.104919	2.74766
9.98172	9.72402	11.9326		-0.240698	3.83561	3.5963		0.284838	-3.72088	3.8671		-2.41084	-7.24511	1.11825
10.5922	9.32302	10.1081		1.49307	4.23284	2.45264		-0.0935332	-6.38987	-0.2291		-1.32266	2.97817	3.47221
10.9375	9.62111	9.70199		1.92224	4.09672	4.11015		0.984362	3.89507	-5.17608		0.604988	4.41185	2.81507
9.83272	10.4475	10.7382		1.18838	3.54587	4.10255		-0.1889	1.66241	-3.6274		-2.33903	2.96187	1.78497
10.5986	10.6012	10.4999		-0.0642416	2.72523	3.99648		0.765439	-3.28293	0.604739		-0.30618	4.08654	2.23505
10.9587	9.30868	9.31742		1.3812	3.76522	4.04993		-0.41878	3.35534	6.01372		-0.4511	2.77577	3.26023
10.6874	10.0076	9.15283		0.668886	3.06599	4.64795		2.20012	-9.96578	3.89327		-0.876816	2.8199	2.44014
10.809	9.06796	9.53107		1.03438	3.98101	3.99704		3.51489	4.35302	5.29716		-0.504132	1.95971	3.56486
10.8776	9.99406	8.31803		1.25244	4.23811	4.78527		4.51881	0.323945	1.48399		0.896697	0.108261	0.191935
11.5338	9.13063	10.1425		1.15018	3.92918	4.0035		4.36065	0.563024	-5.97742		0.0867587	3.65055	4.06878
11.353	10.5849	9.91533		1.74155	4.24059	4.75201		4.40479	6.36886	-5.81897		0.245748	3.02885	4.20781
11.5207	9.58865	12.3278		1.43007	3.67514	1.11953		2.47372	0.741057	4.00422		1.87205	2.58233	-2.82306
11.1351	9.25093	8.53944		0.844347	3.58116	3.19466		4.70569	3.01275	-5.81704		-0.337168	1.7716	3.09896
11.3257	9.73851	8.26963		0.658707	3.7262	4.31522		3.54422	-6.07488	3.50574		1.59934	2.39094	2.09873
10.9003	11.417	9.96439		1.3351	3.47863	3.40971		0.287713	-0.366235	-4.99418		-1.05929	2.88192	3.62378
10.3336	10.8259	8.61911		-0.0372244	4.52657	4.36802		-1.04608	-6.35921	3.13438		-0.40394	-3.08145	4.01964
11.2548	10.479	11.3013		1.50022	4.22128	4.93663		0.630244	2.60403	-1.12508		-0.596533	3.57284	3.33878
10.8754	8.90368	8.97829		1.45302	4.58815	3.93029		2.72064	2.45654	-2.48832		1.51079	3.28779	3.74916
11.3463	10.1402	8.94903		1.39718	3.71328	3.49616		1.01937	2.88249	4.44986		-0.516304	2.32509	1.82191
10.5782	10.4374	9.61139		2.962	4.4755	4.98837		-1.84584	-5.3426	-6.04956		-1.07848	3.67252	1.66135
12.0441	9.87597	11.0566		0.42692	2.7433	4.4575		0.926388	3.0607	-5.73295		0.74058	3.35108	3.36407
12.0524	8.21156	9.09674		-0.461365	3.08424	4.14847		0.806961	-5.9307	-9.96578		-0.394724	-6.5414	2.29142
10.5156	11.1062	8.40907		1.5727	3.78711	4.626		5.3425	-4.61409	4.09673		0.644332	-0.143862	2.01569
11.334	10.6794	10.6674		1.65206	2.23159	4.98652		4.41052	-5.05405	3.4025		0.712835	1.30084	4.21359
11.7367	9.9413	11.5139		2.32192	3.1702	4.64831		1.40034	-6.12452	4.04492		-0.138544	-1.1633	-1.79326
11.344	11.6144	9.03445		0.547613	3.23881	3.66835		2.50937	1.32921	0.253138		0.0911868	-0.444804	0.608136
10.9565	7.75357	7.52632		0.509583	3.47289	3.80415		2.31896	-5.91107	-5.79285		0.202658	-0.359607	1.61989
9.82497	11.0915	9.04046		-0.313958	2.16457	4.3596		2.93334	-4.29869	2.30475		-3.15863	1.0948	0.86426
9.79205	8.56336	9.69603		0.0576724	3.81506	3.19568		-0.185656	0.645618	2.51748		-1.9237	-5.94505	2.84567
10.5377	11.2688	9.41238		1.1906	2.39796	3.53652		4.94741	-4.50752	-0.22552		-0.25931	-0.925467	1.84076
10.0557	10.7885	9.15924		1.96148	3.75893	3.84675		5.83769	-6.08463	2.48533		0.3231	-0.592327	3.11208
11.2332	10.3842	10.0481		1.13182	3.83751	4.33489		4.05143	-5.4773	5.06258		-0.667304	0.0838819	0.203325
10.5256	11.0784	7.68077		1.81239	3.19424	4.97628		1.64629	-4.06909	1.4912		-1.60221	1.72269	0.992188
10.6373	11.0157	10.1268		1.5238	4.10903	5.60539		1.88806	4.06843	1.42923		-0.0794321	0.404118	1.45678
10.1693	10.2688	10.1174		0.281023	3.33845	4.22061		5.49477	-5.87368	3.1494		-2.11685	-1.13406	1.2115
10.9942	10.4876	8.81634		1.93888	3.69647	3.94654		-0.725653	3.15185	2.54795		1.37474	-0.485519	-0.282096
11.1983	1.79057	9.60171		1.13469	3.85981	3.2309		1.31729	1.61698	2.98869		1.50815	0.45798	3.55981
11.105	9.89175	9.3717		1.65629	4.19412	2.53055		3.07547	5.02753	3.79309		1.5208	0.850626	2.83412
10.6074	9.8084	6.09796		1.89081	3.49966	4.33835		-2.74681	0.117225	-1.25421		-1.1805	-0.190272	3.97838
10.2932	10.0304	11.5757		2.86173	4.46411	3.99481		1.22293	0.99338	3.32673		-1.22096	2.01601	2.52056
10.0679	8.99446	8.7996		1.47274	3.71787	5.39492		0.270229	4.28164	3.3543		-0.489409	4.22193	3.59165
10.1996	9.64932	8.49324		1.76323	3.48214	6.04628		1.6956	1.54361	2.90147		0.03474	0.164492	-6.85565
11.1237	-9.96578	12.0045		0.111939	0.559485	3.51407		1.2092	-5.85266	3.56819		-0.436662	1.51926	-0.468799
11.3084	6.11476	10.6975		2.10663	3.75615	4.9288		0.499426	-3.754	6.64747		2.29589	0.673332	-9.96578
11.6781	10.5087	9.81692		0.447064	4.2791	4.90314		2.44397	-7.14437	-2.57016		2.48671	0.788443	-9.96578
10.9886	10.9253	10.1559		1.76231	3.59779	3.15935		0.0555702	5.4751	1.71383		-0.811061	0.382801	-9.96578
11.1428	9.21548	10.7597		0.6323	3.93752	4.21248		2.85845	2.18962	3.34567		-2.51697	-0.84521	-2.60217
10.8258	8.15956	10.9151		-0.942284	3.99219	3.70279		6.08052	-2.29387	1.68552		-0.0364262	-3.39776	-2.12238
11.387	9.64073	12.3381		1.31614	3.91977	3.69297		1.56822	-6.05611	1.01818		1.4548	-4.04703	-0.348602
11.1232	9.73279	8.53016		1.10345	3.19583	1.15334		2.19715	2.79321	3.65859		0.0873994	-6.46676	-0.23105
10.8042	9.64835	11.3745		2.765	4.34327	3.48087		2.49148	1.51571	2.23607		-1.3152	-1.98336	0.809048
11.4176	9.23211	11.345		1.57049	3.35543	1.89682		4.3207	-1.49169	0.413017		2.52153	-4.43516	1.23036
11.1424	10.5045	10.0056		0.666892	4.122	2.95403		1.20026	-6.10542	2.91943		0.182482	-1.77804	-1.09784
11.5259	8.53244	10.4898		1.3635	4.82259	2.15185		5.84339	1.57623	-1.38242		0.401504	-4.60764	0.626389
10.7816	8.85546	7.59351		1.11683	4.70498	5.45613		1.12705	2.42559	4.43896		2.32032	-9.96578	-2.93314
10.7101	11.1148	7.20633		2.03857	3.93885	5.25713		2.36059	-6.64006	-7.52018		0.362904	0.163373	-1.99292
11.7213	8.38467	8.63926		1.20215	4.54892	5.36915		3.21403	-7.40182	-5.80462		0.250995	-0.423316	-6.66342
12.4335	10.5959	10.631		0.448109	3.57948	4.07044		1.90427	1.91277	-1.229		1.30155	-2.50054	-3.63151
9.2506	7.94879	9.51119		0.64244	4.60979	4.44174		1.57936	-3.76366	2.3942		-1.09954	0.547708	-6.08022
10.0944	10.3444	10.2046		1.38292	5.12349	3.32743		2.3063	0.558947	-2.63115		0.128884	-1.58214	-1.27718
10.2871	10.8341	9.95458		1.29505	4.81421	3.65023		4.47166	-2.41391	4.3355		0.354022	-0.373928	-3.78703
11.4427	8.79993	9.00271		1.30552	4.23684	3.03804		4.23752	-4.71403	2.28924		1.85518	0.216711	-9.96578
10.8216	8.47854	7.03447		0.40356	4.81985	5.05319		-3.00874	-1.81073	-5.57327		0.845246	-0.139347	-0.393311
10.0693	8.87039	12.0864		1.36752	4.15613	3.78023		-1.87849	-2.98913	-4.28397		-0.867223	1.9614	1.10273
11.2868	5.21944	9.97545		3.39791	4.05998	2.84566		2.06378	1.49704	4.87251		1.15788	1.62441	-5.4932
10.6402	8.70312	10.9522		1.72659	4.32891	3.07906		0.41599	0.900605	5.21046		2.29593	3.22067	-2.27418
10.4681	11.0067	10.1128		0.391182	4.01394	1.81931		-0.659782	2.63632	-4.053		-1.2475	0.197867	3.52032
10.3204	8.75997	10.1436		3.26091	4.71	3.17868		1.00225	4.42504	0.112623		-1.23832	0.471126	-6.01935
10.4276	9.04667	8.96599		1.85413	4.32042	4.24617		1.19477	-2.08725	2.83359		0.352832	-3.02123	4.22551
11.0735	9.04751	8.59175		2.31894	4.47235	5.52286		1.73091	-6.26723	1.70238		1.49571	-4.80864	3.82394
10.7911	11.5572	8.06017		1.99504	4.66969	4.23724		4.29975	3.81712	-2.19941		0.842228	3.14125	-0.593301
10.5351	8.65496	11.039		2.13555	3.15321	3.34846		0.356573	4.30733	2.24935		1.20072	0.835905	0.0599649
11.5772	8.44687	10.392		0.453416	3.79522	3.86342		1.01605	5.62809	3.22882		1.41493	-3.15352	4.33145
11.0789	8.93025	11.4809		1.46715	4.86876	2.93524		0.411327	0.227585	3.65146		1.65988	-5.12288	1.0936
11.306	8.62456	10.076		1.78274	3.5791	3.79963		0.556116	-5.87747	1.01012		-0.609526	-2.23298	2.21488
11.561	7.61854	10.4815		1.17288	5.05498	3.4798		1.90644	3.39847	-1.37824		1.06118	1.06409	2.78863
11.2986	9.67839	9.01467		1.31943	3.08953	2.53345		1.91829	-4.14485	0.64005		0.836472	-4.48529	2.09151
11.2317	10.1812	10.2141		1.0716	4.21617	3.20745		1.96135	-0.971108	3.11185		0.0461454	-2.62163	3.76566
10.811	8.12033	10.6012		0.750147	4.31176	3.72712		1.94644	-9.96578	-0.377304		0.194805	-2.08842	0.648402
10.7231	10.5955	9.34597		1.85429	4.18114	4.09109		6.28563	4.63879	1.27974		0.824122	-0.1997	1.4427
10.599	10.2016	10.139		2.1632	4.38319	2.50595		3.11883	4.62589	1.84821		-0.273066	-6.13431	2.23538
11.1103	8.38586	8.41873		4.96615	3.97681	3.23164		6.27031	-6.55403	-5.23995		0.381789	-6.16553	0.759764
11.4599	8.62123	4.94616		0.370804	5.39244	3.86929		4.82877	2.38677	-0.803135		-1.55737	0.541706	0.748891
10.964	10.056	10.3023		1.43569	3.20488	3.38108		3.41276	3.01398	1.53716		1.01347	0.344091	2.4716
11.3858	7.25333	10.568		1.71234	5.23589	4.50935		6.4284	-9.96578	-1.1569		2.04737	-1.56536	1.68356
9.95051	8.07159	10.6599		1.28695	4.04466	2.69181		4.40489	-6.22929	2.54678		0.0451412	-1.70673	-0.772191
10.1413	10.3066	9.03802		0.976303	3.55775	3.62535		1.97822	0.951432	1.38641		-0.110318	-3.96231	-1.00644
9.91412	9.23388	10.2195		2.52891	4.99159	3.37969		3.06948	1.8663	-4.95788		-0.0146921	-1.72182	2.24925
10.3834	10.0157	8.24328		2.66278	3.86465	4.34037		1.44481	-7.30612	-0.766281		-0.202762	-5.21921	4.05887
11.0333	8.5164	9.00002		2.11482	4.79914	4.3512		0.388806	-0.797124	-3.91416		2.46454	-3.66998	3.69181
11.4549	7.37491	8.01351		1.5395	4.56207	3.18911		-0.262056	-4.66081	1.52078		1.25288	-2.86922	0.218144
10.9199	8.82938	9.70539		2.49781	4.07384	2.59695		3.10048	-9.96578	-4.04831		1.42679	-0.461544	1.67808
10.8907	10.3697	9.83182		0.995105	4.80161	3.45561		4.45725	-1.31645	0.675328		1.19262	-1.1964	2.34729
11.28	9.35102	10.2967		0.599551	4.57446	5.31214		2.35596	3.77381	1.60266		-0.187312	-2.90659	1.75673
11.2681	9.33191	8.98205		1.84721	3.69755	3.42655		1.69528	-1.78412	-2.49994		0.336212	-3.93472	1.90236
10.6768	6.27078	7.44673		1.75557	4.50929	3.27516		0.74348	5.66685	2.23122		-0.182412	-2.49177	0.653644
10.1498	10.101	9.14244		1.0677	4.26608	7.11914		5.21168	3.54828	0.0724972		-1.6864	-1.95293	2.4161
10.6985	10.5774	8.73246		1.51553	3.59788	4.90728		2.08296	1.60401	0.75878		-0.151161	-0.359036	3.06834
10.7193	7.45135	4.72159		1.18678	5.20619	3.84222		4.372	1.76267	1.64861		0.397482	-2.789	0.959268
10.9089	8.38029	10.2607		2.17588	5.10604	3.31122		1.71326	-4.3972	4.20211		1.39155	1.3901	3.85899
11.2531	10.1591	9.65339		1.28304	4.17467	2.13378		-2.41616	4.07426	0.263927		1.05668	-0.463808	3.58206
11.3589	11.5065	8.66508		0.922156	3.901	4.10537		2.32934	0.800934	1.69008		0.947759	-1.85616	2.64998
10.707	10.8064	10.3351		1.57995	3.23567	3.1138		2.25136	5.98376	2.86516		-0.024083	0.141819	4.02808
10.5325	9.10266	9.31912		2.01256	3.51769	3.84206		1.58149	-3.96115	-2.00409		-0.384684	-3.25649	2.13697
10.4413	9.59218	9.08533		1.81662	4.87046	3.59331		4.36799	1.11913	1.62747		-0.524753	3.47167	1.45395
10.797	9.38782	10.0525		0.729579	4.99266	3.95914		2.93923	3.07231	2.06812		0.100078	0.506143	1.21535
10.2534	9.37836	11.3735		0.668985	6.42459	5.34785		0.188893	2.42418	3.24763		-0.813053	-3.8852	-2.15248
10.3785	10.1315	8.24633		-0.243111	4.07894	4.17122		0.145078	2.64763	0.566426		-0.110231	-0.648292	-1.56401
11.399	7.96249	12.2839		1.20233	3.1428	2.55502		5.73323	4.07294	0.415634		1.81853	-1.2406	3.83571
11.3479	12.3413	11.018		1.24997	3.62805	3.68089		2.47745	1.62553	1.49717		0.0547043	-2.71216	-2.26646
11.16	8.23225	10.2866		1.56965	4.10931	4.72419		1.98404	0.520598	3.34809		0.761411	-1.90823	-0.440835
11.5396	10.6866	9.84391		1.67368	3.78329	3.80752		0.901085	-6.10276	2.53585		1.03209	-0.0878593	2.02647
11.68	11.2729	11.0705		1.40928	2.72351	2.80733		5.7583	-0.527834	-0.964173		1.97155	-1.71092	1.85373
12.1	10.7114	10.209		0.585553	4.60918	4.31168		1.21375	1.24484	-9.96578		-0.107659	-2.48443	2.3057
10.8396	10.0743	8.93457		1.07008	4.43081	3.42385		6.51565	0.125259	2.04209		-0.815354	-0.186423	1.40062
10.5353	8.31927	11.3196		1.85925	4.13705	3.36589		1.84568	1.70904	-1.12091		-0.437196	-4.72596	2.0902
10.5078	10.2247	9.94793		1.02373	2.10396	4.08719		2.40184	3.0778	4.27771		-1.81492	-0.541975	2.90062
10.9002	10.0456	11.1326		2.00518	4.41099	3.68379		4.69499	3.33694	-0.31185		0.837183	-0.697539	2.92878
11.0228	11.0036	9.48125		2.58892	3.04216	4.7281		2.09782	-2.09217	-1.96978		-0.979332	-1.58788	1.75271
11.5508	9.86144	11.978		1.45328	3.94716	0.825844		5.78823	3.15089	-0.928852		0.491176	3.76516	3.15746
11.0786	8.89219	11.3649		1.1835	4.41385	3.72899		4.47236	-5.17572	-9.96578		-0.129785	-2.27322	-0.0736527
10.7003	9.88312	10.0554		1.88251	3.97746	4.23965		2.53789	2.53023	-0.636878		0.0505002	3.47304	2.55008
10.3112	8.28653	10.0704		1.77712	3.59869	3.69391		1.49417	3.6562	-7.43716		0.413459	3.17033	2.00746
10.5173	10.2703	11.7135		0.941411	3.60564	3.95971		1.95328	3.20399	-6.92238		-0.543422	-2.46092	4.06756
10.4871	1.93658	7.99774		2.54112	4.52094	3.63006		1.9986	-4.50834	1.46255		0.607983	1.93994	2.28299
10.9599	9.12346	10.8876		2.10982	3.37273	4.45309		4.87777	3.0344	-0.438073		-0.0055296	1.97726	1.71525
10.8279	8.52007	10.742		1.05819	5.71918	3.83487		5.39294	1.64856	1.00907		1.13032	0.985442	3.34047
11.3855	9.87465	10.6302		2.23793	5.63429	3.50826		-0.287798	-6.14365	-4.5334		0.570332	3.48511	2.95873
11.7256	8.74305	12.6855		1.7319	4.67363	0.122267		3.07621	1.24537	0.743003		1.92344	1.9751	3.6833
10.2952	10.3147	10.3737		1.6201	3.52139	3.62416		0.800101	-3.95796	-9.96578		-0.650294	0.561359	3.47725
10.4741	6.87471	9.98345		2.3843	3.16889	4.46935		0.107287	1.28864	2.09229		-0.629718	2.33708	1.3986
11.597	8.25078	10.7454		1.30213	3.8496	4.0804		4.16859	-3.85595	-9.96578		1.00241	3.26909	2.57585
11.4885	7.53183	10.6258		1.45268	3.92878	4.3008		2.12025	7.5015	-3.43613		1.75596	2.68887	2.76917
10.777	9.4069	10.1604		1.90981	4.02481	1.19249		0.645323	-3.56913	-9.96578		1.79623	2.50912	3.36061
11.0638	10.1566	9.80375		1.59102	4.25678	3.41743		1.20278	3.49407	-2.31341		0.279052	1.15706	2.66126
11.1155	9.57372	11.3099		1.4959	4.25396	4.4955		2.30726	3.34416	-4.6912		2.94852	3.0911	2.96903
11.314	10.3444	8.78067		1.23197	2.76953	4.62008		-0.112369	-5.46148	-0.878465		0.544068	2.1485	3.49708
10.8735	8.99083	11.2314		1.33718	3.75022	3.42862		4.35571	4.99707	2.15771		-2.4132	2.56498	2.7149
10.3974	11.1034	11.1383		1.39788	4.25247	4.33292		1.34571	0.950833	-0.71948		0.421206	-0.196044	3.51213
11.0682	10.418	8.83188		2.02129	2.82287	4.33857		1.44736	2.30109	-5.9925		0.650479	3.72238	-5.27391
10.6129	10.5401	9.04459		1.53817	3.70378	5.06229		3.94565	-1.57651	1.82506		0.680733	2.60121	-1.5663
11.4391	10.041	9.90752		1.72908	3.69257	0.0927986		2.61038	2.25136	-1.41452		1.82415	-1.9989	-3.35317
11.3606	8.22533	8.67329		1.66285	5.09075	4.0873		0.292923	-5.50326	3.36969		-0.460881	2.42561	-0.700029
10.1597	11.5464	9.29134		1.92458	4.68584	3.42885		2.41567	-7.2713	3.23257		-1.43941	3.40466	-1.94828
10.8671	8.63012	7.93012		0.905866	3.56476	6.05258		4.03545	5.40497	3.70369		-0.978997	1.79373	-4.64756
10.6374	11.0381	8.87139		1.64253	5.62961	5.18652		4.88317	3.8671	-0.572647		0.265252	2.3965	-2.72954
10.9576	7.95942	9.31773		1.05054	5.46141	4.66212		1.58688	-0.2291	0.673095		0.641866	-1.2544	-5.81897
10.4026	8.54747	6.98095		1.32737	3.92898	5.07398		1.95071	-5.17608	-4.03969		-0.496655	2.94129	-2.36582
11.4038	10.0088	7.69596		0.998578	3.23983	5.38989		3.19008	-3.6274	1.89622		1.00306	2.74766	1.16289
10.9996	11.9326	12.7147		1.42124	3.5963	4.853		0.538263	0.604739	-5.54464		0.927767	1.11825	0.0981284
10.6	10.1081	12.8145		0.72827	2.45264	5.17233		-1.93834	6.01372	-6.79329		-1.07401	3.47221	-2.50599
10.4183	9.70199	11.8723		1.45308	4.11015	4.64015		1.61323	3.89327	-7.30902		-0.690638	2.81507	1.89716
10.3347	10.7382	10.7069		0.695007	4.10255	5.35044		0.439998	5.29716	-6.36651		-1.80142	1.78497	0.0281133
10.3686	10.4999	12.1339		2.78541	3.99648	1.34697		-0.197386	2.51413	-6.949		0.0488295	2.23505	-2.50487
10.8221	9.31742	10.4265		1.89949	4.04993	5.22095		4.90358	1.48399	0.875177		0.796362	3.26023	0.714992
11.5862	9.15283	10.4754		0.321752	4.64795	4.69239		0.357417	-5.97742	3.42273		0.203295	2.44014	0.556291
10.723	9.53107	11.2975		1.01529	3.99704	2.35507		4.269	-5.81897	4.36967		0.856714	3.56486	-2.76947
10.6848	8.31803	12.3221		1.67287	4.78527	4.69466		4.25577	4.00422	3.26867		0.548908	0.191935	-0.996176
10.8992	10.1425	11.106		1.17509	4.0035	3.31375		4.44141	-5.81704	1.41643		0.827085	4.06878	-0.783565
10.6555	9.91533	9.00791		1.81808	4.75201	4.82048		2.61642	3.50574	2.86449		0.86184	4.20781	0.0199942
10.9458	12.3278	10.7325		1.94984	1.11953	4.18927		1.92921	2.23923	2.08239		-0.170252	-2.82306	0.243226
11.4392	8.53944	10.9186		0.519207	3.19466	4.27429		1.52522	-4.99418	-6.41875		0.27751	3.09896	1.79122
11.382	8.26963	11.8258		-0.325114	4.31522	4.34045		0.907934	3.13438	3.73451		-1.53499	2.09873	-1.61808
11.1667	9.96439	8.12276		1.87059	3.40971	4.35714		0.130228	-1.12508	7.23442		1.09165	3.62378	2.78119
10.629	8.61911	12.6398		1.03355	4.36802	4.32913		-1.17049	-9.96578	5.29895		1.33396	4.01964	2.34868
11.0908	11.3013	7.99962		0.440297	4.93663	4.58194		1.96693	-2.48832	-1.95979		1.4344	3.33878	3.65736
9.77981	8.97829	7.64688		1.43724	3.93029	3.81304		1.71049	4.44986	-0.650853		-1.54283	3.74916	2.42233
10.0346	8.94903	10.7701		1.34717	3.49616	3.77406		-1.24398	-6.04956	1.48766		-2.84968	1.82191	3.65462
9.89547	9.61139	9.82861		1.4401	4.98837	3.12149		0.706217	-5.73295	-4.46196		-0.901943	1.66135	-1.68353
9.83144	11.0566	8.91082		0.20264	4.4575	3.59004		-0.631448	-9.96578	-6.44344		-0.910256	3.36407	-4.80152
11.4367	9.09674	10.9456		0.192766	4.14847	4.02062		1.10676	4.09673	0.920396		0.667596	2.29142	-4.18077
10.0609	8.40907	9.38764		1.48192	4.626	4.50392		1.2719	0.825588	4.94166		0.35121	2.01569	-4.86705
11.1105	10.6674	12.008		1.04609	4.98652	3.51975		0.350816	-4.69006	4.34167		1.80359	4.21359	-4.85652
11.1498	11.5139	10.8186		1.24048	4.64831	3.58752		1.57028	-6.18768	0.524917		-0.319554	-1.79326	-3.54652
11.0104	9.03445	8.87493		1.93521	3.66835	4.84347		0.850217	3.4025	-9.96578		-0.491035	0.608136	-2.59459
11.2357	7.52632	8.30008		1.34449	3.80415	3.60194		0.552933	1.38937	-4.01305		3.09198	1.61989	-5.93679
11.3651	9.04046	10.1624		0.946223	4.3596	4.21435		1.03382	4.04492	-9.96578		0.0708013	0.86426	-5.43558
11.4462	9.69603	9.54886		0.703556	3.19568	4.05699		0.288611	1.20833	-0.244555		0.385464	2.84567	-0.986531
10.7256	9.41238	11.4928		0.896568	3.53652	2.69847		1.83862	0.253138	3.19879		-0.706267	1.84076	0.938759
10.3464	9.15924	11.1138		0.694041	3.84675	2.83274		-0.0111321	-5.79285	2.76249		-0.96353	3.11208	-0.244325
10.7758	10.0481	11.5742		1.38664	4.33489	2.92093		0.480199	-0.569497	2.53859		-0.390174	0.203325	0.0147586
10.8277	7.68077	9.79142		1.47798	4.97628	4.23401		4.63894	2.30475	1.89859		0.0751819	0.992188	-4.86838
11.1302	10.1268	11.5565		0.888893	5.60539	1.54791		3.7017	2.51748	-6.18429		1.54484	1.45678	-1.21929
10.8346	10.1174	8.43924		1.21322	4.22061	3.35212		2.84846	-0.22552	-9.96578		-1.38258	1.2115	-5.37895
10.5804	8.81634	9.90891		1.10132	3.94654	2.72896		1.56516	2.48533	-5.85054		0.910999	-0.282096	3.47
10.8088	9.60171	8.38763		0.392012	3.2309	3.99869		0.634894	5.06258	2.45294		1.59455	3.55981	-2.60578
10.9668	9.3717	9.26205		2.05969	2.53055	1.69644		3.10932	1.4912	-5.12002		1.1692	2.83412	-1.17951
11.0747	6.09796	11.0503		1.37901	4.33835	3.08535		1.68696	0.317848	5.44037		2.06914	3.97838	-1.29046
11.4561	11.5757	8.89031		1.53408	3.99481	3.42025		2.40751	1.42923	2.01528		1.84005	2.52056	-2.78583
11.3027	8.7996	9.92291		0.859973	5.39492	0.792923		5.95586	3.1494	3.01714		0.150563	3.59165	-0.254767
11.2215	11.7255	9.82322		1.11606	5.08659	4.9956		4.11522	2.54795	-0.496497		1.32569	-5.76918	-2.81747
11.3184	10.8264	11.1275		1.01316	5.54283	4.46105		1.42157	2.16237	-9.96578		2.26224	-7.12799	-1.59299
10.8773	9.47248	8.64613		0.918907	5.89495	3.74357		4.0994	2.98869	-9.96578		0.181902	-6.06227	-0.401027
11.0486	9.27296	10.9103		2.12244	3.86749	3.21192		2.62229	3.79309	2.59794		1.28868	-9.96578	-3.4989
10.9304	10.1624	10.0336		1.54689	5.73471	5.30326		4.39014	-1.25421	-1.84826		0.918661	-4.97062	-3.86392
11.3401	10.1064	7.09665		1.36674	5.07853	4.20689		2.1975	3.32673	4.11044		2.31674	-7.15414	-2.74611
10.9474	8.6341	10.2717		1.20422	5.77343	2.64754		2.11253	3.3543	3.0069		-0.257931	-5.47822	2.82774
11.4158	10.2095	9.46897		-0.402795	4.05646	3.83676		2.30339	2.90147	-9.96578		-1.64901	-5.15683	-1.62339
11.1704	9.52782	5.56881		0.692431	5.38227	3.92105		2.48416	3.56819	1.43332		1.00801	-4.07564	-1.39417
10.9353	11.4146	9.10378		-0.42051	3.72201	3.66417		-1.34333	6.64747	-1.99636		0.744798	0.546155	-1.43637
10.6673	9.96653	9.99115		0.782943	5.46284	3.32984		1.72717	-2.57016	1.60645		0.58354	-5.88228	-5.4252
11.3385	10.7382	9.794		0.530487	3.74034	2.4266		3.08835	1.71383	-3.03097		-1.68942	-9.96578	-0.495594
11.2243	8.54462	9.11464		1.68428	3.93369	2.25596		0.505153	3.34567	-1.97108		1.6791	-9.96578	0.0708965
11.4166	10.4179	11.9024		1.45199	3.31487	1.07689		-1.27484	1.68552	-9.96578		-0.0532131	0.330279	2.54815
11.2139	10.8158	12.2474		0.655941	4.77895	1.08937		1.02329	1.01818	1.71025		1.01548	-5.88517	3.31155
10.7863	10.6706	10.8829		1.38624	6.43226	2.89433		0.893363	3.65859	1.12864		0.482598	-6.07282	2.2252
11.2781	8.49324	9.66952		1.16145	6.04628	4.23653		4.19349	2.23607	5.67919		3.3788	-6.85565	-0.726541
10.1988	12.0045	8.76487		-0.148687	3.51407	3.13913		4.13713	0.413017	3.15752		-0.363633	-0.468799	-3.18664
10.6234	10.6975	9.12282		1.26673	4.9288	3.55082		0.936432	2.91943	6.06399		3.37995	-9.96578	-0.370048
10.5136	9.81692	8.74693		-0.408793	4.90314	2.86723		2.392	-6.21885	3.46367		-1.91067	-9.96578	-2.13898
11.737	10.1559	7.96587		2.80848	3.15935	3.35261		0.241805	-1.38242	3.65994		2.13101	-9.96578	-1.3168
10.7229	10.7597	9.15951		0.894488	4.21248	3.48496		1.78592	4.43896	-1.97824		0.943168	-2.60217	-1.60669
11.0425	10.9151	9.4019		1.78874	3.70279	3.51146		2.88555	-7.52018	3.48547		1.91547	-2.12238	-0.887651
10.1828	12.3381	9.55612		1.9422	3.69297	3.9709		3.35285	-5.80462	0.901897		-0.334523	-0.348602	0.187516
10.9246	8.53016	11.5684		0.941266	1.15334	2.2763		4.76071	1.74493	4.11269		-1.13777	-0.23105	1.16293
11.0846	11.3745	9.60607		1.60064	3.48087	2.74442		0.63718	-1.229	5.5113		0.750332	0.809048	2.55205
11.1524	11.345	8.99033		0.973696	1.89682	4.85147		1.23787	2.3942	5.24296		0.0820051	1.23036	-1.50107
10.7011	10.0056	10.3705		-0.228598	2.95403	3.77335		2.22401	-2.63115	-2.69888		-1.16358	-1.09784	3.13159
10.9668	10.4898	12.1185		1.71149	2.15185	3.82069		-0.110153	4.3355	-4.06402		1.18169	0.626389	2.33373
10.9267	10.3252	9.86559		2.09015	4.53458	2.74676		3.63837	2.28924	-9.96578		0.594266	-2.59151	2.36625
11.3	10.5816	10.7072		1.00363	3.73343	2.32047		6.4761	-5.57327	3.70818		0.794859	-1.68442	1.29329
10.2683	9.03759	8.93231		0.76179	4.58208	2.98891		6.11636	-4.28397	-9.96578		-0.687549	-4.46059	2.47938
10.2614	8.83085	9.48153		0.807559	3.68911	3.21102		1.96236	4.87251	4.38894		-0.1739	-4.26597	2.08996
11.0826	9.43643	8.84702		0.968826	3.6364	2.85583		2.02849	5.21046	2.11891		1.25336	-6.19295	2.10912
11.3058	9.0462	12		1.43527	4.08803	2.28893		5.72945	-4.053	-9.96578		2.0794	-4.552	3.07409
11.443	10.9827	10.0731		1.00193	2.78816	2.72605		1.96248	0.112623	-9.96578		0.550686	-0.334859	1.98123
11.1789	8.92779	8.94901		2.30979	4.1296	3.21214		1.43369	-4.80864	-7.32206		0.942022	-4.62134	1.51377
11.3177	9.88097	11.9065		2.48315	6.07734	0.7431		0.804707	2.83359	-9.96578		1.92478	-4.24882	3.11642
10.8052	7.59351	10.6135		2.18854	5.45613	3.47596		5.87487	1.70238	-9.96578		0.124094	-2.93314	2.24984
11.2087	7.20633	10.6538		1.86521	5.25713	2.23224		0.560704	1.15672	3.43712		1.41021	-1.99292	2.75942
10.7797	8.63926	10.3365		0.886074	5.36915	2.56357		5.26247	2.89053	-9.96578		-1.57933	-6.66342	2.50913
10.0531	10.631	11.498		2.16603	4.07044	1.65889		1.95713	-2.19941	2.61228		0.365901	-3.63151	2.86332
10.4906	9.51119	10.5395		2.75057	4.44174	3.94381		1.74057	2.24935	3.69438		-0.0770981	-6.08022	2.90961
11.4436	10.2046	10.74		1.72702	3.32743	3.07785		5.64597	2.45604	3.0922		0.723826	-1.27718	1.46558
11.3588	9.95458	9.72737		1.97855	3.65023	3.1182		-0.0652931	0.800199	-9.96578		0.150209	-3.78703	1.98238
11.0802	9.00271	10.3134		0.704059	3.03804	2.63379		3.643	-1.39047	-9.96578		1.18696	-9.96578	2.49862
10.2028	7.03447	11.4707		0.596109	5.05319	1.48369		2.62652	1.78783	2.05644		0.0360856	-0.393311	3.27653
9.87954	9.08263	11.2922		1.04299	3.11088	4.67754		0.721775	3.22882	4.81319		-1.32875	-1.5421	2.66492
10.9459	4.15345	11.4964		1.13385	3.77436	2.45945		5.53724	3.65146	3.18458		-0.0547519	-3.24478	3.4494
11.3185	9.20572	9.52578		0.683252	3.73308	4.4569		4.04395	1.01012	1.9268		-0.598079	-3.72721	-0.059068
11.9553	10.9233	10.5634		1.43532	3.86979	2.21861		0.646731	2.42267	-9.96578		0.721048	-3.65476	2.55087
11.5063	9.80023	11.7363		1.21337	3.58929	2.60536		1.64383	4.6953	-9.96578		-0.753511	-3.94975	3.39828
10.938	10.1245	9.42104		0.693332	3.79168	3.63259		0.0779712	-1.37824	4.61391		-0.21081	-6.35762	3.01836
10.4734	7.78238	9.6353		2.39177	4.53238	2.56744		-0.677008	0.64005	3.24818		-1.59381	-5.23641	2.59746
11.4893	10.2963	11.3124		2.50174	4.14323	3.20781		4.40446	3.11185	5.66175		0.57864	-0.304883	2.84881
11.7037	8.55923	10.2394		0.827587	4.48891	3.85894		3.92676	0.511447	-3.19253		0.599316	-7.4565	2.42384
11.1545	9.26807	8.17805		1.18842	3.61692	3.52768		1.94426	-0.377304	2.94453		-0.691161	-1.62182	2.98076
11.1264	12.0864	9.78786		1.27895	3.78023	3.72772		2.84603	1.27974	-2.23294		1.88821	1.10273	3.20235
11.2917	9.97545	11.5288		1.41665	2.84566	2.6553		2.39482	1.84821	-7.37108		2.07092	-5.4932	1.96295
9.62436	10.9522	11.1675		0.310493	3.07906	0.259526		2.21865	-1.12822	-1.50667		-1.72485	-2.27418	3.54385
11.0495	10.1128	8.89229		0.385729	1.81931	3.8135		2.13651	-5.23995	0.224423		-1.36248	3.52032	1.48624
11.1139	10.1436	11.443		0.198471	3.17868	3.40096		6.05308	3.51723	0.710456		-0.731425	-6.01935	1.41667
11.0034	8.96599	11.9717		0.550911	4.24617	2.50913		1.08093	-0.803135	1.74962		-1.34774	4.22551	3.04082
10.7906	8.59175	11.5461		0.890316	5.52286	2.23034		4.80217	2.70314	2.956		0.331641	3.82394	1.58761
10.6656	8.06017	10.4809		-0.607707	4.23724	3.77495		4.36134	4.43463	3.31312		-0.074744	-0.593301	1.9368
11.0279	11.039	12.4526		0.188695	3.34846	2.08065		4.37579	1.53716	3.84502		-0.474361	0.0599649	2.59853
10.3001	10.392	12.298		1.40379	3.86342	4.27551		4.45334	-1.1569	-9.96578		-0.269439	4.33145	3.11897
11.2782	11.4809	10.559		1.26126	2.93524	2.37013		3.79637	2.54678	-9.96578		0.00693834	1.0936	0.99296
10.5953	10.076	12.0882		0.495495	3.79963	4.14234		-0.642195	1.38641	2.31108		-1.93576	2.21488	2.54302
10.1297	10.4815	9.4909		-0.758482	3.4798	2.85919		1.07506	-4.95788	-9.96578		-1.46512	2.78863	1.01659
10.8613	9.01467	10.0047		1.5332	2.53345	2.77405		4.40983	-0.766281	0.00486101		0.127254	2.09151	2.62565
10.5972	10.2141	10.804		-0.10002	3.20745	2.59083		2.62722	-3.91416	-5.52547		-0.153485	3.76566	2.3545
11.4718	10.6012	11.8881		0.575066	3.72712	1.83218		-0.0694481	1.52078	-0.556018		1.333	0.648402	2.32322
10.9966	9.34597	11.2445		2.25034	4.09109	4.61164		4.35191	-4.04831	-2.80748		-0.413264	1.4427	-1.26722
10.8117	10.139	9.64935		2.20952	2.50595	4.44532		1.52667	-5.83085	-1.24265		-1.06475	2.23538	2.65231
10.9975	8.41873	11.5615		2.25042	3.23164	3.73558		5.71415	0.675328	4.54		1.03559	0.759764	3.44615
11.4051	4.94616	9.82586		2.38361	3.86929	4.74977		4.24257	1.60266	3.15798		0.285206	0.748891	-1.82649
11.1137	10.3023	10.2422		1.99953	3.38108	4.11999		6.7291	-2.49994	1.14611		0.719172	2.4716	4.23882
10.706	10.568	10.2459		0.74797	4.50935	3.98398		2.76345	2.23122	2.69679		1.10828	1.68356	-1.50843
11.0479	10.6599	9.3819		0.10396	2.69181	2.80795		1.89845	0.0724972	2.37028		0.50454	-0.772191	3.66693
11.3168	9.03802	10.7957		2.8873	3.62535	3.01111		4.42774	0.75878	-1.15716		2.94202	-1.00644	3.38761
11.0272	10.2195	10.6261		1.46549	3.37969	5.60799		4.69238	1.64861	1.21595		1.12532	2.24925	3.00021
11.2674	8.24328	9.7462		1.54324	4.34037	4.10297		1.92102	4.20211	4.28765		1.7741	4.05887	3.0117
11.316	9.00002	11.3668		0.492133	4.3512	4.31529		2.28252	0.263927	4.42835		-0.137988	3.69181	4.57455
10.9925	8.01351	10.3038		1.45692	3.18911	3.68272		4.90418	2.48867	4.68647		0.889257	0.218144	2.14894
10.3396	9.70539	10.4702		2.39879	2.59695	3.93065		-0.854431	1.69008	-9.96578		-2.50158	1.67808	3.39747
10.1023	9.83182	9.81835		1.72868	3.45561	3.70388		3.98683	5.14189	-9.96578		-2.71868	2.34729	2.15495
10.2655	10.2967	10.0375		2.28371	5.31214	3.29691		2.16904	2.86516	2.88481		-2.28153	1.75673	2.7441
10.4781	8.98205	11.2967		0.255872	3.42655	3.19958		1.42082	-2.00409	-9.96578		-0.562632	1.90236	3.01809
10.8073	7.44673	9.59353		1.18003	3.27516	3.66521		0.38702	1.62747	-9.96578		-0.285068	0.653644	1.94866
10.7237	9.14244	10.1524		0.540178	7.11914	4.25016		1.47976	2.06812	-9.96578		-0.982512	2.4161	3.28517
11.5737	8.73246	9.74595		1.77125	4.90728	4.39529		5.04161	-3.30056	-9.96578		0.643557	3.06834	2.94863
11.8517	4.72159	9.5807		0.81885	3.84222	3.87989		2.21575	3.24763	3.16268		0.61069	0.959268	3.01453
11.1772	10.2607	9.77273		0.327503	3.31122	3.53794		3.98814	0.566426	-9.96578		-1.15965	3.85899	2.48386
10.5877	9.65339	11.5305		2.04985	2.13378	3.62033		1.15552	0.415634	-9.96578		-0.142311	3.58206	2.56902
10.7867	8.66508	9.88358		2.25994	4.10537	-0.396589		2.59675	1.49717	2.34768		-0.0308549	2.64998	3.63961
10.9492	10.3351	11.718		2.2395	3.1138	3.55788		2.14647	3.34809	3.91445		-0.0375686	4.02808	3.93269
11.0516	9.31912	12.4147		2.16859	3.84206	5.04245		4.4303	2.53585	4.6022		1.80982	2.13697	-1.52679
11.4332	9.08533	7.42771		1.23092	3.59331	3.94539		-0.112971	-0.964173	-9.96578		0.970181	1.45395	1.71047
10.4385	10.0525	6.84899		0.828147	3.95914	3.42884		0.473864	-9.96578	3.4138		-1.55695	1.21535	1.58867
10.9998	7.72922	7.03739		1.99261	4.17171	6.01831		-2.62802	2.04209	2.4674		-0.664671	-2.48234	1.06505
10.9443	11.7695	9.37351		-0.0863594	3.16909	3.59151		6.18106	-1.12091	1.89717		0.305458	-3.33164	1.24245
11.6036	11.0727	6.94438		1.86837	3.71052	4.3276		2.63901	-9.96578	3.29099		1.98957	-1.00888	-0.815041
11.1824	8.19184	9.42803		0.383567	4.57958	4.05189		1.88167	4.27771	6.67307		-0.261583	-4.95983	1.68968
10.6733	10.5979	9.82845		2.86767	4.13196	3.4407		1.37808	-0.31185	-9.96578		0.722328	-5.71039	0.509637
11.0826	11.7536	9.35936		2.00158	4.28624	3.15151		4.53805	-0.433205	-9.96578		1.6959	-1.7814	1.87544
11.0478	9.60613	9.99021		0.803802	3.79531	3.63677		4.12747	-1.96978	-9.96578		1.36583	-3.56054	-1.25036
10.6185	9.7309	8.39774		1.77555	3.62079	4.20586		4.55042	-0.928852	0.397669		1.00165	3.3207	1.8186
10.1281	10.7326	6.97103		1.8335	4.5285	4.44986		0.631352	-9.96578	-0.229368		-0.930454	-0.438909	0.395439
10.6648	11.3735	8.90279		1.83946	5.34785	3.01661		-0.588944	-0.636878	3.66281		-0.661179	-2.15248	0.252591
10.955	8.24633	9.32456		2.82267	4.17122	5.37749		2.09967	-7.43716	-0.249974		0.46608	-1.56401	3.93973
11.2156	12.2839	5.34878		1.32861	2.55502	3.80619		0.548616	-6.92238	3.65243		0.0318079	3.83571	2.60141
11.398	11.018	7.9933		1.13009	3.68089	3.1455		2.88428	1.46255	-0.173454		1.95644	-2.26646	2.23967
10.8756	10.2866	10.1471		0.672435	4.72419	3.79383		1.16928	0.342797	1.25648		-0.925593	-0.440835	3.39852
10.909	9.84391	7.39139		0.787854	3.80752	3.79995		0.312487	-0.438073	3.23888		0.649007	2.02647	3.50179
9.81506	11.0705	10.1827		1.51619	2.80733	3.1397		0.360215	1.00907	2.65965		0.111891	1.85373	1.94536
10.8209	10.209	8.87845		0.79955	4.31168	4.27622		0.904399	-4.5334	1.83182		0.906543	2.3057	4.00036
10.1612	8.93457	6.55049		0.972117	3.42385	2.43982		2.50853	1.6108	3.58891		0.0668406	1.40062	3.02398
10.8226	11.3196	10.5909		2.09737	3.36589	3.32447		0.765243	-4.9587	-9.96578		0.220352	2.0902	2.69515
11.4898	9.94793	9.9223		2.49799	4.08719	4.21662		-0.304649	0.743003	-9.96578		1.97408	2.90062	2.87287
11.7704	11.1326	8.91336		0.809032	3.68379	3.91004		4.12233	-9.96578	-9.96578		0.460807	2.92878	3.83544
11.2597	9.48125	10.7457		1.0796	4.7281	4.0141		-0.68584	2.09229	-9.96578		3.46581	1.75271	3.84498
11.414	11.978	9.58148		0.561852	0.825844	1.65619		3.2428	-9.96578	-9.96578		-0.440443	3.15746	3.52093
10.8545	11.3649	10.164		1.12572	3.72899	4.42274		4.60523	-3.43613	-5.73172		2.60766	-0.0736527	3.315
11.0034	10.0554			1.15296	4.23965			0.917039	1.06331			1.36122	2.55008
11.3959	10.0704			2.08089	3.69391			4.06232	-9.96578			1.5874	2.00746
11.593	11.7135			-0.483894	3.95971			1.53225	-9.96578			0.596024	4.06756
11.137	7.99774			0.78235	3.63006			-0.75366	-9.96578			-1.41559	2.28299
11.5997	10.8876			1.75358	4.45309			2.90109	-2.31341			0.562039	1.71525
11.2162	10.742			1.5275	3.83487			-3.24645	0.621855			0.745618	3.34047
11.3261	10.6302			1.424	3.50826			2.37783	-4.6912			0.541461	2.95873
11.3017	12.6855			2.05906	0.122267			1.6391	-0.878465			-0.728693	3.6833
11.6546	10.3737			2.28683	3.62416			0.583196	2.15771			1.65448	3.47725
11.2139	9.98345			1.74835	4.46935			4.94139	-0.71948			1.28978	1.3986
11.2485	10.7454			0.885759	4.0804			3.06324	-5.9925			0.0387576	2.57585
10.7036	10.6258			1.75916	4.3008			1.11545	1.82506			-0.0300212	2.76917
10.5686	10.1604			0.839085	1.19249			1.99038	-1.41452			0.68603	3.36061
9.94995	9.80375			0.234458	3.41743			2.77694	3.36969			-1.27278	2.66126
10.3827	11.3099			0.557172	4.4955			4.23897	3.23257			-2.34386	2.96903
11.3256	8.78067			1.1096	4.62008			3.67368	3.70369			2.81472	3.49708
11.2138	11.2314			1.621	3.42862			-0.564716	-3.42806			2.71179	2.7149
10.6342	11.1383			2.17797	4.33292			0.265043	-9.96578			0.65824	3.51213
10.7373	8.4556			1.32997	5.28568			5.46809	-0.581887			-2.03753	-4.24351
10.5723	10.5214			2.40073	3.79763			1.81439	-1.12367			0.629751	-0.667111
10.3739	8.86165			2.1686	4.02929			2.94363	0.835323			-0.0235203	-9.96578
10.3932	8.57478			1.50272	3.56267			4.90203	-0.572647			1.08799	-3.74884
10.8874	8.32035			1.93164	4.29783			2.6521	0.673095			-0.144744	-3.25472
9.35807	8.85935			0.593454	4.24637			1.82651	-4.03969			-1.80752	-5.23552
9.61039	7.20226			0.846268	5.24143			2.88036	1.89622			-0.566922	-3.8616
10.7206	7.7499			0.412728	3.47068			0.421132	-3.36406			-2.34494	-0.747941
10.45	7.07237			0.994526	5.95432			0.674559	-5.52259			-0.819074	-1.47291
11.5475	8.89335			1.3249	5.2832			2.77113	-4.84693			1.19468	-5.26768
11.7905	8.42796			1.12168	6.00277			-3.85926	-5.54464			-0.855786	-5.98125
11.6403	8.05534			1.12064	5.34613			0.218635	-6.79329			1.98527	-0.818021
10.9445	8.83188			1.81479	4.33857			2.50978	2.14347			0.0142635	-5.27391
11.3128	9.04459			1.82988	5.06229			5.20456	3.64661			0.677152	-1.5663
10.7422	9.90752			1.47715	0.0927986			1.53592	-0.0770613			1.87725	-3.35317
11.1437	8.67329			1.61237	4.0873			2.01343	0.560619			-0.987313	-0.700029
11.1597	9.29134			1.84653	3.42885			1.69514	-7.30902			0.483448	-1.94828
11.2165	7.93012			0.893418	6.05258			1.14656	-6.36651			1.42722	-4.64756
11.2145	8.87139			0.878118	5.18652			1.79935	-6.949			1.05353	-2.72954
10.8713	9.31773			0.822855	4.66212			-1.82824	0.875177			-0.792159	-5.81897
10.3571	6.98095			2.1376	5.07398			1.45826	3.42273			-0.0151124	-2.36582
11.5245	7.69596			0.745968	5.38989			-2.09407	4.36967			1.10226	1.16289
11.1031	11.7515			-0.212009	2.93668			0.232909	3.26867			0.573272	-4.87237
11.4967	11.5703			1.10236	4.20696			0.438808	1.41643			0.559601	-7.09989
11.1987	12.3997			1.44529	4.6501			1.04202	2.86449			2.64835	-9.96578
10.7455	9.67056			1.60623	3.59004			-0.393888	2.08239			1.36419	-6.73043
11.2877	11.7111			-0.415263	4.80008			4.49189	-6.41875			-1.21167	-2.29628
10.5667	11.3351			-0.542535	4.56917			0.761451	3.73451			-0.8902	-5.70386
11.156	12.7147			1.13285	4.853			-1.6648	7.23442			3.15007	0.0981284
11.4697	12.8145			1.38321	5.17233			4.79501	5.29895			0.639544	-2.50599
11.3572	11.8723			1.63884	4.64015			4.73768	-1.95979			3.90453	1.89716
11.7235	10.7069			1.51097	5.35044			-3.19673	-6.76419			0.394568	0.0281133
10.9063	12.1339			1.23997	1.34697			2.81923	-0.650853			2.04012	-2.50487
11.1848	10.4265			1.65331	5.22095			4.04461	1.82417			0.773172	0.714992
11.8011	10.4754			1.99945	4.69239			4.5775	1.48766			0.310532	0.556291
11.4238	11.2975			1.21009	2.35507			2.42773	-4.46196			0.545708	-2.76947
10.3087	12.3221			1.91095	4.69466			0.482303	-6.44344			-0.793585	-0.996176
10.3356	11.106			1.38051	3.31375			4.32598	0.920396			0.171373	-0.783565
11.4069	9.00791			1.08878	4.82048			3.64288	4.94166			2.94108	0.0199942
11.5505	10.7325			0.436773	4.18927			4.68113	1.39635			1.19687	0.243226
10.9304	10.9186			1.79134	4.27429			-0.372114	4.34167			2.36096	1.79122
10.6811	11.8258			-0.541788	4.34045			3.06552	0.524917			-1.86406	-1.61808
10.7266	8.12276			1.58181	4.35714			-2.51814	-9.96578			1.7852	2.78119
10.6254	12.6398			1.0931	4.32913			3.21444	-4.01305			-0.751409	2.34868
11.1943	7.99962			0.711277	4.58194			1.41633	-9.96578			-0.930333	3.65736
10.6058	7.64688			0.482462	3.81304			1.77092	-0.244555			0.132099	2.42233
11.5763	10.7701			0.782453	3.77406			0.841516	3.19879			0.565703	3.65462
11.3554	10.3817			-0.371815	2.34138			-0.44095	2.76249			-1.61798	-2.59748
11.4023	9.5003			2.043	2.32544			0.713258	2.53859			0.781396	-1.2056
11.1164	11.0756			0.946369	5.06421			-0.127395	1.89859			-0.18551	-3.51082
11.2061	9.64411			3.46744	1.7211			0.704915	-6.18429			-0.268765	-1.58727
10.7892	9.51136			2.13917	4.81448			0.34655	-9.96578			-1.2875	-6.04847
10.844	9.19124			1.06174	4.10391			-0.237785	-5.85054			2.87672	-1.44263
10.1574	8.42152			1.16847	3.8476			1.7569	2.45294			-1.53611	-0.837833
11.1114	12.2717			0.979809	1.97819			0.528963	-6.53694			1.86379	-4.85509
10.8035	10.7807			0.711846	3.85273			1.72362	-5.12002			0.36532	-2.34381
11.1555	10.4256			1.90098	3.90404			2.16847	5.44037			-0.9781	-3.52014
10.8021	8.60197			2.05556	3.31885			6.05924	2.01528			-0.276655	-4.6516
10.9646	8.90817			0.76565	4.74648			2.43558	3.01714			-0.619417	-4.32686
11.1153	10.3818			0.468168	4.88759			1.50992	-0.496497			1.63002	-1.80812
11.8284	10.3712			0.694607	1.30066			5.13868	-9.96578			0.896514	-0.997779
10.7665	9.90287			0.643446	1.88198			3.59705	-9.96578			-1.88601	-7.16419
10.7018	10.6757			0.867153	3.71762			2.29779	1.65225			0.768016	-5.54374
12.3624	9.71033			0.372779	3.92827			1.62726	2.59794			-0.0933296	-0.119019
11.459	9.23401			1.46724	4.55865			3.83557	1.68986			2.03559	-2.64244
11.5816	9.93485			0.91861	4.06263			2.26189	-1.84826			1.70178	-2.50207
11.3087	9.66507			1.37811	4.20262			2.66328	4.11044			1.09138	-2.96787
10.1099	9.22489			2.4058	3.06044			0.329349	3.0069			-1.41209	-6.0047
10.0492	8.38235			-0.487327	4.48938			0.172963	-9.96578			0.0896131	-4.93943
10.2871	8.75818			0.149373	3.18261			-2.21111	1.43332			-2.04721	-2.12353
11.0046	9.93863			0.875677	2.38529			0.451865	-1.99636			-2.25564	-2.03973
10.474	9.82861			3.20271	3.12149			0.80116	1.60645			-1.64655	-1.68353
11.3533	8.91082			1.3037	3.59004			2.16023	-3.03097			-0.313497	-4.80152
11.0521	10.9456			1.23764	4.02062			1.21929	-3.88205			-0.424853	-4.18077
11.0101	9.38764			1.1225	4.50392			3.93977	-1.97108			0.303941	-4.86705
11.2734	12.008			1.56527	3.51975			3.02467	-9.96578			0.224711	-4.85652
10.522	10.8186			1.64434	3.58752			1.86275	1.71025			-1.54328	-3.54652
10.4241	8.87493			0.590721	4.84347			2.71878	1.12864			-1.06092	-2.59459
11.6483	8.30008			0.735818	3.60194			3.63577	3.57426			0.584477	-5.93679
10.7702	10.1624			1.83226	4.21435			3.45937	-2.79624			-0.439657	-5.43558
11.2979	9.54886			1.94283	4.05699			3.53615	2.88207			0.415157	-0.986531
10.7713	11.4928			1.28356	2.69847			5.12996	5.67919			1.54741	0.938759
10.9099	11.1138			0.624456	2.83274			3.24033	3.15752			1.38844	-0.244325
11.0891	11.5742			1.02229	2.92093			6.57868	6.06399			1.42347	0.0147586
11.3875	9.79142			0.500336	4.23401			2.26975	3.46367			1.15505	-4.86838
10.8971	11.5565			2.47546	1.54791			7.04487	3.65994			0.398317	-1.21929
10.8996	8.43924			2.08786	3.35212			6.92498	-1.97824			0.497263	-5.37895
9.97737	9.90891			1.30761	2.72896			1.36917	2.22216			-2.20456	3.47
10.3147	8.38763			1.77198	3.99869			1.71728	-6.04066			1.75759	-2.60578
11.5059	9.26205			1.941	1.69644			1.89554	3.48547			3.01267	-1.17951
10.9106	11.0503			1.84354	3.08535			4.81763	0.901897			1.74675	-1.29046
11.0772	8.89031			1.56934	3.42025			5.11092	4.11269			-0.854008	-2.78583
11.2961	9.92291			2.49333	0.792923			2.71715	5.5113			0.100965	-0.254767
11.2543	9.82322			1.35951	4.9956			2.141	5.24296			-0.565831	-2.81747
11.3811	11.1275			2.21397	4.46105			1.78153	0.152441			0.267172	-1.59299
10.673	8.64613			1.76512	3.74357			0.91319	-2.69888			0.213998	-0.401027
9.5038	10.9103			0.958727	3.21192			0.313178	-4.06402			-0.443557	-3.4989
10.2636	10.0336			1.58925	5.30326			3.72097	-1.90354			-0.911385	-3.86392
10.4967	7.09665			-0.330668	4.20689			2.34842	-9.96578			-1.01793	-2.74611
11.0619	10.2717			2.29703	2.64754			-0.250293	3.70818			0.575517	2.82774
11.0576	9.46897			-0.745151	3.83676			5.34987	-1.90387			-1.29072	-1.62339
11.0312	5.56881			0.874734	3.92105			6.25068	-9.96578			-1.29149	-1.39417
10.9151	9.10378			0.769277	3.66417			2.00921	4.38894			-1.92594	-1.43637
11.2062	9.99115			1.47119	3.32984			1.43296	-0.694091			1.57167	-5.4252
11.0117	9.794			0.590923	2.4266			1.57779	1.07669			-0.213743	-0.495594
10.2089	9.11464			1.24108	2.25596			2.84741	4.83216			0.379086	0.0708965
10.4562	11.9024			1.43895	1.07689			1.52669	3.9122			1.5031	2.54815
10.7892	12.2474			1.69109	1.08937			0.175504	2.11891			1.70448	3.31155
11.5301	10.8829			2.01092	2.89433			4.0418	0.975993			-0.926633	2.2252
11.5304	9.66952			1.26545	4.23653			4.81707	-9.96578			2.51349	-0.726541
11.0779	10.5369			2.38081	2.70031			2.97644	-9.96578			0.552787	-5.17176
10.307	8.76487			1.4142	3.13913			6.43742	-7.32206			0.5268	-3.18664
10.3945	9.12282			1.68314	3.55082			4.62105	2.18491			-0.226388	-0.370048
11.2144	8.94256			1.03711	3.22423			5.18802	-7.41536			-1.10213	-3.70378
11.0559	9.8295			0.150444	3.26948			4.27007	-5.14563			-0.330947	-1.8382
11.0628	9.81984			1.70642	4.06421			3.6044	1.78388			-0.174652	-2.34917
10.2935	11.0242			-0.284878	2.3518			2.03931	0.884506			-2.32365	-5.66606
10.5737	8.74693			1.50504	2.86723			1.93857	-9.96578			-1.01407	-2.13898
11.3052	7.96587			2.23914	3.35261			2.10029	-9.96578			0.422337	-1.3168
11.1888	9.15951			1.95351	3.48496			3.82225	-1.20014			1.87108	-1.60669
10.5349	9.72363			0.984035	4.64092			1.12162	3.43712			-0.9507	-4.55064
10.2511	9.42174			2.0936	3.5103			1.07652	4.16164			-0.358298	-3.78159
11.5129	9.4019			1.0674	3.51146			3.86386	-9.96578			-0.268346	-0.887651
10.2608	9.9616			1.59405	3.27133			2.10325	2.15348			-0.365452	-3.21362
10.2466	9.7837			1.59817	4.49872			6.38618	-9.96578			-0.961619	-1.0572
11.3461	10.1985			1.73408	4.92727			1.96339	2.61228			1.28572	-2.60884
10.262	11.2203			0.222617	3.58512			1.25429	-1.09944			-1.34607	-4.88688
11.1946	9.55612			1.87323	3.9709			4.8877	3.69438			-0.569367	0.187516
10.6359	11.5684			2.09073	2.2763			2.2305	3.0922			-2.3053	1.16293
10.2006	9.60607			0.554944	2.74442			6.57613	-9.96578			-1.20001	2.55205
10.7409	8.99033			1.89661	4.85147			1.72414	-9.96578			0.422777	-1.50107
11.5419	10.3705			1.11387	3.77335			5.46992	-9.96578			0.407528	3.13159
11.411	12.1185			2.1522	3.82069			4.73583	2.05644			0.499313	2.33373
10.4349	9.86559			0.0836133	2.74676			4.156	4.81319			-2.02803	2.36625
10.2097	10.7072			0.490135	2.32047			5.05847	3.18458			-1.21778	1.29329
10.6118	8.93231			1.56075	2.98891			4.40763	1.9268			1.04769	2.47938
11.5491	9.48153			-0.389801	3.21102			0.0774457	-9.96578			-0.223584	2.08996
11.0808	8.84702			2.0838	2.85583			1.82341	-9.96578			-1.61075	2.10912
10.3407	12			2.94147	2.28893			-2.24752	-6.99684			-0.403824	3.07409
10.8324	10.0731			1.30449	2.72605			3.12596	-9.96578			0.394173	1.98123
10.2869	8.94901			2.02887	3.21214			0.792424	-9.96578			-1.49751	1.51377
11.332	11.9065			1.65141	0.7431			-1.52804	4.61391			1.92768	3.11642
10.0543	10.6135			1.26125	3.47596			0.616507	3.48763			0.0812554	2.24984
10.9358	10.6538			1.6453	2.23224			1.71925	3.24818			0.105383	2.75942
11.4304	10.3365			2.24453	2.56357			0.486055	5.66175			0.792653	2.50913
11.4793	11.498			0.701607	1.65889			1.01987	-3.19253			-0.143176	2.86332
11.0224	10.5395			1.3745	3.94381			0.431674	-9.96578			-0.621006	2.90961
9.52188	10.74			0.608021	3.07785			1.78261	2.94453			-2.99504	1.46558
10.5884	9.72737			1.5068	3.1182			2.52294	-2.23294			-0.712036	1.98238
11.0213	10.3134			1.6444	2.63379			3.41568	-7.37108			0.00596728	2.49862
11.121	11.4707			1.61994	1.48369			4.62448	-1.50667			-1.47605	3.27653
11.5308	11.2922			1.69434	4.67754			0.919858	0.224423			-0.825989	2.66492
11.4991	11.4964			2.22317	2.45945			4.39027	0.710456			0.309219	3.4494
11.0048	9.52578			1.78125	4.4569			3.81795	1.74962			-1.38628	-0.059068
10.9301	10.5634			1.04984	2.21861			1.56393	2.956			1.26744	2.55087
11.2523	11.7363			1.8194	2.60536			0.00341614	3.31312			-0.179825	3.39828
10.5668	9.42104			1.00213	3.63259			1.0795	3.84502			-0.567259	3.01836
10.7298	9.6353			0.724073	2.56744			-4.93675	-9.96578			-1.62945	2.59746
10.6409	11.3124			1.80197	3.20781			0.344824	-9.96578			0.928926	2.84881
10.6707	10.2394			2.78074	3.85894			0.0392184	2.31108			0.468501	2.42384
11.2038	8.17805			2.25599	3.52768			2.02504	-9.96578			0.158623	2.98076
11.1016	9.78786			3.36792	3.72772			0.725444	0.00486101			-0.554364	3.20235
11.6052	11.5288			2.15246	2.6553			2.08708	-2.75829			2.52018	1.96295
12.1987	11.1675			1.69745	0.259526			5.51734	-5.52547			-0.91267	3.54385
11.586	8.89229			1.16253	3.8135			1.59522	-9.96578			-0.647434	1.48624
10.6584	11.443			1.45469	3.40096			2.23887	-0.556018			1.39798	1.41667
10.747	11.9717			0.444345	2.50913			3.16922	-2.80748			-0.309398	3.04082
10.7284	11.5461			1.13438	2.23034			4.94755	2.12258			-0.396249	1.58761
10.3448	10.4809			1.68868	3.77495			0.004354	-1.24265			-1.31695	1.9368
11.2481	12.4526			2.48659	2.08065			0.950958	0.727433			-0.0671109	2.59853
10.1446	12.298			0.606426	4.27551			1.07386	4.54			-1.83817	3.11897
10.4308	10.559			0.587404	2.37013			0.55795	3.37259			-1.00099	0.99296
10.9483	12.0882			1.53073	4.14234			1.74657	2.26991			-0.36076	2.54302
10.9851	9.4909			0.159079	2.85919			3.79165	3.29362			-0.77308	1.01659
11.3542	10.0047			1.86279	2.77405			0.169269	3.15798			1.05215	2.62565
11.5966	10.804			1.88704	2.59083			4.98807	1.14611			0.669281	2.3545
10.1421	11.8881			1.09501	1.83218			6.19206	0.719524			-0.209395	2.32322
10.6462	10.1078			1.54688	3.18371			2.67341	2.69679			1.22347	1.04084
10.9608	9.59288			2.43021	4.07563			3.24057	1.94654			-0.162737	-4.19433
10.6575	9.25756			2.20419	4.68345			3.5439	2.37028			-1.92294	-1.43208
10.4379	9.02722			1.30201	4.36912			1.92674	-1.15716			0.170578	-6.10238
11.1053	9.6902			0.608252	2.85173			6.14137	1.21595			-0.236237	-0.769557
11.0682	11.2445			0.413712	4.61164			4.52862	4.28765			0.359684	-1.26722
10.8524	9.64935			1.777	4.44532			3.9983	4.42835			2.11329	2.65231
10.0572	11.5615			0.511814	3.73558			1.6914	4.68647			-2.13767	3.44615
9.99279	9.82586			0.354959	4.74977			-1.31714	-9.96578			-1.93964	-1.82649
10.9337	10.2422			0.439265	4.11999			2.70357	-9.96578			-0.641185	4.23882
10.946	10.2459			1.98082	3.98398			1.74696	2.88481			2.57072	-1.50843
11.8215	9.3819			1.67851	2.80795			-1.79887	-9.96578			1.06772	3.66693
10.9306	10.7957			-0.172866	3.01111			2.09447	-9.96578			0.334265	3.38761
10.2998	10.6261			1.22706	5.60799			1.38325	-9.96578			1.33329	3.00021
10.9658	9.7462			0.571524	4.10297			1.20472	-9.96578			0.583035	3.0117
10.447	11.3668			3.81735	4.31529			0.614347	2.95418			-1.29271	4.57455
10.813	10.3038			4.02236	3.68272			0.234646	3.16268			-2.41884	2.14894
11.0432	10.4702			1.88519	3.93065			3.80978	-9.96578			0.42572	3.39747
11.3692	9.81835			1.009	3.70388			3.57887	-9.96578			0.198564	2.15495
8.89323	10.0375			2.08006	3.29691			1.60714	2.34768			0.101727	2.7441
11.3706	11.2967			1.77541	3.19958			2.83021	3.91445			3.8345	3.01809
12.0422	9.59353			0.525966	3.66521			0.332976	4.6022			-0.340224	1.94866
10.6337	10.1524			0.787699	4.25016			2.10787	-9.96578			1.15395	3.28517
10.2269	9.74595			1.04486	4.39529			2.95715	3.93423			-2.32802	2.94863
11.9941	9.5807			0.8701	3.87989			6.20623	3.4138			-1.00558	3.01453
11.6376	9.77273			0.820685	3.53794			0.82443	2.4674			0.320399	2.48386
10.2678	11.5305			1.72397	3.62033			1.48187	1.89717			0.454092	2.56902
10.9898	9.88358			0.29065	-0.396589			-0.74551	-1.68826			0.0027556	3.63961
10.7666	11.718			-0.0609318	3.55788			3.3808	3.29099			-1.21466	3.93269
11.4739	10.4109			0.893488	3.8291			2.93878	6.67307			1.04541	-6.06996
10.6709	11.6865			1.07809	4.13863			2.96525	-9.96578			1.61283	-3.67847
10.6243	8.89752			1.66023	5.18471			1.68074	-9.96578			0.0631084	-2.33538
10.7881	9.88678			3.29168	2.80964			-0.0521113	-9.96578			-0.359496	-0.134762
11.0475	9.06687			2.00474	1.34141			3.79241	-9.96578			-0.384023	1.51837
10.6351	12.4147			0.774711	5.04245			4.86776	0.397669			0.954013	-1.52679
11.0225	7.42771			2.54339	3.94539			0.475963	3.68937			1.48473	1.71047
10.5007	6.84899			2.83209	3.42884			0.942808	3.14987			0.206865	1.58867
10.3846	7.03739			0.4443	6.01831			-0.283319	-0.229368			0.594257	1.06505
10.1447	9.37351			1.93654	3.59151			1.10881	-2.18668			-0.837272	1.24245
10.2218	6.94438			1.42939	4.3276			6.12311	3.66281			-0.597477	-0.815041
10.3426	9.42803			2.17485	4.05189			-0.641717	-0.249974			-0.245718	1.68968
10.6057	9.82845			2.18235	3.4407			5.67551	3.65243			2.32841	0.509637
11.0207	9.35936			0.887503	3.15151			1.00438	-0.173454			-0.586003	1.87544
11.2549	9.99021			1.17728	3.63677			-0.784658	1.25648			1.61049	-1.25036
11.5542	8.39774			1.7057	4.20586			1.39183	3.23888			1.00681	1.8186
10.5263	6.97103			2.38869	4.44986			4.39166	2.65965			0.25859	0.395439
10.8996	8.90279			0.777237	3.01661			0.378878	1.83182			1.34599	0.252591
10.92	9.32456			2.25042	5.37749			1.31883	3.58891			0.446796	3.93973
10.4198	5.34878			0.887001	3.80619			-0.839539	-9.96578			-1.4247	2.60141
10.7015	7.9933			1.28882	3.1455			6.11035	-9.96578			1.33308	2.23967
10.2661	10.1471			1.92671	3.79383			4.77426	-9.96578			2.15764	3.39852
11.0557	7.39139			2.06187	3.79995			1.98152	-9.96578			2.09571	3.50179
11.4077	10.1827			1.54605	3.1397			2.57975	-9.96578			-1.26845	1.94536
11.0065	8.87845			1.6561	4.27622			1.93316	-9.96578			-1.13493	4.00036
11.1715	6.55049			0.881559	2.43982			1.48685	3.05396			-1.00474	3.02398
11.0733	10.5909			1.58946	3.32447			0.848407	4.96878			-1.16449	2.69515
10.4985	9.9223			0.697119	4.21662			1.6329	3.46798			0.832758	2.87287
10.0684	8.91336			1.79284	3.91004			2.17557	2.81276			1.74121	3.83544
10.6162	10.7457			2.25592	4.0141			4.31151	3.85619			0.36633	3.84498
10.8145	9.58148			2.24227	1.65619			3.82021	3.07153			2.17888	3.52093
10.6245	10.164			1.83657	4.42274			3.40894	-5.73172			0.514079	3.315
11.2475				2.00293				-2.00671				1.305
11.2041				1.76079				2.72282				1.60385
10.2215				0.994823				1.97338				-0.252677
11.3364				3.99864				3.54286				-0.331281
10.3324				-0.636279				4.4045				0.743216
11.0085				3.79301				1.4791				0.0551484
9.77471				1.44926				1.87011				-0.960676
10.0965				2.39867				1.34445				-1.12534
10.9823				2.32452				-0.849742				1.36768
10.5575				2.08964				3.00954				1.73878
10.5204				1.7614				0.518869				-1.65533
10.2363				0.220729				-0.441928				-0.978605
10.9175				3.10448				1.21062				1.19475
10.4993				3.59102				1.65842				-0.693633
11.4808				2.00811				1.72156				1.69737
10.1112				1.51661				4.20256				-0.851014
10.8849				1.16746				-4.28265				4.91033
11.2251				1.17308				0.970622				-0.0056192
10.4466				0.61007				2.6447				-2.04901
10.8996				1.12168				-0.757143				1.10592
10.2967				0.848196				1.31091				-0.728182
10.571				1.82107				2.28128				-0.256478
10.1917				2.06788				5.57328				0.0759412
10.3678				1.69578				2.78557				1.25824
10.2113				1.02977				5.7254				0.0387852
10.8225				1.16866				2.55903				0.568451
11.4031				1.68593				0.998855				2.59849
11.0658				2.14606				3.70313				1.48793
10.6096				0.774738				2.71808				1.80556
10.4986				1.0763				4.92478				-0.316754
10.3033				2.28135				5.83585				-0.0599419
9.90912				1.98212				4.15022				-1.8859
10.4724				0.888519				4.73201				-2.2367
10.5547				1.90341				4.48265				-0.206261
11.3131				1.46173				2.03826				0.429985
11.0062				0.882201				3.07044				-0.167452
11.2536				1.82194				-0.0308591				0.892507
10.9996				0.349172				2.76007				-1.5967
11.4676				1.98417				2.10527				-1.1334
10.8064				1.46619				-0.624364				-0.226443
10.7449				1.45584				2.45477				-1.20772
11.2071				1.4737				0.649237				1.87121
10.4772				2.36121				2.089				-0.205807
11.2693				2.01797				2.28811				1.31962
10.2738				1.59245				0.624122				-0.833933
11.1702				1.51752				2.32775				1.92747
11.4449				1.96799				1.77893				0.282915
11.3723				1.03325				4.00709				1.70495
10.7179				0.722545				-0.480228				-0.222493
10.1524				2.36535				1.41971				1.6995
11.2903				1.46903				3.73219				3.23979
10.2257				0.683876				4.17135				-0.463571
10.4997				3.18964				4.39652				0.807404
11.1658				0.822311				4.57706				-0.729834
10.181				1.06624				3.06356				-1.12977
11.0004				1.60071				1.82172				1.08404
10.3584				0.75941				1.8449				-0.759401
10.5639				2.2539				-0.956859				-0.717975
10.3253				1.51116				2.13545				-2.28564
10.8024				1.01975				1.80736				1.64429
10.8537				2.33321				1.66607				-1.30459
11.166				1.01524				1.53976				2.52843
10.7898				1.22863				1.71711				-1.22992
11.2486				0.800702				-1.14508				1.787
11.4425				1.67619				0.291619				0.776689
10.0993				1.64006				5.5918				0.166912
10.5092				1.45773				-0.812222				-1.55106
10.0806				1.96661				5.24396				-1.5746
10.6051				1.05887				4.459				3.01938
11.2125				2.92766				4.18638				1.04072
10.8141				2.16244				2.04771				-0.218266
11.1758				1.09472				2.06981				0.315092
10.969				1.44127				3.96405				1.89732
11.4268				0.376216				1.36652				0.811057
11.0292				1.48596				1.86092				2.99721
11.3972				2.42358				2.79245				0.154305
10.577				1.20527				2.55333				-2.05261
10.7473				1.92893				1.50789				0.811382
11.0601				1.0707				3.23796				-0.473607
10.3356				2.18381				2.71219				0.290412
11.0277				1.28584				2.85911				-1.86471
11.3344				0.82295				2.16394				0.825426
9.96045				1.11631				2.06622				0.141798
10.1638				0.659321				3.03959				0.646292
10.609				2.66306				0.658063				-1.0697
10.3013				1.25489				2.85393				-0.708389
11.0733				1.30979				5.97132				-1.40336
10.8643				1.18437				2.33008				-0.0565487
10.7558				1.54585				5.85765				0.782731
10.9867				2.00779				5.65235				0.476296
10.5808				-0.071499				1.97067				-1.85289
10.4346				1.45546				5.45343				1.97418
10.9065				0.671866				4.71074				0.159604
10.8553				1.80072				5.85468				1.12214
10.2099				0.767323				4.39598				1.27423
10.7121				0.645906				3.79522				-0.990331
10.6861				0.0547801				2.07248				-0.430532
11.6136				1.3448				-0.922122				-0.256182
11.275				2.29727				1.85216				2.40234
11.478				1.62033				0.757378				0.280763
10.5656				1.84733				-0.892039				-1.18937
10.3703				1.06078				2.10483				-1.73875
11.5375				1.37125				1.56553				2.28432
11.1648				1.83747				1.00471				2.84647
10.8017				2.14661				-1.14506				1.37601
10.5226				1.12215				0.899986				-1.57052
10.4085				1.42148				4.92387				-0.0065261
10.8939				2.05655				4.58337				0.828814
10.2365				1.49754				1.79278				0.388192
12.3388				1.0523				3.75948				0.979292
11.0971				1.54176				1.61063				-0.27122
10.3029				1.96166				1.68351				-1.4151
11.2833				1.21589				3.64137				1.39466
10.2881				1.7298				4.34252				1.6907
10.842				1.26068				4.73547				0.865843
11.0594				1.41609				0.298305				0.336621
10.9853				1.43255				2.59033				2.9997
10.5389				1.57716				2.62556				1.01917
10.2625				1.57888				2.3707				-0.282085
11.1655				0.798561				6.29326				-0.588588
10.6958				1.5516				2.16893				1.79597
10.8692				2.41817				5.63944				2.45752
11.2211				1.63246				-0.0533492				0.633785
10.8893				1.19823				3.31616				-0.695427
10.9447				2.117				-5.0387				-0.659828
10.22				3.05332				1.21833				-0.792867
10.7202				3.207				2.09902				1.25408
10.8516				1.95653				2.84931				2.31443
11.3903				1.51531				0.260115				1.86731
10.5965				1.71344				4.50193				-2.05553
10.7572				1.3807				2.26192				-0.442246
10.7471				1.59444				-0.465803				0.664567
10.3854				1.3517				1.08101				-0.712011
10.5937				0.782764				2.11058				0.496451
10.0439				1.55656				0.275737				1.00434
11.1501				0.283263				4.35461				-0.250061
11.4795				1.40777				3.31767				0.0320327
11.5931				2.22218				3.59714				1.29877
11.3803				1.5204				4.31802				1.08605
10.7254				1.57933				2.91532				-0.902373
10.8743				1.49744				1.83595				0.50324
11.2917				2.0247				0.532276				2.57284
11.2036				1.36549				2.25822				1.64849
10.4522				2.15457				2.67145				-1.95141
11.0949				0.942219				3.68917				0.326007
10.7158				1.38686				2.18381				-0.279155
11.27				1.28094				6.704				1.42016
10.5422				1.14024				2.14944				1.58242
10.8827				1.05805				3.61284				-0.500086
10.4867				1.83446				4.35464				-0.0634261
10.6566				1.4895				3.62814				0.972515
10.7118				1.99517				0.736196				1.5676
10.2332				2.22998				1.28099				-0.349077
9.97329				-0.139604				-2.0453				-0.0654673
10.835				0.686022				1.07453				1.62469
10.2408				0.111902				1.23529				-0.330361
10.6923				0.598455				3.23142				-1.41628
10.6548				0.512367				-0.301166				-0.761887
10.1056				1.3695				-0.183724				-0.0937795
11.5483				1.06811				3.05018				0.624157
10.902				1.82386				5.42294				0.217119
10.9107				1.54315				4.32355				-0.951094
10.3797				2.14614				5.53913				0.102185
10.352				2.56625				1.94707				-0.166504
10.4334				1.82459				2.00728				1.51197
11.3328				0.684918				2.54078				0.657468
8.94828				-0.143245				2.63145				-3.38163
11.2386				0.731173				3.93584				1.23351
11.175				1.84385				2.48329				2.8928
10.9363				2.05616				-3.43758				0.952098
10.8989				1.99496				4.62758				-0.550484
10.789				1.18009				4.28629				2.87515
10.7737				1.34488				0.238177				1.5049
10.844				1.48514				0.123262				1.70959
10.454				0.726688				4.4242				-1.32671
10.5705				1.16132				-0.340667				0.623232
11.4714				0.470418				2.26073				-2.29549
10.3159				1.57665				1.99721				-1.65281
9.9196				1.39671				2.57761				-0.956274
10.4369				1.07428				1.27226				-0.420274
10.6359				1.4347				0.639194				-0.254719
10.6478				1.38186				4.23703				2.04108
10.6193				1.76819				1.66648				-0.834896
11.0887				1.9227				0.401362				0.366424
11.0432				2.4458				0.779699				1.09886
11.2957				1.59004				-1.53361				1.79182
10.8023				1.00305				2.68897				0.613888
11.2192				1.44208				1.58934				0.909177
10.5594				2.54984				4.34224				0.489563
10.5395				1.92651				3.427				0.637548
11.2898				2.32047				2.45158				1.66717
11.3092				1.11185				2.49052				-0.0306649
10.7298				0.676934				2.10286				0.366421
11.3772				-0.709289				1.03399				-1.75215
11.0521				2.1653				3.01983				0.560068
11.3388				1.51159				-4.20341				0.717542
10.7807				1.66336				-0.216125				1.78588
10.329				2.10467				2.37704				-1.31076
10.7609				1.80994				0.370538				1.63059
9.98884				0.392155				0.50991				-2.02148
11.9427				1.45009				0.928124				0.173265
11.53				1.1114				3.38914				1.47865
11.947				1.57064				-0.210036				-0.0931078
11.3561				-0.179861				-0.638092				0.926271
11.2467				2.17489				4.70184				0.914928
11.0987				0.473216				4.9495				1.68108
11.3236				1.04247				2.94962				-0.0707183
10.9831				1.21079				0.274645				3.14812
11.2225				1.78006				3.14553				1.20851
10.2817				2.08543				2.01581				-1.73051
10.1464				1.6751				1.12626				-1.45548
11.0687				1.29447				4.61751				1.59786
10.8918				2.40543				6.03495				0.293942
10.502				1.59599				1.48298				0.218797
11.4862				1.59723				3.44833				-1.95154
11.9591				0.485186				4.32097				-0.818083
11.9168				-0.0354621				2.37917				-0.560497
12.0677				1.61573				3.71187				1.29871
12.5883				1.26622				2.76892				-0.26503
10.9967				0.95189				2.43983				-1.7882
11.1796				1.1648				-0.79431				3.03718
10.9109				1.43149				2.31722				0.328796
10.7484				0.0167733				0.59234				1.28174
10.7206				1.55056				-0.513409				-2.72525
10.9622				2.1209				-0.0049615				1.44934
10.0791				1.35116				4.69958				-0.706681
11.4623				0.768739				6.40974				0.426697
11.3948				0.244675				2.65998				0.527872
10.6136				0.621255				2.28191				0.775475
10.3586				2.01429				2.81625				-0.688217
11.196				0.667125				4.50856				1.44149
10.6719				1.84862				0.330936				0.652528
10.7946				1.2979				0.23971				-0.865859
10.8866				1.80612				2.85628				0.55796
10.2151				1.44081				-4.41921				-1.02581
10.4923				1.20515				-0.216481				1.37983
9.65602				1.12476				1.35879				-1.93471
10.069				2.38966				1.70123				0.11487
10.043				2.11834				4.92634				-0.98169
9.9279				2.97404				0.241341				-1.05498
10.5093				0.626966				3.96212				-0.0158583
10.0818				2.00614				1.91894				-0.450588
10.5759				0.736352				3.98812				0.564129
10.5888				1.29234				0.0727983				2.01079
10.6882				-0.205346				0.276627				-0.279948
9.99803				1.829				1.21737				-2.01255
10.1448				1.22341				4.06465				-1.51981
10.4124				1.17063				1.35487				-2.2158
11.6416				3.05496				1.43693				1.13562
10.7546				0.716798				5.82542				-0.695068
10.5975				0.278674				3.33825				-0.81395
11.1936				-0.037121				4.90415				-0.776416
10.4589				0.533737				2.38481				-2.61371
10.7083				1.6186				2.73123				1.59194
11.0348				-0.234358				1.71273				-1.49177
10.9106				1.64216				3.45895				-0.1668
11.2084				1.69047				-0.450314				0.444662
10.9525				1.70228				2.8085				0.668513
11.2075				1.83054				1.09619				0.519621
10.7585				0.874319				4.49058				-1.56605
10.7732				0.894482				3.48179				-0.476145
10.8537				1.00131				1.47878				0.660549
11.2769				-0.167503				1.44311				0.176304
10.3048				0.577057				1.38201				-1.69396
10.4738				2.06083				4.63682				1.51531
10.6753				1.73588				1.54287				-1.15898
10.746				1.7682				1.98357				-1.15014
11.2372				2.25961				0.328427				1.06033
10.9635				0.943027				4.38498				0.340089
11.0777				2.70989				3.43261				1.71886
11.4451				2.86454				3.11151				-0.435778
10.4921				1.6714				-4.05585				1.1982
10.6442				0.98389				-0.0084892				-1.28955
10.1901				2.12324				0.96191				-0.93761
11.2146				1.23098				4.43841				1.90665
11.7438				0.585346				4.06302				0.152461
11.513				1.72301				0.370895				1.22208
11.2919				1.15298				1.28625				-0.611263
11.43				1.14168				1.71058				-1.58737
10.2576				1.89659				0.818713				-0.457871
10.9985				1.49212				-1.8615				2.12885
10.9546				1.72128				1.49675				0.615191
10.5706				2.05363				4.0445				-1.65212
11.1244				-1.20424				0.634959				-2.2568
10.8907				1.31085				-0.0205933				0.915836
11.3918				0.441909				5.87948				-0.97509
10.231				1.9775				2.06975				-0.439486
10.1171				1.81153				1.22336				-0.984309
10.5069				1.76068				1.54038				-1.14465
10.5283				2.33294				2.65272				-0.539613
10.7976				1.12852				2.09748				1.70703
10.4412				2.2833				2.25068				2.04347
9.92582				2.66885				4.37853				3.13359
10.4306				2.92335				2.80025				3.27672
9.72567				2.28354				2.92608				3.38661
10.1588				2.60758				2.27513				2.49239
10.3806				3.54512				1.36973				2.90035
9.96694				3.0927				3.15268				3.34482
10.3466				3.12902				-3.78378				2.94688
10.5804				3.66913				0.0608584				2.15066
10.2894				3.08185				0.784834				2.63201
9.93207				3.5984				4.50313				3.23753
10.1395				2.96572				0.912431				2.82404
9.87917				3.33538				-1.32263				2.47635
10.0591				1.99992				0.716379				3.11621
9.77409				1.6227				4.69449				1.71543
9.8764				1.64594				6.13773				2.52583
9.64294				3.41356				1.2289				2.04251
9.40538				3.28034				2.90123				1.10553
10.0959				2.46553				4.82155				3.72622
10.5865				2.94911				3.18209				3.05672
9.33691				3.55575				3.74579				2.42653
10.8067				2.56414				1.51661				2.50302
10.0026				2.09434				0.447292				3.15248
10.6062				2.68041				1.78591				2.70706
10.7445				2.17506				-3.07293				2.51909
10.2595				3.46443				1.78465				3.37671
10.0777				2.89714				0.766533				2.2119
10.0051				2.72456				-0.470164				3.01575
9.10717				2.00295				0.619442				2.45501
10.1722				3.50089				-0.470285				2.85607
9.22301				1.73126				1.43145				1.98808
10.3322				3.46902				3.03263				2.44048
10.5264				3.87924				3.79457				2.74925
10.2478				1.86609				4.6585				2.5107
9.57998				2.45157				3.96387				3.54606
10.7229				2.10426				0.582208				3.25544
10.3969				2.86457				3.57313				3.38247
10.2961				2.49173				3.18154				2.70865
10.3746				1.11044				3.08663				2.04119
10.0553				3.38807				2.3628				2.83167
9.03707				1.46976				5.80424				1.59248
10.108				2.33063				2.25046				2.57593
10.5901				2.47446				4.54841				3.14835
9.45568				2.18947				5.61523				0.889517
10.2539				1.99937				1.25907				2.66709
9.33138				2.6162				6.67162				2.69564
9.83272				3.73408				6.21662				2.41504
9.95158				2.11976				3.86191				3.12451
10.8455				3.84202				3.31276				2.85184
10.3595				3.29074				1.2468				3.00862
9.9707				3.21696				-4.53255				3.4388
9.65321				3.13581				0.402722				2.7756
9.81991				2.93637				0.621032				2.71577
9.7027				3.2301				0.935655				3.16506
9.87879				4.13065				1.49256				3.0688
10.7163				2.16372				1.84595				2.90788
11.2574				2.306				4.92857				3.49929
9.68935				3.2399				3.66422				2.41508
10.479				3.83072				2.49641				3.00006
9.64845				2.63936				5.58637				1.8257
9.47818				2.67762				2.09628				2.27986
9.3026				2.72353				4.15182				1.61625
10.8238				3.05958				4.92676				3.05835
9.94112				1.98276				2.90813				2.02011
10.4525				3.03547				4.88995				2.73518
9.91953				3.21503				3.34557				2.94038
9.49977				3.73943				2.55015				2.68935
10.1935				3.05061				2.37619				2.72759
9.50799				2.47715				-0.496181				2.4695
10.0036				3.59711				3.1135				3.00194
9.87377				2.77766				5.21811				3.29334
10.4875				3.07973				4.43393				3.10356
9.76679				2.61028				5.02776				2.26103
9.79827				2.957				0.53085				2.35549
10.0528				3.23837				4.07747				3.08178
10.2878				2.26045				1.89943				3.15985
9.78967				2.22747				5.64927				2.33103
9.44566				3.22004				3.52442				3.31621
10.0674				3.53848				1.75555				3.05313
9.52918				3.78777				-0.881397				2.51599
10.2395				3.07999				2.81327				2.83856
9.85167				2.86812				4.96367				2.34118
10.673				3.38347				1.62692				3.38666
9.84408				1.73603				3.59081				2.31197
10.0156				2.27566				1.19447				2.42103
9.61216				2.81097				2.12772				2.75427
9.79832				3.49043				0.536996				3.47452
10.4094				3.62597				2.68108				3.45349
10.5132				1.87645				1.36718				2.78818
10.1828				4.11167				1.31574				2.9755
10.2569				3.16246				-0.117836				3.05298
10.241				2.04413				5.25173				2.40997
8.96272				2.0338				4.79761				1.02253
10.1692				2.46641				4.88112				3.14635
9.66555				4.15102				4.41664				2.34592
9.50569				3.18011				4.71736				3.17994
9.85058				3.07069				0.719383				2.82241
10.6756				2.9998				5.09952				1.92479
9.7263				2.78631				4.47595				3.57834
10.2686				3.27837				2.34575				2.46261
9.67459				3.15544				-1.31541				3.72509
10.4303				3.62582				3.98864				2.85223
10.1137				3.49871				-0.659225				3.05431
9.45183				1.14628				-1.36814				0.677262
10.1215				2.85139				-0.646694				3.11663
10.1146				2.60424				-0.845977				3.1771
9.80585				2.59536				-0.666314				3.49958
10.5962				2.53496				0.659377				3.4428
9.83262				2.95578				0.472819				3.11416
10.2893				3.45999				4.7565				2.62241
10.3043				3.92186				4.38157				3.71024
10.2749				1.93031				2.1774				3.09466
11.2103				1.84474				2.4945				3.02888
10.5141				2.94176				2.1482				2.8303
10.336				3.02969				1.06669				3.01538
10.2674				3.1849				-0.724848				3.25087
10.5033				3.37894				0.606244				2.08781
10.7923				2.21528				4.16018				3.04815
9.81173				3.31418				5.00905				2.20777
10.9412				2.05295				-1.03673				1.75943
10.0044				1.35951				0.25899				1.67625
10.0119				2.62605				2.01644				2.93054
10.3481				2.74689				-0.0972854				3.1361
10.4148				3.06856				1.18023				2.20113
9.79642				3.53586				-1.96837				3.2462
10.6544				2.69205				0.784408				2.54043
9.24992				1.392				-0.30497				1.50373
10.6992				2.6163				0.963568				2.41894
9.41423				2.95075				1.8119				1.41659
9.64465				3.4424				1.65685				3.10712
9.88776				2.76028				-0.272483				3.20923
10.4593				1.84216				1.35225				2.49813
10.4925				4.07183				0.87744				2.4266
10.1376				2.00221				4.54693				2.73103
10.5797				3.96196				3.90489				2.60731
10.1132				3.27245				2.34721				2.94421
10.0311				3.76476				3.5657				3.42887
10.6025				2.32497				4.13841				2.74971
10.7196				3.28417				4.76703				3.52608
9.83697				3.49472				-0.241068				2.64734
9.94332				2.90951				1.66478				2.80039
9.5479				4.97693				0.219235				2.18363
10.2067				2.87596				-0.629884				3.61763
9.72156				4.72237				1.10218				2.28477
9.90898				2.81091				-1.47335				3.36188
10.403				2.14262				0.531947				2.99566
10.5125				2.80377				2.45506				2.3321
10.9637				2.51906				6.60165				2.48571
9.65169				3.86889				1.94043				2.9568
10.161				2.67619				1.50826				3.31604
9.97849				4.04893				2.19656				2.73321
9.65355				3.32523				5.27059				3.00482
10.186				1.93405				1.38401				2.56564
9.90351				2.60794				2.32265				2.76551
9.43186				3.22283				2.13197				0.537217
10.5131				2.96974				1.84396				2.45545
9.97277				2.00339				0.623723				2.76862
9.69328				3.06308				1.77506				2.63922
9.87491				2.91726				2.895				2.6508
10.1588				2.95987				-1.14397				3.05255
10.7011				2.75201				1.32734				2.52638
11.2003				2.82515				-0.551698				2.79929
10.1709				2.99282				-2.17519				2.99946
9.25845				3.0042				-1.30419				3.0569
10.3567				3.07439				-0.913843				2.18724
9.4924				3.53917				2.39112				1.37311
10.4393				2.68023				4.73393				3.39197
10.5469				2.15864				3.24891				2.55646
9.81787				2.81117				-0.409686				2.67086
9.85125				2.39673				4.89408				3.60677
9.63573				3.24809				0.284817				2.14057
9.42702				3.22191				-0.575397				2.70208
9.76368				2.36839				0.972734				2.76546
10.5378				2.95714				-0.180834				2.8871
10.0548				3.14063				3.36164				2.82954
10.2882				2.71957				0.146665				2.26592
9.6045				3.57149				-2.2623				2.79174
9.69542				2.60841				0.316845				2.74612
10.5463				2.89241				0.177109				3.20472
10.2162				2.19873				0.309509				1.84306
10.1696				2.35421				1.50108				3.09523
9.64353				2.79734				1.05843				2.81815
10.0423				2.62567				-0.812422				2.21123
10.2941				2.36617				-0.315731				2.05887
10.1378				1.96502				2.28039				2.55124
9.69609				1.67154				1.62029				2.21314
10.3658				3.67827				5.00204				3.11132
8.79544				1.98705				4.9214				1.65819
9.54035				2.96864				2.51533				2.68096
9.87437				1.81816				-0.057765				1.42822
9.26234				2.36048				0.286973				2.86992
10.3584				2.51879				2.99776				2.37316
9.83328				3.60645				0.470005				2.5329
10.2037				3.07174				4.57534				3.16903
9.75578				2.56056				0.259259				1.88113
9.93957				3.1468				-0.274154				3.15079
10.2437				3.03241				1.17491				1.94406
8.84454				2.17849				-1.25109				2.59006
9.54875				2.64931				3.20158				1.39372
9.69866				2.18832				0.380048				2.4056
9.90494				3.87461				-1.05743				2.20116
10.1311				3.02584				0.221803				2.92486
9.95961				3.17726				0.878215				2.6009
10.1087				2.70667				2.06589				2.49374
10.0348				2.57316				1.46919				3.33754
10.043				2.68249				2.59535				3.05215
10.0719				2.71595				5.33104				3.28832
10.5592				2.72123				4.06021				2.84583
9.50077				3.55772				4.52648				2.92418
10.3691				3.03937				1.2793				2.98188
9.6087				2.52756				0.713862				2.98458
10.7347				2.97294				4.29885				3.01834
10.0715				2.61736				0.0469626				2.80457
10.1741				3.03406				-3.39806				2.63264
9.45259				3.00132				0.263301				3.07416
9.80202				2.81515				0.734259				2.18305
9.91746				3.67092				1.51797				2.73249
9.4705				3.73915				0.669363				2.58357
10.6796				2.86355				-0.913842				2.59884
10.4017				2.17564				1.17688				2.30648
9.4594				3.02534				3.1388				2.36426
10.297				2.98817				1.68789				2.75243
10.7421				2.7829				3.91161				3.27187
10.5549				2.6417				3.80255				2.65913
10.3903				3.28846				3.27853				2.53581
9.65588				3.89883				1.06511				2.54955
9.90377				3.73372				2.39333				2.72999
9.88907				3.57107				0.524835				2.7928
9.54835				1.53808				-0.421289				2.30065
9.9739				3.87049				-0.582966				3.14728
10.0552				2.60295				0.976014				2.42679
10.0495				2.41805				-1.60904				2.67586
10.3756				2.81439				0.204724				2.36255
9.78167				3.89177				0.904305				2.32495
9.87985				3.06307				-0.526637				2.72085
10.7437				2.44896				4.38136				3.05246
10.4048				2.82613				4.41602				2.85133
10.423				2.44278				3.61105				3.75601
9.96853				3.38645				-4.69479				2.88085
10.83				2.33789				0.979499				2.41083
9.66301				3.0804				4.57354				2.79604
9.48731				2.96885				1.54649				2.96629
9.88583				2.96089				3.47718				3.33465
10.5667				2.37867				-0.533657				3.10281
10.2665				2.93109				1.73369				3.61306
10.3814				2.86531				2.02732				3.42704
9.68146				2.38967				0.940674				2.972
9.77833				2.99334				1.95993				3.21792
11.091				3.03558				4.07145				2.92878
10.7667				1.96157				-0.31252				2.71406
10.2134				3.034				2.61995				3.24694
10.2179				2.2675				1.30104				2.50966
10.6413				1.95411				3.1608				3.01934
10.0768				3.16632				2.33973				3.05428
10.539				2.78081				4.31519				3.51861
10.1352				2.81484				1.10968				2.98335
9.70352				1.38701				3.49834				1.4509
10.1303				2.7923				1.51268				2.79791
9.56257				0.976686				1.2329				-1.59515
10.2405				2.72766				0.463112				-1.15231
9.46731				2.81608				0.949119				-0.153707
10.1326				2.61373				-0.413797				1.14065
10.0993				3.04572				0.0519973				0.0226028
9.47423				0.844061				1.78886				-1.60288
10.8489				2.57332				3.14146				2.35646
9.90769				1.91815				-0.7323				3.55826
10.1877				1.67421				2.79538				2.63347
10.7008				1.6797				6.31674				3.6139
9.98347				2.84157				2.04903				-0.425126
8.67263				2.91017				1.80318				-1.02457
10.5491				2.06751				3.68218				4.31767
10.8834				2.01128				-0.811518				4.10031
9.93032				2.44259				1.81996				-0.995956
10.48				1.92212				3.83615				2.59585
11.1529				1.97089				2.93729				1.59222
9.23819				2.73075				4.70594				0.268909
9.24234				2.11813				1.72631				-0.306008
10.558				1.60992				1.4256				4.01371
9.4647				2.60142				-4.73951				1.12773
12.4464				3.14161				0.073606				-4.57651
11.5131				5.05563				1.7101				-4.98223
12.3908				0.778849				-1.20637				-3.02792
10.9729				3.15271				1.63409				-1.72885
13.1899				3.10001				0.59979				-2.98553
12.7323				2.2769				0.0155346				-1.5418
11.6557				3.23837				2.72589				-1.4867
11.8666				2.80611				4.09372				-2.60996
11.8116				3.18762				4.49981				-1.78009
12.649				3.60626				2.15008				-3.27964
11.5918				2.99848				2.94558				-3.20661
12.808				3.37904				4.73693				-2.06489
12.5067				2.99285				2.13467				-3.89974
12.7767				3.03812				1.22407				-2.41354
11.6181				3.20952				4.05888				-3.25445
13.1759				3.34408				2.53133				-3.04181
11.8654				5.09016				4.20486				-4.28821
12.0465				1.4129				2.20766				-3.33117
11.5849				5.00238				4.25764				-4.51055
11.7763				2.91526				1.33418				-5.14659
11.0581				3.30069				0.953544				-2.47601
11.4386				5.33801				2.30267				-5.6639
12.1118				3.4153				0.203444				-3.04568
12.7679				3.41654				4.25859				-1.324
11.5257				2.92276				0.566765				-3.92517
12.11				3.85007				-0.521957				-2.48087
11.7922				4.91938				1.38487				-3.42778
12.3713				1.68376				-0.205713				-1.01071
12.8709				0.106241				0.910163				-2.06121
11.1613				3.46144				0.292445				-1.10196
13.1257				3.24905				1.22274				-1.44499
12.0155				1.31946				1.22286				-4.15701
11.6966				4.56974				2.96532				-6.094
11.1333				2.39189				2.21822				-1.77919
12.1967				3.73864				2.10376				-2.05105
11.8814				2.69271				2.19134				-3.24287
11.7039				4.86174				4.54401				-6.02106
11.7047				1.79872				-0.644812				-3.28955
13.0293				1.47623				3.66839				-1.96154
11.9068				2.86031				3.10744				-3.58549
11.2407				4.41164				3.27603				-9.96578
12.0203				4.73652				2.04601				-6.02903
11.8772				1.93869				4.69025				-3.50331
11.6287				4.13282				-0.0712696				-3.45002
11.1992				2.56315				1.8941				-1.27648
12.3853				3.27659				-4.35924				-2.73237
11.5484				4.90697				2.22143				-4.9946
12.5185				2.57166				1.73542				-1.45117
12.7898				2.54218				3.41014				-1.95865
12.4727				3.04632				0.410995				0.264003
12.2296				0.416831				1.63327				-2.03702
11.4064				3.80294				-0.129736				-3.69489
11.5981				4.80609				0.58695				-9.96578
12.1047				3.80983				0.593682				-5.31216
12.8759				4.10672				4.4671				-0.349482
13.552				2.37215				2.60714				-1.62725
12.5172				3.25397				1.82342				-2.60832
11.8406				4.84994				1.08218				-3.9375
11.9477				-0.83242				2.76832				-4.22645
12.5697				2.99731				-1.10188				-1.22809
10.9979				4.88125				4.2276				-6.75296
12.8396				3.13146				1.4899				-1.50535
12.2685				4.13068				4.61636				-3.82492
11.0192				5.0181				2.09721				-5.61169
10.4922				1.79609				4.26428				-1.39439
11.6871				4.58512				0.476759				-4.18578
12.2289				2.77049				1.11369				-0.761693
11.2427				4.95406				1.63732				-4.58771
12.4118				2.08554				1.93798				-4.32416
11.4943				4.81619				2.50427				-6.18752
12.2614				2.16783				1.8161				-3.79855
12.0257				3.77028				1.23701				-2.34443
12.549				2.17726				1.34734				-1.68172
12.8271				3.27142				1.47021				-2.5031
13.087				3.92612				3.6724				-3.44643
12.3733				2.24357				3.70635				-1.69632
11.3634				3.78942				5.31424				-4.15547
12.5921				1.86212				3.65558				-2.2648
12.801				3.34262				1.90026				-0.728356
11.4286				5.10573				0.935487				-3.85688
12.67				-0.462956				3.17227				-1.99329
12.6415				2.90441				-0.468893				-3.04696
11.0651				4.91674				3.9333				-3.65788
11.9558				1.31659				0.0421501				-3.21471
12.3582				2.07255				-0.117977				-4.27193
11.55				5.27337				0.640852				-5.63092
12.6878				0.119402				-0.577877				-2.45919
12.0222				4.1048				0.559987				-3.96825
12.5731				3.25647				1.42899				-1.61172
11.715				5.07379				0.3887				-2.19669
12.0871				0.115756				1.5858				-4.07041
12.6869				2.99443				-0.405336				-2.88777
12.3646				3.00269				4.83506				-1.06375
10.965				4.98433				4.30047				-3.94928
11.8216				2.85201				2.81995				-2.81386
9.98701				3.94814				2.80941				-3.90261
12.3782				3.10058				1.94776				-2.67216
11.9734				3.35992				1.46661				-9.96578
12.1595				3.24527				-0.832651				-2.23135
10.7714				3.08613				0.82549				-3.136
11.8034				4.96397				2.30635				-2.05699
12.32				1.20027				1.71823				-2.76199
11.0729				3.75665				6.97787				-2.75867
11.44				4.82551				4.59498				-9.96578
11.8907				1.84985				2.13417				-3.70237
12.1381				1.39453				0.646711				-5.30428
11.3575				5.20515				2.93911				-4.70194
11.6185				3.22001				4.4798				-3.76159
12.5517				3.29992				1.68055				-1.73422
12.5053				2.41327				0.506844				-3.83746
12.4084				3.92083				0.12591				-2.85097
12.5033				0.996846				2.29429				-2.55497
11.9025				3.41985				1.49562				-2.98418
12.3196				1.87183				0.176746				-1.78146
11.9159				2.23018				0.613616				-4.27625
13.3595				2.95064				0.909865				-1.72653
11.2382				3.8271				1.81914				-2.632
11.7925				2.97235				4.2426				-2.90584
12.1416				3.68671				4.9846				-9.96578
11.868				1.7816				4.86772				-1.86955
12.2071				1.95877				3.14054				-2.85313
11.7205				0.194187				2.68528				-2.07233
11.4823				4.8287				3.28369				-2.38397
12.8154				3.75366				4.61355				-1.62802
12.4723				3.3473				0.980202				-1.86853
11.9768				2.80472				4.23914				-2.54414
11.9758				3.74528				0.497377				-1.39531
10.6238				2.68582				0.820925				-2.13407
12.4432				0.954639				1.32509				-3.99428
12.1634				0.709361				6.41507				-4.16964
11.412				2.9011				2.032				-3.49146
12.3465				2.84513				0.842544				-3.38545
12.0448				3.8325				0.0194534				-2.79198
12.2366				5.62971				0.718668				-9.96578
11.8408				3.76351				3.48882				-4.10082
12.3492				3.7767				1.4247				-1.82489
11.7219				3.59743				0.603951				-2.55007
12.3169				4.0524				-0.684245				-3.4796
11.4812				4.11836				0.952421				-3.26005
12.3944				4.59588				2.6317				-1.55321
12.0806				2.52172				1.33459				-1.2293
12.7509				2.99644				-0.30549				-1.16499
13.0294				3.67115				0.744117				-1.13014
12.5056				2.69695				2.6823				-4.37953
12.1639				3.36151				3.15058				-0.99286
12.8829				1.07519				5.15213				-1.53275
11.3404				4.93875				4.49007				-2.07297
12.8575				2.23669				1.30292				-3.48781
11.252				3.38879				1.87366				-2.02407
12.3882				4.27237				0.264205				-2.46243
11.4452				2.48724				0.504351				-1.67973
11.7427				3.43506				2.79562				-1.96822
11.8556				4.67297				3.01881				-1.53534
10.0235				7.12019				1.18532				-3.03282
11.2719				3.23472				0.335008				-2.37234
11.3475				3.61183				-3.29201				-4.75603
12.0005				4.48146				0.933531				-5.04506
12.5014				3.34646				0.731071				1.0216
12.8085				2.33901				2.58855				-1.16193
11.7942				-0.450583				1.10363				-1.8976
12.4932				2.71858				0.70467				-4.09054
11.3354				-0.0112285				3.98301				-3.15522
12.7848				3.24531				1.77909				-1.6125
12.7966				1.59477				5.01986				-5.28081
12.1658				3.98181				5.63092				-0.534867
11.8277				3.75063				5.69543				-4.96552
11.384				2.77294				2.42129				-1.00454
12.1165				4.08772				1.60174				-1.93673
12.041				3.06225				0.751575				-2.17142
12.6412				2.8435				3.51174				-2.63569
12.4082				1.19821				2.46457				-2.77355
11.6955				2.86816				4.09656				-2.99444
12.6683				3.49064				4.50486				-1.22727
12.7076				-0.796184				2.78439				-2.17618
11.9227				3.24684				1.29494				-1.73831
12.7847				0.820615				2.27424				-3.50795
12.0818				1.78564				2.19159				-4.70517
13.4554				1.88494				5.25553				-2.24761
11.5838				2.94749				3.08319				-2.89365
12.0927				3.32789				3.14054				-2.12619
12.9704				2.9738				0.434132				0.216316
12.631				3.39392				0.594704				-0.16397
11.0811				1.75543				0.98179				-5.3413
12.2697				1.63588				1.93163				-3.5955
11.0081				5.37344				-0.661895				-3.86361
12.7532				5.03217				0.993308				-1.36219
11.7402				1.46824				1.00524				-4.99209
13.2474				4.08609				4.65647				-3.85704
11.5176				0.932837				4.1836				-2.1833
10.7245				0.1087				0.766352				-3.55104
12.673				2.75864				1.39404				-1.74427
12.4727				2.96702				0.249674				-4.4712
12.2976				3.3125				3.78417				-3.02334
11.9865				2.27225				-0.59408				-2.61821
12.2428				3.97044				0.315884				-2.8417
11.3687				0.287986				2.40814				-4.87293
12.5613				2.15379				2.97325				-3.19922
12.2226				0.80731				4.93333				-2.03271
12.51				1.57191				-0.106172				-2.4065
12.6104				2.36239				4.30327				-2.87457
11.7636				2.0645				1.36261				-4.119
12.4782				2.86186				3.37647				-4.26928
12.1583				-0.989191				1.97223				-3.76764
12.7203				1.83768				1.72932				-3.37981
12.7816				3.7532				3.21391				-2.39499
12.8218				2.14022				3.72261				-1.42397
12.5488				4.17411				4.29021				-2.91841
12.7877				3.76345				6.20516				-1.10485
12.5288				2.71473				0.717655				-2.61322
12.2718				2.8598				6.53171				-5.17863
12.2408				2.87564				2.40421				-2.49132
12.0444				2.76286				4.11547				-3.64427
12.7883				1.66204				4.10155				-9.96578
12.8591				4.41289				2.79921				-3.9072
12.686				1.14908				2.09182				-3.98444
12.1632				5.12885				4.50361				-4.8099
11.7106				1.73694				2.91928				-5.42228
11.5197				3.00149				3.58271				-1.11934
12.1488				-0.38364				4.234				-2.48408
12.5159				-0.170485				2.83828				-1.47448
12.0748				1.53407				-0.467214				-3.10213
11.6162				3.22874				1.90769				-3.73533
12.4689				3.56661				0.0661969				-2.47289
12.3158				4.02234				-0.655725				-3.25152
12.8505				3.27835				0.292383				-2.13424
12.4636				0.0832162				-0.360083				-3.16217
11.0311				3.80019				-1.16414				-9.96578
12.5393				3.24271				1.25766				-3.29303
12.6637				2.61084				-0.082312				-2.14168
12.7145				2.67149				-0.895465				-4.15058
11.9396				3.43427				0.359625				-3.78871
11.2254				1.38221				-0.709557				-4.21503
11.6761				1.58906				4.07254				-3.91141
11.7407				4.32964				4.35276				-2.41128
12.2294				3.05708				1.74302				-1.104
12.2208				3.37382				2.16732				-2.91262
12.7549				3.5509				4.1763				-2.79629
13.164				3.24905				0.275667				-1.99398
11.3584				1.75125				4.43925				-2.245
12.0085				3.10682				3.48708				-2.00633
10.4151				2.42316				0.986636				-4.90598
12.5929				3.16943				-1.35762				-1.73318
11.1733				1.72326				-0.120907				-3.487
11.8324				3.39204				5.31683				-2.89512
11.6966				3.05212				0.53584				-2.41078
11.5051				1.85796				1.0852				-2.71606
11.3658				3.129				0.179196				-1.8929
12.0648				2.84642				0.135345				-3.07223
12.8081				0.451575				3.00165				-2.26729
12.7456				1.71382				-0.824129				-2.29343
12.6932				1.04649				1.2172				-3.6321
12.7154				2.99869				1.22536				-1.8472
12.4162				3.20409				3.13697				-2.97271
12.3417				1.11809				5.27905				-1.32665
12.4522				3.85966				4.59815				-0.603022
12.331				3.84638				5.49314				-0.504253
12.073				4.90063				2.4138				-2.1723
12.3903				3.36603				2.22074				-4.01045
12.0602				3.14131				1.79985				-2.9442
12.1155				3.65303				2.31833				-3.98385
12.2242				2.68358				0.0366636				-2.7768
11.547				2.9542				-0.0179072				-2.81343
11.3071				3.91447				3.10182				-2.22993
12.0378				2.56069				4.24043				-2.8224
12.0433				4.82129				0.84318				-3.26521
11.6587				3.87258				0.186445				-2.2941
12.1212				3.39316				3.63668				-2.51108
12.4723				3.71087				5.0796				-3.93161
12.9045				2.56866				0.707952				-1.93209
13.4598				2.00609				0.630816				-2.98675
11.8857				1.31758				2.48907				-2.43512
12.7152				1.34714				1.69957				-2.56595
12.384				0.49745				7.01012				-4.47541
12.0717				3.4625				1.11263				-2.14535
12.0101				1.52784				1.57728				-2.65526
10.4424				4.52111				3.46304				-4.82967
11.899				3.58235				0.820526				-1.12018
12.7402				2.79798				4.40867				-2.17264
10.5849				3.46566				3.95238				-0.582546
11.8669				3.2354				2.88987				-1.40225
11.9322				2.54596				1.54796				-2.05457
12.0749				3.11908				2.28276				-2.4564
12.4061				3.4318				-1.31607				-5.22951
12.4182				2.13863				3.52387				-2.8942
12.2181				5.63907				0.930915				-4.84765
11.8797				2.47386				-0.0624138				-2.42761
12.1097				2.82942				3.62997				-2.19246
12.7051				1.53357				2.22155				-1.91863
12.8612				1.47265				4.56738				-3.52639
11.4095				4.85306				4.99845				-1.66779
12.8505				2.99247				3.59808				-1.39751
12.4359				1.89852				2.54883				-3.21576
11.618				3.6667				2.92314				-1.02208
12.1597				2.76834				6.17667				-2.84543
12.1265				3.69132				0.582732				-1.41385
12.8462				-0.215305				-0.170634				-2.92986
12.4949				1.58334				3.8865				-4.17122
12.5881				-0.085149				2.968				-3.06002
11.5288				2.94333				2.45525				-1.56756
10.9012				3.85079				1.97533				-6.06092
13.0839				3.00311				4.42712				-2.67528
11.6073				3.53252				3.00993				-0.38396
12.8758				2.71918				0.40562				-2.37402
11.6516				4.0583				2.60707				-3.66026
12.8218				2.73869				2.30614				-5.37802
11.0617				5.13658				4.99314				-4.74375
11.6436				3.72785				0.222963				-2.33067
10.6654				5.30788				1.21008				-9.96578
12.3096				3.61501				5.33445				-4.35409
12.2087				1.91691				-0.209164				-9.96578
11.7676				4.71214				4.03176				-4.78762
11.889				3.54467				2.02197				-3.20075
11.8448				4.36164				-0.198081				-4.58126
13.0435				3.45233				1.37673				-2.23946
11.518				3.75209				1.9925				-2.39213
10.7057				5.09134				2.53534				-5.17729
11.4796				3.04308				6.15363				-5.11887
11.4173				5.01312				1.45933				-3.929
12.4811				3.24081				2.14165				-1.50995
11.0312				5.29613				2.19837				-2.6664
11.6173				2.76269				0.379493				-3.81457
10.707				5.01486				0.221817				-5.07438
12.6239				3.47472				2.88541				-1.25783
12.05				2.63285				6.54823				-3.04679
11.4198				4.756				1.15533				-5.34251
12.1255				1.86615				1.19666				-2.6663
13.0408				3.26248				5.63988				-2.19672
12.7395				1.9853				1.53191				-3.69774
13.1132				3.91232				2.91341				-1.42106
11.3963				4.85381				2.05209				-5.01796
10.7413				5.05194				4.17496				-5.07957
12.3956				0.488521				-0.748164				-3.18161
11.6649				3.31482				1.86168				-3.83221
11.3373				2.74571				0.250631				-3.93045
10.7294				5.03374				-1.03453				-5.38547
13.2635				2.08131				-0.468411				-1.20274
10.6903				5.02638				0.55791				-4.70665
12.8967				3.71141				-0.31764				-3.14946
11.5359				5.07072				1.90289				-4.15385
12.4247				1.50399				-0.0796153				-2.92069
11.4727				4.84535				-1.03495				-6.1089
11.7696				3.271				4.57742				-9.96578
11.2928				4.9985				0.761826				-5.69766
12.1069				3.16004				4.26123				-0.6917
12.429				3.49107				0.436172				-9.96578
12.3855				2.90916				-0.836147				-2.32815
12.3553				0.474703				5.05472				-2.20425
11.3849				4.8729				5.15402				-4.5827
12.4838				2.26909				2.02027				-0.711264
11.8059				2.5833				2.75789				-2.60268
12.7908				3.86032				5.42912				-5.06871
12.2488				1.78268				2.46711				-1.88484
11.1944				5.03239				-1.29054				-4.3878
12.0769				2.82961				-0.657863				-3.10057
12.7664				1.97333				3.79856				-3.76007
11.1859				5.38293				1.14591				-6.03239
12.7097				5.76191				-0.254786				-1.48068
12.8222				4.2089				1.38962				-1.97336
11.429				5.24767				-0.429136				-4.18445
12.3613				5.02082				0.824261				-2.36835
13.2127				2.79081				2.50204				-1.27504
12.7474				0.467031				2.2869				-1.96912
12.8577				3.44804				2.7321				-1.56107
12.5498				4.95593				5.04458				-4.65092
12.8066				-0.528257				3.14126				-4.18559
11.6263				4.77132				4.85069				-6.52838
10.5125				5.6524				0.735798				-3.05473
10.7259				5.03723				4.44876				-9.96578
10.8986				4.80014				0.542445				-6.87575
10.6713				4.39912				0.837594				-3.68835
12.8836				4.06193				2.81407				-2.92677
11.6806				5.03618				-1.67704				-9.96578
12.8246				3.23335				1.47886				-1.03391
11.188				3.8982				0.0847714				-5.62418
12.124				3.44955				-0.640876				-1.00107
11.4712				3.32244				1.14217				-4.24858
11.1937				4.93343				-0.470592				-9.96578
11.008				5.03335				0.462706				-4.24257
11.8203				1.35002				0.0208576				-3.24306
11.3439				4.86543				-0.442953				-9.96578
11.5294				1.94176				1.12339				-3.19435
11.8288				4.61182				4.36566				-3.94317
10.8127				4.24106				3.69375				-5.60908
12.6685				3.8566				2.31513				-4.04103
10.7864				5.17112				2.66407				-4.77235
11.0962				0.490705				2.92551				-2.7934
11.4262				4.97761				1.25586				-6.57128
12.2585				1.10393				0.023106				-2.36037
11.4219				4.60236				-0.398127				-2.68955
10.894				5.52253				4.32323				-5.72263
11.77				4.90328				1.36586				-6.08763
11.3826				3.63874				1.57543				-3.73284
11.5162				4.69499				6.40948				-4.2648
12.281				2.99308				-0.899493				-2.04263
10.9616				4.96974				2.70388				-6.12745
11.518				4.77122				1.70931				-4.96182
12.5391				1.83061				-0.131384				-9.96578
12.3773				3.40666				2.23047				-1.75828
12.6326				3.33287				3.34843				-2.55143
10.9136				4.97277				4.36827				-6.26766
11.4704				3.39118				1.28311				-2.519
11.0205				5.13045				-0.0673185				-9.96578
12.3982				3.11809				0.270381				-2.77202
11.1229				4.81108				3.27224				-5.08316
11.8273				1.87235				1.69298				-4.30797
11.6732				3.75121				2.12615				-4.30188
11.3204				4.53859				5.21631				-3.62251
12.4535				0.214344				4.35203				-3.71648
13.4379				4.09697				2.36065				-1.96446
10.8655				3.0623				4.60509				-4.57552
12.7163				1.8376				1.61738				-2.91338
11.4997				4.0988				4.75797				-4.14396
12.1315				3.38384				2.32842				-2.57951
12.0938				4.11606				0.168979				-2.1073
11.3377				3.64164				2.12985				-2.91586
11.8803				3.05124				3.63334				-3.22038
11.1941				4.72037				2.30022				-7.0442
11.8329				3.88715				1.36843				-2.88992
11.9376				2.82975				2.00773				-4.30579
12.4491				3.33289				-0.0667876				-0.807951
11.0954				4.86001				0.813932				-6.09972
11.8464				2.64307				1.98485				-3.726
12.247				1.83439				6.79276				-1.31804
12.603				0.270379				2.94501				-3.88878
11.9768				2.99901				2.69179				-4.03439
11.1805				4.90475				3.01442				-2.81122
11.8432				2.22845				6.83418				-2.56677
12.8052				3.74973				2.27715				-3.48837
11.7098				2.66287				-2.76869				-2.56215
12.5606				2.02339				2.30273				-1.73041
12.3823				2.99232				4.01597				-2.98789
11.7539				3.53288				2.16365				-2.24637
11.9806				2.79262				2.74214				-4.57002
11.5312				3.35041				2.37886				-2.96567
11.5169				3.28183				4.20766				-3.76573
12.0343				3.81595				-2.21186				-3.5226
12.2984				2.80448				0.51605				-2.35808
11.8142				4.49046				4.23543				-1.34042
11.5585				2.4345				4.5405				-2.44165
11.5288				5.00953				-0.0713368				-4.27088
12.7773				2.96559				-0.611313				-2.71669
11.7503				4.61531				1.58773				-1.14904
11.9619				4.56325				1.43311				-2.06481
12.1834				3.35312				1.76629				-1.08887
11.9155				3.76497				1.10806				-2.77581
12.314				3.89192				0.465039				-2.83243
10.7018				5.17501				4.18405				-9.96578
12.6581				3.12801				0.903748				-0.541691
12.1964				3.30726				-2.83838				-2.42579
12.6316				2.77259				2.55628				-3.49781
12.8717				4.90868				2.2163				-1.77675
11.7446				2.34966				2.53315				-4.30057
12.5717				3.57868				0.289918				-1.96627
12.1619				2.56492				1.52359				-1.52587
12.5349				2.16216				1.28152				-2.07555
12.457				4.42224				1.53906				-2.40981
11.9178				2.71751				3.5025				-5.76024
12.0017				4.29203				0.166399				-0.476251
12.021				4.31045				1.27516				-3.15572
12.5764				3.61373				3.73235				-3.38233
12.3593				4.60726				6.03334				-3.91217
12.1766				4.39635				-1.19725				-4.06419
11.8121				3.98081				1.93294				-2.27198
11.7695				3.67976				-3.4396				-3.03804
11.7626				4.16712				1.0099				-2.14536
12.0965				3.74271				2.56957				-4.90995
11.9252				2.45557				1.11945				-0.752824
12.5897				3.054				2.0362				-2.18358
12.2576				1.84707				0.462897				-3.17878
10.9412				3.63946				-1.10589				-3.2992
10.9684				2.93854				0.560206				-3.104
12.5972				1.60202				1.10002				-2.25252
12.8187				2.20839				4.65517				-1.15274
12.5285				3.21755				3.50811				-2.53022
13.3386				3.66				0.346525				-2.4518
12.0157				3.88777				2.12904				-1.8233
12.5357				2.95901				4.15447				-9.96578
12.2127				3.45385				5.36401				-1.06884
13.0307				2.45449				2.34979				-3.34441
12.7735				1.47411				1.50432				-3.11486
11.5811				3.79172				2.22543				-2.67472
12.5181				4.35648				2.55				-2.73821
11.9662				3.95824				3.76798				-3.45747
11.8461				3.01804				0.65765				-5.43457
12.2999				2.3934				3.69403				-2.43267
12.3187				1.22042				-1.6577				-3.85019
12.6417				2.5834				0.479062				-3.12405
10.7003				3.8343				1.68208				-3.97825
12.4082				4.13197				3.75538				-2.34289
11.9804				2.41425				2.95497				-1.0979
12.6912				3.50932				1.02925				-0.886684
12.4708				3.72577				0.0625218				-2.76462
12.5843				2.65643				2.65624				-3.76755
12.5491				2.70779				1.24876				-1.05085
12.8227				0.77593				3.27357				-2.62001
12.4835				4.05027				1.60838				-2.86415
12.1165				4.32991				3.33928				-4.35067
11.9583				2.17885				2.65154				-3.21984
12.3787				1.01633				0.749868				-3.19116
12.5209				2.08693				1.86606				-2.90075
12.7486				3.32088				1.80327				-1.04082
12.5613				2.5607				3.7823				-3.98806
11.8139				3.11296				0.974333				-1.78512
13.1544				4.0747				0.342754				-1.38559
12.3614				3.00399				2.75744				-2.3988
12.6526				0.396309				4.08325				-3.27448
12.0429				3.3278				1.6288				-2.23406
11.7939				0.384726				3.608				-4.38927
12.9763				1.695				0.621932				-2.16685
12.07				3.01437				0.896609				-5.13856
11.5875				3.20832				5.24592				-1.65553
10.8688				4.0457				5.64242				-2.93494
11.9395				2.88394				4.02221				-1.98179
12.3802				2.22993				3.94291				-3.82097
12.7568				1.94224				4.09883				-2.66976
12.0052				2.85678				2.22192				-3.83894
[truncated: 15,383 more rows]

## Sheet: h
CDS1 housekeep normalized normal all	CDS1 housekeep normalized tumor all		Mann Whitney test
1.1632	0.660293		p-value	<0.0001
1.45013	1.4259
1.45576	2.65709
1.24326	1.15161
1.42756	1.2593
0.875111	1.21816
0.744374	1.18304
1.82681	1.06635
1.09836	0.74172
0.894219	0.581923
0.960051	0.676123
0.742254	0.730654
2.24808	1.23372
0.976014	0.953732
1.49919	0.870231
1.31549	0.791812
1.74804	0.635042
1.38692	0.810194
1.63916	0.688077
1.57862	0.88638
1.3012	1.03797
1.11857	0.738795
1.39025	1.11874
0.996188	0.599059
1.63132	0.783972
1.33934	1.46558
2.37917	0.808945
0.853157	0.88166
1.29039	1.00252
1.14524	0.813273
0.907641	1.03164
1.14218	0.438696
0.911538	0.897331
0.849184	0.920891
2.1683	0.642244
1.19292	1.40808
1.14991	1.07783
1.22453	0.646679
0.891273	1.18185
1.14617	0.92219
1.47743	1.12384
1.67986	0.758832
1.1392	0.400795
1.26849	0.708436
0.809628	0.451357
1.0598	1.10839
1.09852	0.823683
1.39379	0.848633
1.03987	0.687478
1.41416	0.729386
1.16749	0.724105
1.18748	0.790846
1.03295	0.770488
1.26937	1.12765
1.01473	0.668556
1.23011	0.756709
1.13393	0.964931
1.11672	0.908936
1.26824	0.848473
1.32584	0.760238
1.35898	1.25454
0.94909	0.836983
1.06558	0.550344
0.900124	0.9508
1.23652	0.624185
0.714989	0.896366
0.398826	1.53263
1.2946	0.713809
0.883078	1.02692
1.26197	1.22281
1.45583	1.13854
1.07763	0.912472
1.41043	1.16382
1.11534	0.993475
1.42801	0.8988
0.735591	1.5367
0.936592	1.49157
0.981723	0.762962
0.49048	0.783577
0.962769	0.686245
1.19549	0.830307
1.26216	0.865649
1.28365	0.989639
1.51373	0.463582
0.820792	0.477699
1.10628	0.536988
1.04421	0.570262
1.3858	0.74283
1.00039	0.788268
0.977641	0.88128
1.14275	1.08717
0.977149	0.668744
1.3829	0.45408
1.4581	0.99964
1.19231	0.885592
1.62082	1.0269
1.77211	1.7596
1.28344	0.524451
0.912996	0.686487
1.27945	0.745357
0.99776	0.562843
0.579317	0.628513
	0.926962
	0.853108
	0.988803
	0.624556
	0.946769
	0.807986
	0.574145
	0.687809
