# Supplementary material for: Cytidine diphosphate diacylglycerol synthase 2 is a synthetic lethal target in mesenchymal-like cancers
Source: Nat Genet. 2025 Jul 4;57(7):1659–71. doi: 10.1038/s41588-025-02221-2 (PMC12283369; doi:10.1038/s41588-025-02221-2)
Supplement: Supplementary file 5 — Plotted data and statistics: unprocessed data and code are available on repositories. [file 41588_2025_2221_MOESM5_ESM.xlsx]

## Sheet: a
CDS2 dependency (CERES)	CDS1 expression (log2(TPM+1))			Validation cell lines	CDS2 dependency (CERES)	CDS1 expression (log(TPM+1))
-0.408286	5.12846			A431	-0.0586984	3.29425
-1.33836	0.0285692			SK-MEL-2	-0.729928	0.0426443
-0.749322	0.111031			NCI-H2030	-0.996803	0.298658
0.0204584	3.67469			NCI-H1975	-0.01732	2.29572
-0.0689351	4.13093			Jurkat	-0.409569	1.43296
-0.527472	0.871844			K562	-1.02189	0.575312
-0.0390391	3.80219			LPS141	-0.924849	0.263034
-0.0360241	3.8125			MCF7	-0.254697	3.47249
-0.71686	0.790772
-0.618936	0.286881
-0.168911	4.64731
-0.230639	0.659925
-0.254697	3.47249
-0.252862	3.25399
0.0100852	3.94767
-0.474115	0.731183
-0.188519	1.02857
-0.546402	0.111031
-0.0660207	3.49953
-0.192029	4.22959
-0.0952124	4.45483
-0.240282	4.60288
-0.157376	1.72683
-0.164332	1.07039
-0.302416	2.65535
-0.27971	1.69153
-0.023428	2.03914
-0.178137	3.12102
-0.688585	0.0143553
-0.598872	0.0565835
-0.496718	0.807355
-0.113749	2.06005
-0.147631	1.29866
-0.667167	1.02857
-0.118075	2.88362
-0.605669	2.12433
-0.452735	0.0285692
-0.529391	0.0285692
-0.201733	1.1375
-0.848295	0.0426443
-0.660169	0.111031
-0.783965	0.176323
-0.0585766	3.5656
-0.533051	0.62293
-0.174818	2.05311
-0.464943	0.389567
-0.197592	3.80426
-0.108403	3.65076
-0.536663	1.07724
-0.92389	0.0285692
0.00825671	4.62117
-0.247762	1.23266
-0.506049	0.847997
-0.128896	4.43563
-0.657104	0.85599
-0.131274	3.38957
-0.700311	0.443607
-0.451415	4.16672
-0.315665	3.63459
-0.0617259	3.39506
-0.369878	3.26604
-0.730113	0.970854
-0.664337	0.176323
-0.541895	0.0285692
-0.376004	1.46467
-0.346024	1.41143
-0.220054	4.6792
-0.632237	1.1375
-0.30456	1.73985
0.0143925	3.41549
-0.0819487	3.23879
-0.189727	4.07039
0.00268263	3.98003
-0.0417125	3.76553
-0.342056	3.26153
-0.968523	1.23879
-0.203628	3.56316
-0.461014	0.613532
-0.384578	0.0565835
-0.877491	4.01881
-0.331972	0.0840643
-0.720496	0.333424
-0.391465	1.0072
-0.445155	1.04963
-0.101575	2.1177
-0.359078	0.0840643
-0.0339245	1.53605
-0.663066	0.83996
-0.195821	3.07553
-0.695226	0.0703893
-0.517397	0.31034
-0.729704	0.124328
-0.0717958	0.584963
0.0150667	0.62293
-0.483635	1.07039
-0.515226	1.26903
-0.0573469	3.8679
-0.0439513	5.17113
-0.525292	0.0285692
0.072854	4.28983
-0.0238274	2.0036
-0.303163	2.69599
-0.71948	0.0565835
-0.386954	3.07211
-0.632192	0.0285692
-0.1829	2.0036
-0.232766	3.0993
-0.32202	0.411426
-0.447915	1.0072
-0.206	3.06867
-0.118789	1.51602
0.0831475	1.02148
-0.497775	0.782409
-0.109216	4.06437
-0.30419	1.65992
-0.68803	0.411426
-0.139553	0.807355
-0.77676	0.263034
-0.347875	2.48543
-0.128753	3.95233
-0.0733869	2.22033
-0.530599	0.0285692
-0.21809	3.21257
-0.077466	1.91456
-0.0413319	1.31034
-0.0200209	1.70044
-0.0074263	5.30706
-0.157025	4.81096
-0.267122	2.09761
-0.0538885	3.60051
-0.253622	2.50843
-0.7077	0.815575
0.146326	1.51096
-0.139542	3.54597
-0.251341	4.72901
-0.329622	3.80839
0.144581	2.21723
-0.70619	0.0285692
-0.56454	3.62877
0.0490404	3.0197
-0.715625	0.871844
-0.107633	2.33342
-0.772108	2.37016
-0.251486	1.03562
-0.612028	0.163499
-0.263909	0.545968
-0.562274	0.536053
0.0683565	1.95233
-0.635654	0.0840643
-0.639034	0.124328
-0.727633	0.333424
-0.101891	4.15299
-0.766255	0.189034
-0.635199	0.0285692
-0.618149	0.575312
-0.367801	0.903038
-0.472264	0.176323
0.0796619	4.96671
-0.0167158	4.60348
-0.586557	1.20163
-0.0675971	1.97453
-0.107803	3.30743
-0.545836	4.08746
-0.488071	1.77821
-0.404871	3.19849
-0.508699	0.799087
-0.0255001	2.57046
0.00339874	3.51728
-0.847735	0.250962
-0.185482	3.14731
-0.754056	0.0703893
-0.641735	0.124328
-0.0807421	4.80941
-0.219345	2.26003
-0.0133355	0.263034
-0.23449	0.214125
-0.185258	3.5472
-0.217243	3.88655
-0.202903	1.74846
-0.193355	0.0703893
0.034053	3.7366
-0.752425	0.111031
-1.08115	0.0426443
-0.339508	0.422233
-0.64923	2.34199
-0.31054	3.0072
-0.193449	1.38957
-0.601533	0.0426443
-0.543158	0.344828
-0.432256	0.0426443
0.0769433	2.63459
-0.147845	5.10559
-0.876347	0.422233
-0.45484	0.925999
-0.277434	3.66676
-0.709938	1.49057
-0.0465531	3.89433
-0.459765	0.0143553
-0.265381	0.389567
-0.310478	0.189034
-0.234037	3.6017
-0.449987	1.36737
-0.549824	0.0703893
-0.645054	0.555816
-0.285203	1.22651
-0.44808	0.0840643
-0.223745	3.36877
-0.22943	3.55336
-0.344021	3.18903
-0.562567	0.400538
-0.110975	2.83592
-0.680714	0.0976108
-0.641318	0.0143553
-0.289788	1.61824
-0.728298	1.36177
-0.797963	0.0426443
-0.566902	0.773996
-0.388462	0.62293
-0.808444	0.536053
0.0148568	0.0565835
-0.805613	0
-0.276841	2.99277
-0.831844	0.15056
-0.228431	2.40054
-0.0454207	3.37156
-0.866242	2.21101
-0.250717	2.93734
-0.261398	4.32553
-0.170401	1.71809
-1.00219	0.0285692
-0.185621	1.93734
-0.0816626	3.1127
-0.339169	2.57773
-0.601247	0.124328
-0.0695614	3.10769
0.13638	4.03562
-0.432208	0.0840643
-0.829599	0.0285692
-0.161171	3.85798
-0.913832	1.0072
-1.00633	0.0426443
-0.439278	0.214125
-0.19158	0.584963
-0.217948	3.63575
-1.00851	0.298658
0.00844204	1.72683
-0.0594799	1.98185
-0.123385	2.42492
-0.631391	0.0703893
-0.0744105	3.74739
-0.133658	1.27501
-0.214359	4.77136
-0.373332	1.76977
-0.195494	2.32481
-0.303344	0.378512
-0.0061818	4.4019
-0.567329	0.0143553
-0.164124	0.847997
-0.207951	0.85599
-0.784517	0.443607
-0.0606558	2.39506
-0.19824	0.226509
-0.418895	0.773996
-0.574771	0.201634
-0.712623	1.19535
-0.0660106	0.594549
-0.301916	0.495695
-0.514675	0.545968
0.0164401	3.99639
-0.324313	0.0840643
-0.297089	1.62761
-0.220922	3.31904
-0.124915	1.87184
-0.319063	4.10685
-0.814113	1.60881
0.0267072	2.8339
-0.306442	3.26003
-0.493613	0.263034
-0.407375	0.613532
0.015178	4.14486
-0.236166	2.73985
-0.451392	0.432959
-0.836297	1.1375
-0.426019	3.19219
-0.636514	0.687061
-0.134961	2.87381
-0.283838	3.83693
-0.745449	0.15056
-0.424166	0
-0.348415	0.0840643
-0.195892	1.29278
-0.347425	1.15704
-0.233517	4.20945
-0.2429	1.84398
-0.548635	1.852
0.0537552	3.67243
-0.0480526	3.80323
-0.662766	0.0285692
-0.157116	3.56071
0.0475117	3.47379
-0.719222	0.111031
-0.218568	0.62293
-0.0947841	1.38405
-0.542667	1.32193
-0.71249	0.0285692
-0.370353	2.83794
-0.139534	1.28096
-0.23673	3.29866
-0.698606	0.201634
-0.204555	2.80323
-0.401501	0.815575
-0.239233	0.15056
0.0011778	3.77821
-0.719406	0.464668
-0.589637	0.773996
-0.617996	0
-0.663148	0.695994
-0.165557	1.50589
-0.585356	0.485427
-0.114444	3.68032
-0.144253	0.970854
-0.996803	0.298658
-0.595976	0.0285692
-0.264512	2.65076
0.0197679	4.33128
-0.231249	4.22959
-0.134361	3.3799
-0.750485	0.485427
-0.232735	3.07895
-0.0092157	1.52105
-0.189919	0.863938
-0.641989	0.124328
-0.0688496	2.69153
-0.156954	4.0365
0.0361154	2.9855
-0.184081	4.58496
-0.14054	3.19219
-0.140501	4.08321
-0.259473	0.713696
-1.02189	0.575312
-0.0038211	3.30597
-0.543038	4.36947
-0.177147	1.51096
-0.706616	0.111031
-0.434928	1.21412
-0.211631	3.23266
0.0658089	3.70266
-0.0964956	4.57713
-0.520724	2.8679
-0.549803	0.250962
-0.464998	0.83996
-0.335505	1.01436
-0.128868	1.33914
-0.742775	0.0285692
-0.436582	0.0565835
-0.429649	0.941106
-0.161518	3.6311
-1.0172	0.0143553
-0.395537	4.71864
-0.146456	3.1127
-0.01732	2.29572
-0.523907	0.516015
-0.0725981	3.50462
-0.62832	2.35332
-0.265883	1.73985
-0.105644	3.46728
-0.0766912	1.07039
-0.119714	4.28466
-0.100072	2.45154
-0.179259	1.24489
-0.607335	0.0703893
-0.846151	0.0143553
-0.60431	0.214125
-0.237763	3.13914
0.0277679	2.23573
-0.624161	0.378512
-0.279565	4.853
-0.394132	1.89918
-0.661265	0.0976108
-0.110319	1.59932
-0.215918	2.46205
0.025571	3.45154
-0.0436872	3.82883
-0.247139	1.0635
-0.0810718	1.66448
-0.657717	0.879706
-0.0563848	2.85997
-0.234325	1.77821
-0.391802	3.13422
-0.55494	0.400538
-0.489864	0.659925
-0.130859	1.81147
-0.015409	1.97085
-0.1302	4.91121
0.035462	4.94392
-0.459479	1.25701
-0.11975	1.67807
-0.261024	4.33628
0.00751955	1.4957
-0.0498649	3.20633
-0.292852	0.250962
-0.480026	0.454176
-0.34953	2.89724
-0.769517	0.0143553
-0.520911	0.895303
-0.521642	0.0285692
-0.413992	0.0426443
-0.441682	0.871844
-0.702427	0.137504
-0.554376	0.443607
-0.202234	2.8679
-0.501503	0.555816
-0.149002	2.75489
-0.408947	0.111031
-0.507696	1.0072
-0.396123	3.77821
-0.0882995	2.35332
-0.499572	0.250962
-0.831299	0.0143553
-0.450365	0.400538
-0.195947	3.64155
-0.478064	0.887525
-0.223149	3.854
-0.18673	2.72465
-0.459263	1.0635
-0.159104	2.85798
-0.621513	0.0285692
-0.110502	2.81967
-0.250097	3.51223
-0.252837	2.40327
-0.828579	0.226509
-0.146308	1.37851
-0.149391	4.15218
-0.14259	2.22342
-0.219715	2.26903
-0.13244	5.21723
-0.31085	0.443607
-0.127293	1.76977
-0.676628	1.69153
-0.329106	4.77979
-0.249709	3.93546
-0.338681	1.59932
-0.118304	3.64155
-0.0768044	4.09845
-0.0057933	4.32553
-0.493472	0.739848
-0.484025	0.201634
-0.276	2.81967
-0.114397	4.30961
-0.433089	3.62644
-0.200143	3.09761
-0.0913026	2.82375
0.0779705	3.43696
0.0131924	3.47249
-0.66236	0.0976108
0.0215431	1.43296
-0.288068	3.29866
-0.381494	2.50335
-0.795136	0.0703893
-0.76081	0.0976108
-0.751625	0.163499
-0.584931	0
-0.0936683	0.495695
-0.543017	2.30159
-0.12534	5.00405
-0.801052	0.137504
-0.413459	3.8679
-0.242724	2.02857
-0.203377	0.0143553
-0.210597	0.176323
-0.171442	3.17153
-0.188173	3.8339
-0.59735	1.1635
-0.0546078	2.75489
-0.74585	0.0285692
-0.0437124	3.37295
-0.0431088	0.879706
-0.0681938	4.60585
-0.237001	3.32912
-0.0232645	2.0635
-0.10088	3.59574
-0.267595	3.40599
-0.603836	1.26903
-0.588233	0.0703893
-0.071852	4.18428
-0.0726153	3.62877
-0.315775	4.69153
-0.393807	0.925999
-0.473963	0.0976108
-0.134248	1.70044
-0.185233	4.38267
-0.283967	1.4957
-0.0685005	4.06005
-0.211248	3.00899
-0.136534	2.86394
-0.262414	0.298658
-0.54306	0.31034
-0.0303253	1.29278
-0.0558766	2.62994
-0.14993	0.0565835
-0.158899	0.879706
-0.278497	0.378512
-0.0766832	4.10852
-0.527961	0.0976108
-0.1457	3.07039
-0.200191	0.411426
-0.103772	2.67129
-0.557083	1.04264
-0.349031	3.67243
-0.402941	0.333424
-0.447229	0.238787
-0.243707	2.76765
-0.0550412	3.75382
-0.216591	3.89142
-0.650836	0.575312
-0.662903	0.0143553
-0.629717	0.389567
-0.0526942	2.9486
-0.520178	0.111031
-0.102729	3.41954
-0.703431	0.0976108
-0.0234373	2.8679
-0.269719	4.07468
-0.500881	0.0426443
0.0287423	2.9542
-0.261919	3.26153
-0.189619	3.68482
-0.0404695	3.05832
-0.284371	4.12598
-0.112583	3.32625
-0.665851	0.0976108
-0.187155	1.79909
-0.235757	3.97453
-0.489841	3.90881
-0.635365	0.613532
0.156053	0.400538
-0.291877	3.66221
-0.111742	3.43563
-0.15259	3.5008
-0.423438	4.9644
-0.144693	4.2502
-0.188335	0.505891
-0.156765	3.69377
0.235409	3.45418
-0.336778	2.15381
-0.191271	3.15381
-0.201655	3.70819
-0.119904	3.20945
-0.106814	5.30961
-0.0484634	2.01436
-0.259813	2.848
-0.264976	3.58856
-0.543437	1.52607
-0.327223	2.52607
-0.0578465	3.7761
-0.436889	0.454176
-0.317017	0.367371
-0.676351	0.389567
-0.0889485	2.88947
-0.12041	4.27575
0.0123978	3.95977
-0.0785543	2.57773
-0.143833	1.52607
-0.487466	0.137504
-0.157862	4.08831
-0.144492	3.9991
-0.0224877	3.07895
-0.17174	0.773996
-0.463309	0.516015
-0.916715	0.0840643
-0.247053	1.79077
-0.135665	3.24031
-0.822878	0.15056
-0.582107	1.02857
-0.326145	3.8125
-0.120231	3.51096
-0.69173	0.0565835
-0.652601	0.189034
-0.763951	0.0565835
-0.668432	0.111031
-0.142076	4.24413
0.00263096	4.31976
-0.0968021	4.33271
-0.588007	0.31034
-0.625981	0.189034
-0.181935	3.46074
-0.164743	4.52795
-0.160119	3.98368
-0.781022	0.0285692
-0.361262	4.48929
0.0654217	0.475085
-0.149208	3.19377
-0.595553	0.344828
-0.497545	0.0143553
-0.689217	0.163499
-0.359499	2.51854
-0.518059	0.275007
-0.760691	0.0976108
0.0420859	4.84298
-0.136786	1.20789
-0.11533	3.76341
-0.269879	2.98914
-0.278032	0.584963
0.0199544	4.70874
-0.129033	3.63691
-0.246631	3.70044
-0.163437	4.7252
-0.567265	0.189034
-0.110969	4.37365
-0.153358	1.73985
-0.272022	2.98914
0.0593889	4.65076
-0.155744	1.99277
-0.465966	0.0840643
-0.3493	3.9364
-0.296044	3.95791
-0.0983214	3.52732
-0.638067	0.773996
-0.0519264	3.46728
-0.720593	0.286881
-0.0067157	3.7126
0.16012	3.63691
-0.180667	1.848
-0.022949	2.75275
-0.678751	0.0703893
-0.268737	3.10936
-0.0960454	2.72247
-0.127284	2.73118
-0.120497	3.23266
-0.198323	4.52419
-0.0124073	3.08066
-0.140052	3.78764
-0.409569	1.43296
-0.0539188	4.47638
-0.343357	4.67751
-0.666174	0.367371
-0.441301	0.887525
-0.19451	1.59932
-0.684462	0.226509
-0.0440177	2.85599
-0.162557	0.790772
-0.0163947	1.3505
-0.173541	2.7137
-0.476994	2.45943
-0.431489	0.15056
-0.0983991	3.64386
-0.681685	0.443607
-0.0427929	4.16591
-0.419239	0.344828
-0.131782	4.38474
-0.684038	0.0285692
-0.558365	0.0426443
-0.39268	0.214125
-0.323147	0
-0.0353257	2.28392
-0.32258	1.64616
-0.491463	0.0285692
-0.730038	0.111031
-0.80492	0.238787
-0.760431	0.475085
0.0187309	3.61235
-0.461015	0.432959
-0.729928	0.0426443
-0.429476	2.50335
-0.259898	3.28983
-0.452956	1.16993
-0.372031	0.0285692
-0.193983	1.37851
-0.19522	0.722466
-0.341059	0.367371
-0.0429903	2.80941
-0.177002	2.49825
-0.231344	2.53854
-0.67378	0.201634
-0.638946	1.22033
-0.636098	0.0840643
-0.640273	0.0840643
-0.876975	0.565597
-0.460629	0.0426443
-0.295841	0.765535
0.0637695	1.9486
-0.272159	3.04789
-0.507212	0.411426
-0.62713	0.201634
-0.678944	0
-0.168517	0.286881
-0.290316	0.505891
-0.578902	0.344828
-0.630906	0.226509
-0.796472	1.10434
-0.896668	0.400538
-0.0586984	3.29425
-0.336624	2.04264
-0.289516	3.14731
-0.360788	0.389567
-0.016808	4.93404
-0.082476	4.42425
-0.254834	2.85599
0.160677	2.32481
0.0183787	4.83137
-0.283128	0.189034
-0.193643	2.87774
-0.135842	4.24945
-0.141363	3.60407
-0.103661	4.17073
-0.271461	1.05658
-0.514664	0.111031
-0.0720771	1.89142
-0.581627	0.575312
-0.442609	4.15218
-0.0869437	1.79909
0.0673049	4.50779
-0.127861	3.22651
-0.0672431	4.12184
-0.558543	0.163499
-0.178934	1.35614
-0.142428	3.60526
-0.0410275	2.28392
-0.165839	1.59932
-0.269529	2.31325
-0.241187	3.06178
0.0523276	3.45154
-0.0376517	1.85997
-0.198939	2.5509
-0.194575	0.704872
0.135413	4.64097
-0.230843	4.55766
-0.0695063	3.4489
0.0143879	4.16189
-0.761505	2.38128
0.0596852	3.85499
-0.21519	5.94439
-0.136853	5.57743
-0.247207	3.04963
-0.231415	2.10434
0.00226565	2.63227
-0.191446	3.03738
-0.583506	0.0565835
-0.120338	3.20633
-0.833261	0.263034
-0.324936	0
-0.41261	0.731183
-0.280576	3.32337
-0.158243	4.41819
-0.257925	3.48027
-0.227087	3.23266
0.0612292	3.33199
-0.204871	2.24184
-0.561407	0
-0.139089	0
0.0492215	3.94579
-0.172387	1.85599
0.0733305	4.56194
-0.785858	0.124328
-0.612461	0
-0.949037	0.275007
-0.0327027	2.88557
0.0440065	1.31034
-0.156301	3.16027
-0.18152	3.60999
-0.0682579	4.15866
-0.316221	1.0072
-0.529758	2.34199
-0.556455	0
-0.197607	3.87873
-0.110316	1.74846
-0.0866689	3.46467
-0.0633905	3.99005
0.0453816	2.6893
-0.58946	0.0840643
0.0308755	3.94111
-0.115964	4.37365
-0.560597	1.09761
-0.208174	0.831877
-0.217797	3.41143
-0.549898	1.32769
0.0702064	3.11437
-0.137143	2.86196
-0.585362	1.03562
-0.680064	2.08746
-0.513181	0.613532
-0.599874	1.1375
-0.388241	1.51096
-0.712942	0.773996
-0.126247	0.298658
-0.154264	2.34483
-0.455609	0.659925
-0.810431	0.163499
-0.528179	0.0426443
-0.607773	0.0426443
-0.525128	0.378512
-1.10069	0.422233
-0.375108	0.62293
-0.426128	0
-0.624622	0.0426443
-0.126482	2.48027
-0.503258	1.19535
-0.153065	1.8953
-0.653772	0.799087
-0.886537	1.04264
-0.430268	0.226509
-0.701385	0.956057
-0.410954	0.0976108
-0.379855	1.25096
-0.352803	0.263034
-0.583957	0.669027
-0.0517038	1.36737
-0.324416	3.6241
-0.204891	3.89239
0.194431	3.8166
-0.459387	0.505891
-0.023281	4.40122
-0.181908	2.80941
-0.636782	0
-0.628771	0.0143553
-0.69739	0.0703893
0.0137739	2.23573
-0.559176	1.5008
-0.263752	1.74846
-0.014278	3.05311
-0.0808302	3.05485
-0.803424	0.0285692
-0.0514407	2.57046
-0.245058	1.76129
-0.0768112	4.39369
-0.145051	0.411426
-0.339193	0
-0.229298	0.411426
0.0459746	1.48027
0.0829852	2.46989
-0.0154192	3.49953
-0.301254	1.02857
-0.0414967	2.26003
-0.450999	0.226509
-0.448779	1.15704
-0.440184	0.731183
-0.367533	1.02148
-0.801372	0.0426443
-0.470556	0
-0.510411	0
-0.493852	0.286881
-0.456017	0.0143553
-0.785545	0.604071
-0.163038	1.0072
-0.616467	3.31759
-0.208084	0
-0.645888	0.321928
-0.833722	0.0426443
-0.777528	1.85997
-0.449257	1.65076
-0.413255	1.03562
-0.924849	0.263034
-0.0579117	0.970854
-1.08305	0.757023
-0.175231	0.367371
0.0153934	3.02326
-0.0991338	4.27202
-0.25664	2.61824
0.00994862	3.50462
-0.0885783	4.45483
-0.162294	2.9279
-0.269231	1.0072
-0.0032357	4.02857
-0.326624	4.51159
-0.136747	0.0703893
-0.095366	4.0993
0.127504	3.66448
-0.562685	0.0426443
0.0318038	3.04614
-0.357701	5.06048
-0.183858	1.29278
-0.114992	2.53605
0.0146385	2.11437
-0.410905	0.713696
-0.190275	4.6153
-0.647455	0.0426443
-0.132386	3.1635
-0.312434	0.815575
-0.329601	0.879706
-0.743914	0.111031
-0.19005	4.49121
-0.194645	4.0365
-0.489543	0.565597
-0.632948	0.970854
-0.116746	1.08406
-0.269946	1.29866
-0.254814	1.36737
-0.673617	0.505891
-0.639409	1.26303
-0.39591	0.807355
-1.17882	1.20163
-0.250603	4.35966
-0.473032	2.40871
-0.215567	2.87774
0.0629566	4.07125
-0.166022	3.01436
-0.2363	2.06005
-0.153347	3.0635
-0.186749	3.83794
-0.470651	0.722466
-0.671601	0
-0.477388	0.526069
-0.402143	0.678072
-0.306407	0.704872
-0.423496	1.62761
-0.391648	1.22651
-0.59415	0.400538
-0.589582	0.137504
-0.988917	0.748461
-0.511193	0.0565835
-0.697386	0.0703893
-0.789975	0.678072
-0.132181	0.0703893

## Sheet: b
	qPCR validation (fold change relative to A431)	DepMap RNA sequencing (TPM +1 relative to A431)
SK-MEL-2	0.0116525	0.104995
A431	1	1
K562	0.0279864	0.151886
Jurkat	0.0577761	0.275229
NCI-H2030	0.0267766	0.125382
NCI-H1975	0.184198	0.50051
LPS141	0.256566	0.122324
MCF7	1.24812	1.1315
Pearson's r	0.953
p-value	0.0003

## Sheet: d
Cell line	Condition	Lethality replicate 1 (%)	Lethality replicate 2 (%)	Lethality replicate 3 (%)		Two-way ANOVA	Ordinary		Dunnett's multiple comparisons test	Adjusted p-value
A431	sgControl	-2.14906	-0.796663	2.94572
A431	sgRPL19	96.0274	94.8587	95.1286		Source of Variation	p-value		A431
A431	sgCDS2 #1	14.4595	10.95	6.70995		Interaction	<0.0001		sgControl vs. sgRPL19	<0.0001
A431	sgCDS2 #2	30.041	35.9573	26.7199		Row Factor	<0.0001		sgControl vs. sgCDS2 #1	<0.0001
NCI-H1975	sgControl	-1.94564	0.441938	1.5037		Column Factor	<0.0001		sgControl vs. sgCDS2 #2	<0.0001
NCI-H1975	sgRPL19	92.4722	91.8367	92.0082
NCI-H1975	sgCDS2 #1	74.2219	75.2567	73.6603					NCI-H1975
NCI-H1975	sgCDS2 #2	78.3223	78.4662	79.0943					sgControl vs. sgRPL19	<0.0001
NCI-H2030	sgControl	-3.43269	0.974302	2.45839					sgControl vs. sgCDS2 #1	<0.0001
NCI-H2030	sgRPL19	95.703	95.078	94.8633					sgControl vs. sgCDS2 #2	<0.0001
NCI-H2030	sgCDS2 #1	86.3527	85.6446	87.1067
NCI-H2030	sgCDS2 #2	91.7888	91.4944	91.8599					NCI-H2030
Jurkat	sgControl	-1.17409	-0.235731	1.40982					sgControl vs. sgRPL19	<0.0001
Jurkat	sgRPL19	99.246	99.067	99.2559					sgControl vs. sgCDS2 #1	<0.0001
Jurkat	sgCDS2 #1	70.0689	68.5569	70.7011					sgControl vs. sgCDS2 #2	<0.0001
Jurkat	sgCDS2 #2	95.4981	95.4635	95.4853
K562	sgControl	0.537265	-4.29247	3.7552					Jurkat
K562	sgRPL19	98.594	98.2577	98.5246					sgControl vs. sgRPL19	<0.0001
K562	sgCDS2 #1	90.7722	89.8933	90.0841					sgControl vs. sgCDS2 #1	<0.0001
K562	sgCDS2 #2	98.8098	98.8068	98.7506					sgControl vs. sgCDS2 #2	<0.0001
LPS141	sgControl	-8.17112	-5.08366	13.2548
LPS141	sgRPL19	96.2697	95.9203	96.7562					K562
LPS141	sgCDS2 #1	93.4338	94.8866	94.897					sgControl vs. sgRPL19	<0.0001
LPS141	sgCDS2 #2	93.4377	94.3451	94.952					sgControl vs. sgCDS2 #1	<0.0001
SK-MEL-2	sgControl	3.0582	-1.78993	-1.26827					sgControl vs. sgCDS2 #2	<0.0001
SK-MEL-2	sgRPL19	98.3977	98.2238	98.3893
SK-MEL-2	sgCDS2 #1	89.9637	89.5418	90.701					LPS141
SK-MEL-2	sgCDS2 #2	97.7058	97.8586	97.0145					sgControl vs. sgRPL19	<0.0001
									sgControl vs. sgCDS2 #1	<0.0001
									sgControl vs. sgCDS2 #2	<0.0001
									SK-MEL-2
									sgControl vs. sgRPL19	<0.0001
									sgControl vs. sgCDS2 #1	<0.0001
									sgControl vs. sgCDS2 #2	<0.0001

## Sheet: e
	SK-MEL-2 GFP			NCI-H2030 GFP			SK-MEL-2 CDS1			NCI-H2030 CDS1			A431 sgControl			A431 sgCDS1
sgControl	3.32	-0.35	-2.97	-3.97	1.2	2.77	-1.91	0.87	1.05	-0.93	-1.84	2.77	-1.51	0.24	1.27	-3.44	-3.41	6.85
sgCDS2	87.63	87.45	88.66	86.74	85.33	85.95	34.01	31.43	34.37	39.38	43.71	43.55	21.06	22.12	24.31	70.12	69.05	68.09
Two-way ANOVA	Ordinary
Source of Variation	P value
Interaction	<0.0001
Row Factor	<0.0001
Column Factor	<0.0001
Tukey's multiple comparisons test	Adjusted P Value
sgControl
SK-MEL-2 GFP vs. NCI-H2030 GFP	>0.9999
SK-MEL-2 GFP vs. SK-MEL-2 CDS1	>0.9999
SK-MEL-2 GFP vs. NCI-H2030 CDS1	>0.9999
SK-MEL-2 GFP vs. A431 sgControl	>0.9999
SK-MEL-2 GFP vs. A431 sgCDS1	>0.9999
NCI-H2030 GFP vs. SK-MEL-2 CDS1	>0.9999
NCI-H2030 GFP vs. NCI-H2030 CDS1	>0.9999
NCI-H2030 GFP vs. A431 sgControl	>0.9999
NCI-H2030 GFP vs. A431 sgCDS1	>0.9999
SK-MEL-2 CDS1 vs. NCI-H2030 CDS1	>0.9999
SK-MEL-2 CDS1 vs. A431 sgControl	>0.9999
SK-MEL-2 CDS1 vs. A431 sgCDS1	>0.9999
NCI-H2030 CDS1 vs. A431 sgControl	>0.9999
NCI-H2030 CDS1 vs. A431 sgCDS1	>0.9999
A431 sgControl vs. A431 sgCDS1	>0.9999
sgCDS2
SK-MEL-2 GFP vs. NCI-H2030 GFP	0.9439
SK-MEL-2 GFP vs. SK-MEL-2 CDS1	<0.0001
SK-MEL-2 GFP vs. NCI-H2030 CDS1	<0.0001
SK-MEL-2 GFP vs. A431 sgControl	<0.0001
SK-MEL-2 GFP vs. A431 sgCDS1	<0.0001
NCI-H2030 GFP vs. SK-MEL-2 CDS1	<0.0001
NCI-H2030 GFP vs. NCI-H2030 CDS1	<0.0001
NCI-H2030 GFP vs. A431 sgControl	<0.0001
NCI-H2030 GFP vs. A431 sgCDS1	<0.0001
SK-MEL-2 CDS1 vs. NCI-H2030 CDS1	0.0038
SK-MEL-2 CDS1 vs. A431 sgControl	0.0005
SK-MEL-2 CDS1 vs. A431 sgCDS1	<0.0001
NCI-H2030 CDS1 vs. A431 sgControl	<0.0001
NCI-H2030 CDS1 vs. A431 sgCDS1	<0.0001
A431 sgControl vs. A431 sgCDS1	<0.0001

## Sheet: f
	sgControl			sgCDS2
A375	-2.85875	-5.26978	8.12853	85.6998	87.1989	88.1482
BLM	-0.460227	1.8741	-1.41387	98.0277	97.3766	97.9607
D10	1.78923	0.209444	-1.99867	85.1631	85.977	84.2176
SK-MEL-147	0.212844	-0.361976	0.149132	84.8984	83.7933	85.0319
Two-way ANOVA	Ordinary
Source of Variation	P-value
Interaction	0.0022
Row Factor	0.0022
Column Factor	<0.0001
Šídák's multiple comparisons test	Adjusted p-value
sgControl - sgCDS2
A375	<0.0001
BLM	<0.0001
D10	<0.0001
SK-MEL-147	<0.0001

## Sheet: g
	sgControl			sgCDS2
BLM	0.00603973	0.00412693	0.00409503	0.103131	0.0984796	0.0889038
SK-MEL-2	0.0507565	0.046308	0.037779	0.0949353	0.0866681	0.104299
sgControl vs sgCDS2
Two-way ANOVA	Ordinary
Source of Variation	p-value
Interaction	0.0006
Row Factor	0.001
Column Factor	<0.0001
Šídák's multiple comparisons test	Adjusted p-value
sgControl - sgCDS2
BLM	<0.0001
SK-MEL-2	<0.0001

## Sheet: h
	sgControl						sgCDS2
BLM	0.892888	-24.1674	29.8086	1.97073	-15.3946	6.8898	93.6246	95.1862	95.2226	95.2261	94.2892	95.1858
SK-MEL-147	-17.0031	11.5917	-1.04027	12.2332	-13.7842	8.0027	81.5288	83.3419	84.9181	83.073	81.8432	79.6008
Two-way ANOVA	Ordinary
Source of Variation	P value
Interaction	0.1984
Row Factor	0.1984
Column Factor	<0.0001
Šídák's multiple comparisons test	Adjusted P Value
sgControl - sgCDS2
BLM	<0.0001
SK-MEL-147	<0.0001
