# Supplementary material for: Cytidine diphosphate diacylglycerol synthase 2 is a synthetic lethal target in mesenchymal-like cancers
Source: Nat Genet. 2025 Jul 4;57(7):1659–71. doi: 10.1038/s41588-025-02221-2 (PMC12283369; doi:10.1038/s41588-025-02221-2)
Supplement: Supplementary file 6 — Plotted data and statistics: unprocessed data and code are available on repositories. [file 41588_2025_2221_MOESM6_ESM.xlsx]

## Sheet: b
	MCF7			K562			NCI-H2030			LPS141			SK-MEL-2
sgControl	-7.64	6.27	1.37	4.05	0.19	-4.25	-1.37	2.89	-1.52	0.26	1.42	-1.68	2.7	-2.54	-0.16
sgCDS2	27.33	22.36	23.96	98.49	98.23	98.2	90.36	88.24	88.56	92.77	92.95	92.96	99.27	99.07	99.28
Two-way ANOVA	Ordinary
Source of Variation	P-value
Interaction	<0.0001
Row Factor	<0.0001
Column Factor	<0.0001
Šídák's multiple comparisons test	Adjusted p-value
sgControl - sgCDS2
MCF7	<0.0001
K562	<0.0001
NCI-H2030	<0.0001
LPS141	<0.0001
SK-MEL-2	<0.0001

## Sheet: c
Genes detected at least one screen	Significant in K562	Significant in NCI-H2030	Significant in LPS141	Significant in SK-MEL-2	Fold change in K562	Fold change in NCI-H2030	Fold change in LPS141	Fold change in SK-MEL-2	Significant cell line count	Rescue (%)
LCMT1	TRUE	TRUE	TRUE	FALSE	8.99735	2.35496	2.83078	0.540895	3	5.24883
EP300	TRUE	TRUE	TRUE	FALSE	7.97177	1.51021	2.41513	0.507602	3	4.11366
PPP6C	TRUE	FALSE	TRUE	#N/A	44.9298	1.03021	8.1083		2	33.327
PTPN11	TRUE	TRUE	FALSE	FALSE	27.7824	4.20032	1.05858	0.0596555	2	14.2434
PDCL	TRUE	FALSE	TRUE	FALSE	11.0005	1.3119	9.51695	3.92638	2	10.6483
ACACA	FALSE	TRUE	TRUE	FALSE	2.49666	2.08219	2.38899	17.2832	2	9.91183
GANAB	TRUE	FALSE	TRUE	FALSE	7.09646	1.02129	5.16225	0.540895	2	4.80681
MBTPS1	FALSE	TRUE	TRUE	FALSE	2.14831	2.13066	2.64103	5.11807	2	3.93421
ALDOA	TRUE	TRUE	FALSE	FALSE	7.88221	2.41546	0.994529	0.733262	2	3.92804
CCAR2	TRUE	FALSE	TRUE	FALSE	8.49315	1.04556	2.01908	0.388154	2	3.88912
PCGF1	FALSE	TRUE	TRUE	FALSE	7.40551	2.49614	1.75001	0.132485	2	3.80993
ATP6V1A	TRUE	FALSE	TRUE	FALSE	6.67885	1.15943	2.9897	0.24805	2	3.46334
PPP2R1A	TRUE	FALSE	TRUE	FALSE	4.37687	0.756719	4.42507	0.221411	2	2.82904
CTBP1	TRUE	FALSE	TRUE	FALSE	5.76732	1.43536	1.7502	0.157847	2	2.50143
PPP2R2A	FALSE	TRUE	TRUE	FALSE	2.00917	2.0568	2.11991	0.42848	2	1.27959
PLCB3	TRUE	FALSE	FALSE	FALSE	7.80825	1.40809	0.831213	1731.73	1	850.552
TAPBPL	FALSE	FALSE	TRUE	FALSE	2.03482	1.20525	2.31707	1658.89	1	812.7
HNRNPH1	TRUE	FALSE	FALSE	FALSE	9.07942	1.16494	0.535679	844.878	1	416.842
CCDC101	FALSE	FALSE	TRUE	FALSE	2.38667	1.36018	2.08031	608.283	1	298.617
IRGQ	FALSE	FALSE	TRUE	FALSE	4.94099	0.828056	1.74608	356.535	1	176.226
ZNF544	FALSE	FALSE	TRUE	FALSE	1.59941	1.14399	1.57765	301.121	1	147.54
PPP2R4	FALSE	FALSE	TRUE	FALSE	7.91341	1.5468	3.21563	284.917	1	143.698
LDLR	FALSE	FALSE	TRUE	FALSE	6.04734	1.11228	2.69914	283.755	1	141.751
SYNE4	FALSE	FALSE	TRUE	FALSE	0.960185	1.3501	1.77737	236.484	1	115.79
GCGR	FALSE	TRUE	FALSE	FALSE	1.6931	3.51835	1.17347	218.093	1	107.912
ALKBH6	FALSE	FALSE	TRUE	FALSE	0.393463	1.1655	1.50646	190.296	1	92.6824
ZNF585B	FALSE	FALSE	TRUE	FALSE	1.76539	1.27794	1.58851	146.322	1	71.926
GCH1	FALSE	FALSE	TRUE	FALSE	1.14123	1.47014	2.03172	127.045	1	62.4968
ZNF628	FALSE	FALSE	TRUE	FALSE	1.71706	0.968225	1.56753	93.4097	1	45.8429
DOK2	FALSE	FALSE	TRUE	FALSE	1.27753	1.43263	1.52943	73.6034	1	36.1423
GRIK5	FALSE	FALSE	TRUE	FALSE	0.964307	0.841783	2.93976	72.7059	1	35.9508
IDH3G	TRUE	FALSE	FALSE	FALSE	11.69	1.09921	1.11455	62.8918	1	35.6296
ZBTB1	FALSE	FALSE	TRUE	FALSE	3.52885	2.31659	4.48311	65.3629	1	35.0892
MESDC2	FALSE	FALSE	TRUE	FALSE	0.548997	1.20388	1.82177	65.7719	1	31.9837
MAP2K3	FALSE	FALSE	TRUE	FALSE	2.80442	1.78616	2.53538	59.0596	1	30.4366
VSTM2B	FALSE	FALSE	TRUE	FALSE	1.86331	0.996106	1.57518	58.4001	1	28.7965
ADCK5	FALSE	FALSE	TRUE	FALSE	0.983915	0.946231	1.32376	55.9203	1	27.0049
RAB7A	FALSE	FALSE	TRUE	FALSE	1.74214	1.97868	2.14384	46.4788	1	23.6616
RHOJ	FALSE	FALSE	TRUE	FALSE	2.98452	1.57962	1.70129	44.4589	1	22.8691
NDUFC2-KCTD14	FALSE	FALSE	TRUE	FALSE	0.124481	1.15616	7.84514	37.1915	1	20.7121
DENND2D	FALSE	TRUE	FALSE	FALSE	1.68643	1.91796	1.10869	41.1722	1	20.5007
CYP2A13	FALSE	FALSE	TRUE	FALSE	2.5953	1.48723	2.08508	39.6706	1	20.4776
GNPTG	FALSE	FALSE	TRUE	FALSE	2.53942	1.28711	1.88133	38.3539	1	19.6081
CCER2	FALSE	FALSE	TRUE	FALSE	0.572326	1.21896	2.17136	39.2059	1	19.171
PRR19	FALSE	FALSE	TRUE	FALSE	1.68796	1.06959	1.72895	37.375	1	18.5312
VPS11	FALSE	FALSE	TRUE	FALSE	1.24475	1.29668	2.74442	32.2337	1	16.4061
TFCP2	TRUE	FALSE	FALSE	FALSE	14.6436	1.17593	1.23211	18.6978	1	15.5397
OR2L5	TRUE	FALSE	FALSE	FALSE	32.8336	1.09637	1.15614	0.45197	1	15.4362
ARL8B	FALSE	FALSE	TRUE	FALSE	0.627479	1.13503	2.13865	29.5749	1	14.427
LPCAT3	FALSE	FALSE	TRUE	FALSE	1.15502	1.3107	1.82399	27.5427	1	13.6225
CTR9	TRUE	FALSE	FALSE	FALSE	1.16026	1.46223	1.15809	27.3847	1	13.296
ZNF384	FALSE	FALSE	TRUE	FALSE	0.217638	1.55186	1.71151	23.0981	1	11.0513
DCTN2	TRUE	FALSE	FALSE	FALSE	22.6055	1.78187	0.561812	0.891861	1	10.69
PCYT2	FALSE	FALSE	TRUE	FALSE	4.33641	1.00526	1.62135	18.7225	1	10.6139
VSIG8	FALSE	FALSE	TRUE	FALSE	0.496099	1.57526	1.43747	20.5149	1	9.80056
TADA1	TRUE	FALSE	FALSE	FALSE	14.9741	1.28135	1.68939	4.88616	1	9.2168
EXOC3L2	FALSE	FALSE	TRUE	FALSE	1.53221	0.750014	1.79624	18.3703	1	9.02968
BCORL1	FALSE	TRUE	FALSE	FALSE	1.36139	2.37249	1.58024	16.8234	1	8.87738
CHMP2A	TRUE	FALSE	FALSE	FALSE	19.5094	0.935795	0.47038	0.891861	1	8.71582
RIC8A	FALSE	FALSE	TRUE	FALSE	4.90856	1.69381	8.0909	6.80833	1	8.56611
MRPL39	TRUE	FALSE	FALSE	FALSE	19.7571	0.596746	0.374672	0.40731	1	8.38709
SLC39A9	TRUE	FALSE	FALSE	FALSE	16.8304	2.07182	1.54058	0.354756	1	8.22154
NPC1	FALSE	FALSE	TRUE	FALSE	1.05475	1.23221	4.22104	13.6592	1	7.91299
SMG1	TRUE	FALSE	FALSE	FALSE	1.24928	0.703806	0.561812	16.4943	1	7.34624
HAUS5	TRUE	FALSE	FALSE	FALSE	11.0357	3.37573	3.348	0.540895	1	6.99924
COPB2	TRUE	FALSE	FALSE	FALSE	13.0023	2.88086	1.95348	0.45197	1	6.99355
PCDH10	TRUE	FALSE	FALSE	FALSE	15.7743	0.815909	1.48889	0.130399	1	6.95478
NKX2-8	FALSE	FALSE	TRUE	FALSE	1.17511	1.27309	1.65181	13.9462	1	6.87488
ZNF567	FALSE	FALSE	TRUE	FALSE	1.68126	1.09815	1.80593	13.2654	1	6.77922
ZEB2	TRUE	FALSE	FALSE	FALSE	14.7332	0.882208	1.57141	0.478171	1	6.6883
SUPT16H	TRUE	FALSE	FALSE	#N/A	10.9556	1.5168	0.770876		1	6.68474
POTEM	TRUE	FALSE	FALSE	FALSE	14.7731	1.82259	0.898232	0.115751	1	6.66122
MEGF8	FALSE	FALSE	TRUE	FALSE	1.28145	0.943994	1.80125	13.418	1	6.58048
KMT2B	FALSE	FALSE	TRUE	FALSE	0.839766	1.17441	1.93671	13.2232	1	6.44803
HIPK4	FALSE	FALSE	TRUE	FALSE	2.72018	1.48071	1.94828	10.9245	1	6.39889
SLC17A7	FALSE	FALSE	TRUE	FALSE	1.05651	1.02063	2.21745	12.7224	1	6.37114
ATP6V0C	TRUE	FALSE	FALSE	#N/A	4.77665	4.75123	3.1696		1	6.32854
AK6	TRUE	FALSE	FALSE	FALSE	11.9746	2.21207	1.97141	0.622558	1	6.25543
SHOC2	TRUE	FALSE	FALSE	FALSE	12.3462	2.75586	0.390637	1	1	6.11454
PRELID1	TRUE	FALSE	FALSE	FALSE	13.0023	1.5152	1.0008	0.891861	1	6.07415
ZEB1	FALSE	FALSE	TRUE	FALSE	0.91927	2.25293	4.78494	8.10493	1	5.90375
WDR43	TRUE	FALSE	FALSE	FALSE	11.9663	1.93416	1.39926	0.673393	1	5.86019
MAD2L2	TRUE	FALSE	FALSE	#N/A	8.08081	2.57737	1.08525		1	5.70594
PGGT1B	TRUE	FALSE	FALSE	FALSE	12.763	1.48615	0.389555	0.733262	1	5.566
TAF6L	TRUE	FALSE	FALSE	FALSE	11.1217	1.1755	1.85464	0.891861	1	5.40529
ZNHIT3	TRUE	FALSE	FALSE	FALSE	11.428	1.84039	0.785134	0.804821	1	5.31458
ZNF804A	TRUE	FALSE	FALSE	FALSE	11.7436	0.709001	1.66996	0.622558	1	5.25916
ZNF233	TRUE	FALSE	FALSE	FALSE	12.3223	0.851188	1.21686	0.31421	1	5.23932
ETV4	TRUE	FALSE	FALSE	FALSE	11.5274	1.49532	1.0136	0.578861	1	5.19559
ASAH2B	TRUE	FALSE	FALSE	FALSE	10.8747	2.00402	0.852404	0.388154	1	4.95284
FNDC5	TRUE	FALSE	FALSE	FALSE	11.5939	1.59262	0.60948	0.204915	1	4.89495
SYMPK	TRUE	FALSE	FALSE	FALSE	10.1781	1.34121	1.80969	0.507602	1	4.81451
PPP2R5D	TRUE	FALSE	FALSE	FALSE	1.57513	0.937972	1.02182	10.0777	1	4.70489
ATP6AP1	FALSE	FALSE	TRUE	FALSE	4.08037	2.88086	6.36429	0.182264	1	4.65356
LAMB4	TRUE	FALSE	FALSE	FALSE	9.08005	1.29208	1.24805	1.74603	1	4.58427
AZU1	TRUE	FALSE	FALSE	FALSE	10.8115	0.98234	1.09006	0.167461	1	4.43019
SGMS2	TRUE	FALSE	FALSE	FALSE	10.4491	0.766607	1.0996	0.215626	1	4.17542
ZNF408	TRUE	FALSE	FALSE	FALSE	8.87041	1.18447	1.61463	0.804821	1	4.14774
PTEN	TRUE	FALSE	FALSE	FALSE	8.34724	0.472439	1.71451	1.86062	1	4.10882
RTN4RL1	TRUE	FALSE	FALSE	FALSE	3.88092	0.908451	1.17016	6.337	1	4.06072
TAF5L	TRUE	FALSE	FALSE	FALSE	8.9414	1.1176	1.54302	0.354756	1	3.89443
GNG5	TRUE	FALSE	FALSE	FALSE	9.47549	1.23655	1.03119	0.105397	1	3.84149
USP9X	TRUE	FALSE	FALSE	FALSE	8.23803	1.51042	0.790354	1	1	3.68985
MRPL46	TRUE	FALSE	FALSE	FALSE	8.82869	1.43404	0.950249	0.178327	1	3.61766
EMC1	FALSE	FALSE	TRUE	FALSE	7.29799	1.35705	2.44969	0.227525	1	3.58876
METTL16	TRUE	FALSE	FALSE	FALSE	7.0778	1.9232	1.24348	1	1	3.54579
DFNA5	TRUE	FALSE	FALSE	FALSE	8.63802	1.01996	1.08174	0.340116	1	3.46521
GAB2	TRUE	FALSE	FALSE	FALSE	7.8115	1.46736	1.19563	0.507602	1	3.41737
TBC1D3	FALSE	FALSE	TRUE	FALSE	0.951655	1.32363	2.12285	6.3348	1	3.29542
RPL24	TRUE	FALSE	FALSE	FALSE	8.31837	1.66611	0.37392	0.354756	1	3.28573
GFRA1	TRUE	FALSE	FALSE	FALSE	7.67411	1.1503	1.14561	0.733262	1	3.2809
ELP3	FALSE	TRUE	FALSE	FALSE	1.98067	6.41256	1.28711	1	1	3.26967
INCENP	TRUE	FALSE	FALSE	FALSE	7.2506	1.93669	1.28711	0.204915	1	3.26917
SELV	FALSE	FALSE	TRUE	FALSE	4.20353	1.54627	1.67472	3.24046	1	3.26216
CARD9	FALSE	FALSE	TRUE	FALSE	5.67335	1.46223	3.02115	0.42848	1	3.22312
ATL2	TRUE	FALSE	FALSE	#N/A	5.34022	1.16773	1.41505		1	3.21274
TMEM41B	FALSE	TRUE	FALSE	FALSE	1.20935	7.14731	1.6439	0.540895	1	3.2017
CRYGS	FALSE	TRUE	FALSE	FALSE	6.65713	2.00375	1.16359	0.507602	1	3.09921
TBCE	FALSE	FALSE	TRUE	FALSE	0.739596	1.48784	7.05477	1	1	3.07481
NCBP2	TRUE	FALSE	FALSE	FALSE	6.21304	1.70365	1.44046	0.891861	1	3.05856
PCID2	FALSE	TRUE	FALSE	FALSE	1.23568	6.67006	1.84036	0.478171	1	3.04646
SHMT2	TRUE	FALSE	FALSE	FALSE	7.10532	0.921969	1.4891	0.578861	1	2.98331
CDKN2A	FALSE	FALSE	TRUE	FALSE	2.46451	1.20993	1.51619	4.8551	1	2.95906
MBTPS2	TRUE	FALSE	FALSE	FALSE	7.0675	1.23505	0.791093	0.891861	1	2.92959
CBLC	FALSE	FALSE	TRUE	FALSE	1.23985	0.798852	1.70218	6.22252	1	2.91877
GNPTAB	FALSE	FALSE	TRUE	FALSE	0.777956	1.27276	3.24518	4.64571	1	2.90811
GDI2	FALSE	FALSE	TRUE	FALSE	2.11374	0.964734	1.73002	5.00753	1	2.84664
LPAR5	TRUE	FALSE	FALSE	FALSE	5.84337	1.20272	1.3248	1.44016	1	2.84421
COG3	TRUE	FALSE	FALSE	FALSE	7.48706	0.759167	1.19617	0.263925	1	2.79295
DHFR	TRUE	FALSE	FALSE	FALSE	3.95725	3.79763	1.30918	0.622558	1	2.7833
RABGEF1	FALSE	FALSE	TRUE	FALSE	1.46271	1.44105	3.57663	3.18479	1	2.77281
PPME1	TRUE	FALSE	FALSE	FALSE	6.33964	0.965781	2.09275	0.18639	1	2.73335
ATP6V1G1	TRUE	FALSE	FALSE	FALSE	5.41289	1.01542	1.99445	1	1	2.65416
POLDIP3	TRUE	FALSE	FALSE	FALSE	7.08565	0.959291	0.820258	0.45197	1	2.60248
ACADL	FALSE	TRUE	FALSE	FALSE	1.22032	6.78289	0.976026	0.31421	1	2.59086
CGRRF1	FALSE	FALSE	TRUE	FALSE	0.620292	1.22805	2.58883	4.83863	1	2.58223
XPO5	FALSE	FALSE	TRUE	FALSE	4.51116	0.859423	3.60225	0.272665	1	2.5674
METAP1	TRUE	FALSE	FALSE	FALSE	6.76036	1.07711	0.894951	0.40731	1	2.51563
C17orf80	TRUE	FALSE	FALSE	FALSE	6.31551	0.903928	1.43438	0.478171	1	2.51184
SMCHD1	TRUE	FALSE	FALSE	FALSE	6.67885	1.39069	0.817335	0.221411	1	2.50024
RPL7	FALSE	FALSE	TRUE	FALSE	0.846886	2.29231	4.91367	1	1	2.47311
COPA	FALSE	FALSE	TRUE	FALSE	2.9709	1.55561	3.46295	1	1	2.44208
TRNAU1AP	FALSE	FALSE	TRUE	FALSE	4.66669	1.44201	2.54735	0.326646	1	2.43877
GRB2	TRUE	FALSE	FALSE	FALSE	4.33791	2.88086	1.40775	0.354756	1	2.43807
HNRNPU	FALSE	TRUE	FALSE	FALSE	1.79588	3.12033	3.0629	1	1	2.43702
ARMC7	TRUE	FALSE	FALSE	#N/A	3.27751	2.29231	1.12414		1	2.41066
PPP1R11	FALSE	FALSE	TRUE	FALSE	1.90898	0.950401	5.71083	0.326646	1	2.39675
ECM1	FALSE	FALSE	TRUE	FALSE	0.678203	0.810043	1.87332	5.47591	1	2.36769
FAM25G	TRUE	FALSE	FALSE	FALSE	5.85066	1.75075	0.698281	0.478171	1	2.33851
HDAC3	FALSE	FALSE	TRUE	FALSE	2.18707	1.70365	4.68646	0.18639	1	2.33152
THTPA	FALSE	FALSE	TRUE	FALSE	2.66604	1.34003	1.96341	2.78022	1	2.32473
EIF5A	TRUE	FALSE	FALSE	#N/A	5.07075	1.11506	0.354658		1	2.3105
TAF10	TRUE	FALSE	FALSE	FALSE	6.71692	0.822923	0.915093	0.210137	1	2.28331
MED25	FALSE	FALSE	TRUE	FALSE	3.66344	1.27149	2.89327	0.804821	1	2.26762
ZNF613	FALSE	FALSE	TRUE	FALSE	0.490627	1.73922	1.92727	4.454	1	2.2569
RSRC2	TRUE	FALSE	FALSE	FALSE	5.07849	1.31364	1.74303	0.370694	1	2.20538
TRAPPC4	FALSE	FALSE	TRUE	FALSE	0.741717	1.33918	6.09742	0.272665	1	2.17852
LGALS7B	FALSE	FALSE	TRUE	FALSE	5.75055	0.889773	1.71299	0.0754885	1	2.16767
SNRPA	FALSE	FALSE	TRUE	FALSE	1.20889	1.17904	5.5366	0.491751	1	2.16153
ETFB	FALSE	FALSE	TRUE	FALSE	1.62943	1.14885	1.80381	3.82325	1	2.15619
GPR89B	FALSE	TRUE	FALSE	FALSE	1.96645	5.22489	0.954886	0.221411	1	2.13773
PIK3R4	FALSE	FALSE	TRUE	FALSE	1.86834	2.60738	3.32603	0.388154	1	2.05074
GPR89A	FALSE	TRUE	FALSE	FALSE	2.41781	4.10391	0.91841	0.733262	1	2.04266
C1orf141	TRUE	FALSE	FALSE	FALSE	4.96537	1.87248	1.02073	0.31421	1	2.04236
PRPF38B	FALSE	FALSE	TRUE	FALSE	1.27158	2.42016	3.92094	0.523677	1	2.02453
WDR7	FALSE	FALSE	TRUE	FALSE	1.84511	1.75324	3.95808	0.578861	1	2.02401
PAQR3	TRUE	FALSE	FALSE	FALSE	5.6824	0.839953	1.0665	0.507602	1	2.005
CFL2	FALSE	FALSE	TRUE	FALSE	1.30306	0.907066	1.83123	4.01138	1	1.9836
ATP5A1	FALSE	FALSE	TRUE	FALSE	0.846886	1.70845	4.91367	0.540895	1	1.96264
WBSCR22	TRUE	FALSE	FALSE	FALSE	4.07952	2.29231	1.12645	0.45197	1	1.93344
UBE2J1	FALSE	FALSE	TRUE	FALSE	3.14051	1.99555	2.02062	0.733262	1	1.90393
KLK5	FALSE	FALSE	TRUE	FALSE	0.585236	0.970388	1.60631	4.72659	1	1.90323
MMP14	FALSE	FALSE	TRUE	FALSE	0.245416	1.13115	1.84163	4.60595	1	1.87172
LSR	FALSE	FALSE	TRUE	FALSE	1.81854	1.07991	1.80751	3.11709	1	1.87118
EED	FALSE	TRUE	FALSE	FALSE	2.45973	3.60151	0.838063	0.891861	1	1.85557
SCAF8	FALSE	FALSE	TRUE	FALSE	1.80326	1.88697	3.38135	0.578861	1	1.7867
LAMA5	TRUE	FALSE	FALSE	FALSE	5.27145	0.825408	1.32634	0.174549	1	1.76091
RESP18	TRUE	FALSE	FALSE	FALSE	4.55137	1.26164	1.30556	0.478171	1	1.76042
ZNF579	FALSE	FALSE	TRUE	FALSE	1.91506	1.00853	1.27306	3.23822	1	1.68119
VHL	FALSE	FALSE	TRUE	FALSE	1.7321	1.70117	2.98618	1	1	1.67364
PIK3C3	FALSE	FALSE	TRUE	FALSE	2.52906	1.33052	2.92777	0.622558	1	1.66897
MYH7	FALSE	FALSE	TRUE	FALSE	3.73679	0.94883	2.63207	0.056779	1	1.65163
SEPTIN7	FALSE	TRUE	FALSE	FALSE	1.3448	4.75123	0.77822	0.42848	1	1.61651
RAPH1	TRUE	FALSE	FALSE	FALSE	4.06682	2.02651	1.08174	0.1174	1	1.61149
EMC7	FALSE	FALSE	TRUE	FALSE	3.42096	0.692185	2.89026	0.281987	1	1.60803
DPM3	FALSE	FALSE	TRUE	FALSE	1.34707	1.71111	3.83466	0.340116	1	1.58236
GART	FALSE	TRUE	FALSE	FALSE	0.846886	4.45276	1.02116	0.891861	1	1.57243
SPTBN4	FALSE	FALSE	TRUE	FALSE	2.85898	1.22067	2.50238	0.622558	1	1.56847
RNF103-CHMP3	FALSE	FALSE	TRUE	FALSE	0.556827	1.11027	1.41733	4.11673	1	1.5668
FAM60A	FALSE	TRUE	FALSE	FALSE	2.09522	2.95222	1.33315	0.804821	1	1.55909
MOSPD3	FALSE	TRUE	FALSE	FALSE	3.18833	1.96228	1.04464	0.98026	1	1.55424
CARD8	FALSE	FALSE	TRUE	FALSE	2.33836	1.20136	1.62056	1.98946	1	1.54164
SAMHD1	FALSE	TRUE	FALSE	FALSE	3.26843	2.68552	1.00359	0.167461	1	1.52953
GTF2A2	FALSE	FALSE	TRUE	FALSE	4.5284	0.957344	0.93617	0.622558	1	1.49011
MGAT1	FALSE	FALSE	TRUE	FALSE	2.34161	1.17754	2.82001	0.622558	1	1.4496
MPDU1	FALSE	FALSE	TRUE	FALSE	1.27699	1.5468	3.24383	0.891861	1	1.44852
GP6	FALSE	FALSE	TRUE	FALSE	1.01637	1.34185	1.77968	2.7336	1	1.40545
NPC2	FALSE	FALSE	TRUE	FALSE	1.26427	1.28171	4.04265	0.281987	1	1.40502
ZNF274	FALSE	FALSE	TRUE	FALSE	3.81875	1.12591	1.72203	0.19521	1	1.40075
CTBP2	FALSE	FALSE	TRUE	FALSE	2.58363	1.10743	2.31354	0.804821	1	1.37506
SRGAP2	TRUE	FALSE	FALSE	FALSE	4.22163	1.38322	0.872145	0.326646	1	1.37223
PFAS	FALSE	TRUE	FALSE	FALSE	0.333117	4.59447	0.978237	0.891861	1	1.36932
SLITRK2	FALSE	FALSE	TRUE	FALSE	0.522285	1.22283	1.57545	3.43426	1	1.34834
RPL27A	FALSE	TRUE	FALSE	FALSE	0.260237	4.53531	1.25155	0.673393	1	1.33154
OGFR	FALSE	FALSE	TRUE	FALSE	3.4469	1.23942	1.80705	0.215626	1	1.32591
POLD4	FALSE	TRUE	FALSE	FALSE	3.82537	1.76735	0.947438	0.167461	1	1.32524
RFC5	TRUE	FALSE	FALSE	#N/A	1.23568	1.22383	2.56436		1	1.32077
VPS39	FALSE	FALSE	TRUE	FALSE	1.85288	2.07484	2.31707	0.42848	1	1.30842
TUBA1C	FALSE	TRUE	FALSE	FALSE	1.38651	2.1057	0.741645	2.38287	1	1.28075
CHP1	FALSE	FALSE	TRUE	FALSE	2.41848	1.36829	2.65977	0.139197	1	1.26558
EMC2	FALSE	FALSE	TRUE	FALSE	1.26795	1.69646	2.61643	1	1	1.26319
SNRPG	FALSE	FALSE	TRUE	#N/A	0.2283	0.531883	4.1491		1	1.24599
SLC35B2	FALSE	FALSE	TRUE	FALSE	3.09771	1.21141	2.118	0.106764	1	1.2402
POLR2F	FALSE	TRUE	FALSE	FALSE	0.0829278	5.32396	1.07529	0.0493092	1	1.23903
PGD	FALSE	TRUE	FALSE	FALSE	2.34486	2.32608	1.26709	0.578861	1	1.23188
IGFL4	FALSE	FALSE	TRUE	FALSE	0.764904	0.891638	1.68111	3.15644	1	1.22073
VAC14	FALSE	FALSE	TRUE	FALSE	2.22345	2.01238	1.58081	0.673393	1	1.21874
CPSF6	FALSE	TRUE	FALSE	FALSE	1.63818	2.5617	2.14073	0.144066	1	1.21611
LSM4	TRUE	FALSE	FALSE	FALSE	2.53626	2.29231	0.968865	0.622558	1	1.18446
LIPT1	TRUE	FALSE	FALSE	FALSE	4.6165	0.489235	0.719651	0.578861	1	1.17675
PLEKHA4	FALSE	FALSE	TRUE	FALSE	2.53046	1.35988	1.93035	0.578861	1	1.17445
PRRC2A	FALSE	FALSE	TRUE	FALSE	1.2653	2.26435	1.95909	0.891861	1	1.16518
SFPQ	TRUE	FALSE	FALSE	FALSE	2.01335	1.51512	1.83119	1	1	1.15493
DOLPP1	FALSE	FALSE	TRUE	FALSE	1.40042	0.884547	3.18104	0.891861	1	1.15405
TP53RK	FALSE	FALSE	TRUE	FALSE	0.297096	1.70365	3.46295	0.891861	1	1.15292
NHP2	FALSE	TRUE	FALSE	FALSE	0.154352	4.05809	1.32713	0.804821	1	1.14746
SCRN3	FALSE	TRUE	FALSE	FALSE	1.89549	2.70214	1.40463	0.340116	1	1.14647
CREBBP	FALSE	FALSE	TRUE	FALSE	1.57141	1.89812	2.56507	0.302687	1	1.14398
GRN	TRUE	FALSE	FALSE	FALSE	2.86076	1.41768	1.48836	0.566886	1	1.14222
HECA	TRUE	FALSE	FALSE	FALSE	4.02615	0.81418	0.978496	0.507602	1	1.13866
SEL1L	FALSE	FALSE	TRUE	FALSE	1.7408	1.94665	2.14325	0.478171	1	1.13007
TMEM147	FALSE	FALSE	TRUE	FALSE	3.25261	1.07018	1.46693	0.507602	1	1.12442
ENPP3	TRUE	FALSE	FALSE	FALSE	3.95177	1.17863	1.03164	0.128363	1	1.12103
ALG5	FALSE	FALSE	TRUE	FALSE	1.22814	1.72931	2.41965	0.891861	1	1.11054
OR6Y1	FALSE	FALSE	TRUE	FALSE	2.31723	1.20393	2.12653	0.578861	1	1.08978
DPM1	FALSE	FALSE	TRUE	FALSE	1.26002	1.53422	3.20028	0.221411	1	1.08459
TOPBP1	FALSE	FALSE	TRUE	FALSE	0.137357	1.17593	4.1884	0.673393	1	1.06459
ZNF587	FALSE	FALSE	TRUE	FALSE	3.35613	1.03115	1.51035	0.263925	1	1.05797
ATP6V1C1	FALSE	FALSE	TRUE	FALSE	2.1622	1.87665	1.53985	0.540895	1	1.03743
ATXN7L3	FALSE	TRUE	FALSE	FALSE	1.96388	2.37216	1.43278	0.302687	1	1.0139
JUND	FALSE	FALSE	TRUE	FALSE	2.2839	1.04943	2.47101	0.233987	1	0.997655
MASP2	FALSE	TRUE	FALSE	FALSE	0.645241	0.911598	0.707494	3.77009	1	0.995745
VPS16	FALSE	FALSE	TRUE	FALSE	2.14444	1.14999	2.49857	0.227525	1	0.988938
NBPF9	TRUE	FALSE	FALSE	FALSE	1.21814	4.05809	0.622014	0.0967429	1	0.97644
KTN1	FALSE	FALSE	TRUE	FALSE	1.76475	1.28549	2.65885	0.255749	1	0.961682
CARS	FALSE	TRUE	FALSE	FALSE	0.566002	2.97729	1.68508	0.733262	1	0.960119
DROSHA	FALSE	FALSE	TRUE	FALSE	0.893736	0.942609	3.03627	1	1	0.916546
FUBP3	FALSE	FALSE	TRUE	FALSE	1.61114	1.14751	2.90613	0.190703	1	0.908163
EPT1	FALSE	FALSE	TRUE	FALSE	0.688443	1.07521	3.41172	0.673393	1	0.904875
SIX1	FALSE	FALSE	TRUE	FALSE	1.09631	1.14636	1.78717	1.81164	1	0.90131
HAMP	FALSE	FALSE	TRUE	FALSE	2.12005	1.0861	2.45854	0.164129	1	0.895112
SMPD1	FALSE	FALSE	TRUE	FALSE	1.14461	1.312	2.4657	0.891861	1	0.887942
MRPS35	TRUE	FALSE	FALSE	FALSE	2.39164	1.01642	1.49729	0.891861	1	0.879638
ADM5	FALSE	FALSE	TRUE	FALSE	1.58506	0.903202	2.36149	0.891861	1	0.852431
ATP5SL	FALSE	FALSE	TRUE	FALSE	2.4446	0.850003	1.77088	0.673393	1	0.851092
OR8S1	TRUE	FALSE	FALSE	FALSE	3.30741	1.07403	1.0551	0.281987	1	0.841124
UBAP2L	FALSE	FALSE	TRUE	FALSE	2.005	1.13115	2.10016	0.478171	1	0.839148
DICER1	FALSE	FALSE	TRUE	FALSE	0.903615	1.52501	2.64176	0.622558	1	0.828608
NID2	FALSE	FALSE	TRUE	FALSE	1.77725	1.06512	1.72604	1.11882	1	0.825816
HNRNPD	FALSE	FALSE	TRUE	FALSE	2.41379	1.19809	1.76884	0.302687	1	0.823939
SMIM5	FALSE	FALSE	TRUE	FALSE	1.69294	1.09604	2.69989	0.178327	1	0.816004
RPL34	TRUE	FALSE	FALSE	FALSE	3.56846	0.994937	1.07249	0.0304039	1	0.815562
ATP6V0D1	FALSE	FALSE	TRUE	FALSE	1.62448	1.8119	1.97222	0.24805	1	0.810842
ANKRD13A	FALSE	FALSE	TRUE	FALSE	2.71716	0.9015	1.13578	0.891861	1	0.805777
CAMKV	FALSE	FALSE	TRUE	FALSE	1.53902	1.85391	2.16175	0.089405	1	0.804692
ADGRG6	FALSE	FALSE	TRUE	FALSE	1.94123	1.23724	2.01377	0.42848	1	0.793255
LRP10	FALSE	FALSE	TRUE	FALSE	0.615095	0.968317	1.47755	2.55036	1	0.788658
AP2A1	FALSE	FALSE	TRUE	FALSE	1.91915	0.819764	2.56507	0.24805	1	0.759642
PIKFYVE	FALSE	FALSE	TRUE	FALSE	1.10329	1.3111	2.23907	0.891861	1	0.756354
CLIP3	FALSE	FALSE	TRUE	FALSE	2.78331	0.905722	1.71442	0.0761876	1	0.724204
CYP2A6	FALSE	FALSE	TRUE	FALSE	2.00166	1.17332	1.92965	0.370694	1	0.722098
AURKB	TRUE	FALSE	FALSE	FALSE	0.871788	2.7391	1.27575	0.578861	1	0.717285
NLRP8	FALSE	FALSE	TRUE	FALSE	2.00333	1.14827	1.56743	0.733262	1	0.710819
NR2C2	FALSE	FALSE	TRUE	FALSE	0.819003	1.20543	2.49597	0.908268	1	0.69926
KLHDC2	FALSE	FALSE	TRUE	FALSE	1.68742	1.40207	1.73571	0.601885	1	0.698487
NUP98	TRUE	FALSE	FALSE	FALSE	2.85739	1.26453	0.554512	0.733262	1	0.689972
RBM33	FALSE	FALSE	TRUE	FALSE	0.636539	1.60775	2.82294	0.340116	1	0.688821
GAPDH	TRUE	FALSE	FALSE	FALSE	0.253069	2.08421	2.43631	0.622558	1	0.683342
OR1I1	FALSE	FALSE	TRUE	FALSE	1.94859	0.947421	1.8236	0.673393	1	0.681802
TLR9	FALSE	TRUE	FALSE	FALSE	1.16872	2.8085	1.177	0.199948	1	0.662797
SMEK1	FALSE	FALSE	TRUE	FALSE	1.04815	1.51774	2.66014	0.12264	1	0.660097
PLEKHF1	FALSE	FALSE	TRUE	FALSE	1.64014	1.3289	2.2442	0.119096	1	0.652107
MAPK14	FALSE	TRUE	FALSE	FALSE	2.17061	1.94724	1.12413	0.0691609	1	0.641734
IPO4	FALSE	FALSE	TRUE	FALSE	0.720115	1.23768	1.87674	1.46943	1	0.638226
GP1BB	FALSE	TRUE	FALSE	FALSE	0.435336	3.04238	1.28214	0.540895	1	0.636647
RNF212B	FALSE	FALSE	TRUE	FALSE	1.25609	1.37957	2.50116	0.157847	1	0.633675
TTC14	FALSE	TRUE	FALSE	FALSE	2.12035	1.81084	1.11516	0.24805	1	0.633539
NDUFS8	FALSE	FALSE	TRUE	FALSE	1.19478	1.05644	2.23426	0.804821	1	0.631538
RING1	FALSE	FALSE	TRUE	FALSE	1.93152	1.41544	1.75208	0.18639	1	0.629153
CBLL1	FALSE	FALSE	TRUE	FALSE	1.36941	1.49358	2.03948	0.370694	1	0.623142
NPAS1	FALSE	FALSE	TRUE	FALSE	2.27096	1.01083	1.77206	0.210137	1	0.618654
BBX	FALSE	FALSE	TRUE	FALSE	1.10226	1.00385	2.47873	0.673393	1	0.615838
FERMT2	FALSE	FALSE	TRUE	FALSE	0.65189	2.03355	2.31113	0.240815	1	0.605636
MLXIPL	FALSE	FALSE	TRUE	FALSE	2.19056	1.23471	1.61547	0.18639	1	0.600613
FUT8	FALSE	FALSE	TRUE	FALSE	1.27293	1.11356	2.24124	0.578861	1	0.590564
AKT1	FALSE	FALSE	TRUE	FALSE	1.58201	1.35461	2.13243	0.128363	1	0.586074
STRN3	FALSE	FALSE	TRUE	FALSE	1.6958	1.2467	1.9881	0.263925	1	0.584662
CRIPT	TRUE	FALSE	FALSE	FALSE	3.22701	1.00385	0.677541	0.272665	1	0.578073
BECN1	FALSE	FALSE	TRUE	FALSE	1.51979	1.58343	1.86392	0.210137	1	0.576212
FOXH1	FALSE	FALSE	TRUE	FALSE	1.00613	1.3368	2.02188	0.804821	1	0.572473
PRX	FALSE	FALSE	TRUE	FALSE	1.57548	1.01079	2.25762	0.281987	1	0.551053
KIAA1683	FALSE	FALSE	TRUE	FALSE	1.10752	1.54421	1.99387	0.478171	1	0.550026
PROB1	TRUE	FALSE	FALSE	FALSE	2.75681	0.826101	1.40306	0.105397	1	0.534169
SPNS1	FALSE	FALSE	TRUE	FALSE	0.889256	1.81896	2.22052	0.152027	1	0.528976
PRPF39	FALSE	FALSE	TRUE	FALSE	1.06696	1.31995	2.05267	0.622558	1	0.519858
GNA11	FALSE	FALSE	TRUE	FALSE	0.650878	1.54612	2.71773	0.132485	1	0.512553
RBSN	FALSE	FALSE	TRUE	FALSE	1.84431	1.08049	1.93831	0.182264	1	0.511653
AGPAT6	FALSE	FALSE	TRUE	FALSE	2.07182	0.845602	1.86937	0.255749	1	0.510268
PTGES3	FALSE	FALSE	TRUE	FALSE	2.08204	0.81759	1.51072	0.622558	1	0.505558
SLC22A17	FALSE	FALSE	TRUE	FALSE	1.46791	0.856153	2.282	0.40731	1	0.495992
MS4A8	TRUE	FALSE	FALSE	FALSE	2.75624	0.983647	1.01136	0.24805	1	0.489099
CCNF	FALSE	FALSE	TRUE	FALSE	0.979942	1.37076	2.23861	0.40731	1	0.487794
CHMP4A	FALSE	FALSE	TRUE	FALSE	1.24039	1.29093	2.14667	0.31421	1	0.485627
NPAS3	FALSE	FALSE	TRUE	FALSE	0.794671	1.35083	2.04798	0.786948	1	0.479869
CHST8	FALSE	FALSE	TRUE	FALSE	1.04169	1.67573	2.0068	0.255749	1	0.479646
RNF170	FALSE	FALSE	TRUE	FALSE	1.54794	1.15737	1.50449	0.747611	1	0.4686
LRRC74A	FALSE	FALSE	TRUE	FALSE	1.49528	1.36411	1.80694	0.263925	1	0.455314
PLIN2	FALSE	FALSE	TRUE	FALSE	1.20084	1.58423	1.94239	0.199948	1	0.453913
CEP41	FALSE	TRUE	FALSE	FALSE	0.776001	3.04977	1.07733	0.0206559	1	0.45213
BDKRB2	FALSE	FALSE	TRUE	FALSE	1.13753	0.956377	2.64396	0.146625	1	0.432914
SLC25A29	FALSE	FALSE	TRUE	FALSE	1.34835	1.79882	1.47083	0.263925	1	0.431658
PSG5	FALSE	FALSE	TRUE	FALSE	0.957801	1.06602	2.61389	0.240815	1	0.429992
MAP3K10	FALSE	FALSE	TRUE	FALSE	0.7727	0.967007	1.65969	1.44651	1	0.414027
MGAT2	FALSE	FALSE	TRUE	FALSE	1.20793	1.15723	1.99893	0.478171	1	0.412243
TMEM178B	FALSE	FALSE	TRUE	FALSE	0.688243	1.14443	2.78562	0.221411	1	0.410993
HLCS	FALSE	FALSE	TRUE	FALSE	1.6013	1.01752	2.0648	0.146625	1	0.406358
CYP2F1	FALSE	FALSE	TRUE	FALSE	2.14786	0.994398	1.6383	0.0470585	1	0.405075
NUP133	FALSE	FALSE	TRUE	FALSE	2.45003	1.23455	0.630584	0.507602	1	0.402703
TSC2	FALSE	FALSE	TRUE	FALSE	1.43843	1.45181	1.65363	0.272665	1	0.399654
TMEM251	FALSE	FALSE	TRUE	FALSE	1.22028	0.880143	2.62843	0.0830947	1	0.397404
WDR91	FALSE	FALSE	TRUE	FALSE	0.730958	1.26095	2.01377	0.804821	1	0.396697
VPS52	FALSE	FALSE	TRUE	FALSE	0.846886	1.26784	1.87993	0.804821	1	0.391302
TMEM181	FALSE	FALSE	TRUE	FALSE	0.911769	1.16112	2.47067	0.255749	1	0.391218
IZUMO4	FALSE	FALSE	TRUE	FALSE	1.38266	1.3505	1.56726	0.45197	1	0.368253
ARHGAP33	FALSE	FALSE	TRUE	FALSE	1.34854	1.44317	1.77997	0.132485	1	0.34465
KLHL28	FALSE	FALSE	TRUE	FALSE	0.279923	0.818844	2.70363	0.891861	1	0.339804
NOP56	TRUE	FALSE	FALSE	FALSE	0.297096	1.37976	2.01238	1	1	0.337344
C16orf62	FALSE	FALSE	TRUE	FALSE	0.561275	1.30968	2.3923	0.40731	1	0.328206
LOC100129083	FALSE	FALSE	TRUE	FALSE	1.16293	1.21483	1.83519	0.45197	1	0.325444
SEMA6D	TRUE	FALSE	FALSE	FALSE	2.58919	1.12802	0.703796	0.240815	1	0.323925
ELOVL1	FALSE	FALSE	TRUE	FALSE	1.05353	1.55723	1.89215	0.139197	1	0.31428
FBN2	FALSE	TRUE	FALSE	FALSE	2.48699	1.19797	0.848161	0.105397	1	0.31252
GRAMD1A	FALSE	FALSE	TRUE	FALSE	1.5911	1.22436	1.73723	0.0822694	1	0.310779
QRICH1	FALSE	FALSE	TRUE	FALSE	1.04472	0.998836	1.83057	0.733262	1	0.297282
ARV1	FALSE	FALSE	TRUE	FALSE	0.365312	1.10135	2.51211	0.622558	1	0.294318
CHD1	FALSE	FALSE	TRUE	FALSE	0.90869	1.6195	1.92591	0.104068	1	0.273195
PTRH1	FALSE	FALSE	TRUE	FALSE	0.646163	0.978983	2.52415	0.40731	1	0.272431
DTYMK	TRUE	FALSE	FALSE	FALSE	1.86074	1.2262	1.00489	0.45197	1	0.266168
MYBPC2	FALSE	FALSE	TRUE	FALSE	0.917977	1.22101	2.20978	0.18639	1	0.261927
B3GNT8	FALSE	FALSE	TRUE	FALSE	1.10588	1.12607	2.10366	0.18639	1	0.25549
TSR3	FALSE	FALSE	TRUE	FALSE	0.303023	1.53522	2.17543	0.507602	1	0.255139
RGS9BP	FALSE	FALSE	TRUE	FALSE	1.62623	1.03793	1.6922	0.128363	1	0.237245
INAFM1	FALSE	FALSE	TRUE	FALSE	1.1515	1.12075	1.87356	0.326646	1	0.231245
PNMAL2	FALSE	FALSE	TRUE	FALSE	1.14973	1.11085	2.08363	0.12264	1	0.228499
TRAPPC6B	FALSE	FALSE	TRUE	FALSE	0.922046	1.10117	2.21024	0.227525	1	0.225625
RIPK3	FALSE	FALSE	TRUE	FALSE	1.33535	0.748321	1.94128	0.42848	1	0.221933
VPS51	FALSE	FALSE	TRUE	FALSE	0.938176	1.53411	1.81686	0.149281	1	0.214588
RARS2	FALSE	TRUE	FALSE	FALSE	0.248394	2.78659	1.02323	0.354756	1	0.202129
SF3A1	TRUE	FALSE	FALSE	FALSE	0.968458	1.90409	1.25801	0.281987	1	0.201917
PAX9	FALSE	FALSE	TRUE	FALSE	1.04774	0.940599	1.5309	0.891861	1	0.201211
QKI	FALSE	FALSE	TRUE	FALSE	0.903302	0.863076	2.44443	0.167461	1	0.185145
GMFG	FALSE	FALSE	TRUE	FALSE	0.821089	1.3441	2.01782	0.18639	1	0.180803
EEF1A1	TRUE	FALSE	#N/A	#N/A	0.107746	2.07671			1	0.180563
DNAJB6	FALSE	FALSE	TRUE	FALSE	1.11051	1.01373	1.99731	0.233987	1	0.174018
WDR20	FALSE	FALSE	TRUE	FALSE	1.44863	0.911781	1.58728	0.40731	1	0.173757
PAFAH1B1	TRUE	FALSE	FALSE	FALSE	1.06678	1.11506	2.01238	0.149281	1	0.168123
ANKRD27	FALSE	FALSE	TRUE	FALSE	0.363644	1.37655	2.21499	0.388154	1	0.168047
NCCRP1	FALSE	FALSE	TRUE	FALSE	0.459679	1.60437	2.10512	0.139197	1	0.150929
DPM2	FALSE	FALSE	TRUE	FALSE	0.768672	1.25672	2.18646	0.0956229	1	0.150494
PTX3	FALSE	FALSE	TRUE	FALSE	0.567102	0.804158	2.09173	0.839278	1	0.147946
SHISA9	FALSE	FALSE	TRUE	FALSE	1.2883	1.17644	1.61514	0.215626	1	0.144636
BCAM	FALSE	FALSE	TRUE	FALSE	0.819519	1.5277	1.42421	0.478171	1	0.122165
DEK	FALSE	FALSE	TRUE	FALSE	1.30801	1.0672	1.65259	0.199948	1	0.111472
ZAN	FALSE	FALSE	TRUE	FALSE	0.847867	1.21448	1.87077	0.272665	1	0.100719
MAK16	FALSE	FALSE	TRUE	FALSE	1.62448	1.75075	0.457296	0.370694	1	0.0994647
TRPM7	TRUE	FALSE	FALSE	FALSE	2.01335	1.19012	0.607632	0.388154	1	0.0975278
C14orf28	FALSE	FALSE	TRUE	FALSE	0.791412	0.967329	2.24264	0.164129	1	0.0810094
CYB5R4	FALSE	FALSE	TRUE	FALSE	0.772202	0.764527	2.40411	0.210137	1	0.0738924
TULP2	FALSE	FALSE	TRUE	FALSE	0.534566	0.88093	2.62715	0.0913849	1	0.0656026
PLCL2	FALSE	FALSE	TRUE	FALSE	1.00964	0.886517	2.04755	0.18639	1	0.0636778
LIN52	FALSE	FALSE	TRUE	FALSE	0.506383	0.851808	2.73777	0.0193034	1	0.0564145
CIC	FALSE	FALSE	TRUE	FALSE	0.727985	0.92179	2.25965	0.18639	1	0.046897
ARG2	FALSE	FALSE	TRUE	FALSE	0.175556	1.04778	2.56543	0.302687	1	0.0447598
TAOK3	FALSE	FALSE	TRUE	FALSE	0.737421	0.743993	2.38518	0.215626	1	0.0402433
TANGO6	TRUE	FALSE	FALSE	FALSE	0.557383	1.39998	1.58075	0.540895	1	0.0386722
C19orf47	FALSE	FALSE	TRUE	FALSE	1.03381	0.985892	1.93665	0.100273	1	0.0277132
OR10J3	FALSE	FALSE	TRUE	FALSE	0.622994	1.21899	1.9041	0.302687	1	0.023873
ZNF75A	FALSE	FALSE	TRUE	FALSE	1.08447	0.71529	1.89254	0.354756	1	0.023029
MAG	FALSE	FALSE	TRUE	FALSE	0.374438	1.39554	1.7362	0.507602	1	0.0067413
OTUB2	FALSE	FALSE	TRUE	FALSE	1.2866	0.836832	1.76616	0.11415	1	0.00183223
SLC8A2	FALSE	FALSE	TRUE	FALSE	0.1552	0.967423	2.19375	0.215626	1	0
DNA2	TRUE	FALSE	FALSE	FALSE	0.390096	1.11506	1	1	1	0
VENTX	TRUE	FALSE	FALSE	FALSE	0.458216	0.883756	1.25169	0.128363	1	0
LATS1	FALSE	FALSE	TRUE	FALSE	0.205427	0.767756	1.91417	0.160929	1	0
OR7E24	FALSE	FALSE	TRUE	FALSE	0.118077	1.19204	2.6277	0.00141793	1	0
CEBPG	FALSE	FALSE	TRUE	FALSE	0.394446	1.07166	2.09929	0.1174	1	0
RANGAP1	TRUE	FALSE	FALSE	FALSE	0.305724	1.47957	1.07249	0.622558	1	0
ZNF248	FALSE	FALSE	TRUE	FALSE	0.292458	1.42701	2.05125	0.104068	1	0
POLD2	TRUE	FALSE	FALSE	FALSE	0.0533488	1.11506	0.561812	1	1	0
XPO6	FALSE	FALSE	TRUE	FALSE	0.335178	0.93258	1.71107	0.42848	1	0
CCDC88C	FALSE	FALSE	TRUE	FALSE	0.409831	1.36525	1.73325	0.45197	1	0
KIF3A	TRUE	FALSE	FALSE	FALSE	0.408158	1.14008	1.96443	0.388154	1	0
URM1	FALSE	TRUE	FALSE	FALSE	0.282535	1.50071	0.390637	0.622558	1	0
OR4K13	FALSE	FALSE	TRUE	FALSE	0.692972	1.05499	1.78098	0.240815	1	0
PLEKHF2	FALSE	FALSE	TRUE	FALSE	0.74655	1.07191	1.49104	0.19521	1	0
CDKN2C	FALSE	TRUE	FALSE	FALSE	0.723262	1.95332	0.943314	0.354756	1	0
BMP4	FALSE	FALSE	TRUE	FALSE	0.556834	1.06859	2.08233	0.291972	1	0
DPF1	FALSE	FALSE	TRUE	FALSE	0.575114	1.35335	1.61298	0.45197	1	0
SLC17A5	FALSE	FALSE	TRUE	FALSE	0.597769	1.24144	1.82614	0.115751	1	0
GMPR2	FALSE	FALSE	TRUE	FALSE	0.648366	0.9015	1.65981	0.132485	1	0
PDLIM2	FALSE	FALSE	TRUE	FALSE	0.667449	0.891638	1.21958	0.07347	1	0
IARS2	TRUE	FALSE	FALSE	FALSE	0.59702	0.628851	0.901026	0.478171	1	0
L3MBTL3	FALSE	FALSE	TRUE	FALSE	0.728919	0.858018	1.10749	0.174549	1	0
PSG11	FALSE	FALSE	TRUE	FALSE	0.988408	0.944417	1.68303	0.108165	1	0
LRFN1	FALSE	FALSE	TRUE	FALSE	1.20159	1.21821	1.47909	0.0748061	1	0
TEX101	FALSE	FALSE	TRUE	FALSE	0.957363	0.778749	1.89061	0.182264	1	0
FFAR1	FALSE	FALSE	TRUE	FALSE	1.0672	1.25173	1.41613	0.0663757	1	0
OSER1	TRUE	FALSE	FALSE	FALSE	1.64134	1.03983	1.16178	0.149281	1	0
FOSB	FALSE	FALSE	TRUE	FALSE	1.24042	0.694819	1.72718	0.281987	1	0
UBL4A	FALSE	FALSE	TRUE	FALSE	1.07283	1.22508	1.53199	0.12264	1	0
SPDYE2B	TRUE	FALSE	FALSE	FALSE	1	1.35461	0.55609	0.578861	1	0
MCHR1	FALSE	FALSE	FALSE	FALSE	0.431042	1.04611	1.05129	9634.54	0	4714.88
MDK	FALSE	FALSE	FALSE	FALSE	1.3509	1.60286	1.20327	7326.96	0	3586.24
CNTNAP5	FALSE	FALSE	FALSE	FALSE	1.5446	1.39594	1.07894	7141.44	0	3495.37
SIRPA	FALSE	FALSE	FALSE	FALSE	1.87847	0.887673	1.48338	6330.04	0	3098.35
IFNA13	FALSE	FALSE	FALSE	FALSE	2.48337	0.860365	0.767469	5184.54	0	2537.61
ZMAT4	FALSE	FALSE	FALSE	FALSE	2.00889	0.728212	1.11966	5028.81	0	2461.27
PIK3R1	FALSE	FALSE	FALSE	FALSE	0.758436	1.23456	1.07571	4557.41	0	2230.16
MTARC2	FALSE	FALSE	FALSE	FALSE	1.02095	1.13978	0.873997	4399.12	0	2152.67
EIF4H	FALSE	FALSE	FALSE	FALSE	0.884884	1.51512	0.64705	4335.55	0	2121.56
PSIP1	FALSE	FALSE	FALSE	FALSE	3.86107	1.1332	1.56339	4173.38	0	2043.9
NGLY1	FALSE	FALSE	FALSE	FALSE	1.23473	1.62256	0.382386	4130.21	0	2021.15
SLC29A3	FALSE	FALSE	FALSE	FALSE	1.10928	1.00557	0.918887	4124.49	0	2018.25
STIP1	FALSE	FALSE	FALSE	FALSE	1.84501	1.05427	1.14939	4079	0	1996.48
IRX1	FALSE	FALSE	FALSE	FALSE	2.72848	0.945612	0.902751	4017.27	0	1966.53
SMCO1	FALSE	FALSE	FALSE	FALSE	2.38618	1.35227	1.50237	3948.26	0	1933.07
GPR149	FALSE	FALSE	FALSE	FALSE	1.72016	1.89982	1.21769	3926.42	0	1922.19
NEURL3	FALSE	FALSE	FALSE	FALSE	1.31025	2.29231	0.964084	3560.84	0	1743.12
PAX6	FALSE	FALSE	FALSE	FALSE	0.41584	0.892986	0.879753	3401.61	0	1664.02
MED9	FALSE	FALSE	FALSE	FALSE	1.41984	1.19274	1.2044	3198.1	0	1565.21
IMPDH2	FALSE	FALSE	FALSE	FALSE	2.03017	1.70365	0.896503	3117.12	0	1525.98
DPP7	FALSE	FALSE	FALSE	FALSE	0.918766	1.07868	1.36344	3010.94	0	1473.39
ASIC1	FALSE	FALSE	FALSE	FALSE	0.983638	1.26164	1.36645	2736.28	0	1339.08
CDK5RAP2	FALSE	FALSE	FALSE	FALSE	0.418906	1.03434	1.19877	2586.88	0	1265.48
NR4A1	FALSE	FALSE	FALSE	FALSE	1.51885	0.801542	1.36704	2460.95	0	1204.35
PXN	FALSE	FALSE	FALSE	FALSE	2.13746	0.997615	0.95694	2430.44	0	1189.62
WNT7B	FALSE	FALSE	FALSE	FALSE	1.03272	1.05147	1.24613	2331.43	0	1140.79
SNAP29	FALSE	FALSE	FALSE	FALSE	0.297096	0.978125	1.2938	2308.92	0	1129.39
PPARD	FALSE	FALSE	FALSE	FALSE	3.43736	1.33169	1.1628	2275.55	0	1114.71
WDR34	FALSE	FALSE	FALSE	FALSE	0.722555	0.830735	1.2235	2248.89	0	1100.12
ZNF536	FALSE	FALSE	FALSE	FALSE	2.80753	1.26453	1.18046	2161.77	0	1058.69
PCSK4	FALSE	FALSE	FALSE	FALSE	0.500253	1.06939	0.867948	2096.84	0	1025.53
ARPIN	FALSE	FALSE	FALSE	FALSE	0.899216	0.894225	1.14028	2048	0	1001.87
DPYSL4	FALSE	FALSE	FALSE	FALSE	1.05375	0.994476	0.733155	2010.03	0	983.207
IAH1	FALSE	FALSE	FALSE	FALSE	0.897653	0.919722	0.930946	2001.69	0	979.108
CD59	FALSE	FALSE	FALSE	FALSE	1.70114	1.27126	1.20736	1992	0	975.066
UBXN8	FALSE	FALSE	FALSE	FALSE	0.457803	1.14095	1.07789	1953.71	0	955.59
USP44	FALSE	FALSE	FALSE	FALSE	0.993438	1.27061	1.27762	1918.82	0	938.935
NR1I3	FALSE	FALSE	FALSE	FALSE	1.71384	0.750056	1.12131	1916.16	0	937.655
DCAF8L1	FALSE	FALSE	FALSE	FALSE	4.1233	1.51893	1.43345	1810.28	0	887.544
STAG1	FALSE	FALSE	FALSE	FALSE	0.734584	0.992949	0.948978	1738.95	0	850.477
ZNF467	FALSE	FALSE	FALSE	FALSE	0.879399	0.85015	1.16091	1730.53	0	846.462
SCG3	FALSE	FALSE	FALSE	FALSE	1.78532	1.02192	0.981148	1704.34	0	834.083
OR2W3	FALSE	FALSE	FALSE	FALSE	1.07126	1.17641	1.11919	1684.38	0	824.105
PIP5K1B	FALSE	FALSE	FALSE	FALSE	0.612898	1.29777	1.16426	1680.88	0	822.249
CLEC2L	FALSE	FALSE	FALSE	FALSE	2.18707	1.31847	1.34766	1668.11	0	816.871
PDE6D	FALSE	FALSE	FALSE	FALSE	0.890316	1.19743	0.905126	1663.49	0	813.7
ITPRIP	FALSE	FALSE	FALSE	FALSE	1.03746	1.1716	1.0527	1613.52	0	789.374
OR2B11	FALSE	FALSE	FALSE	FALSE	1.19478	1.135	1.02478	1595.73	0	780.71
SLC26A4	FALSE	FALSE	FALSE	FALSE	1.22087	1.027	0.892739	1584.71	0	775.21
PROSER3	FALSE	FALSE	FALSE	FALSE	0.667671	1.2412	1.28999	1581.41	0	773.627
REEP2	FALSE	FALSE	FALSE	FALSE	1.41639	1.70729	1.04762	1559.64	0	763.447
HDAC4	FALSE	FALSE	FALSE	FALSE	3.15622	1.32993	1.04684	1542.44	0	755.694
BTBD6	FALSE	FALSE	FALSE	FALSE	1.46244	0.995405	1.0415	1530.73	0	748.965
PML	FALSE	FALSE	FALSE	FALSE	1.95746	1.14711	0.700788	1471.43	0	720.091
ACBD6	FALSE	FALSE	FALSE	FALSE	1.55172	1.11837	1.11353	1450.16	0	709.673
CD80	FALSE	FALSE	FALSE	FALSE	0.825283	1.58374	1.13125	1431.19	0	700.268
PDCD4	FALSE	FALSE	FALSE	FALSE	2.38849	0.827786	1.07361	1423.28	0	696.761
NKAIN3	FALSE	FALSE	FALSE	FALSE	0.305194	0.921036	1.27419	1387.24	0	678.246
MBD3	FALSE	FALSE	FALSE	FALSE	0.739484	1.25915	1.24851	1381.48	0	675.794
SMAP1	FALSE	FALSE	FALSE	FALSE	2.52783	1.09459	1.4638	1352.11	0	662.32
CSF2	FALSE	FALSE	FALSE	FALSE	1.08071	1.42952	0.977135	1345.57	0	658.334
IQCA1	FALSE	FALSE	FALSE	FALSE	2.00472	1.18904	0.951136	1306.96	0	639.76
TXNDC5	FALSE	FALSE	FALSE	FALSE	1.09561	0.875707	0.957086	1290.76	0	631.233
DPPA4	FALSE	FALSE	FALSE	FALSE	1.7606	1.69985	0.982951	1280.06	0	626.741
C5orf52	FALSE	FALSE	FALSE	FALSE	1.28894	1.28549	1.2085	1251.12	0	612.249
PHF14	FALSE	FALSE	FALSE	FALSE	1.22751	1.56898	0.911781	1240.75	0	607.141
LRRC31	FALSE	FALSE	FALSE	FALSE	2.01908	1.08696	1.48889	1238.18	0	606.313
ZNF749	FALSE	FALSE	FALSE	FALSE	1.21776	0.950304	0.987375	1228.77	0	601.005
ROR2	FALSE	FALSE	FALSE	FALSE	0.43955	0.968994	0.807095	1228.77	0	600.545
DNAJC24	FALSE	FALSE	FALSE	FALSE	1.1127	0.994408	1.02621	1215.22	0	594.361
OR8A1	FALSE	FALSE	FALSE	FALSE	1.03007	1.65879	1.17955	1209.34	0	591.842
LGI1	FALSE	FALSE	FALSE	FALSE	0.266609	1.36321	0.900951	1208.5	0	590.777
CEACAM16	FALSE	FALSE	FALSE	FALSE	0.953383	0.965689	1.46625	1199.32	0	586.703
PHGR1	FALSE	FALSE	FALSE	FALSE	1.49671	1.06215	1.35425	1176.27	0	575.678
GNG4	FALSE	FALSE	FALSE	FALSE	1.75703	1.29885	1.07637	1143.31	0	559.655
OR12D2	FALSE	FALSE	FALSE	FALSE	3.13269	1.13108	0.94451	1129.92	0	553.626
ZNF614	FALSE	FALSE	FALSE	FALSE	0.786779	1.07107	1.34272	1106.66	0	541.262
FKRP	FALSE	FALSE	FALSE	FALSE	1.28654	1.08563	1.62012	1086.9	0	531.975
XRN1	FALSE	FALSE	FALSE	FALSE	0.761059	1.07711	0.928144	1087.65	0	531.744
CD300LG	FALSE	FALSE	FALSE	FALSE	1.92531	0.933545	1.09086	1062.32	0	519.924
GATA2	FALSE	FALSE	FALSE	FALSE	0.867424	1.06216	1.18564	1063.05	0	519.876
TUBB3	FALSE	FALSE	FALSE	FALSE	1.25692	1.33698	1.02118	1054.98	0	516.169
PAGE3	FALSE	FALSE	FALSE	FALSE	1.48454	0.834602	1.10145	1031.12	0	504.397
LATS2	FALSE	FALSE	FALSE	FALSE	2.4669	0.604943	1.49031	1012.85	0	496.01
MAGEB18	FALSE	FALSE	FALSE	FALSE	2.02413	1.16558	1.32382	962.271	0	471.233
GLMP	FALSE	FALSE	FALSE	FALSE	0.212303	0.654652	0.881108	959.408	0	468.477
COL10A1	FALSE	FALSE	FALSE	FALSE	1.08797	1.03887	1.01748	954.433	0	466.726
H1FOO	FALSE	FALSE	FALSE	FALSE	1.18735	1.04464	1.16527	952.913	0	466.106
PTGS1	FALSE	FALSE	FALSE	FALSE	1.53592	1.3864	1.10219	925.571	0	453.03
WARS2	FALSE	FALSE	FALSE	FALSE	1.70267	1.55454	0.790025	920.708	0	450.661
ST3GAL1	FALSE	FALSE	FALSE	FALSE	2.2233	1.07853	1.17266	916.696	0	448.907
APOBEC3A	FALSE	FALSE	FALSE	FALSE	0.225438	0.949536	1.33101	916.696	0	447.943
ATG16L1	FALSE	FALSE	FALSE	FALSE	1.05794	0.95386	0.946487	901.51	0	440.732
MT1A	FALSE	FALSE	FALSE	FALSE	0.754901	0.944014	1.19484	885.839	0	433.03
CECR1	FALSE	FALSE	FALSE	FALSE	1.2932	1.03741	0.844442	885.347	0	432.927
LARP7	FALSE	FALSE	FALSE	FALSE	2.81688	1.17904	0.815581	871.889	0	427.141
OR6N2	FALSE	FALSE	FALSE	FALSE	0.887648	0.977671	1.13746	865.806	0	423.279
HIST1H4J	FALSE	FALSE	FALSE	FALSE	1.05376	0.883799	1.1909	831.17	0	406.388
C11orf71	FALSE	FALSE	FALSE	FALSE	0.780597	1.0934	1.10848	830.94	0	406.203
FAM57B	FALSE	FALSE	FALSE	FALSE	0.82609	1.13077	1.63486	825.2	0	403.692
DSG4	FALSE	FALSE	FALSE	FALSE	1.25189	1.18928	1.41496	816.551	0	399.589
DNAAF5	FALSE	FALSE	FALSE	FALSE	2.02947	1.2396	1.03671	815.646	0	399.366
NOSTRIN	FALSE	FALSE	FALSE	FALSE	1.578	1.04746	0.741953	807.322	0	394.832
LIN28B	FALSE	FALSE	FALSE	FALSE	2.86493	1.41409	0.999905	790.105	0	387.341
NHLH1	FALSE	FALSE	FALSE	FALSE	0.621364	1.03121	1.13841	789.284	0	385.721
KLHL18	FALSE	FALSE	FALSE	FALSE	0.632365	1.05259	1.28946	784.81	0	383.621
NUDT16	FALSE	FALSE	FALSE	FALSE	1.76292	1.06103	1.1564	769.032	0	376.391
KDM2A	FALSE	FALSE	FALSE	FALSE	1.24524	1.68409	1.05181	765.31	0	374.57
FRMPD4	FALSE	FALSE	FALSE	FALSE	0.745877	1.17295	0.896105	754.774	0	368.842
ERLIN2	FALSE	FALSE	FALSE	FALSE	0.945108	0.946198	1.38384	753.362	0	368.377
ZNF665	FALSE	FALSE	FALSE	FALSE	0.926929	1.07024	1.1712	745.932	0	364.687
BRINP1	FALSE	FALSE	FALSE	FALSE	0.569311	1.11483	1.0299	733.32	0	358.292
BNC1	FALSE	FALSE	FALSE	FALSE	1.39129	1.72549	0.87982	728.457	0	356.54
GRID2IP	FALSE	FALSE	FALSE	FALSE	1.19125	1.19288	0.916763	726.591	0	355.286
PCDHGB4	FALSE	FALSE	FALSE	FALSE	0.588735	0.879222	0.998768	726.339	0	354.755
FAM72A	FALSE	FALSE	FALSE	FALSE	1.49198	1.19282	1.05064	719.774	0	352.162
FOXD4L3	FALSE	FALSE	FALSE	FALSE	1.40623	1.00605	1.05038	710.16	0	347.323
VPS13D	FALSE	FALSE	FALSE	FALSE	0.690637	1.61193	0.891483	710.16	0	347.192
GABRB3	FALSE	FALSE	FALSE	FALSE	1.62134	1.02518	0.913015	709.176	0	346.889
DSE	FALSE	FALSE	FALSE	FALSE	0.645899	0.930495	1.14357	701.938	0	342.935
USP53	FALSE	FALSE	FALSE	FALSE	1.62776	1.47717	0.947748	700.092	0	342.684
EFR3B	FALSE	FALSE	FALSE	FALSE	0.767868	1.20048	1.01841	699.946	0	342.091
DHRS9	FALSE	FALSE	FALSE	FALSE	1.32483	1.01847	1.1693	690.118	0	337.538
RHOB	FALSE	FALSE	FALSE	FALSE	0.755509	0.942356	1.1627	684.307	0	334.375
CLPSL1	FALSE	FALSE	FALSE	FALSE	0.232049	0.714973	0.946586	668.554	0	326.191
NME1	FALSE	FALSE	FALSE	FALSE	0.860699	0.994456	1.19492	666.195	0	325.602
CCDC153	FALSE	FALSE	FALSE	FALSE	2.55337	1.20116	0.858881	652.168	0	319.502
CRY2	FALSE	FALSE	FALSE	FALSE	0.829808	1.00452	1.03818	650.904	0	318.031
C16orf13	FALSE	FALSE	FALSE	FALSE	0.723262	1.21685	1.2525	649.146	0	317.328
CMTM6	FALSE	FALSE	FALSE	FALSE	0.441321	1.24029	0.89926	647.573	0	316.259
DHRS4L2	FALSE	FALSE	FALSE	FALSE	0.337931	0.836194	1.16561	646.497	0	315.614
IL10RB	FALSE	FALSE	FALSE	FALSE	1.43376	1.07492	1.29174	639.721	0	313.012
ZBP1	FALSE	FALSE	FALSE	FALSE	0.472505	0.903271	0.865695	640.076	0	312.423
TXNRD3NB	FALSE	FALSE	FALSE	FALSE	3.36732	1.2418	0.982709	632.271	0	310.243
APOBEC4	FALSE	FALSE	FALSE	FALSE	0.731556	1.50378	1.37569	626.686	0	306.54
PAX5	FALSE	FALSE	FALSE	FALSE	0.981632	0.772968	1.16892	626.686	0	306.203
LHFPL2	FALSE	FALSE	FALSE	FALSE	1.30544	1.27215	1.06321	625.515	0	305.981
RAX	FALSE	FALSE	FALSE	FALSE	1.47754	0.85133	0.841135	622.358	0	304.205
TCHH	FALSE	FALSE	FALSE	FALSE	1.73158	1.26238	0.968222	611.115	0	299.09
MMEL1	FALSE	FALSE	FALSE	FALSE	0.688176	0.706867	1.30599	605.213	0	295.584
KHDC3L	FALSE	FALSE	FALSE	FALSE	0.834683	1.07094	1.15071	601.7	0	294.039
FAM78B	FALSE	FALSE	FALSE	FALSE	1.3868	1.28292	1.46978	593.951	0	290.776
C17orf59	FALSE	FALSE	FALSE	FALSE	0.673309	1.15776	0.828992	591.814	0	289.006
MMP15	FALSE	FALSE	FALSE	FALSE	1.65662	1.09316	0.906205	586.546	0	286.915
HOXB6	FALSE	FALSE	FALSE	FALSE	1.29789	1.15792	1.12052	586.424	0	286.816
PTPN2	FALSE	FALSE	FALSE	FALSE	1.11521	0.99797	0.921087	582.131	0	284.45
MRVI1	FALSE	FALSE	FALSE	FALSE	1.6624	0.94883	1.37114	580.64	0	284.184
RAMP3	FALSE	FALSE	FALSE	FALSE	1.03671	1.03799	1.41971	576.709	0	282.021
FNDC3B	FALSE	FALSE	FALSE	FALSE	1.2137	1.26176	1.22043	575.87	0	281.709
IFNGR2	FALSE	FALSE	FALSE	FALSE	1.23562	1.47764	1.0521	571.377	0	279.544
DPP4	FALSE	FALSE	FALSE	FALSE	0.423021	0.799478	0.542965	573.083	0	279.4
CALCOCO1	FALSE	FALSE	FALSE	FALSE	1.18227	1.39624	1.4399	564.41	0	276.258
PER2	FALSE	FALSE	FALSE	FALSE	0.572822	1.4277	1.00235	564.332	0	275.723
TMEM207	FALSE	FALSE	FALSE	FALSE	1.08905	1.08169	1.0372	563.433	0	275.383
FAM170A	FALSE	FALSE	FALSE	FALSE	1.0019	0.969053	1.34563	559.231	0	273.38
PTGER2	FALSE	FALSE	FALSE	FALSE	0.630527	1.42672	1.36467	558.882	0	273.26
ZNF780A	FALSE	FALSE	FALSE	FALSE	1.36439	0.914643	1.33401	557.064	0	272.464
C9orf142	FALSE	FALSE	FALSE	FALSE	2.78775	1.0908	0.747632	552.986	0	270.964
MFSD3	FALSE	FALSE	FALSE	FALSE	0.507602	1.91647	1.26855	553.293	0	270.657
SERTAD1	FALSE	FALSE	FALSE	FALSE	0.968534	0.738428	1.67544	552.795	0	270.262
KLK4	FALSE	FALSE	FALSE	FALSE	0.683607	1.03884	1.14711	550.348	0	268.813
NUP62CL	FALSE	FALSE	FALSE	FALSE	0.427205	1.09107	0.989173	546.395	0	266.701
TCN2	FALSE	FALSE	FALSE	FALSE	0.308384	1.39337	1.31708	543.223	0	265.399
LHFP	FALSE	FALSE	FALSE	FALSE	2.88106	1.22536	0.931004	539.134	0	264.386
HSPBAP1	FALSE	FALSE	FALSE	FALSE	0.557584	1.66712	0.90857	521.853	0	254.995
RSPO4	FALSE	FALSE	FALSE	FALSE	0.330793	0.960041	1.10838	519.94	0	253.7
BOLA2B	FALSE	FALSE	FALSE	FALSE	1.16605	0.735782	1.1031	518.464	0	253.274
RUSC2	FALSE	FALSE	FALSE	FALSE	1.1109	1.37049	0.83089	516.169	0	252.301
LRCH3	FALSE	FALSE	FALSE	FALSE	0.490627	1.43223	1.75065	512.71	0	250.785
VCY	FALSE	FALSE	FALSE	FALSE	1.0535	1.15676	0.920615	512.213	0	250.276
FEZF2	FALSE	FALSE	FALSE	FALSE	1.42476	1.06044	1.16943	508.64	0	248.783
LELP1	FALSE	FALSE	FALSE	FALSE	1.00009	1.16595	1.38707	507.865	0	248.354
FYN	FALSE	FALSE	FALSE	FALSE	2.68254	0.697304	0.552222	505.967	0	247.611
GALK2	FALSE	FALSE	FALSE	FALSE	1.2214	0.847092	0.933375	500.491	0	244.475
TFAP2D	FALSE	FALSE	FALSE	FALSE	0.887322	1.27476	0.937728	499.52	0	244.048
DOK6	FALSE	FALSE	FALSE	FALSE	1.26457	1.12341	1.13658	490.905	0	240.04
SRCIN1	FALSE	FALSE	FALSE	FALSE	0.793471	1.14212	1.13772	485.222	0	237.037
RORA	FALSE	FALSE	FALSE	FALSE	0.534951	0.982324	0.859095	481.269	0	234.761
FAM71E1	FALSE	FALSE	FALSE	FALSE	3.77899	0.92594	2.00375	475.697	0	234.155
FAM166B	FALSE	FALSE	FALSE	FALSE	1.46366	1.13134	1.2071	478.243	0	233.978
CNOT8	FALSE	FALSE	FALSE	FALSE	0.252018	1.0603	0.980133	479.106	0	233.661
LYPD8	FALSE	FALSE	FALSE	FALSE	1.03179	0.998636	1.4114	477.68	0	233.526
RDH8	FALSE	FALSE	FALSE	FALSE	1.87731	1.26837	1.24174	469.116	0	229.797
TNFRSF10B	FALSE	FALSE	FALSE	FALSE	1.38133	1.32762	1.08228	467.622	0	228.774
C16orf70	FALSE	FALSE	FALSE	FALSE	0.666321	1.07626	1.4941	468.109	0	228.741
PIN4	FALSE	FALSE	FALSE	FALSE	3.54848	1.00127	0.933038	465.004	0	228.321
DDRGK1	FALSE	FALSE	FALSE	FALSE	0.392564	0.898033	0.841894	465.552	0	226.949
STRC	FALSE	FALSE	FALSE	FALSE	0.618802	0.608129	1.15809	457.808	0	223.283
SLCO4A1	FALSE	FALSE	FALSE	FALSE	0.551866	1.25188	1.11545	457.016	0	223.156
ASB18	FALSE	FALSE	FALSE	FALSE	2.38584	1.49133	1.48227	453.702	0	222.729
NCKIPSD	FALSE	FALSE	FALSE	FALSE	1.17323	1.15153	0.910979	455.592	0	222.615
PCDHGA3	FALSE	FALSE	FALSE	FALSE	2.05808	1.02994	0.8857	453.262	0	221.835
ZNF716	FALSE	FALSE	FALSE	FALSE	1.45414	1.21246	1.42218	448.387	0	219.505
MAPK8IP3	FALSE	FALSE	FALSE	FALSE	0.602578	1.19797	1.00032	448.947	0	219.149
CMC2	FALSE	FALSE	FALSE	FALSE	1.45837	1.34609	1.19805	446.124	0	218.355
TNFRSF10A	FALSE	FALSE	FALSE	FALSE	1.16732	0.987836	1.32942	446.557	0	218.314
C4orf46	FALSE	FALSE	FALSE	FALSE	1.52743	1.08897	1.3948	445.845	0	218.223
FBXO24	FALSE	FALSE	FALSE	FALSE	1.27803	1.16934	0.933558	442.919	0	216.483
CCDC74B	FALSE	FALSE	FALSE	FALSE	0.89554	1.59298	1.25505	441.601	0	216.015
NQO2	FALSE	FALSE	FALSE	FALSE	1.83989	1.31867	0.950227	440.012	0	215.416
GMDS	FALSE	FALSE	FALSE	FALSE	0.531326	1.08252	0.8784	440.287	0	214.759
AHCYL2	FALSE	FALSE	FALSE	FALSE	1.62854	1.47615	1.06431	436.519	0	213.736
HOOK2	FALSE	FALSE	FALSE	FALSE	0.650635	1.25401	1.26454	436.579	0	213.276
CPA4	FALSE	FALSE	FALSE	FALSE	3.08956	1.35923	1.12842	432.153	0	212.288
ESD	FALSE	FALSE	FALSE	FALSE	1.36719	1.15134	1.05834	433.834	0	212.132
C9orf50	FALSE	FALSE	FALSE	FALSE	1.84157	1.08561	1.91813	431.435	0	211.579
WTIP	FALSE	FALSE	FALSE	FALSE	0.766034	1.00749	1.42927	432.933	0	211.508
FOXL2	FALSE	FALSE	FALSE	FALSE	1.09244	1.10582	1.06026	431.076	0	210.626
FUOM	FALSE	FALSE	FALSE	FALSE	0.314232	0.970388	0.881902	431.704	0	210.399
CXCL17	FALSE	FALSE	FALSE	FALSE	0.972185	1.03127	1.28648	429.168	0	209.708
STX16	FALSE	FALSE	FALSE	FALSE	0.275992	0.924894	1.9872	423.818	0	207.039
STX4	FALSE	FALSE	FALSE	FALSE	1.17537	1.64384	1.22077	422.615	0	206.867
ERP44	FALSE	FALSE	FALSE	FALSE	0.434642	1.82901	1.20702	422.527	0	206.546
YBX3	FALSE	FALSE	FALSE	FALSE	0.640828	1.08123	1.10189	421.445	0	205.7
SZT2	FALSE	FALSE	FALSE	FALSE	1.27775	0.835922	1.01582	417.057	0	203.701
IDO1	FALSE	FALSE	FALSE	FALSE	1.64611	0.952984	1.12214	414.808	0	202.89
PI3	FALSE	FALSE	FALSE	FALSE	0.696169	0.971318	1.14774	410.717	0	200.444
R3HDM2	FALSE	FALSE	FALSE	FALSE	0.719596	1.16368	0.841001	407.625	0	198.887
ARID3B	FALSE	FALSE	FALSE	FALSE	1.38567	0.997823	1.11297	405.259	0	198.106
KRT10	FALSE	FALSE	FALSE	FALSE	1.35463	1.2851	1.06842	404.053	0	197.62
AGMO	FALSE	FALSE	FALSE	FALSE	1.86291	1.7089	1.30835	402.627	0	197.496
C4orf51	FALSE	FALSE	FALSE	FALSE	3.20139	1.26392	1.13162	401.679	0	197.383
MYBPH	FALSE	FALSE	FALSE	FALSE	1.04393	1.08409	0.688463	404.333	0	197.32
GNAI3	FALSE	FALSE	FALSE	FALSE	2.99613	1.33297	0.995259	398.048	0	195.472
CYP2C19	FALSE	FALSE	FALSE	FALSE	0.615687	0.974194	0.958178	399.957	0	195.047
LHX3	FALSE	FALSE	FALSE	FALSE	0.927546	0.901619	1.1765	394.751	0	192.723
ZNF699	FALSE	FALSE	FALSE	FALSE	1.02021	0.81635	0.972139	394.505	0	192.506
LRRC32	FALSE	FALSE	FALSE	FALSE	2.07901	1.12596	1.09266	392.106	0	192.061
SLURP1	FALSE	FALSE	FALSE	FALSE	1.62666	1.02173	1.28401	392.269	0	191.962
GCK	FALSE	FALSE	FALSE	FALSE	2.52206	1.11531	1.0215	388.966	0	190.701
NFATC4	FALSE	FALSE	FALSE	FALSE	0.972051	1.35275	1.87519	389.236	0	190.608
CCDC158	FALSE	FALSE	FALSE	FALSE	1.00024	1.06923	1.19248	387.298	0	189.201
AP4B1	FALSE	FALSE	FALSE	FALSE	1.6533	0.922039	0.693818	387.271	0	189.191
RENBP	FALSE	FALSE	FALSE	FALSE	1.41847	0.756053	0.931966	387.432	0	189.19
SLC35C1	FALSE	FALSE	FALSE	FALSE	2.19178	1.61473	1.00194	385.21	0	188.936
EFEMP2	FALSE	FALSE	FALSE	FALSE	1.50406	1.10687	1.13578	384.596	0	188.116
AMELX	FALSE	FALSE	FALSE	FALSE	2.25981	1.37593	0.950498	383.398	0	187.94
ITIH5	FALSE	FALSE	FALSE	FALSE	0.527642	1.19158	1.35587	384.17	0	187.578
SUMF2	FALSE	FALSE	FALSE	FALSE	0.538322	0.950039	1.10233	382.151	0	186.353
ANAPC16	FALSE	FALSE	FALSE	FALSE	6.87472	1.18068	1.1898	375.352	0	186.282
ZNF583	FALSE	FALSE	FALSE	FALSE	1.89	1.08811	1.56181	377.701	0	185.129
SIN3B	FALSE	FALSE	FALSE	FALSE	1.27857	0.764104	0.967132	378.435	0	184.739
DMRTB1	FALSE	FALSE	FALSE	FALSE	0.894975	1.0086	1.29954	377.334	0	184.295
ATP8B1	FALSE	FALSE	FALSE	FALSE	2.41095	1.29779	1.26506	372.759	0	182.923
HIVEP1	FALSE	FALSE	FALSE	FALSE	1.00542	1.49499	1.24183	373.328	0	182.598
FBXO46	FALSE	FALSE	FALSE	FALSE	1.52043	0.870394	1.26966	368.571	0	180.23
ABCC11	FALSE	FALSE	FALSE	FALSE	0.48734	1.18904	0.938401	368.137	0	179.506
NR5A1	FALSE	FALSE	FALSE	FALSE	1.47378	1.12321	1.01343	366.991	0	179.432
RUSC1	FALSE	FALSE	FALSE	FALSE	1.46523	1.0407	0.828211	365.696	0	178.663
SEMG1	FALSE	FALSE	FALSE	FALSE	0.944149	0.986561	0.946337	364.001	0	177.61
LIMD1	FALSE	FALSE	FALSE	FALSE	0.46739	0.936287	0.853593	363.951	0	177.282
GP5	FALSE	FALSE	FALSE	FALSE	0.478039	1.02957	1.01642	362.114	0	176.513
FGFBP3	FALSE	FALSE	FALSE	FALSE	0.193808	0.957928	1.03783	362.29	0	176.436
CNTRL	FALSE	FALSE	FALSE	FALSE	0.803216	0.982656	1.684	357.773	0	174.852
C19orf60	FALSE	FALSE	FALSE	FALSE	0.351501	0.752947	1.05476	357.426	0	174.04
MLX	FALSE	FALSE	FALSE	FALSE	0.679997	0.8547	1.03262	355.844	0	173.466
NKX1-1	FALSE	FALSE	FALSE	FALSE	2.20855	1.21817	0.838696	353.092	0	172.95
BCAP29	FALSE	FALSE	FALSE	FALSE	0.946155	1.52117	1.25459	353.165	0	172.72
EGFR	FALSE	FALSE	FALSE	FALSE	1.78184	1.09134	1.00574	352.236	0	172.342
LPXN	FALSE	FALSE	FALSE	FALSE	0.86074	0.918073	1.4486	351.895	0	171.856
FOXK2	FALSE	FALSE	FALSE	FALSE	0.786861	1.40065	1.29025	349.319	0	170.718
C16orf58	FALSE	FALSE	FALSE	FALSE	0.43146	0.967993	1.53542	344.868	0	168.273
PATL2	FALSE	FALSE	FALSE	FALSE	0.159751	1.70881	0.751315	342.961	0	167.186
MSGN1	FALSE	FALSE	FALSE	FALSE	0.862239	0.958241	0.942975	342.581	0	167.07
PDX1	FALSE	FALSE	FALSE	FALSE	0.620778	1.24029	1.51767	341.869	0	167.023
TRAF4	FALSE	FALSE	FALSE	FALSE	2.35512	1.1539	1.13483	340.191	0	166.821
GABRA3	FALSE	FALSE	FALSE	FALSE	0.571438	1.44058	0.973306	338.615	0	165.237
BPIFA1	FALSE	FALSE	FALSE	FALSE	0.584344	0.953996	0.877822	335.856	0	163.609
KRTAP12-3	FALSE	FALSE	FALSE	FALSE	0.722716	1.05491	1.26227	333.513	0	162.767
TRUB1	FALSE	FALSE	FALSE	FALSE	1.22321	1.10915	1.11927	330.819	0	161.65
CASD1	FALSE	FALSE	FALSE	FALSE	2.44596	1.31073	0.958041	326.785	0	160.294
SEPTIN14	FALSE	FALSE	FALSE	FALSE	1.55172	0.896093	1.06229	326.74	0	159.682
NACA2	FALSE	FALSE	FALSE	FALSE	1.3264	0.959585	1.16588	326.401	0	159.488
SMAD3	FALSE	FALSE	FALSE	FALSE	0.761296	1.02588	0.945142	326.808	0	159.335
ERAP1	FALSE	FALSE	FALSE	FALSE	1.01064	1.26272	1.29139	324.348	0	158.538
CD3E	FALSE	FALSE	FALSE	FALSE	1.57456	1.27964	1.16656	320.349	0	156.804
IL21R	FALSE	FALSE	FALSE	FALSE	0.795018	1.67746	0.971553	320.393	0	156.544
LRRC30	FALSE	FALSE	FALSE	FALSE	0.953184	1.17166	1.38503	319.418	0	156.098
KRTAP9-9	FALSE	FALSE	FALSE	FALSE	0.291587	1.88092	1.0599	319.086	0	155.8
DKKL1	FALSE	FALSE	FALSE	FALSE	1.19076	1.18245	1.46087	316.289	0	154.726
LMO4	FALSE	FALSE	FALSE	FALSE	1.26647	1.09539	1.25904	316.158	0	154.557
NCOA7	FALSE	FALSE	FALSE	FALSE	1.00673	1.33874	0.912123	316.486	0	154.54
LARGE	FALSE	FALSE	FALSE	FALSE	1.57523	1.20626	1.17876	315.741	0	154.519
FAM222A	FALSE	FALSE	FALSE	FALSE	1.12661	0.861069	1.27273	315.239	0	153.931
ANKRD63	FALSE	FALSE	FALSE	FALSE	0.409462	1.54972	0.932348	311.459	0	151.9
DHRS12	FALSE	FALSE	FALSE	FALSE	1.63045	1.20597	0.983951	306.767	0	150.058
NMNAT3	FALSE	FALSE	FALSE	FALSE	0.908199	1.19357	1.13984	307.15	0	149.963
ATP4B	FALSE	FALSE	FALSE	FALSE	1.86255	1.22935	0.77187	305.452	0	149.436
VTI1A	FALSE	FALSE	FALSE	FALSE	0.373842	0.868616	0.853315	303.657	0	147.692
INTU	FALSE	FALSE	FALSE	FALSE	0.78881	1.48615	1.58519	301.393	0	147.447
WDR66	FALSE	FALSE	FALSE	FALSE	4.87364	1.34519	1.06607	297.573	0	147.254
RHCG	FALSE	FALSE	FALSE	FALSE	0.827769	1.03055	1.0553	298.089	0	145.367
DRP2	FALSE	FALSE	FALSE	FALSE	2.78446	1.23917	1.05301	295.354	0	145.087
GYS1	FALSE	FALSE	FALSE	FALSE	2.87528	1.03349	1.44545	294.087	0	144.603
LONP2	FALSE	FALSE	FALSE	FALSE	1.81349	0.861379	1.27615	295.272	0	144.496
LYPD5	FALSE	FALSE	FALSE	FALSE	1.03129	1.26702	1.74185	293.945	0	143.89
CCDC125	FALSE	FALSE	FALSE	FALSE	1.24928	1.41227	1.14137	294.108	0	143.854
CX3CR1	FALSE	FALSE	FALSE	FALSE	2.22839	1.26273	1.1174	293.293	0	143.849
CDX4	FALSE	FALSE	FALSE	FALSE	0.75652	1.17809	0.944018	294.148	0	143.421
BTN3A3	FALSE	FALSE	FALSE	FALSE	1.45646	1.23004	1.46625	290.823	0	142.418
ZNF641	FALSE	FALSE	FALSE	FALSE	0.88367	0.976235	0.848137	291.388	0	141.987
CLSTN1	FALSE	FALSE	FALSE	FALSE	0.915581	1.08362	0.728368	290.079	0	141.355
SEPSECS	FALSE	FALSE	FALSE	FALSE	0.846264	1.76531	0.561812	287.257	0	140.193
WFDC13	FALSE	FALSE	FALSE	FALSE	0.934513	1.04299	1.21586	285.491	0	139.338
CLEC18B	FALSE	FALSE	FALSE	FALSE	0.733079	1.15346	0.72015	284.286	0	138.461
ZFP42	FALSE	FALSE	FALSE	FALSE	1.01528	1.01514	0.877159	281.56	0	137.274
METTL20	FALSE	FALSE	FALSE	FALSE	0.61506	1.1763	0.925253	281.677	0	137.238
VEZF1	FALSE	FALSE	FALSE	FALSE	0.525455	0.934877	1.10287	281.014	0	136.839
IGSF10	FALSE	FALSE	FALSE	FALSE	1.28287	1.11506	1.26421	279.615	0	136.692
FKBP11	FALSE	FALSE	FALSE	FALSE	0.866631	0.868002	0.939627	278.223	0	135.527
ANO3	FALSE	FALSE	FALSE	FALSE	0.809919	1.22107	1.27457	277.203	0	135.337
CTGF	FALSE	FALSE	FALSE	FALSE	2.00375	1.06635	0.881902	275.995	0	135.062
AJUBA	FALSE	FALSE	FALSE	FALSE	1.13176	1.33617	1.64708	274.412	0	134.367
CYB5R3	FALSE	FALSE	FALSE	FALSE	1.8358	0.899023	0.858232	274.184	0	133.999
GNG13	FALSE	FALSE	FALSE	FALSE	1.85541	1.23479	0.999905	270.991	0	132.68
GALK1	FALSE	FALSE	FALSE	FALSE	1.26694	0.800382	1.29501	270.503	0	132.085
TPST1	FALSE	FALSE	FALSE	FALSE	1.70859	1.18712	1.38222	268.281	0	131.445
OR4A15	FALSE	FALSE	FALSE	FALSE	2.71434	0.857745	1.66311	266.686	0	131.134
SCRT1	FALSE	FALSE	FALSE	FALSE	0.556784	0.768166	1.25796	269.026	0	130.98
CAPN10	FALSE	FALSE	FALSE	FALSE	0.960354	1.24197	1.04633	266.816	0	130.225
GLYATL1	FALSE	FALSE	FALSE	FALSE	0.974214	1.35414	0.898381	263.855	0	128.765
RASGRF2	FALSE	FALSE	FALSE	FALSE	0.887919	0.948097	1.13468	263.69	0	128.559
ADCY9	FALSE	FALSE	FALSE	FALSE	1.65157	1.21774	1.12238	262.268	0	128.363
HIST1H3B	FALSE	FALSE	FALSE	FALSE	0.877475	0.94487	1.01829	263.161	0	128.236
KLHL21	FALSE	FALSE	FALSE	FALSE	1.14156	1.01678	1.00362	262.25	0	127.948
OR2B2	FALSE	FALSE	FALSE	FALSE	0.713789	1.19371	0.974613	261.506	0	127.446
KCNS3	FALSE	FALSE	FALSE	FALSE	1.77987	1.22857	1.35134	259.52	0	127.197
NGB	FALSE	FALSE	FALSE	FALSE	2.01391	0.921183	1.46067	258.837	0	126.881
HGS	FALSE	FALSE	FALSE	FALSE	3.21295	1.27067	1.8445	256.32	0	126.594
KPRP	FALSE	FALSE	FALSE	FALSE	0.652903	0.736037	0.8555	259.772	0	126.285
TFG	FALSE	FALSE	FALSE	FALSE	0.719781	1.54909	0.901313	258.729	0	126.228
ZNF330	FALSE	FALSE	FALSE	FALSE	0.478072	1.10832	1.16218	257.281	0	125.313
SDF4	FALSE	FALSE	FALSE	FALSE	0.767065	1.03537	1.03636	256.391	0	124.921
ZNF551	FALSE	FALSE	FALSE	FALSE	0.789789	1.17726	1.07668	256.124	0	124.891
OR51A7	FALSE	FALSE	FALSE	FALSE	0.570204	1.00187	0.994789	254.161	0	123.697
CSPG4	FALSE	FALSE	FALSE	FALSE	0.798941	1.4063	1.12629	248.018	0	121.065
LYZL4	FALSE	FALSE	FALSE	FALSE	2.22885	0.827597	0.851926	246.732	0	120.717
ZNF547	FALSE	FALSE	FALSE	FALSE	3.41054	1.07241	1.32113	242.981	0	119.809
SLC6A7	FALSE	FALSE	FALSE	FALSE	0.562268	0.945763	1.08132	245.861	0	119.646
IMPG1	FALSE	FALSE	FALSE	FALSE	1.76691	1.34841	0.939925	243.099	0	119.011
ADCK1	FALSE	FALSE	FALSE	FALSE	0.978981	0.812962	1.3054	243.521	0	118.749
SEMA4C	FALSE	FALSE	FALSE	FALSE	1.99769	1.21538	1.16629	241.319	0	118.299
RNF169	FALSE	FALSE	FALSE	FALSE	1.57262	1.02547	1.23519	241.386	0	118.064
FAM110B	FALSE	FALSE	FALSE	FALSE	1.65627	1.16853	1.15052	241.102	0	117.995
ZNF529	FALSE	FALSE	FALSE	FALSE	1.07842	1.56082	1.15773	240.451	0	117.589
SCGN	FALSE	FALSE	FALSE	FALSE	2.53503	0.933111	1.02796	237.915	0	116.69
ENKD1	FALSE	FALSE	FALSE	FALSE	1.94574	0.948288	1.24032	237.948	0	116.529
STAP1	FALSE	FALSE	FALSE	FALSE	1.5528	1.29821	1.01195	237.931	0	116.388
MYADML2	FALSE	FALSE	FALSE	FALSE	0.613553	0.997908	0.961058	239.138	0	116.347
FAM19A3	FALSE	FALSE	FALSE	FALSE	0.612699	1.07848	0.952871	238.526	0	116.082
LMO1	FALSE	FALSE	FALSE	FALSE	1.86224	1.14793	1.01484	236.402	0	115.719
WDR93	FALSE	FALSE	FALSE	FALSE	1.47948	1.2685	1.08494	233.99	0	114.444
TSC22D1	FALSE	FALSE	FALSE	FALSE	2.66604	1.01605	1.07306	232.051	0	113.947
RTN2	FALSE	FALSE	FALSE	FALSE	2.60901	1.33793	1.35932	228.809	0	112.629
LGALS13	FALSE	FALSE	FALSE	FALSE	0.458534	0.950255	1.30573	229.715	0	111.804
NPFFR2	FALSE	FALSE	FALSE	FALSE	1.32664	0.959894	0.801998	229.031	0	111.653
DISP1	FALSE	FALSE	FALSE	FALSE	0.837633	1.38317	0.786043	227.355	0	110.792
ACO2	FALSE	FALSE	FALSE	FALSE	1.41764	1.76623	1.13538	225.972	0	110.758
RCBTB1	FALSE	FALSE	FALSE	FALSE	0.830908	0.723397	1.35302	226.945	0	110.543
USP2	FALSE	FALSE	FALSE	FALSE	2.51507	1.35245	1.22342	223.511	0	109.931
NRXN3	FALSE	FALSE	FALSE	FALSE	0.419575	1.12099	1.44509	221.982	0	108.152
BBS4	FALSE	FALSE	FALSE	FALSE	0.455114	1.46228	1.33391	220.755	0	107.681
FAM89B	FALSE	FALSE	FALSE	FALSE	2.32286	1.29208	1.23039	219.002	0	107.604
NPNT	FALSE	FALSE	FALSE	FALSE	0.684015	1.45828	1.80759	219.732	0	107.523
SPANXN5	FALSE	FALSE	FALSE	FALSE	0.428807	0.897417	0.879326	221.383	0	107.477
DCBLD2	FALSE	FALSE	FALSE	FALSE	0.967586	1.17294	0.868453	220.296	0	107.338
LDHAL6A	FALSE	FALSE	FALSE	FALSE	0.757344	1.56279	1.29132	219.503	0	107.245
ITSN1	FALSE	FALSE	FALSE	FALSE	1.04869	0.990918	0.708814	218.32	0	106.244
LTB4R	FALSE	FALSE	FALSE	FALSE	0.680987	1.04268	1.5547	217.429	0	106.067
NOX4	FALSE	FALSE	FALSE	FALSE	0.927571	1.31536	0.964352	216.391	0	105.524
AIFM2	FALSE	FALSE	FALSE	FALSE	1.05064	1.47185	0.869791	216.167	0	105.505
ZNF669	FALSE	FALSE	FALSE	FALSE	0.546946	1.0071	1.24212	215.434	0	104.854
BTBD1	FALSE	FALSE	FALSE	FALSE	0.368261	1.49633	0.829124	215.12	0	104.651
GBA2	FALSE	FALSE	FALSE	FALSE	1.12192	1.45293	0.942804	214.183	0	104.595
POC5	FALSE	FALSE	FALSE	FALSE	1.45693	1.69974	1.17696	212.497	0	104.17
LCN10	FALSE	FALSE	FALSE	FALSE	3.14989	0.899927	1.47675	210.942	0	103.992
MEFV	FALSE	FALSE	FALSE	FALSE	4.09425	1.26533	1.07733	209.964	0	103.959
CAMK2N1	FALSE	FALSE	FALSE	FALSE	1.02517	1.2524	0.878638	212.497	0	103.593
CLIC5	FALSE	FALSE	FALSE	FALSE	0.963737	1.48244	1.23119	211.762	0	103.488
UBOX5	FALSE	FALSE	FALSE	FALSE	1.2699	1.14514	1.20805	211.498	0	103.333
DMWD	FALSE	FALSE	FALSE	FALSE	0.755048	1.07191	1.64516	211.293	0	103.158
OR2W1	FALSE	FALSE	FALSE	FALSE	0.874536	0.940075	0.881676	211.733	0	102.994
PPP2R5B	FALSE	FALSE	FALSE	FALSE	3.04111	1.30963	1.303	207.533	0	102.386
FLOT1	FALSE	FALSE	FALSE	FALSE	0.32599	1.37756	0.996526	208.225	0	101.279
HIST1H2AK	FALSE	FALSE	FALSE	FALSE	3.795	1.20113	0.846065	204.733	0	101.108
KRT23	FALSE	FALSE	FALSE	FALSE	1.02005	1.44811	1.21197	206.429	0	100.879
CAPNS1	FALSE	FALSE	FALSE	FALSE	1.13319	1.21821	1.37426	205.558	0	100.475
DMBX1	FALSE	FALSE	FALSE	FALSE	0.823129	0.709655	0.65068	205.23	0	99.5604
SKAP1	FALSE	FALSE	FALSE	FALSE	0.618588	1.18371	1.14819	204.35	0	99.505
NFIB	FALSE	FALSE	FALSE	FALSE	1.36631	1.32701	1.50195	203.051	0	99.4785
A1CF	FALSE	FALSE	FALSE	FALSE	2.73284	1.42394	1.60694	200.589	0	99.0411
FAM118A	FALSE	FALSE	FALSE	FALSE	0.58179	0.998027	1.04338	202.293	0	98.3378
TRAK2	FALSE	FALSE	FALSE	FALSE	2.76408	0.96231	0.883744	198.638	0	97.5216
MID1IP1	FALSE	FALSE	FALSE	FALSE	1.06212	1.26577	1.23612	199.632	0	97.496
CCDC60	FALSE	FALSE	FALSE	FALSE	1.43025	0.884547	1.2142	199.342	0	97.3368
PECAM1	FALSE	FALSE	FALSE	FALSE	1.87769	1.33255	1.45919	197.951	0	97.2143
CD209	FALSE	FALSE	FALSE	FALSE	1.11382	1.18447	1.55405	198.143	0	96.9084
LIMS1	FALSE	FALSE	FALSE	FALSE	0.422815	1.41196	0.993369	198.817	0	96.7371
LRRC19	FALSE	FALSE	FALSE	FALSE	0.907318	1.28318	0.857816	198.569	0	96.7235
SH2B1	FALSE	FALSE	FALSE	FALSE	0.445192	1.53257	1.52976	197.992	0	96.6658
SESN3	FALSE	FALSE	FALSE	FALSE	0.552639	0.985909	1.04362	198.391	0	96.4078
RHOH	FALSE	FALSE	FALSE	FALSE	2.08276	1.10657	1.03636	196.734	0	96.4013
TFAP4	FALSE	FALSE	FALSE	FALSE	4.91333	1.00737	0.910714	193.595	0	96.1406
ANKRD44	FALSE	FALSE	FALSE	FALSE	0.863998	0.997299	1.28166	196.952	0	95.9782
TUBAL3	FALSE	FALSE	FALSE	FALSE	2.83943	1.00974	0.693491	194.739	0	95.5803
ZNF317	FALSE	FALSE	FALSE	FALSE	0.790688	1.16077	0.880833	195.348	0	95.0409
SWSAP1	FALSE	FALSE	FALSE	FALSE	1.7044	1.08379	1.28159	193.488	0	94.7364
NME3	FALSE	FALSE	FALSE	FALSE	1.66864	1.08106	1.2071	193.019	0	94.4516
CITED4	FALSE	FALSE	FALSE	FALSE	0.546306	1.29821	0.962414	193.824	0	94.2825
FUT10	FALSE	FALSE	FALSE	FALSE	0.776275	1.38272	0.862514	193.019	0	93.9938
DPF2	FALSE	FALSE	FALSE	FALSE	2.6277	1.02312	1.04422	190.665	0	93.6609
TRABD	FALSE	FALSE	FALSE	FALSE	0.766783	1.05427	1.19779	192.191	0	93.5874
OR8B8	FALSE	FALSE	FALSE	FALSE	1.22345	1.60775	0.9143	190.441	0	93.0863
VANGL1	FALSE	FALSE	FALSE	FALSE	0.77411	1.33241	0.89342	190.983	0	92.9867
PLCG1	FALSE	FALSE	FALSE	FALSE	0.993526	0.872151	0.99691	190.758	0	92.8093
PAK7	FALSE	FALSE	FALSE	FALSE	0.630973	1.15059	1.08286	190.296	0	92.584
C16orf96	FALSE	FALSE	FALSE	FALSE	2.65903	1.1437	1.15786	188.158	0	92.5636
KNDC1	FALSE	FALSE	FALSE	FALSE	0.8289	0.972325	1.19706	190.032	0	92.5205
TBRG1	FALSE	FALSE	FALSE	FALSE	1.13048	1.0454	1.0068	189.362	0	92.2825
SOGA1	FALSE	FALSE	FALSE	FALSE	0.734615	1.32459	1.17646	189.165	0	92.2121
HIST1H2BG	FALSE	FALSE	FALSE	FALSE	0.657631	1.07959	1.21088	186.586	0	90.8094
CKMT1A	FALSE	FALSE	FALSE	FALSE	1.02887	0.718057	0.738188	186.483	0	90.5322
VGLL4	FALSE	FALSE	FALSE	FALSE	0.675571	0.866289	1.11029	185.503	0	90.1344
FOCAD	FALSE	FALSE	FALSE	FALSE	3.21964	0.940767	0.930998	182.937	0	90.0721
LRRC72	FALSE	FALSE	FALSE	FALSE	0.518379	0.841689	1.1236	185.503	0	90.0519
VIPAS39	FALSE	FALSE	FALSE	FALSE	1.0769	1.2725	1.32201	184.056	0	89.9249
FBXO36	FALSE	FALSE	FALSE	FALSE	0.434823	1.40936	1.19207	183.992	0	89.5828
PLEKHA1	FALSE	FALSE	FALSE	FALSE	1.14656	0.999097	0.830027	183.724	0	89.4221
USP43	FALSE	FALSE	FALSE	FALSE	1.83741	1.06451	1.10195	182.165	0	89.162
ZNF429	FALSE	FALSE	FALSE	FALSE	0.362813	0.713517	1.08092	183.788	0	89.0527
GDPGP1	FALSE	FALSE	FALSE	FALSE	0.911131	0.888541	1.02031	182.278	0	88.6382
SLC12A2	FALSE	FALSE	FALSE	FALSE	0.152164	1.27235	1.12337	181.799	0	88.2703
GATSL3	FALSE	FALSE	FALSE	FALSE	0.949717	1.28506	0.859405	179.01	0	87.1729
PARP2	FALSE	FALSE	FALSE	FALSE	0.868092	1.48155	1.11147	178.465	0	87.0857
ZDHHC1	FALSE	FALSE	FALSE	FALSE	0.368542	0.809549	1.35822	179.259	0	87.0214
SLC10A1	FALSE	FALSE	FALSE	FALSE	1.33807	1.31141	1.42406	177.061	0	86.6979
ANGPT1	FALSE	FALSE	FALSE	FALSE	1.60327	1.10813	1.00452	177.171	0	86.5769
ZNF286B	FALSE	FALSE	FALSE	FALSE	1.77464	1.01386	0.966856	176.926	0	86.4761
ZNF80	FALSE	FALSE	FALSE	FALSE	1.40052	0.978181	1.28111	176.766	0	86.3514
DLGAP1	FALSE	FALSE	FALSE	FALSE	0.991464	1.41121	1.64886	176.289	0	86.3095
CELF2	FALSE	FALSE	FALSE	FALSE	2.13347	1.11758	0.869676	175.935	0	86.1701
TMPRSS7	FALSE	FALSE	FALSE	FALSE	0.907431	1.0859	1.06088	176.987	0	86.163
ABHD3	FALSE	FALSE	FALSE	FALSE	1.32888	1.33498	1.46506	175.558	0	85.9893
TNK1	FALSE	FALSE	FALSE	FALSE	2.26483	0.805134	0.92248	175.485	0	85.8868
GTPBP10	FALSE	FALSE	FALSE	FALSE	1.10664	1.27106	2.22176	173.417	0	85.1718
MURC	FALSE	FALSE	FALSE	FALSE	1.90668	0.9205	0.896024	173.971	0	85.014
CA6	FALSE	FALSE	FALSE	FALSE	1.25143	1.11804	1.18234	173.033	0	84.471
ITIH3	FALSE	FALSE	FALSE	FALSE	1.08932	1.62332	1.25558	171.837	0	84.0898
MYLK2	FALSE	FALSE	FALSE	FALSE	2.47187	1.12348	0.840698	170.769	0	83.7957
TXNDC12	FALSE	FALSE	FALSE	FALSE	1.1634	0.973189	1.11355	171.837	0	83.7384
TNFAIP8L1	FALSE	FALSE	FALSE	FALSE	0.476055	0.779581	1.24008	171.921	0	83.4099
IGF2BP2	FALSE	FALSE	FALSE	FALSE	0.796524	1.07339	1.23417	169.766	0	82.6528
SLC25A10	FALSE	FALSE	FALSE	FALSE	3.5091	1.37474	1.17524	166.618	0	82.5586
ATXN2	FALSE	FALSE	FALSE	FALSE	0.613124	0.920679	1.04459	169.989	0	82.505
OR6K3	FALSE	FALSE	FALSE	FALSE	1.9885	1.74997	1.05078	167.649	0	82.4417
HOGA1	FALSE	FALSE	FALSE	FALSE	1.47768	1.31967	0.928613	168.558	0	82.3661
RASL12	FALSE	FALSE	FALSE	FALSE	0.721084	1.01615	1.01048	168.78	0	81.996
TMEM200C	FALSE	FALSE	FALSE	FALSE	0.656579	0.953081	1.03291	168.792	0	81.9503
HN1L	FALSE	FALSE	FALSE	FALSE	0.378194	1.05484	1.24437	166.283	0	80.7396
MFSD2A	FALSE	FALSE	FALSE	FALSE	1.70565	1.72454	1.35861	164.142	0	80.7249
GPRC5B	FALSE	FALSE	FALSE	FALSE	1.10444	1.05447	0.993141	164.757	0	80.2251
DNAJC22	FALSE	FALSE	FALSE	FALSE	0.69137	1.37349	0.831726	164.837	0	80.1392
COL17A1	FALSE	FALSE	FALSE	FALSE	0.23617	0.677043	1.61164	163.302	0	79.2058
HSFX2	FALSE	FALSE	FALSE	FALSE	1.13438	1.30641	1.07258	161.837	0	78.9727
SEPTIN2	FALSE	FALSE	FALSE	FALSE	1.09468	0.978757	1.48405	160.809	0	78.4907
COQ10A	FALSE	FALSE	FALSE	FALSE	0.734712	0.926177	0.727959	161.154	0	78.0881
CNR2	FALSE	FALSE	FALSE	FALSE	1.75113	1.55622	1.11054	159.112	0	78.0816
KRTAP9-3	FALSE	FALSE	FALSE	FALSE	1.64718	1.00484	1.12617	158.98	0	77.7037
TRIP4	FALSE	FALSE	FALSE	FALSE	2.0275	1.03566	1.13385	158.035	0	77.4462
SMAD5	FALSE	FALSE	FALSE	FALSE	0.601272	0.957892	1.73121	158.342	0	77.1528
MCF2L2	FALSE	FALSE	FALSE	FALSE	1.84916	1.12391	0.843301	157.718	0	77.1046
IFT43	FALSE	FALSE	FALSE	FALSE	0.621071	1.06914	1.43828	158.342	0	77.0735
SFMBT1	FALSE	FALSE	FALSE	FALSE	1.36767	0.926929	0.911718	158.232	0	77.0579
ARVCF	FALSE	FALSE	FALSE	FALSE	2.03538	0.808836	1.49005	156.998	0	77.0058
TTC33	FALSE	FALSE	FALSE	FALSE	1.98846	1.15577	0.954346	156.249	0	76.5238
COX7A1	FALSE	FALSE	FALSE	FALSE	0.85074	1.03895	1.34656	157.041	0	76.4896
PHLDB1	FALSE	FALSE	FALSE	FALSE	1.94874	1.1638	1.17106	155.083	0	76.044
FAM135A	FALSE	FALSE	FALSE	FALSE	2.04514	1.4451	1.26494	154.247	0	75.8655
HRASLS5	FALSE	FALSE	FALSE	FALSE	2.0223	1.39232	1.03941	153.735	0	75.4673
DEFB106A	FALSE	FALSE	FALSE	FALSE	0.652618	1.01678	1.09637	154.944	0	75.2327
TBCEL	FALSE	FALSE	FALSE	FALSE	0.752451	1.57053	1.03349	154.098	0	75.1077
CACNA2D4	FALSE	FALSE	FALSE	FALSE	0.6806	1.18699	1.11142	154.247	0	74.9962
PIK3R3	FALSE	FALSE	FALSE	FALSE	0.712978	0.947022	1.2114	154.162	0	74.9016
CARM1	FALSE	FALSE	FALSE	FALSE	0.592694	1.21601	0.71373	153.863	0	74.5845
ACP6	FALSE	FALSE	FALSE	FALSE	2.00514	1.18898	0.676903	151.041	0	73.8637
CORO7	FALSE	FALSE	FALSE	FALSE	2.14518	1.50138	1.31062	148.921	0	73.3573
MYL6B	FALSE	FALSE	FALSE	FALSE	1.86299	1.07967	0.994412	149.624	0	73.2024
TIMM13	FALSE	FALSE	FALSE	FALSE	0.846886	1.8089	0.869453	149.884	0	73.1278
LRRTM2	FALSE	FALSE	FALSE	FALSE	1.75379	1.22109	1.27392	149.034	0	73.0662
SPG11	FALSE	FALSE	FALSE	FALSE	0.355791	1.25559	1.02487	150.561	0	73.024
SLC39A3	FALSE	FALSE	FALSE	FALSE	0.436333	1.03544	1.13255	150.467	0	72.9624
HMGCL	FALSE	FALSE	FALSE	FALSE	2.41111	1.1731	0.905672	148.58	0	72.9621
PIGP	FALSE	FALSE	FALSE	FALSE	1.77564	1.98251	1.24464	147.738	0	72.801
C16orf90	FALSE	FALSE	FALSE	FALSE	2.67067	1.30161	1.17568	147.564	0	72.7869
TMEM242	FALSE	FALSE	FALSE	FALSE	2.28169	1.36372	1.70434	146.942	0	72.5809
PDE11A	FALSE	FALSE	FALSE	FALSE	2.75337	1.1612	1.46127	146.281	0	72.2703
MADD	FALSE	FALSE	FALSE	FALSE	1.43389	1.53595	1.19983	147.462	0	72.258
SEMA7A	FALSE	FALSE	FALSE	FALSE	0.594414	1.16681	0.971894	147.79	0	71.7151
GAL3ST2	FALSE	FALSE	FALSE	FALSE	0.708024	1.35655	1.1422	147.013	0	71.5669
DENND5B	FALSE	FALSE	FALSE	FALSE	2.6246	0.867196	0.942013	145.281	0	71.3196
ACOX3	FALSE	FALSE	FALSE	FALSE	1.0388	1.22255	0.695099	146.626	0	71.2551
C9orf40	FALSE	FALSE	FALSE	FALSE	1.00909	1.04148	1.3155	146.149	0	71.2222
CCDC88A	FALSE	FALSE	FALSE	FALSE	0.88277	2.05822	1.73679	143.958	0	70.7914
RAD23B	FALSE	FALSE	FALSE	FALSE	2.63975	0.856153	1.05785	144.077	0	70.7893
ERN2	FALSE	FALSE	FALSE	FALSE	1.04208	0.948258	1.25872	145.14	0	70.6708
KLK8	FALSE	FALSE	FALSE	FALSE	0.927931	1.05045	1.60595	144.427	0	70.4862
UBC	FALSE	FALSE	FALSE	FALSE	0.62264	1.21936	1.01007	144.367	0	70.0984
ISY1-RAB43	FALSE	FALSE	FALSE	FALSE	0.386811	0.611507	1.47448	144.628	0	70.0402
MEDAG	FALSE	FALSE	FALSE	FALSE	2.82255	1.04475	0.852907	142.34	0	70.0206
IDNK	FALSE	FALSE	FALSE	FALSE	0.463487	1.06211	1.13023	144.367	0	70.0023
CNP	FALSE	FALSE	FALSE	FALSE	1.01393	1.09706	1.37209	142.993	0	69.7345
LHX6	FALSE	FALSE	FALSE	FALSE	1.02274	0.929367	1.31361	142.716	0	69.4924
C11orf94	FALSE	FALSE	FALSE	FALSE	0.639635	0.823511	1.27276	143.181	0	69.4611
CILP2	FALSE	FALSE	FALSE	FALSE	0.724587	0.897348	1.10762	143.092	0	69.4142
CYP2D6	FALSE	FALSE	FALSE	FALSE	3.20828	0.933383	1.0114	140.264	0	69.2162
TUBA3D	FALSE	FALSE	FALSE	FALSE	1.11426	1.26784	1.03423	141.917	0	69.1751
FHL3	FALSE	FALSE	FALSE	FALSE	2.75433	1.14036	0.946351	139.817	0	68.8449
GZMB	FALSE	FALSE	FALSE	FALSE	0.943917	1.03735	1.91881	140.264	0	68.6029
MLF2	FALSE	FALSE	FALSE	FALSE	1.077	1.3272	1.41092	140.186	0	68.5233
FAM170B	FALSE	FALSE	FALSE	FALSE	1.45019	1.17499	1.01765	140.225	0	68.458
SSX3	FALSE	FALSE	FALSE	FALSE	1.52943	1.23443	1.16177	139.469	0	68.2263
SETD7	FALSE	FALSE	FALSE	FALSE	2.21576	1.01239	1.30835	138.4	0	68.0021
ERF	FALSE	FALSE	FALSE	FALSE	0.483605	0.974759	1.96227	139.305	0	67.8988
TNNI3K	FALSE	FALSE	FALSE	FALSE	1.53998	1.01128	1.35717	138.438	0	67.7135
EXD2	FALSE	FALSE	FALSE	FALSE	0.293717	0.933316	1.15365	139.682	0	67.5743
RCBTB2	FALSE	FALSE	FALSE	FALSE	1.75225	1.09948	1.03142	136.391	0	66.6988
SPSB4	FALSE	FALSE	FALSE	FALSE	0.875913	0.820179	1.1057	137.301	0	66.6153
RNF207	FALSE	FALSE	FALSE	FALSE	3.90683	1.15551	1.39014	133.297	0	66.4422
ASCC2	FALSE	FALSE	FALSE	FALSE	0.834336	0.866811	1.00473	136.949	0	66.3962
KRTAP9-8	FALSE	FALSE	FALSE	FALSE	1.22731	1.12575	0.927353	136.315	0	66.3668
TPSAB1	FALSE	FALSE	FALSE	FALSE	0.594315	1.16469	1.20139	135.843	0	65.9793
ANXA8	FALSE	FALSE	FALSE	FALSE	0.174186	1.60673	0.918709	135.994	0	65.9255
UPK2	FALSE	FALSE	FALSE	FALSE	4.60021	1.16119	1.12003	131.507	0	65.7763
TSC22D2	FALSE	FALSE	FALSE	FALSE	0.409689	0.975147	0.915683	136.032	0	65.7486
SRPK3	FALSE	FALSE	FALSE	FALSE	1.91692	1.03825	1.21025	134.094	0	65.7129
FBN3	FALSE	FALSE	FALSE	FALSE	0.785302	0.766013	1.21773	134.84	0	65.3944
RIMKLA	FALSE	FALSE	FALSE	FALSE	1.44491	0.866577	1.20261	133.426	0	65.0674
GPR107	FALSE	FALSE	FALSE	FALSE	0.367114	1.66153	1.38994	133.426	0	65.0206
SLC22A5	FALSE	FALSE	FALSE	FALSE	0.731221	1.11862	0.923914	133.769	0	64.8727
C6orf99	FALSE	FALSE	FALSE	FALSE	2.28929	0.863202	1.17549	131.772	0	64.656
GJD3	FALSE	FALSE	FALSE	FALSE	2.68775	1.34128	1.02134	130.671	0	64.4709
SLC17A1	FALSE	FALSE	FALSE	FALSE	2.93895	0.81047	0.968894	130.699	0	64.3217
HIAT1	FALSE	FALSE	FALSE	FALSE	1.6126	1.2338	0.949261	130.907	0	63.9722
CIB2	FALSE	FALSE	FALSE	FALSE	1.51416	0.844489	0.997029	131.061	0	63.8324
LRRD1	FALSE	FALSE	FALSE	FALSE	5.35542	0.998171	1.34031	125.967	0	63.4621
CLPB	FALSE	FALSE	FALSE	FALSE	1.18218	1.11609	1.09533	130.264	0	63.4608
KRTAP7-1	FALSE	FALSE	FALSE	FALSE	1.14641	0.958051	1.1018	130.418	0	63.4443
LSM14B	FALSE	FALSE	FALSE	FALSE	0.893457	1.28627	0.89264	129.985	0	63.1667
HRAS	FALSE	FALSE	FALSE	FALSE	0.99564	1.01216	0.953762	129.985	0	63.1125
NUDT2	FALSE	FALSE	FALSE	FALSE	0.655546	1.19154	1.06423	129.679	0	62.9382
TRAPPC6A	FALSE	FALSE	FALSE	FALSE	0.744994	0.810947	1.32779	129.526	0	62.8499
BEAN1	FALSE	FALSE	FALSE	FALSE	2.11038	1.24102	1.05231	127.734	0	62.7167
TOB2	FALSE	FALSE	FALSE	FALSE	0.664177	1.35094	0.891483	129.203	0	62.7031
MS4A6E	FALSE	FALSE	FALSE	FALSE	2.04528	1.43046	0.928652	127.584	0	62.6434
KCNK4	FALSE	FALSE	FALSE	FALSE	2.82745	1.5738	1.20431	125.088	0	62.0099
SHBG	FALSE	FALSE	FALSE	FALSE	0.440099	1.03825	0.892479	128	0	61.8519
DPRX	FALSE	FALSE	FALSE	FALSE	1.53207	0.940836	1.41787	125.557	0	61.4002
LIMS3L	FALSE	FALSE	FALSE	FALSE	2.44257	1.68617	1.26155	123.786	0	61.267
TIFA	FALSE	FALSE	FALSE	FALSE	0.649216	1.08956	0.926524	126.124	0	61.0779
CYP3A7-CYP3A51P	FALSE	FALSE	FALSE	FALSE	1.3333	1.04712	0.937301	125.435	0	61.0601
SFRP2	FALSE	FALSE	FALSE	FALSE	1.19675	1.01231	1.13507	125.27	0	60.9922
KRTAP19-8	FALSE	FALSE	FALSE	FALSE	0.635767	1.30969	1.08579	125.557	0	60.9795
FSHB	FALSE	FALSE	FALSE	FALSE	0.846094	1.29361	0.862945	125.201	0	60.7911
HAS2	FALSE	FALSE	FALSE	FALSE	0.466678	0.90718	1.49974	125.244	0	60.7491
SOX8	FALSE	FALSE	FALSE	FALSE	1.66185	1.25684	1.52104	123.451	0	60.6382
MS4A15	FALSE	FALSE	FALSE	FALSE	2.02694	1.21416	0.867442	123.477	0	60.4887
IL17RC	FALSE	FALSE	FALSE	FALSE	1.0199	1.02547	0.993213	123.914	0	60.179
ASB2	FALSE	FALSE	FALSE	FALSE	2.06008	0.72078	1.38695	122.514	0	60.0462
ZNF135	FALSE	FALSE	FALSE	FALSE	0.644481	1.15448	1.2116	123.537	0	59.9806
KRTAP3-1	FALSE	FALSE	FALSE	FALSE	3.11774	1.16223	0.87787	120.936	0	59.7585
BPIFB1	FALSE	FALSE	FALSE	FALSE	1.89582	1.21088	0.842542	122.132	0	59.7525
MAGEB5	FALSE	FALSE	FALSE	FALSE	0.312212	1.06748	0.960172	123.058	0	59.4181
EIF3J	FALSE	FALSE	FALSE	FALSE	1.25323	1.47078	2.12668	120.159	0	59.2279
HYPM	FALSE	FALSE	FALSE	FALSE	1.61772	0.963909	1.03048	121.381	0	59.2198
FMO1	FALSE	FALSE	FALSE	FALSE	0.408724	0.678636	0.993369	122.879	0	59.2037
ATG4A	FALSE	FALSE	FALSE	FALSE	1.08745	1.18053	1.15739	121.247	0	59.0626
C12orf4	FALSE	FALSE	FALSE	FALSE	2.63792	1.23847	1.09563	119.627	0	59.0269
RAB39A	FALSE	FALSE	FALSE	FALSE	0.837621	0.961076	1.17493	121.381	0	58.9073
SULT1B1	FALSE	FALSE	FALSE	FALSE	0.608218	0.983243	0.812556	121.853	0	58.8596
SLC45A1	FALSE	FALSE	FALSE	FALSE	0.956855	1.09179	0.935569	120.886	0	58.67
SND1	FALSE	FALSE	FALSE	FALSE	3.87447	1.13376	1.38759	117.157	0	58.5149
TBXA2R	FALSE	FALSE	FALSE	FALSE	0.938995	1.08977	1.11979	120.059	0	58.3459
NFYC	FALSE	FALSE	FALSE	FALSE	1.43786	1.1018	0.929592	119.677	0	58.3157
COL4A6	FALSE	FALSE	FALSE	FALSE	2.70776	0.948179	1.02653	117.98	0	58.0791
C5orf45	FALSE	FALSE	FALSE	FALSE	2.45547	1.12443	1.17931	117.311	0	57.7894
AMFR	FALSE	FALSE	FALSE	FALSE	2.70663	1.07612	0.96487	117.108	0	57.6843
MOSPD1	FALSE	FALSE	FALSE	FALSE	3.15601	1.09751	1.31844	116.018	0	57.5539
LMBRD2	FALSE	FALSE	FALSE	FALSE	1.68789	0.890724	1.14274	117.825	0	57.5327
PGAP1	FALSE	FALSE	FALSE	FALSE	0.786495	0.920634	1.49741	118.316	0	57.5201
COBL	FALSE	FALSE	FALSE	FALSE	0.847321	1.15903	0.914852	117.49	0	56.9774
TFB1M	FALSE	FALSE	FALSE	FALSE	1.62448	0.810166	1.38362	116.469	0	56.9164
MAGEH1	FALSE	FALSE	FALSE	FALSE	1.27336	0.864328	1.09344	116.889	0	56.8349
RTTN	FALSE	FALSE	FALSE	FALSE	6.0398	1.03195	1.94683	110.799	0	56.6866
PTGDR	FALSE	FALSE	FALSE	FALSE	2.83805	1.03287	2.06637	113.536	0	56.5179
ABHD12	FALSE	FALSE	FALSE	FALSE	2.3306	1.92823	1.34709	113.788	0	56.4791
SIPA1L2	FALSE	FALSE	FALSE	FALSE	0.624152	1.07154	1.08043	116.364	0	56.355
FNDC9	FALSE	FALSE	FALSE	FALSE	1.06772	1.12401	1.26421	115.568	0	56.2983
DPT	FALSE	FALSE	FALSE	FALSE	0.553732	0.956868	0.80316	116.509	0	56.1998
ULBP2	FALSE	FALSE	FALSE	FALSE	1.34442	1.35097	0.882471	114.818	0	55.9906
OR4K2	FALSE	FALSE	FALSE	FALSE	0.737405	2.05609	1.25489	113.922	0	55.7824
JAG2	FALSE	FALSE	FALSE	FALSE	3.73757	0.968994	1.59673	111.616	0	55.7575
ESRRG	FALSE	FALSE	FALSE	FALSE	1.06778	1.15028	1.09227	113.669	0	55.2976
NPY	FALSE	FALSE	FALSE	FALSE	1.54802	1.19072	1.4184	112.353	0	55.068
RAET1E	FALSE	FALSE	FALSE	FALSE	0.959698	1.09943	1.0472	113.135	0	54.9362
SPESP1	FALSE	FALSE	FALSE	FALSE	2.0484	1.07175	1.12077	111.941	0	54.9074
C22orf34	FALSE	FALSE	FALSE	FALSE	0.94133	1.15625	1.40672	112.548	0	54.8438
PSMD10	FALSE	FALSE	FALSE	FALSE	0.916032	0.912964	1.36212	112.704	0	54.767
WEE1	FALSE	FALSE	FALSE	FALSE	0.491649	1.68409	0.886025	112.743	0	54.7228
S100P	FALSE	FALSE	FALSE	FALSE	0.547242	1.45073	0.98437	112.618	0	54.6228
OR52I1	FALSE	FALSE	FALSE	FALSE	0.563997	1.02775	1.06004	112.626	0	54.4648
MRLN	FALSE	FALSE	FALSE	FALSE	1.77804	1.14758	0.872599	111.338	0	54.3953
OR1D2	FALSE	FALSE	FALSE	FALSE	1.69293	2.21914	0.971004	110.194	0	54.3663
ENTPD1	FALSE	FALSE	FALSE	FALSE	1.48138	1.14403	1.44384	110.845	0	54.2867
FRMD6	FALSE	FALSE	FALSE	FALSE	0.817058	1.30824	1.34101	111.376	0	54.2517
LTB4R2	FALSE	FALSE	FALSE	FALSE	1.02527	1.44735	1.25796	111.091	0	54.2414
ZNF71	FALSE	FALSE	FALSE	FALSE	6.30239	1.09156	1.22912	106.19	0	54.237
OR6N1	FALSE	FALSE	FALSE	FALSE	0.634869	2.25449	0.944542	110.853	0	54.1753
OR2M7	FALSE	FALSE	FALSE	FALSE	1.4526	1.66826	1.40306	110.118	0	54.1532
MT4	FALSE	FALSE	FALSE	FALSE	3.46391	0.819247	1.50694	108.79	0	54.1231
TMED8	FALSE	FALSE	FALSE	FALSE	1.21894	1.02547	1.17956	110.937	0	54.016
CSH2	FALSE	FALSE	FALSE	FALSE	1.02615	1.02726	1.33912	110.945	0	54.0044
TMEM11	FALSE	FALSE	FALSE	FALSE	0.862885	1.58773	1.24262	110.477	0	53.9225
PTBP3	FALSE	FALSE	FALSE	FALSE	2.13258	1.12594	1.0704	109.501	0	53.756
TMEM65	FALSE	FALSE	FALSE	FALSE	0.294533	0.830441	1.33959	111.199	0	53.6746
CCRN4L	FALSE	FALSE	FALSE	FALSE	1.22691	1.46182	1.31058	109.585	0	53.6355
IFT57	FALSE	FALSE	FALSE	FALSE	0.967681	1.26325	1.00388	110.308	0	53.6157
NDUFAF6	FALSE	FALSE	FALSE	FALSE	0.864759	1.02417	1.43016	109.615	0	53.3175
CNEP1R1	FALSE	FALSE	FALSE	FALSE	0.337463	1.49865	0.767517	110.255	0	53.2806
CSK	FALSE	FALSE	FALSE	FALSE	3.13269	1.61193	1.04035	107.01	0	53.2494
NEUROD6	FALSE	FALSE	FALSE	FALSE	0.888467	1.06716	0.853634	109.524	0	53.0233
HPSE2	FALSE	FALSE	FALSE	FALSE	0.728469	1.08238	0.972162	109.175	0	52.8398
SPACA5	FALSE	FALSE	FALSE	FALSE	2.77791	1.02771	1.00462	107.143	0	52.8377
C2orf50	FALSE	FALSE	FALSE	FALSE	0.32493	0.708903	0.986867	109.828	0	52.7862
DKK3	FALSE	FALSE	FALSE	FALSE	1.01784	1.47783	1.31527	107.851	0	52.695
LCTL	FALSE	FALSE	FALSE	FALSE	0.720565	1.56648	0.962061	107.934	0	52.4603
ACSM6	FALSE	FALSE	FALSE	FALSE	1.34595	1.38858	1.02923	107.166	0	52.3364
UQCC2	FALSE	FALSE	FALSE	FALSE	1.12087	0.791351	0.778733	107.814	0	52.1286
CEP126	FALSE	FALSE	FALSE	FALSE	1.73486	1.18101	1.75269	105.808	0	52.1145
XRCC1	FALSE	FALSE	FALSE	FALSE	1.49759	0.661778	1.5106	106.721	0	52.0728
ADGRA2	FALSE	FALSE	FALSE	FALSE	1.96108	1.35441	1.0313	105.844	0	51.975
BDH1	FALSE	FALSE	FALSE	FALSE	2.35888	1.35097	1.31066	104.968	0	51.8756
SUGT1	FALSE	FALSE	FALSE	FALSE	2.38469	0.97376	1.99445	104.597	0	51.857
HS3ST4	FALSE	FALSE	FALSE	FALSE	0.773986	2.15084	0.957764	105.332	0	51.497
TLE3	FALSE	FALSE	FALSE	FALSE	2.35169	1.14983	0.891335	104.474	0	51.3268
CABLES1	FALSE	FALSE	FALSE	FALSE	0.846669	1.14399	1.13553	105.646	0	51.2807
TLR3	FALSE	FALSE	FALSE	FALSE	4.7135	0.994447	1.15205	101.554	0	51.1051
POMZP3	FALSE	FALSE	FALSE	FALSE	3.76487	2.95242	1.77129	99.6156	0	50.9535
JOSD1	FALSE	FALSE	FALSE	FALSE	0.58464	1.25863	0.549538	105.705	0	50.9504
TMF1	FALSE	FALSE	FALSE	FALSE	5.43131	1.11032	0.854505	100.093	0	50.6526
ZNRF3	FALSE	FALSE	FALSE	FALSE	0.514028	1.05953	1.29726	104.583	0	50.6351
RNF180	FALSE	FALSE	FALSE	FALSE	0.766379	1.19554	0.964923	104.467	0	50.6057
SLC5A3	FALSE	FALSE	FALSE	FALSE	0.595953	1.01196	1.0415	104.17	0	50.3248
ZNF286A	FALSE	FALSE	FALSE	FALSE	1.57671	0.798359	0.921854	103.343	0	50.237
IL7R	FALSE	FALSE	FALSE	FALSE	0.281284	1.49135	1.11645	103.601	0	50.1637
RNF146	FALSE	FALSE	FALSE	FALSE	1.07602	1.19485	0.789691	103.343	0	50.1213
C16orf91	FALSE	FALSE	FALSE	FALSE	0.551251	1.6513	1.40663	102.381	0	49.9187
GSTA5	FALSE	FALSE	FALSE	FALSE	0.338306	0.911238	0.989758	103.322	0	49.7088
RHOC	FALSE	FALSE	FALSE	FALSE	0.514445	1.07558	0.835082	102.693	0	49.4922
ZNF837	FALSE	FALSE	FALSE	FALSE	0.775899	0.950336	1.3206	101.991	0	49.4528
PPM1J	FALSE	FALSE	FALSE	FALSE	2.60702	1.23021	0.809257	100.343	0	49.4292
SRM	FALSE	FALSE	FALSE	FALSE	1.14816	1.20787	1.12175	101.483	0	49.4152
PDGFD	FALSE	FALSE	FALSE	FALSE	4.3223	1.26405	1.30159	97.4304	0	49.1006
TSC22D3	FALSE	FALSE	FALSE	FALSE	0.841573	1.49354	0.870629	101.034	0	49.0622
KHDC1L	FALSE	FALSE	FALSE	FALSE	0.99746	1.85675	0.912812	100.267	0	48.9613
LRP12	FALSE	FALSE	FALSE	FALSE	1.33629	1.4047	0.872224	100.336	0	48.92
PABPC3	FALSE	FALSE	FALSE	FALSE	0.700084	0.920003	1.13362	101.125	0	48.8855
HOXD3	FALSE	FALSE	FALSE	FALSE	0.366605	1.12739	1.31058	100.901	0	48.8008
SCGB2A1	FALSE	FALSE	FALSE	FALSE	4.21578	1.06358	1.271	96.8379	0	48.6453
IQCB1	FALSE	FALSE	FALSE	FALSE	0.640562	1.19272	1.18234	99.9545	0	48.4407
OR51G1	FALSE	FALSE	FALSE	FALSE	0.860615	1.65873	0.895615	99.3329	0	48.3319
ERCC8	FALSE	FALSE	FALSE	FALSE	1.1237	1.54216	1.44135	98.5511	0	48.2881
ZNF10	FALSE	FALSE	FALSE	FALSE	0.328804	1.24021	1.03613	99.8368	0	48.1822
ITPA	FALSE	FALSE	FALSE	FALSE	2.26357	0.986603	1.16724	97.8297	0	48.0868
ELSPBP1	FALSE	FALSE	FALSE	FALSE	1.19935	1.19204	1.48281	98.1217	0	47.9638
PCDH18	FALSE	FALSE	FALSE	FALSE	0.601777	1.12316	1.37961	98.722	0	47.881
LOXL2	FALSE	FALSE	FALSE	FALSE	1.08653	1.12107	1.07299	98.3259	0	47.7733
GBAS	FALSE	FALSE	FALSE	FALSE	0.47339	1.13836	0.902676	98.8727	0	47.6659
FCGRT	FALSE	FALSE	FALSE	FALSE	1.24267	1.51002	1.35867	97.127	0	47.5931
TRIM32	FALSE	FALSE	FALSE	FALSE	0.562077	1.11216	1.24075	98.1897	0	47.5277
CHIC1	FALSE	FALSE	FALSE	FALSE	0.900189	0.837575	0.883609	98.4146	0	47.494
MAGEB2	FALSE	FALSE	FALSE	FALSE	0.966177	1.13535	0.749614	98.1829	0	47.4931
RAB22A	FALSE	FALSE	FALSE	FALSE	0.674575	1.38359	1.06415	97.8432	0	47.4595
ACY1	FALSE	FALSE	FALSE	FALSE	0.856711	1.23964	1.50132	97.2347	0	47.3944
ASB14	FALSE	FALSE	FALSE	FALSE	1.38555	1.53777	0.936807	96.9118	0	47.3648
LNX1	FALSE	FALSE	FALSE	FALSE	1.71402	1.28619	1.189	96.5698	0	47.3584
EMG1	FALSE	FALSE	FALSE	FALSE	1.62448	1.07158	1.23531	96.744	0	47.3175
LIN7A	FALSE	FALSE	FALSE	FALSE	0.274675	1.25022	1.02507	97.7212	0	47.1197
SNX4	FALSE	FALSE	FALSE	FALSE	1.36001	1.18028	0.926646	96.7775	0	47.1066
LYSMD4	FALSE	FALSE	FALSE	FALSE	0.332517	0.823991	1.07131	97.7348	0	46.9687
SDHAF1	FALSE	FALSE	FALSE	FALSE	2.88726	1.22845	1.27932	93.9356	0	46.6593
TAT	FALSE	FALSE	FALSE	FALSE	0.652473	0.963587	1.1441	96.5096	0	46.6295
TTC19	FALSE	FALSE	FALSE	FALSE	2.38634	2.52958	0.767362	93.5846	0	46.6287
ARHGAP20	FALSE	FALSE	FALSE	FALSE	0.552574	0.997478	1.2003	96.3158	0	46.5299
MMD2	FALSE	FALSE	FALSE	FALSE	0.934281	1.09984	1.00946	96.0025	0	46.5201
PDDC1	FALSE	FALSE	FALSE	FALSE	0.491956	1.05275	1.06037	96.4093	0	46.5045
AKAP3	FALSE	FALSE	FALSE	FALSE	3.06142	0.9734	1.25288	93.708	0	46.4954
ARFIP1	FALSE	FALSE	FALSE	FALSE	1.46705	1.01137	1.1993	95.2997	0	46.4865
DNAH1	FALSE	FALSE	FALSE	FALSE	1.29618	1.09457	1.00653	95.3261	0	46.3621
SSBP2	FALSE	FALSE	FALSE	FALSE	0.947266	1.45973	1.30382	94.8516	0	46.2833
ZNF385D	FALSE	FALSE	FALSE	FALSE	0.73344	1.44867	1.05467	95.2535	0	46.248
ELK1	FALSE	FALSE	FALSE	FALSE	2.65792	1.0893	0.786921	93.5522	0	46.0503
C8orf58	FALSE	FALSE	FALSE	FALSE	0.76222	1.20981	1.03327	95.049	0	46.0347
MPP3	FALSE	FALSE	FALSE	FALSE	1.09218	1.11646	1.19401	94.6152	0	46.0168
STYXL1	FALSE	FALSE	FALSE	FALSE	2.31546	0.955543	0.809515	93.5522	0	45.8283
HHIPL2	FALSE	FALSE	FALSE	FALSE	0.477708	1.13372	1.09818	94.8845	0	45.8094
SPRR2D	FALSE	FALSE	FALSE	FALSE	0.687742	1.11563	1.00315	94.6939	0	45.7636
TFF1	FALSE	FALSE	FALSE	FALSE	2.23938	1.2505	0.985633	92.9511	0	45.7274
CSNK1G1	FALSE	FALSE	FALSE	FALSE	1.09423	1.03195	0.874761	94.2095	0	45.6216
FIGF	FALSE	FALSE	FALSE	FALSE	0.657923	1.17306	0.863172	94.4972	0	45.6123
ONECUT1	FALSE	FALSE	FALSE	FALSE	1.08527	1.12699	1.20155	93.4939	0	45.4734
ZNF610	FALSE	FALSE	FALSE	FALSE	0.755524	1.327	1.33439	93.1446	0	45.304
SYNJ1	FALSE	FALSE	FALSE	FALSE	2.05366	1.29287	0.924304	92.2771	0	45.2973
PROZ	FALSE	FALSE	FALSE	FALSE	4.28917	1.07157	1.09036	90.0966	0	45.2972
TP53INP1	FALSE	FALSE	FALSE	FALSE	0.736312	1.24029	0.982542	93.5522	0	45.2795
DPP10	FALSE	FALSE	FALSE	FALSE	0.452127	0.89822	0.960729	94.1507	0	45.2552
NOTUM	FALSE	FALSE	FALSE	FALSE	0.83277	2.13036	0.938165	92.5268	0	45.2387
HIST1H2BE	FALSE	FALSE	FALSE	FALSE	0.822975	1.37862	1.10082	92.9575	0	45.1564
TRIM16L	FALSE	FALSE	FALSE	FALSE	0.944199	1.01781	1.0277	92.8738	0	44.9624
RBM5	FALSE	FALSE	FALSE	FALSE	0.93839	1.04395	1.5818	92.2387	0	44.9327
ABHD14B	FALSE	FALSE	FALSE	FALSE	1.09538	1.30587	0.957181	92.3474	0	44.8852
RAP2C	FALSE	FALSE	FALSE	FALSE	1.50336	0.831622	1.04724	92.1684	0	44.8092
CLECL1	FALSE	FALSE	FALSE	FALSE	0.71591	1.4717	1.00082	92.3026	0	44.7801
SH3BP5	FALSE	FALSE	FALSE	FALSE	1.30195	0.98277	1.04106	91.7477	0	44.5757
BMP5	FALSE	FALSE	FALSE	FALSE	3.20384	1.21804	0.981669	88.5487	0	44.0269
KIAA2013	FALSE	FALSE	FALSE	FALSE	3.25081	1.32039	1.02797	88.273	0	43.9877
CASP6	FALSE	FALSE	FALSE	FALSE	0.457581	1.31569	1.11962	90.8365	0	43.9178
GOLIM4	FALSE	FALSE	FALSE	FALSE	1.22278	1.10502	1.19579	89.8969	0	43.7666
STAM	FALSE	FALSE	FALSE	FALSE	1.73856	1.68403	1.51362	88.4077	0	43.7291
STEAP1B	FALSE	FALSE	FALSE	FALSE	1.72177	1.14342	1.01582	89.3069	0	43.6528
STX6	FALSE	FALSE	FALSE	FALSE	0.859381	1.27784	1.01932	90.0216	0	43.648
MARCO	FALSE	FALSE	FALSE	FALSE	0.898257	1.04677	1.17054	90.0404	0	43.6371
ZNF513	FALSE	FALSE	FALSE	FALSE	2.78331	0.964539	1.07209	87.3599	0	43.1594
AK9	FALSE	FALSE	FALSE	FALSE	2.76715	1.36227	0.75748	87.1241	0	43.0768
ZNF440	FALSE	FALSE	FALSE	FALSE	0.780035	1.2162	0.9092	88.9363	0	42.9939
MEIG1	FALSE	FALSE	FALSE	FALSE	0.465644	1.3551	1.58245	88.4138	0	42.9818
RAI14	FALSE	FALSE	FALSE	FALSE	1.27362	1.02754	0.861146	88.5303	0	42.9209
UBXN6	FALSE	FALSE	FALSE	FALSE	0.976254	1.15245	1.49828	87.864	0	42.8222
CD74	FALSE	FALSE	FALSE	FALSE	0.657581	1.19821	1.3077	88.0225	0	42.673
NRXN1	FALSE	FALSE	FALSE	FALSE	0.650775	1.15217	0.970028	88.2363	0	42.5865
GHSR	FALSE	FALSE	FALSE	FALSE	0.693362	1.30945	0.84637	87.9554	0	42.4863
STPG1	FALSE	FALSE	FALSE	FALSE	1.20079	1.23986	0.704128	87.2752	0	42.298
C19orf71	FALSE	FALSE	FALSE	FALSE	3.22455	1.10851	1.00911	85.0064	0	42.2631
GATS	FALSE	FALSE	FALSE	FALSE	1.77912	1.11526	1.31425	86.0081	0	42.1985
KANK2	FALSE	FALSE	FALSE	FALSE	0.619145	0.739668	0.816826	87.6754	0	42.0196
GLB1L3	FALSE	FALSE	FALSE	FALSE	1.29102	0.799744	0.986514	86.7084	0	41.9876
ZIM2	FALSE	FALSE	FALSE	FALSE	0.693621	1.57719	1.13659	86.3725	0	41.9848
SPINK5	FALSE	FALSE	FALSE	FALSE	4.52651	0.850876	1.09552	83.1936	0	41.9292
CCND2	FALSE	FALSE	FALSE	FALSE	1.28536	1.00677	1.20038	86.0558	0	41.8714
GPR101	FALSE	FALSE	FALSE	FALSE	1.39195	1.44599	0.977057	85.6155	0	41.8137
MTMR3	FALSE	FALSE	FALSE	FALSE	1.45528	1.25467	1.14224	85.0477	0	41.554
OSBPL7	FALSE	FALSE	FALSE	FALSE	1.01617	1.62943	1.2146	84.8298	0	41.4513
COMMD8	FALSE	FALSE	FALSE	FALSE	4.51711	1.11853	1.30705	81.6624	0	41.4097
TBC1D24	FALSE	FALSE	FALSE	FALSE	0.246217	1.29412	0.898431	86.0617	0	41.3586
SEMA4B	FALSE	FALSE	FALSE	FALSE	2.19314	1.3199	0.883542	83.935	0	41.2759
KRT13	FALSE	FALSE	FALSE	FALSE	1.87467	0.90886	1.28738	83.633	0	40.9687
ITGAV	FALSE	FALSE	FALSE	FALSE	0.597798	1.99767	0.949222	84.1155	0	40.9473
PHOSPHO2-KLHL23	FALSE	FALSE	FALSE	FALSE	3.56846	1.51456	1.15768	81.3573	0	40.9168
OR4D2	FALSE	FALSE	FALSE	FALSE	1.92393	1.06155	1.10314	83.2743	0	40.8018
TMBIM6	FALSE	FALSE	FALSE	FALSE	2.47942	1.63982	0.72531	82.4301	0	40.7586
SDC1	FALSE	FALSE	FALSE	FALSE	0.847145	1.41652	0.946031	84.0165	0	40.7348
H6PD	FALSE	FALSE	FALSE	FALSE	0.420011	0.870629	1.48315	84.1563	0	40.5899
FBXL8	FALSE	FALSE	FALSE	FALSE	3.51445	0.877207	1.26258	81.1714	0	40.5388
TTC7A	FALSE	FALSE	FALSE	FALSE	1.28794	1.56583	1.24883	82.6991	0	40.5271
BIRC3	FALSE	FALSE	FALSE	FALSE	1.42758	1.23432	1.42293	82.7106	0	40.524
ZNF621	FALSE	FALSE	FALSE	FALSE	2.23272	1.02033	0.874627	82.6132	0	40.4973
SERPINA4	FALSE	FALSE	FALSE	FALSE	1.01023	0.983179	1.36341	82.9517	0	40.2857
IGFL3	FALSE	FALSE	FALSE	FALSE	0.777444	1.19993	1.35527	82.9575	0	40.2767
TAGAP	FALSE	FALSE	FALSE	FALSE	0.50208	0.74699	1.18685	83.8187	0	40.2593
CKB	FALSE	FALSE	FALSE	FALSE	2.74328	0.88192	1.16502	81.4306	0	40.2428
ELF1	FALSE	FALSE	FALSE	FALSE	1.33522	1.15096	0.820048	82.6991	0	40.1373
CHRM3	FALSE	FALSE	FALSE	FALSE	3.42285	1.28947	1.00851	80.2261	0	40.1087
NCOA6	FALSE	FALSE	FALSE	FALSE	1.10485	0.795382	0.979508	83.0553	0	40.1029
BATF	FALSE	FALSE	FALSE	FALSE	1.25102	0.933545	1.42271	82.3102	0	40.0943
ATP1B2	FALSE	FALSE	FALSE	FALSE	1.4413	1.01915	0.820184	82.2532	0	39.9065
CCRL2	FALSE	FALSE	FALSE	FALSE	0.947754	1.06499	1.65988	81.8551	0	39.9035
MAGT1	FALSE	FALSE	FALSE	FALSE	4.59034	1.57028	1.48884	77.7246	0	39.8283
TMEM223	FALSE	FALSE	FALSE	FALSE	1.17294	1.2105	1.12947	81.5662	0	39.684
IGFBP1	FALSE	FALSE	FALSE	FALSE	0.886099	0.815344	1.0066	82.2532	0	39.6263
CLPS	FALSE	FALSE	FALSE	FALSE	1.08065	0.915956	1.19205	81.753	0	39.6167
APOL3	FALSE	FALSE	FALSE	FALSE	0.7829	1.57609	1.21486	81.1939	0	39.5316
PLCZ1	FALSE	FALSE	FALSE	FALSE	1.65564	1.0441	1.01547	80.7561	0	39.3865
ALDH1B1	FALSE	FALSE	FALSE	FALSE	0.94721	1.32742	0.862472	81.2615	0	39.3509
NDUFB10	FALSE	FALSE	FALSE	FALSE	1.58088	1.47185	1.10136	80.2261	0	39.3419
CC2D2A	FALSE	FALSE	FALSE	FALSE	1.05818	1.26013	1.12941	80.3708	0	39.067
MYO5C	FALSE	FALSE	FALSE	FALSE	0.355372	1.06635	0.908948	81.1883	0	38.9204
OR8K5	FALSE	FALSE	FALSE	FALSE	0.947848	1.33246	1.3189	79.4844	0	38.7073
NUP50	FALSE	FALSE	FALSE	FALSE	0.79498	1.65967	0.700487	79.9153	0	38.7008
RCE1	FALSE	FALSE	FALSE	FALSE	1.54266	1.22496	1.3352	78.9135	0	38.6743
CMYA5	FALSE	FALSE	FALSE	FALSE	1.61455	0.992704	1.03893	78.8697	0	38.4294
SOX2	FALSE	FALSE	FALSE	FALSE	0.412882	1.06143	1.23882	79.2863	0	38.1766
ZNF350	FALSE	FALSE	FALSE	FALSE	1.29162	1.15346	1.30989	78.1243	0	38.1178
MAP4K2	FALSE	FALSE	FALSE	FALSE	2.63317	1.12708	1.48813	76.559	0	38.0826
HAP1	FALSE	FALSE	FALSE	FALSE	1.3052	0.66731	1.21451	78.6078	0	38.0765
ADGRF5	FALSE	FALSE	FALSE	FALSE	1.65313	1.2416	0.854167	77.9837	0	38.046
ARPC4-TTLL3	FALSE	FALSE	FALSE	FALSE	0.25026	0.749978	1.35679	79.0065	0	37.8654
BEX4	FALSE	FALSE	FALSE	FALSE	1.05111	0.819786	1.67462	77.7139	0	37.8144
SEC14L1	FALSE	FALSE	FALSE	FALSE	2.67697	1.22532	1.13567	75.8985	0	37.6564
NDUFV1	FALSE	FALSE	FALSE	FALSE	0.565003	0.402567	1.7184	78.1622	0	37.6132
MRPL55	FALSE	FALSE	FALSE	FALSE	1.92454	0.983244	0.987597	76.8834	0	37.5792
MFRP	FALSE	FALSE	FALSE	FALSE	0.490254	1.65452	1.04826	77.5578	0	37.5655
TEKT4	FALSE	FALSE	FALSE	FALSE	0.724968	2.55478	1.11362	76.1304	0	37.4544
CASKIN1	FALSE	FALSE	FALSE	FALSE	0.623314	1.27044	1.03686	77.5578	0	37.4371
HINT3	FALSE	FALSE	FALSE	FALSE	0.551797	0.733302	1.04192	77.881	0	37.2998
LAX1	FALSE	FALSE	FALSE	FALSE	1.08724	0.976265	1.01639	77.0221	0	37.2479
MAPK8	FALSE	FALSE	FALSE	FALSE	8.40938	0.595755	1.15511	69.8942	0	37.2246
SLC18B1	FALSE	FALSE	FALSE	FALSE	1.1232	1.10526	1.37651	76.4264	0	37.2134
FGGY	FALSE	FALSE	FALSE	FALSE	0.70878	1.1894	0.696362	77.0434	0	37.0208
PCDHGA8	FALSE	FALSE	FALSE	FALSE	4.93928	1.3864	1.1697	72.0437	0	36.9724
EBLN2	FALSE	FALSE	FALSE	FALSE	1.54963	0.954728	1.07491	75.8775	0	36.9321
AKAP13	FALSE	FALSE	FALSE	FALSE	0.857269	1.9343	1.21335	75.3952	0	36.9044
N4BP1	FALSE	FALSE	FALSE	FALSE	2.29549	0.788985	1.04274	75.025	0	36.7831
LCOR	FALSE	FALSE	FALSE	FALSE	0.919684	1.13706	0.846153	76.2254	0	36.7714
CORO7-PAM16	FALSE	FALSE	FALSE	FALSE	2.4789	1.18155	1.38296	73.9204	0	36.6908
STAT6	FALSE	FALSE	FALSE	FALSE	0.504103	1.02046	1.10276	76.2465	0	36.6468
DOK3	FALSE	FALSE	FALSE	FALSE	1.33762	1.41243	1.34008	74.7137	0	36.6125
SDF2	FALSE	FALSE	FALSE	FALSE	0.950784	1.10351	0.764845	75.7566	0	36.5009
PGRMC1	FALSE	FALSE	FALSE	FALSE	0.835534	1.35142	1.05022	75.202	0	36.4341
COL4A4	FALSE	FALSE	FALSE	FALSE	1.02405	1.21693	0.9143	75.2125	0	36.3991
CYP3A43	FALSE	FALSE	FALSE	FALSE	2.73322	1.35441	1.19674	73.0139	0	36.3651
GDF11	FALSE	FALSE	FALSE	FALSE	1.34541	0.86197	1.16802	74.6774	0	36.245
VAV2	FALSE	FALSE	FALSE	FALSE	1.649	0.973615	1.47339	73.9306	0	36.2321
CD160	FALSE	FALSE	FALSE	FALSE	2.91885	1.2396	1.34449	72.3941	0	36.1687
SNX5	FALSE	FALSE	FALSE	FALSE	0.731429	1.1032	0.89807	74.5016	0	35.8444
ZNF121	FALSE	FALSE	FALSE	FALSE	0.493869	1.20064	0.76286	74.7292	0	35.821
ANKHD1	FALSE	FALSE	FALSE	FALSE	1.03441	1.22195	1.00146	73.583	0	35.6517
SMARCE1	FALSE	FALSE	FALSE	FALSE	0.975819	0.990007	0.95622	73.7566	0	35.5724
ARPC5	FALSE	FALSE	FALSE	FALSE	0.439276	1.38538	0.683773	74.1102	0	35.543
KCNIP3	FALSE	FALSE	FALSE	FALSE	0.866079	0.903271	1.05042	73.7208	0	35.5048
RBP4	FALSE	FALSE	FALSE	FALSE	2.64268	1.39594	1.98708	70.4926	0	35.4939
RABGAP1L	FALSE	FALSE	FALSE	FALSE	0.685615	1.23396	0.961663	73.583	0	35.4674
CELF1	FALSE	FALSE	FALSE	FALSE	1.30966	1.17904	1.09715	72.7059	0	35.383
UGT1A7	FALSE	FALSE	FALSE	FALSE	1.01036	1.13602	0.771212	73.1355	0	35.2662
OR2G6	FALSE	FALSE	FALSE	FALSE	1.14148	1.08787	1.12646	72.4995	0	35.1694
AGBL5	FALSE	FALSE	FALSE	FALSE	0.260635	2.44579	1.06163	72.0437	0	35.1481
NMT1	FALSE	FALSE	FALSE	FALSE	3.98091	0.953798	0.660285	70.0008	0	35.0424
SOWAHB	FALSE	FALSE	FALSE	FALSE	0.773799	0.977039	1.09562	72.585	0	34.962
SRRM2	FALSE	FALSE	FALSE	FALSE	1.22881	1.55387	2.34356	70.0008	0	34.813
OR2M4	FALSE	FALSE	FALSE	FALSE	1.51872	0.723232	0.999379	71.7347	0	34.7391
NCAM1	FALSE	FALSE	FALSE	FALSE	0.808405	1.27457	1.27675	71.4866	0	34.6755
AP4M1	FALSE	FALSE	FALSE	FALSE	1.7519	1.16	0.848714	71.0124	0	34.6397
OR2J2	FALSE	FALSE	FALSE	FALSE	0.703284	0.929567	0.85959	72.1586	0	34.58
CTSH	FALSE	FALSE	FALSE	FALSE	1.01227	0.804208	0.995502	71.7994	0	34.5606
PBX3	FALSE	FALSE	FALSE	FALSE	0.832003	1.23247	0.961065	71.5262	0	34.5314
C11orf45	FALSE	FALSE	FALSE	FALSE	1.02158	1.12513	1.1055	71.2936	0	34.5285
LCK	FALSE	FALSE	FALSE	FALSE	0.39962	1.33502	0.771389	71.8293	0	34.4254
GFRAL	FALSE	FALSE	FALSE	FALSE	1.39305	1.49004	1.08337	70.3169	0	34.4
SPRR2A	FALSE	FALSE	FALSE	FALSE	1.42874	1.0408	1.19047	70.5953	0	34.3863
ACSBG1	FALSE	FALSE	FALSE	FALSE	1.1274	1.72275	0.927886	70.2974	0	34.2983
APITD1	FALSE	FALSE	FALSE	FALSE	1.7915	1.69658	1.18978	69.32	0	34.2603
FOLR3	FALSE	FALSE	FALSE	FALSE	3.42523	1.15762	0.956067	68.4558	0	34.2587
SGIP1	FALSE	FALSE	FALSE	FALSE	0.659274	1.26366	1.06324	70.7619	0	34.138
PRDM11	FALSE	FALSE	FALSE	FALSE	0.615184	0.982343	1.33423	70.7373	0	34.0994
LDOC1L	FALSE	FALSE	FALSE	FALSE	1.31317	0.959152	1.14678	70.0105	0	33.9822
C2orf76	FALSE	FALSE	FALSE	FALSE	0.809403	1.4278	0.876952	70.1028	0	33.8781
GNA14	FALSE	FALSE	FALSE	FALSE	1.46739	1.12853	0.943506	69.6041	0	33.8421
ARMCX4	FALSE	FALSE	FALSE	FALSE	1.06985	0.799312	0.97414	70.2731	0	33.8288
RCHY1	FALSE	FALSE	FALSE	FALSE	0.915207	0.834301	0.903703	70.3706	0	33.7835
ZFAND1	FALSE	FALSE	FALSE	FALSE	1.6564	1.07673	0.844998	69.32	0	33.722
MYLK4	FALSE	FALSE	FALSE	FALSE	1.56895	1.13563	0.925439	69.2144	0	33.6957
SRSF4	FALSE	FALSE	FALSE	FALSE	1.01404	0.968079	0.905822	69.9426	0	33.689
CAPG	FALSE	FALSE	FALSE	FALSE	1.76574	1.00548	0.969156	69.085	0	33.6864
ZNF679	FALSE	FALSE	FALSE	FALSE	0.635763	1.2687	0.879643	70.0008	0	33.6666
CCDC8	FALSE	FALSE	FALSE	FALSE	1.27219	1.05318	1.30017	68.9797	0	33.5787
PFKFB1	FALSE	FALSE	FALSE	FALSE	0.865695	1.347	1.19776	69.1329	0	33.5484
RDH5	FALSE	FALSE	FALSE	FALSE	1.6465	1.32331	0.7473	68.8126	0	33.5417
HYDIN	FALSE	FALSE	FALSE	FALSE	0.361859	0.869574	0.912376	70.2974	0	33.4984
REG3A	FALSE	FALSE	FALSE	FALSE	0.793554	0.890668	1.19563	69.5607	0	33.498
NDRG2	FALSE	FALSE	FALSE	FALSE	0.626593	1.2769	1.72273	68.7077	0	33.4459
NLGN2	FALSE	FALSE	FALSE	FALSE	0.447544	1.64184	0.982866	69.2144	0	33.4227
NDUFB1	FALSE	FALSE	FALSE	FALSE	0.86422	0.793328	1.59059	68.951	0	33.3799
USP9Y	FALSE	FALSE	FALSE	FALSE	1.68554	1.04235	0.894442	68.4842	0	33.3346
ADCYAP1R1	FALSE	FALSE	FALSE	FALSE	1.59219	1.02764	0.906438	68.2899	0	33.1924
CEP55	FALSE	FALSE	FALSE	FALSE	1.27019	1.15723	0.954409	68.2189	0	33.087
ZNF598	FALSE	FALSE	FALSE	FALSE	1.14221	1.11736	1.05197	68.2615	0	33.0735
CH17-360D5.1	FALSE	FALSE	FALSE	FALSE	0.127264	1.55099	1.47536	68.1291	0	32.9314
SLC12A9	FALSE	FALSE	FALSE	FALSE	0.369514	1.53079	1.16298	68.0678	0	32.8571
VGF	FALSE	FALSE	FALSE	FALSE	1.19494	1.07545	0.838179	67.5273	0	32.6148
TEX26	FALSE	FALSE	FALSE	FALSE	0.307957	1.47286	1.15786	67.5273	0	32.5316
PPP1R3A	FALSE	FALSE	FALSE	FALSE	0.362411	1.09399	1.04624	67.9546	0	32.5273
IMPAD1	FALSE	FALSE	FALSE	FALSE	1.70069	1.16052	1.34665	66.2202	0	32.5131
SCGB1C2	FALSE	FALSE	FALSE	FALSE	0.692324	1.04962	1.14558	67.5273	0	32.5066
RNF25	FALSE	FALSE	FALSE	FALSE	1.12037	1.06472	0.963245	67.2657	0	32.5062
TENM3	FALSE	FALSE	FALSE	FALSE	2.30154	1.23449	1.43828	65.4037	0	32.4885
YIPF3	FALSE	FALSE	FALSE	FALSE	1.6624	0.950797	0.647818	67.0841	0	32.4725
ACSL5	FALSE	FALSE	FALSE	FALSE	1.58565	1.05773	1.33141	66.1377	0	32.3586
MGP	FALSE	FALSE	FALSE	FALSE	1.59426	0.97368	1.02503	66.4271	0	32.3134
GABARAP	FALSE	FALSE	FALSE	FALSE	1.69552	1.48556	0.558415	66.1377	0	32.2434
TIMM8A	FALSE	FALSE	FALSE	FALSE	0.78968	1.25943	1.01836	66.7918	0	32.2347
CCDC160	FALSE	FALSE	FALSE	FALSE	1.97401	1.04453	1.22074	65.5716	0	32.211
TSPEAR	FALSE	FALSE	FALSE	FALSE	1.26249	1.02606	1.22791	66.2891	0	32.2084
RXFP2	FALSE	FALSE	FALSE	FALSE	0.664698	0.851708	1.04422	67.2098	0	32.1912
HNRNPH3	FALSE	FALSE	FALSE	FALSE	0.892479	1.40756	1.40954	66.0598	0	32.1906
KRTAP10-9	FALSE	FALSE	FALSE	FALSE	1.66496	0.967007	1.07104	65.9957	0	32.1561
LECT2	FALSE	FALSE	FALSE	FALSE	1.7059	1.27895	0.795421	65.7628	0	32.0799
KIAA1324	FALSE	FALSE	FALSE	FALSE	2.21883	1.03679	1.19733	65.0691	0	32.0696
LAP3	FALSE	FALSE	FALSE	FALSE	0.673818	1.26694	1.24575	66.3259	0	32.0649
PTPN4	FALSE	FALSE	FALSE	FALSE	2.18646	1.06859	1.18339	64.9114	0	31.9853
ERAL1	FALSE	FALSE	FALSE	FALSE	2.80636	1.51613	1.18233	63.6637	0	31.8966
CCPG1	FALSE	FALSE	FALSE	FALSE	0.54151	1.19559	1.03783	66.3811	0	31.8904
SLC6A11	FALSE	FALSE	FALSE	FALSE	0.551251	1.03752	1.01305	66.4271	0	31.8282
GATAD2B	FALSE	FALSE	FALSE	FALSE	0.466937	1.15021	0.916134	65.9728	0	31.5724
VSTM4	FALSE	FALSE	FALSE	FALSE	1.44981	1.47028	0.871088	64.6554	0	31.5432
IL3	FALSE	FALSE	FALSE	FALSE	0.591459	1.04071	0.902726	65.8267	0	31.5016
PRSS27	FALSE	FALSE	FALSE	FALSE	0.900033	1.13567	0.979551	65.3402	0	31.4986
TNRC6C	FALSE	FALSE	FALSE	FALSE	0.806424	0.92689	1.38908	65.051	0	31.4095
TUBB1	FALSE	FALSE	FALSE	FALSE	1.54989	1.15951	0.922026	64.5346	0	31.4059
OR2C3	FALSE	FALSE	FALSE	FALSE	1.62605	0.784437	1.08015	64.6196	0	31.3786
TCL1B	FALSE	FALSE	FALSE	FALSE	3.04935	1.1687	1.70631	62.112	0	31.3424
C14orf178	FALSE	FALSE	FALSE	FALSE	1.45747	1.30111	1.68351	63.3732	0	31.2342
CALN1	FALSE	FALSE	FALSE	FALSE	0.815864	0.979371	1.17552	64.6644	0	31.1461
PCMTD1	FALSE	FALSE	FALSE	FALSE	1.39482	0.963602	1.08461	64.1154	0	31.1085
SNX20	FALSE	FALSE	FALSE	FALSE	0.790551	0.823077	1.31075	64.548	0	31.0664
HOXB4	FALSE	FALSE	FALSE	FALSE	1.32209	1.16637	1.0072	63.7786	0	30.9694
RAVER1	FALSE	FALSE	FALSE	FALSE	0.579978	0.981368	1.06019	64.5033	0	30.8963
MGAM	FALSE	FALSE	FALSE	FALSE	1.44868	1.00107	0.963363	63.602	0	30.8426
SLCO6A1	FALSE	FALSE	FALSE	FALSE	0.653908	1.03071	2.19117	63.0446	0	30.7962
TMEM246	FALSE	FALSE	FALSE	FALSE	1.42293	1.2919	0.921503	63.2766	0	30.7926
RGS7	FALSE	FALSE	FALSE	FALSE	0.759336	1.05722	1.24911	63.7786	0	30.759
OSMR	FALSE	FALSE	FALSE	FALSE	1.00362	1.05953	1.1993	63.5051	0	30.7214
CYB561	FALSE	FALSE	FALSE	FALSE	0.777869	1.166	1.07795	63.7255	0	30.7115
C11orf68	FALSE	FALSE	FALSE	FALSE	1.28665	0.918073	1.27603	63.2591	0	30.7078
HSD17B7	FALSE	FALSE	FALSE	FALSE	0.536798	1.08094	1.39838	63.4787	0	30.5879
GSAP	FALSE	FALSE	FALSE	FALSE	0.844436	1.39271	1.01147	63.167	0	30.5492
TTC23L	FALSE	FALSE	FALSE	FALSE	2.09188	1.40389	0.720085	62.0647	0	30.483
IL12B	FALSE	FALSE	FALSE	FALSE	1.45787	0.952997	0.846346	62.9965	0	30.4699
NT5M	FALSE	FALSE	FALSE	FALSE	0.732835	1.06291	0.996984	63.3292	0	30.4054
GPR15	FALSE	FALSE	FALSE	FALSE	2.61462	0.981878	1.45884	61.0661	0	30.4052
OR6C1	FALSE	FALSE	FALSE	FALSE	0.960004	1.28469	0.820048	63.0489	0	30.4014
SPOCK3	FALSE	FALSE	FALSE	FALSE	0.96527	1.2339	1.40516	62.505	0	30.3993
IHH	FALSE	FALSE	FALSE	FALSE	0.927571	0.883983	1.48609	62.7829	0	30.3852
SPATA45	FALSE	FALSE	FALSE	FALSE	1.80702	1.09511	0.817624	62.3406	0	30.3753
C8orf31	FALSE	FALSE	FALSE	FALSE	0.517177	1.02205	0.986867	63.5183	0	30.3675
MRGPRE	FALSE	FALSE	FALSE	FALSE	1.17445	1.31427	0.993193	62.5527	0	30.3627
CCDC117	FALSE	FALSE	FALSE	FALSE	1.11009	0.825002	0.937301	63.1276	0	30.3458
LILRA5	FALSE	FALSE	FALSE	FALSE	1.09982	0.94061	1.34281	62.57	0	30.3229
SNAP91	FALSE	FALSE	FALSE	FALSE	1.35861	0.923952	1.27227	62.3622	0	30.3051
TNFRSF13C	FALSE	FALSE	FALSE	FALSE	0.846112	1.03919	1.03988	62.8656	0	30.2434
BAG6	FALSE	FALSE	FALSE	FALSE	1.839	1.47104	1.8536	60.6149	0	30.2373
STKLD1	FALSE	FALSE	FALSE	FALSE	0.390204	1.34774	0.851418	63.1758	0	30.2308
CXCL9	FALSE	FALSE	FALSE	FALSE	1.08905	1.27864	0.924965	62.0905	0	30.0438
ZDHHC20	FALSE	FALSE	FALSE	FALSE	2.33302	0.867755	1.1102	60.5141	0	29.7707
FAM122B	FALSE	FALSE	FALSE	FALSE	2.40377	0.975129	0.952765	60.4219	0	29.7357
TMEM35	FALSE	FALSE	FALSE	FALSE	1.25746	0.773455	0.922141	61.5548	0	29.6154
GPR135	FALSE	FALSE	FALSE	FALSE	1.78559	1.34038	0.878577	60.4973	0	29.6125
STARD3NL	FALSE	FALSE	FALSE	FALSE	1.93871	1.33171	1.14627	60.0253	0	29.5832
IGFALS	FALSE	FALSE	FALSE	FALSE	0.477277	1.04807	0.938648	61.8242	0	29.5079
RNF181	FALSE	FALSE	FALSE	FALSE	3.37526	1.08392	0.809409	58.8553	0	29.4275
FBLN5	FALSE	FALSE	FALSE	FALSE	1.17396	1.23955	1.40543	60.263	0	29.4069
PRRC2B	FALSE	FALSE	FALSE	FALSE	0.709798	1.18221	1.23099	60.8801	0	29.3684
MS4A4A	FALSE	FALSE	FALSE	FALSE	2.22499	0.908407	1.2481	59.458	0	29.2883
POTEF	FALSE	FALSE	FALSE	FALSE	1.57513	0.668621	1.13525	60.2797	0	29.1998
TMEM14A	FALSE	FALSE	FALSE	FALSE	0.752785	0.936328	1.49746	60.3675	0	29.1486
GGT6	FALSE	FALSE	FALSE	FALSE	1.4789	0.994414	2.0209	58.9574	0	29.0984
BNC2	FALSE	FALSE	FALSE	FALSE	2.44715	1.0508	1.07667	58.8553	0	29.0878
ATG9B	FALSE	FALSE	FALSE	FALSE	0.747088	1.14346	0.942651	60.5855	0	29.0823
NOVA2	FALSE	FALSE	FALSE	FALSE	1.82897	1.41136	1.03191	59.0187	0	29.0198
TMEM170A	FALSE	FALSE	FALSE	FALSE	1.97463	1.19389	1.15613	58.6476	0	28.8638
KPNA2	FALSE	FALSE	FALSE	FALSE	1.78618	1.75405	0.610672	58.672	0	28.7907
BAIAP3	FALSE	FALSE	FALSE	FALSE	1.72731	1.16642	1.13387	58.79	0	28.7882
ALOX15	FALSE	FALSE	FALSE	FALSE	2.11492	1.53951	0.818123	58.2627	0	28.7478
LOC100134391	FALSE	FALSE	FALSE	FALSE	1.71355	0.945656	1.02263	59.0228	0	28.7328
RABGAP1	FALSE	FALSE	FALSE	FALSE	1.63298	0.962743	1.09659	58.9982	0	28.7259
C16orf54	FALSE	FALSE	FALSE	FALSE	0.958253	0.915144	1.23784	59.491	0	28.6827
SFMBT2	FALSE	FALSE	FALSE	FALSE	0.568542	0.9202	0.71279	60.2797	0	28.6235
ARHGAP35	FALSE	FALSE	FALSE	FALSE	1.78281	0.78044	1.43548	58.4001	0	28.5832
KIFAP3	FALSE	FALSE	FALSE	FALSE	2.95836	0.845818	1.21514	57.3412	0	28.5644
UGT1A4	FALSE	FALSE	FALSE	FALSE	0.88827	0.967203	1.27675	59.0678	0	28.4859
RNF144A	FALSE	FALSE	FALSE	FALSE	1.42227	1.00856	1.10288	58.6191	0	28.4628
GALNT5	FALSE	FALSE	FALSE	FALSE	1.25083	1.07949	1.0269	58.729	0	28.4301
NUP210	FALSE	FALSE	FALSE	FALSE	1.24519	1.04222	0.953244	58.8267	0	28.4209
DAGLA	FALSE	FALSE	FALSE	FALSE	1.36992	0.96404	1.28379	58.4001	0	28.3967
SLC2A10	FALSE	FALSE	FALSE	FALSE	0.562951	1.20299	1.11231	59.0187	0	28.3375
OR5K2	FALSE	FALSE	FALSE	FALSE	0.577415	1.19859	1.39069	58.672	0	28.309
RAB10	FALSE	FALSE	FALSE	FALSE	0.632606	1.61708	0.984989	58.5866	0	28.3005
PYURF	FALSE	FALSE	FALSE	FALSE	0.442669	0.858161	1.64934	58.8553	0	28.2927
ZNF625	FALSE	FALSE	FALSE	FALSE	0.472963	1.40918	1.05918	58.8553	0	28.2884
IQSEC1	FALSE	FALSE	FALSE	FALSE	0.836345	1.0402	0.841001	59.031	0	28.2649
TRIM34	FALSE	FALSE	FALSE	FALSE	0.956888	0.932891	1.12617	58.672	0	28.2352
F8A3	FALSE	FALSE	FALSE	FALSE	0.564459	1.26663	1.35817	58.4001	0	28.187
MROH2B	FALSE	FALSE	FALSE	FALSE	0.603222	2.10877	1.31772	57.5522	0	28.1833
IRF7	FALSE	FALSE	FALSE	FALSE	1.28894	1.35142	1.21036	57.692	0	28.1642
GNAO1	FALSE	FALSE	FALSE	FALSE	1.17915	1.29104	1.15996	57.9044	0	28.1601
SEMA3F	FALSE	FALSE	FALSE	FALSE	1.07596	1.16347	1.21616	58.0289	0	28.1356
TBX18	FALSE	FALSE	FALSE	FALSE	1.91408	1.19909	0.964352	57.377	0	28.121
CCDC64	FALSE	FALSE	FALSE	FALSE	0.573371	1.39322	0.648496	58.8267	0	28.1148
GSDMD	FALSE	FALSE	FALSE	FALSE	0.752576	1.17863	1.36756	58.1014	0	28.0943
STON1-GTF2A1L	FALSE	FALSE	FALSE	FALSE	1.08046	1.14284	0.891731	58.1941	0	28.0498
NCK2	FALSE	FALSE	FALSE	FALSE	0.339716	1.24886	0.807559	58.839	0	28.0136
PDE4B	FALSE	FALSE	FALSE	FALSE	0.85393	1.27084	1.20937	57.8442	0	27.9858
MAEA	FALSE	FALSE	FALSE	FALSE	1.21768	0.876922	0.900857	58.1457	0	27.9676
HMG20B	FALSE	FALSE	FALSE	FALSE	0.786506	0.942025	0.971538	58.4001	0	27.9476
HOXA3	FALSE	FALSE	FALSE	FALSE	0.481064	1.00082	0.951663	58.6557	0	27.9422
IVL	FALSE	FALSE	FALSE	FALSE	0.682542	1.20787	0.942176	58.1941	0	27.9116
TMEM129	FALSE	FALSE	FALSE	FALSE	1.9808	0.995119	1.11048	56.6655	0	27.7771
UBE2L6	FALSE	FALSE	FALSE	FALSE	1.69802	1.19507	1.20041	56.6577	0	27.7767
TNFRSF25	FALSE	FALSE	FALSE	FALSE	1.2952	1.1638	0.861654	57.3452	0	27.7349
GPR1	FALSE	FALSE	FALSE	FALSE	1.64973	1.30561	1.15816	56.4695	0	27.6944
IGF2BP1	FALSE	FALSE	FALSE	FALSE	0.657057	0.872635	0.820406	58.1175	0	27.6379
VKORC1	FALSE	FALSE	FALSE	FALSE	0.683176	1.15156	1.09326	57.4765	0	27.607
CELSR3	FALSE	FALSE	FALSE	FALSE	0.62302	1.42419	0.874215	57.2618	0	27.4987
MBNL3	FALSE	FALSE	FALSE	FALSE	0.795184	0.947842	1.3532	56.5478	0	27.2349
KLK15	FALSE	FALSE	FALSE	FALSE	1.62533	1.14319	1.38067	55.2805	0	27.1299
INPP5B	FALSE	FALSE	FALSE	FALSE	0.684997	1.46736	1.02269	56.2429	0	27.1242
C15orf32	FALSE	FALSE	FALSE	FALSE	0.975673	0.887581	1.0062	56.4147	0	27.0587
MAGEB6	FALSE	FALSE	FALSE	FALSE	0.283594	0.769722	0.898232	57.2935	0	27.0396
PKP2	FALSE	FALSE	FALSE	FALSE	1.67662	1.12154	1.20047	55.1198	0	26.9776
SOX14	FALSE	FALSE	FALSE	FALSE	0.436	1.11088	1.03671	56.4969	0	26.959
MEI1	FALSE	FALSE	FALSE	FALSE	0.671044	1.66074	0.956507	55.6882	0	26.9081
SGCZ	FALSE	FALSE	FALSE	FALSE	1.65833	1.51472	1.05213	54.5157	0	26.7928
F2RL3	FALSE	FALSE	FALSE	FALSE	1.16288	1.30356	1.1753	54.9672	0	26.7282
HIST1H4K	FALSE	FALSE	FALSE	FALSE	1.54814	0.918429	1.21246	54.8531	0	26.6906
SLC7A3	FALSE	FALSE	FALSE	FALSE	1.35142	0.890786	1.30486	54.9444	0	26.6707
CD1E	FALSE	FALSE	FALSE	FALSE	2.89588	0.678354	1.0372	53.7875	0	26.6254
SUSD1	FALSE	FALSE	FALSE	FALSE	0.83333	1.04457	1.3444	54.9863	0	26.5323
SLC6A19	FALSE	FALSE	FALSE	FALSE	1.2407	0.980026	0.895584	55.0817	0	26.5271
POM121L12	FALSE	FALSE	FALSE	FALSE	1.21296	1.0299	0.98075	54.9406	0	26.5105
C6orf118	FALSE	FALSE	FALSE	FALSE	1.57363	0.834451	1.97264	53.7316	0	26.4852
SREBF1	FALSE	FALSE	FALSE	FALSE	1.99766	1.37812	0.621618	54.1129	0	26.4841
KRTAP27-1	FALSE	FALSE	FALSE	FALSE	1.92506	0.937732	1.00947	54.1992	0	26.4651
NUDT10	FALSE	FALSE	FALSE	FALSE	2.28834	1.11859	1.20401	53.4086	0	26.4397
ATP1B4	FALSE	FALSE	FALSE	FALSE	2.22314	0.943249	0.9967	53.7652	0	26.3951
CYS1	FALSE	FALSE	FALSE	FALSE	1.06843	0.948461	1.37124	54.5233	0	26.3868
LARP1	FALSE	FALSE	FALSE	FALSE	1.33486	1.4214	1.80622	53.3161	0	26.3707
ZNF627	FALSE	FALSE	FALSE	FALSE	0.545942	1.10188	1.07066	54.9749	0	26.2801
ADIPOR1	FALSE	FALSE	FALSE	FALSE	6.07044	1.17619	0.933375	49.474	0	26.2608
GRM7	FALSE	FALSE	FALSE	FALSE	0.826582	1.05624	0.830631	54.8264	0	26.205
OR8K1	FALSE	FALSE	FALSE	FALSE	1.39739	1.24047	0.871088	53.9818	0	26.1809
TNFRSF18	FALSE	FALSE	FALSE	FALSE	3.24923	0.78478	1.53813	51.869	0	26.1566
TRPM6	FALSE	FALSE	FALSE	FALSE	1.42106	0.896832	0.97885	54.0491	0	26.11
C7orf71	FALSE	FALSE	FALSE	FALSE	0.485822	0.837261	0.993193	54.9977	0	26.0944
TRMT11	FALSE	FALSE	FALSE	FALSE	1.05355	0.823888	1.08645	54.3045	0	26.0721
DNASE1	FALSE	FALSE	FALSE	FALSE	2.33513	1.68506	1.56594	51.475	0	25.9706
MLH3	FALSE	FALSE	FALSE	FALSE	0.257135	0.81223	1.76029	54.1617	0	25.9365
MKL2	FALSE	FALSE	FALSE	FALSE	0.924721	1.36002	1.15776	53.3087	0	25.819
TONSL	FALSE	FALSE	FALSE	FALSE	1.2593	1.10088	1.27382	53.0801	0	25.8008
CANX	FALSE	FALSE	FALSE	FALSE	7.2506	1.39058	1.61757	46.1737	0	25.6629
DPY19L2	FALSE	FALSE	FALSE	FALSE	0.943873	1.60361	1.29587	52.5712	0	25.6542
BZW1	FALSE	FALSE	FALSE	FALSE	0.90723	1.44201	1.35818	52.7025	0	25.6519
OXGR1	FALSE	FALSE	FALSE	FALSE	0.859024	1.23736	1.3	52.9368	0	25.6144
BRF2	FALSE	FALSE	FALSE	FALSE	0.450188	1.68908	0.802626	53.3864	0	25.6119
SLC3A1	FALSE	FALSE	FALSE	FALSE	1.20878	1.52919	0.950817	52.6076	0	25.5963
RNF14	FALSE	FALSE	FALSE	FALSE	0.280856	1.33597	0.929006	53.7503	0	25.5962
CCL28	FALSE	FALSE	FALSE	FALSE	0.544087	1.04083	0.867112	53.6312	0	25.492
METTL21B	FALSE	FALSE	FALSE	FALSE	0.916515	0.988838	0.498374	53.6423	0	25.4738
HIBCH	FALSE	FALSE	FALSE	FALSE	0.937244	1.28171	1.19188	52.5712	0	25.4425
OR8G2	FALSE	FALSE	FALSE	FALSE	1.58919	1.26722	1.05064	52.0671	0	25.4386
ZNF169	FALSE	FALSE	FALSE	FALSE	0.332909	1.0979	0.90937	53.4345	0	25.341
RDH10	FALSE	FALSE	FALSE	FALSE	2.06694	0.592612	0.977722	51.9085	0	25.229
TROVE2	FALSE	FALSE	FALSE	FALSE	1.31935	1.19948	0.745903	52.266	0	25.2216
TAS2R30	FALSE	FALSE	FALSE	FALSE	0.416388	1.15082	1.30034	52.6587	0	25.2194
SPRED1	FALSE	FALSE	FALSE	FALSE	1.98486	0.96528	0.848161	51.6895	0	25.2006
HSDL2	FALSE	FALSE	FALSE	FALSE	0.355248	1.15649	1.16443	52.6989	0	25.1454
FBXO39	FALSE	FALSE	FALSE	FALSE	2.71942	1.19616	1.03555	50.3353	0	25.102
CHSY1	FALSE	FALSE	FALSE	FALSE	1.60343	1.15424	0.765174	51.7469	0	25.0938
COL3A1	FALSE	FALSE	FALSE	FALSE	0.436544	1.64689	0.850427	52.2587	0	25.0561
S100A16	FALSE	FALSE	FALSE	FALSE	0.636203	1.46462	1.00352	51.9157	0	24.9717
NAALADL1	FALSE	FALSE	FALSE	FALSE	1.42155	1.16926	0.982289	51.4144	0	24.9557
BRINP2	FALSE	FALSE	FALSE	FALSE	4.53279	0.682135	0.989847	48.7693	0	24.9491
KRTAP12-2	FALSE	FALSE	FALSE	FALSE	0.897	1.16267	1.56694	51.2045	0	24.8792
TCTN2	FALSE	FALSE	FALSE	FALSE	0.65198	1.11857	0.973757	52.0454	0	24.8589
OMD	FALSE	FALSE	FALSE	FALSE	1.2296	0.641949	0.869664	51.7146	0	24.6955
C1orf61	FALSE	FALSE	FALSE	FALSE	1.72328	0.987878	1.04445	50.6995	0	24.6951
RASGEF1A	FALSE	FALSE	FALSE	FALSE	1.81516	0.986432	1.06261	50.4471	0	24.6248
GHR	FALSE	FALSE	FALSE	FALSE	0.931682	0.788777	1.39152	51.162	0	24.6065
CD320	FALSE	FALSE	FALSE	FALSE	1.4912	1.01216	1.18543	50.5381	0	24.5834
SGMS1	FALSE	FALSE	FALSE	FALSE	0.340801	1.28332	1.10869	51.4286	0	24.5514
LMCD1	FALSE	FALSE	FALSE	FALSE	1.37943	0.824185	0.839097	50.9108	0	24.4496
MPL	FALSE	FALSE	FALSE	FALSE	1.12293	0.960957	1.13906	50.6188	0	24.3949
PRSS45	FALSE	FALSE	FALSE	FALSE	3.07077	0.95463	1.33694	48.2983	0	24.3063
ASNA1	FALSE	FALSE	FALSE	FALSE	1.10158	1.3312	0.857554	50.3458	0	24.2943
DMRTA1	FALSE	FALSE	FALSE	FALSE	1.29506	0.780521	1.07764	50.4471	0	24.2768
LAMB1	FALSE	FALSE	FALSE	FALSE	1.01083	0.902276	0.808483	50.8438	0	24.2597
OR9A4	FALSE	FALSE	FALSE	FALSE	1.86484	0.771276	1.18527	49.663	0	24.22
PLCXD3	FALSE	FALSE	FALSE	FALSE	0.919251	0.875713	1.18974	50.4961	0	24.2183
PRM2	FALSE	FALSE	FALSE	FALSE	0.692694	1.11605	1.27182	50.3598	0	24.1984
DHCR24	FALSE	FALSE	FALSE	FALSE	1.10981	0.927899	1.30756	50.0501	0	24.1764
COX6C	FALSE	FALSE	FALSE	FALSE	1.00442	0.725034	1.0583	50.5977	0	24.1716
GAREML	FALSE	FALSE	FALSE	FALSE	2.97193	1.19861	0.976535	48.0146	0	24.062
IFIT2	FALSE	FALSE	FALSE	FALSE	1.90054	1.17166	1.17436	48.7929	0	24.0023
PARP11	FALSE	FALSE	FALSE	FALSE	1.03719	1.26578	1.28379	49.3918	0	23.9724
ZNF468	FALSE	FALSE	FALSE	FALSE	0.826353	1.31626	1.25326	49.553	0	23.9579
IL13RA1	FALSE	FALSE	FALSE	FALSE	2.04316	1.35662	1.02105	48.3318	0	23.8618
PRSS37	FALSE	FALSE	FALSE	FALSE	1.11504	1.03483	0.942909	49.6458	0	23.855
NABP1	FALSE	FALSE	FALSE	FALSE	1.00239	0.921036	1.17986	49.608	0	23.8416
SULT4A1	FALSE	FALSE	FALSE	FALSE	0.955643	0.819258	1.12086	49.6871	0	23.7788
FAM90A1	FALSE	FALSE	FALSE	FALSE	0.77071	1.0433	0.831294	49.9184	0	23.7694
CCP110	FALSE	FALSE	FALSE	FALSE	0.566308	1.38726	0.983101	49.474	0	23.6945
METTL17	FALSE	FALSE	FALSE	FALSE	1.23568	2.43547	1.06719	47.5904	0	23.6544
SH2D4B	FALSE	FALSE	FALSE	FALSE	2.0845	1.20517	1.20825	47.8087	0	23.6435
ZNF557	FALSE	FALSE	FALSE	FALSE	2.31081	1.23994	1.09752	47.5443	0	23.5877
DAP	FALSE	FALSE	FALSE	FALSE	0.231599	1.42592	1.14137	49.3781	0	23.5801
SYT8	FALSE	FALSE	FALSE	FALSE	0.683972	1.01063	1.0225	49.3781	0	23.5401
PREX2	FALSE	FALSE	FALSE	FALSE	1.85264	2.19923	1.02913	46.9776	0	23.5221
UBQLN4	FALSE	FALSE	FALSE	FALSE	0.70647	1.20704	1.14929	48.9895	0	23.5191
DSN1	FALSE	FALSE	FALSE	FALSE	0.746902	1.5696	1.87171	47.812	0	23.4936
POU3F4	FALSE	FALSE	FALSE	FALSE	1.74284	1.05275	1.06808	48.0212	0	23.4371
B3GNT3	FALSE	FALSE	FALSE	FALSE	0.760547	1.38642	0.759604	48.9487	0	23.4227
OR51G2	FALSE	FALSE	FALSE	FALSE	0.257796	0.665523	1.78584	49.1051	0	23.4026
ARTN	FALSE	FALSE	FALSE	FALSE	0.323447	0.968771	1.54836	48.9487	0	23.3904
NDUFA7	FALSE	FALSE	FALSE	FALSE	1.58388	0.870665	1.01007	48.2615	0	23.3594
ARHGAP42	FALSE	FALSE	FALSE	FALSE	1.3448	1.11506	1.08262	48.1779	0	23.3566
WASF3	FALSE	FALSE	FALSE	FALSE	1.63805	1.02231	1.11822	47.8816	0	23.3272
NDUFA3	FALSE	FALSE	FALSE	FALSE	0.478006	0.957928	1.13435	48.7693	0	23.1702
CASQ2	FALSE	FALSE	FALSE	FALSE	1.15601	1.20525	1.06126	47.749	0	23.088
ZBTB10	FALSE	FALSE	FALSE	FALSE	1.75382	0.662614	0.524844	48.1779	0	23.0624
SGK2	FALSE	FALSE	FALSE	FALSE	0.846604	0.926929	0.85987	48.4089	0	23.0247
FAM160A2	FALSE	FALSE	FALSE	FALSE	5.02596	1.50047	0.764914	43.6558	0	22.9781
FBXL5	FALSE	FALSE	FALSE	FALSE	0.456789	1.11833	1.29587	48.0079	0	22.9448
CPEB3	FALSE	FALSE	FALSE	FALSE	0.903878	0.806312	1.08064	48.0412	0	22.9218
TGFB1I1	FALSE	FALSE	FALSE	FALSE	1.20871	1.02529	1.00002	47.5641	0	22.9052
APOL6	FALSE	FALSE	FALSE	FALSE	1.55834	0.754734	1.08451	47.3896	0	22.8999
KIAA1522	FALSE	FALSE	FALSE	FALSE	1.98712	1.20136	0.757732	46.8248	0	22.8919
TMEM14E	FALSE	FALSE	FALSE	FALSE	1.32602	1.1731	1.06217	47.193	0	22.8837
HPX	FALSE	FALSE	FALSE	FALSE	1.17937	1.23768	0.909913	47.4192	0	22.8798
MARCHF7	FALSE	FALSE	FALSE	FALSE	2.75566	1.05937	0.897355	46.0267	0	22.8763
SLC51B	FALSE	FALSE	FALSE	FALSE	0.543669	1.09948	1.1708	47.9248	0	22.8762
PDGFC	FALSE	FALSE	FALSE	FALSE	0.865329	1.20864	0.639768	48.0146	0	22.871
TBC1D3B	FALSE	FALSE	FALSE	FALSE	2.67437	1.04289	1.27575	45.6486	0	22.8286
UBXN2B	FALSE	FALSE	FALSE	FALSE	0.846734	0.981411	1.76608	47.046	0	22.8279
KIAA0355	FALSE	FALSE	FALSE	FALSE	0.33351	0.970143	1.08158	48.228	0	22.8147
GATA3	FALSE	FALSE	FALSE	FALSE	0.997851	1.13753	1.68423	46.7891	0	22.8125
DEFB136	FALSE	FALSE	FALSE	FALSE	1.13797	1.50239	1.4849	46.4788	0	22.8102
EDNRB	FALSE	FALSE	FALSE	FALSE	0.342197	1.0317	1.1296	48.0978	0	22.8089
PNPLA4	FALSE	FALSE	FALSE	FALSE	0.896012	1.36376	1.41181	46.8248	0	22.7575
EAF1	FALSE	FALSE	FALSE	FALSE	1.47446	1.97117	0.545677	46.4788	0	22.7447
AGBL2	FALSE	FALSE	FALSE	FALSE	1.78881	1.01809	1.1606	46.3501	0	22.67
STAMBP	FALSE	FALSE	FALSE	FALSE	0.773262	1.76888	1.0214	46.7307	0	22.6586
NR2F6	FALSE	FALSE	FALSE	FALSE	0.429461	1.29089	1.6789	46.8248	0	22.6242
NRCAM	FALSE	FALSE	FALSE	FALSE	2.93203	1.11328	0.929502	45.2392	0	22.6193
SGTB	FALSE	FALSE	FALSE	FALSE	1.02951	0.735089	0.902632	47.4784	0	22.5859
PRLHR	FALSE	FALSE	FALSE	FALSE	0.634512	1.46462	0.938282	47.108	0	22.5858
SLITRK1	FALSE	FALSE	FALSE	FALSE	1.77881	1.08439	1.08683	46.1705	0	22.5736
BMP3	FALSE	FALSE	FALSE	FALSE	2.48251	1.2406	1.10703	45.1921	0	22.5255
ZNF782	FALSE	FALSE	FALSE	FALSE	1.58055	0.976726	1.16765	46.2153	0	22.4854
MAGEA9B	FALSE	FALSE	FALSE	FALSE	1.35704	1.51051	1.05081	45.8993	0	22.4253
B4GALNT3	FALSE	FALSE	FALSE	FALSE	3.27683	1.39695	1.26882	43.8104	0	22.3937
C10orf35	FALSE	FALSE	FALSE	FALSE	0.90374	1.01648	0.80057	46.9906	0	22.3733
HPS3	FALSE	FALSE	FALSE	FALSE	0.578661	1.6727	1.53915	45.8421	0	22.3347
HMX2	FALSE	FALSE	FALSE	FALSE	1.22632	0.964278	1.40672	45.8452	0	22.2418
LYPD1	FALSE	FALSE	FALSE	FALSE	0.613825	1.10524	1.07301	46.5271	0	22.1814
ZNF83	FALSE	FALSE	FALSE	FALSE	0.711182	0.971318	1.51172	46.0906	0	22.1645
FAM214B	FALSE	FALSE	FALSE	FALSE	0.962377	0.62815	0.613166	47.046	0	22.1473
CLLU1	FALSE	FALSE	FALSE	FALSE	1.29694	0.863615	0.944897	46.1066	0	22.1289
CBWD5	FALSE	FALSE	FALSE	FALSE	1.8816	2.29231	0.785134	44.1824	0	22.0944
NRBP1	FALSE	FALSE	FALSE	FALSE	0.474507	1.23788	0.869453	46.4788	0	22.0548
MYNN	FALSE	FALSE	FALSE	FALSE	0.948137	1.17288	1.04981	45.8611	0	22.0408
LRRC4C	FALSE	FALSE	FALSE	FALSE	0.396502	1.04469	1.10097	46.453	0	22.0228
CXXC1	FALSE	FALSE	FALSE	FALSE	1.16695	1.027	1.17669	45.6233	0	22.0222
ACSL3	FALSE	FALSE	FALSE	FALSE	1.04437	1.0317	1.69424	45.1295	0	21.9761
NXPH4	FALSE	FALSE	FALSE	FALSE	1.48959	1.16613	1.43584	44.793	0	21.9686
TENM1	FALSE	FALSE	FALSE	FALSE	0.967722	1.01273	1.22474	45.6645	0	21.9613
PRRG2	FALSE	FALSE	FALSE	FALSE	0.956794	1.21668	1.38441	45.2768	0	21.9442
FAM222B	FALSE	FALSE	FALSE	FALSE	1.08953	1.00613	1.3807	45.1921	0	21.8629
ALDOB	FALSE	FALSE	FALSE	FALSE	1.36984	1.63587	1.30715	44.2192	0	21.7961
RNF38	FALSE	FALSE	FALSE	FALSE	3.70841	0.811645	0.832499	43.1773	0	21.795
MSRB3	FALSE	FALSE	FALSE	FALSE	0.724185	0.991201	1.46749	45.2956	0	21.7699
SULF2	FALSE	FALSE	FALSE	FALSE	0.853167	1.39559	1.27167	44.9142	0	21.7484
DCUN1D2	FALSE	FALSE	FALSE	FALSE	1.18375	0.829601	1.15005	45.2674	0	21.7465
TSKU	FALSE	FALSE	FALSE	FALSE	1.15335	1.68498	1.26185	44.2928	0	21.728
TLE1	FALSE	FALSE	FALSE	FALSE	1.15938	1.07214	1.0858	45.0701	0	21.7253
CERS6	FALSE	FALSE	FALSE	FALSE	0.809981	0.880174	0.927372	45.769	0	21.7249
ZNF43	FALSE	FALSE	FALSE	FALSE	0.907142	1.08636	1.39598	44.9547	0	21.7041
ATP6V0A2	FALSE	FALSE	FALSE	FALSE	1.63227	1.673	0.63103	44.0662	0	21.5369
B4GALNT2	FALSE	FALSE	FALSE	FALSE	1.8244	0.923837	0.9092	44.2406	0	21.4858
GPR173	FALSE	FALSE	FALSE	FALSE	0.900283	1.41047	1.27211	44.2222	0	21.4403
BCAS1	FALSE	FALSE	FALSE	FALSE	0.52209	1.34147	1.68451	44.2406	0	21.4323
C10orf113	FALSE	FALSE	FALSE	FALSE	1.49097	1.09135	0.89482	44.1487	0	21.3526
MTHFD1L	FALSE	FALSE	FALSE	FALSE	1.33931	0.877207	1.0793	44.2192	0	21.2983
FAM189A1	FALSE	FALSE	FALSE	FALSE	0.780554	1.47612	1.12753	44.0967	0	21.2816
PGM2	FALSE	FALSE	FALSE	FALSE	7.00896	0.889447	1.46267	38.0757	0	21.26
TMEM91	FALSE	FALSE	FALSE	FALSE	2.84929	1.48058	1.6013	41.4414	0	21.2286
UQCC1	FALSE	FALSE	FALSE	FALSE	0.92337	0.994762	1.15027	44.2897	0	21.2215
FRMD8	FALSE	FALSE	FALSE	FALSE	1.16332	0.907047	1.00565	44.2314	0	21.1967
MAGEA3	FALSE	FALSE	FALSE	FALSE	1.17662	1.00932	1.13442	43.8833	0	21.1459
HAS3	FALSE	FALSE	FALSE	FALSE	1.95223	0.903934	0.967324	43.0965	0	21.0071
ADAM15	FALSE	FALSE	FALSE	FALSE	0.748986	1.15337	0.9729	44.0326	0	21.0011
FAM118B	FALSE	FALSE	FALSE	FALSE	1.2927	1.31003	1.09266	43.0965	0	20.9444
EEF2KMT	FALSE	FALSE	FALSE	FALSE	0.949358	1.20499	2.2708	42.1044	0	20.816
UBE2U	FALSE	FALSE	FALSE	FALSE	0.910007	1.25319	1.12042	43.1773	0	20.7824
PTCHD3	FALSE	FALSE	FALSE	FALSE	2.14087	0.88203	1.4114	41.95	0	20.7449
MRPL34	FALSE	FALSE	FALSE	FALSE	0.221181	1.0565	0.81223	44.2192	0	20.7081
SMIM22	FALSE	FALSE	FALSE	FALSE	1.39031	0.822216	1.30705	42.7692	0	20.6981
SHC3	FALSE	FALSE	FALSE	FALSE	1.60013	1.05985	1.04298	42.5799	0	20.6952
IL17A	FALSE	FALSE	FALSE	FALSE	1.92371	1.24172	0.9228	42.1307	0	20.6639
ZNF174	FALSE	FALSE	FALSE	FALSE	2.95283	0.983773	1.41296	40.8595	0	20.6591
KCNK5	FALSE	FALSE	FALSE	FALSE	1.01546	0.859459	1.08454	43.1892	0	20.6296
LOC101929372	FALSE	FALSE	FALSE	FALSE	1.33394	1.14	1.20506	42.4532	0	20.6215
NDUFB4	FALSE	FALSE	FALSE	FALSE	0.339551	0.940495	2.38419	42.4532	0	20.6143
PIEZO2	FALSE	FALSE	FALSE	FALSE	0.561847	1.34157	0.961537	43.2492	0	20.6126
ACOT9	FALSE	FALSE	FALSE	FALSE	1.50978	1.26749	1.4679	41.6891	0	20.5246
PRICKLE2	FALSE	FALSE	FALSE	FALSE	2.3395	0.899871	0.993339	41.5824	0	20.4663
MAPK12	FALSE	FALSE	FALSE	FALSE	1.69254	0.886007	1.03601	42.1044	0	20.4193
JMY	FALSE	FALSE	FALSE	FALSE	0.954151	1.26067	1.06929	42.2975	0	20.352
ICAM4	FALSE	FALSE	FALSE	FALSE	0.958945	1.05205	1.03568	42.4885	0	20.3293
TSSC4	FALSE	FALSE	FALSE	FALSE	1.76634	1.18115	0.882159	41.6689	0	20.3114
FMR1NB	FALSE	FALSE	FALSE	FALSE	1.6204	1.11035	1.07022	41.6227	0	20.2747
TTYH2	FALSE	FALSE	FALSE	FALSE	1.70839	1.3046	1.16426	41.1409	0	20.223
B3GNT5	FALSE	FALSE	FALSE	FALSE	0.502881	0.775399	0.934858	42.9385	0	20.1416
TMEM259	FALSE	FALSE	FALSE	FALSE	1.37326	1.49246	1.03115	41.1865	0	20.1082
UGT2B17	FALSE	FALSE	FALSE	FALSE	0.862179	0.678077	1.29393	42.1541	0	20.0616
LSM10	FALSE	FALSE	FALSE	FALSE	2.27947	1.65951	1.70855	39.2304	0	20.0076
EZR	FALSE	FALSE	FALSE	FALSE	0.803088	0.989696	1.72462	41.341	0	19.998
CALCB	FALSE	FALSE	FALSE	FALSE	1.06445	1.31202	0.9689	41.4127	0	19.9489
PTK2B	FALSE	FALSE	FALSE	FALSE	0.575321	0.955105	1.02717	41.9995	0	19.8506
HEG1	FALSE	FALSE	FALSE	FALSE	3.12185	1.13623	1.0277	39.0811	0	19.7575
FRMPD3	FALSE	FALSE	FALSE	FALSE	2.27647	1.98647	1.00406	39.0811	0	19.7483
RCAN3	FALSE	FALSE	FALSE	FALSE	2.29501	1.13863	1.50031	39.2304	0	19.6583
LMX1B	FALSE	FALSE	FALSE	FALSE	3.18855	0.928028	0.781756	39.2304	0	19.6409
PQLC2L	FALSE	FALSE	FALSE	FALSE	0.739504	1.25513	1.12716	40.9957	0	19.6354
ATP11C	FALSE	FALSE	FALSE	FALSE	0.782271	1.09933	0.879844	41.2951	0	19.6056
ADIRF	FALSE	FALSE	FALSE	FALSE	0.345151	1.04162	1.32881	41.2951	0	19.5831
NSUN3	FALSE	FALSE	FALSE	FALSE	0.798819	1.08797	1.22491	40.8708	0	19.5694
SEPN1	FALSE	FALSE	FALSE	FALSE	1.27915	0.941568	0.879643	40.8793	0	19.568
PCDHA6	FALSE	FALSE	FALSE	FALSE	0.514314	0.975297	0.987293	41.4931	0	19.5632
CNIH2	FALSE	FALSE	FALSE	FALSE	1.23278	1.22617	0.997186	40.4425	0	19.5283
PLA2G2A	FALSE	FALSE	FALSE	FALSE	0.92996	1.39682	0.920373	40.5857	0	19.4961
NEURL4	FALSE	FALSE	FALSE	FALSE	0.786081	1.21936	0.953071	40.8369	0	19.4777
HLA-DRA	FALSE	FALSE	FALSE	FALSE	0.198169	0.978465	1.01494	41.591	0	19.4715
NKAIN2	FALSE	FALSE	FALSE	FALSE	0.691269	1.57297	1.08649	40.2719	0	19.3932
SYNJ2	FALSE	FALSE	FALSE	FALSE	1.58044	1.00853	0.880229	40.0853	0	19.3598
DLGAP3	FALSE	FALSE	FALSE	FALSE	0.692094	1.44151	1.45595	39.9244	0	19.34
MED12L	FALSE	FALSE	FALSE	FALSE	1.38259	0.804754	1.32026	39.9743	0	19.3243
PRSS41	FALSE	FALSE	FALSE	FALSE	0.949065	0.949141	1.0793	40.4173	0	19.2817
SYT9	FALSE	FALSE	FALSE	FALSE	0.287414	1.40809	1.2354	40.4145	0	19.2575
MCHR2	FALSE	FALSE	FALSE	FALSE	1.24634	0.952063	1.20085	39.8443	0	19.2076
DOCK5	FALSE	FALSE	FALSE	FALSE	1.90641	2.32157	1.18233	37.818	0	19.2002
SPATA8	FALSE	FALSE	FALSE	FALSE	0.607093	1.1702	0.87364	40.5716	0	19.1974
AHSP	FALSE	FALSE	FALSE	FALSE	2.30202	1.03265	1.15173	38.447	0	19.0559
KCNQ4	FALSE	FALSE	FALSE	FALSE	0.585183	1.03238	1.09003	40.2105	0	19.0484
CLMN	FALSE	FALSE	FALSE	FALSE	1.14597	1.20006	0.924368	39.6322	0	19.0408
TMEFF1	FALSE	FALSE	FALSE	FALSE	1.63925	1.23979	0.778814	39.2304	0	19.0338
FBXL16	FALSE	FALSE	FALSE	FALSE	1.58875	1.27536	1.04739	38.9351	0	19.0134
ATRAID	FALSE	FALSE	FALSE	FALSE	1.18352	1.22947	1.18531	39.2304	0	19.0046
RBFOX3	FALSE	FALSE	FALSE	FALSE	2.30649	1.13221	1.03519	38.3432	0	18.9989
FUNDC1	FALSE	FALSE	FALSE	FALSE	0.921847	1.10546	0.999682	39.7615	0	18.9849
OST4	FALSE	FALSE	FALSE	FALSE	0.858072	1.55378	1.15291	39.1462	0	18.947
PEX7	FALSE	FALSE	FALSE	FALSE	0.335016	1.38102	1.35861	39.6157	0	18.9369
C11orf65	FALSE	FALSE	FALSE	FALSE	1.92592	1.20293	1.01113	38.4763	0	18.9007
TNPO3	FALSE	FALSE	FALSE	FALSE	1.68339	2.88086	1.57792	36.4614	0	18.8944
MYRIP	FALSE	FALSE	FALSE	FALSE	0.400036	0.697077	1.37358	40.1047	0	18.8806
CCDC174	FALSE	FALSE	FALSE	FALSE	0.884939	1.11546	1.22686	39.3093	0	18.8616
C5orf67	FALSE	FALSE	FALSE	FALSE	0.814237	1.07588	0.94783	39.6322	0	18.8291
TREML4	FALSE	FALSE	FALSE	FALSE	1.87151	1.15304	1.21904	37.944	0	18.6908
MRPL30	FALSE	FALSE	FALSE	FALSE	0.698668	1.22657	1.02974	39.2304	0	18.6897
HBB	FALSE	FALSE	FALSE	FALSE	0.337299	1.16499	1.3214	39.3584	0	18.6881
LAMP1	FALSE	FALSE	FALSE	FALSE	0.820452	1.31881	0.961072	39.0459	0	18.6706
FCER2	FALSE	FALSE	FALSE	FALSE	0.918665	1.4068	0.90857	38.9027	0	18.666
TMEM158	FALSE	FALSE	FALSE	FALSE	2.36051	1.17339	1.04526	37.4476	0	18.6121
CRNN	FALSE	FALSE	FALSE	FALSE	0.324907	0.902932	1.31225	39.3857	0	18.5627
MINOS1	FALSE	FALSE	FALSE	FALSE	1.12703	1.75898	1.05148	37.9046	0	18.5217
AREL1	FALSE	FALSE	FALSE	FALSE	1.34916	1.36931	1.38358	37.7289	0	18.5163
ADI1	FALSE	FALSE	FALSE	FALSE	0.633747	1.15231	1.03818	38.9702	0	18.4984
CIT	FALSE	FALSE	FALSE	FALSE	0.512722	1.32385	1.29769	38.4817	0	18.411
LGALS2	FALSE	FALSE	FALSE	FALSE	1.50575	1.81626	1.01722	37.2689	0	18.4072
GAGE2A	FALSE	FALSE	FALSE	FALSE	1.13829	0.868291	1.11955	38.4204	0	18.377
GCSAML	FALSE	FALSE	FALSE	FALSE	1.33684	0.88225	1.10869	38.2106	0	18.3731
DECR2	FALSE	FALSE	FALSE	FALSE	2.09377	1.348	1.50168	36.5652	0	18.3585
TRAPPC10	FALSE	FALSE	FALSE	FALSE	0.399481	0.944493	1.1259	38.9621	0	18.321
LRP2	FALSE	FALSE	FALSE	FALSE	2.16085	0.707779	1.08564	37.4631	0	18.3139
SLC13A2	FALSE	FALSE	FALSE	FALSE	4.77665	1.39605	1.43643	33.7637	0	18.292
LDLRAD4	FALSE	FALSE	FALSE	FALSE	1.03891	1.30529	1.04606	37.9729	0	18.2873
CALHM1	FALSE	FALSE	FALSE	FALSE	1.3221	0.839074	0.855767	38.3167	0	18.2728
ADD3	FALSE	FALSE	FALSE	FALSE	4.53782	1.21315	1.12016	34.4612	0	18.2722
IDH1	FALSE	FALSE	FALSE	FALSE	2.84573	0.898979	0.88715	36.6617	0	18.2532
PACRG	FALSE	FALSE	FALSE	FALSE	0.742406	1.21303	0.961021	38.2583	0	18.1951
CCDC124	FALSE	FALSE	FALSE	FALSE	4.03873	1.37673	1.0959	34.6504	0	18.1887
CLDN6	FALSE	FALSE	FALSE	FALSE	0.331527	1.70365	1.14388	37.9046	0	18.1505
ATP2A3	FALSE	FALSE	FALSE	FALSE	0.609868	0.881144	1.32602	38.2106	0	18.1231
EGLN3	FALSE	FALSE	FALSE	FALSE	3.63965	1.14238	1.05623	35.1512	0	18.1044
IGFBP4	FALSE	FALSE	FALSE	FALSE	1.0474	1.5773	1.55385	36.7609	0	18.0799
PMFBP1	FALSE	FALSE	FALSE	FALSE	1.44945	1.04466	1.16516	37.2689	0	18.0744
KRTAP10-11	FALSE	FALSE	FALSE	FALSE	1.39361	1.01262	1.36298	37.1477	0	18.0689
CCR2	FALSE	FALSE	FALSE	FALSE	0.564193	1.18628	0.950817	38.2106	0	18.0664
GPR55	FALSE	FALSE	FALSE	FALSE	2.54647	1.05403	1.15846	36.1344	0	18.0574
ZNF703	FALSE	FALSE	FALSE	FALSE	0.65355	1.77894	1.15068	37.2689	0	18.0372
TCTE1	FALSE	FALSE	FALSE	FALSE	1.35648	1.21176	0.978163	37.287	0	18.028
PNMA5	FALSE	FALSE	FALSE	FALSE	0.706103	1.21522	1.12922	37.7682	0	18.0208
CCDC185	FALSE	FALSE	FALSE	FALSE	2.04344	1.01488	1.26192	36.4614	0	18.0027
DCAF16	FALSE	FALSE	FALSE	FALSE	1.46554	1.7493	1.16018	36.3933	0	17.9962
ADGRL1	FALSE	FALSE	FALSE	FALSE	1.37251	0.914446	1.19268	37.1528	0	17.9297
APRT	FALSE	FALSE	FALSE	FALSE	0.834475	1.25787	1.13836	37.2327	0	17.8469
ILDR2	FALSE	FALSE	FALSE	FALSE	0.938659	1.12251	1.40014	36.9858	0	17.839
ALDH4A1	FALSE	FALSE	FALSE	FALSE	1.95439	1.12138	0.951136	36.2422	0	17.7518
MOGAT3	FALSE	FALSE	FALSE	FALSE	0.365008	1.47617	1.05255	37.3646	0	17.7465
ZSCAN30	FALSE	FALSE	FALSE	FALSE	1.88518	1.1657	1.05387	36.0968	0	17.7188
RARRES1	FALSE	FALSE	FALSE	FALSE	1.28891	1.02584	0.805491	37.0269	0	17.6921
VWA8	FALSE	FALSE	FALSE	FALSE	0.502885	0.962071	1.16831	37.4709	0	17.6711
ZBTB48	FALSE	FALSE	FALSE	FALSE	1.48573	1.08055	0.939925	36.4741	0	17.6105
CDH20	FALSE	FALSE	FALSE	FALSE	1.5154	0.93853	1.00824	36.358	0	17.5321
SIGLEC11	FALSE	FALSE	FALSE	FALSE	0.882073	1.35032	1.29467	36.2422	0	17.5072
TBC1D22B	FALSE	FALSE	FALSE	FALSE	0.812973	1.20296	1.3691	36.3555	0	17.4931
SCARB2	FALSE	FALSE	FALSE	FALSE	0.626332	1.34697	1.62116	36.0968	0	17.469
CCDC7	FALSE	FALSE	FALSE	FALSE	1.61604	1.14487	1.46987	35.4497	0	17.4637
TUBA3C	FALSE	FALSE	FALSE	FALSE	2.93162	1.026	0.835534	34.8045	0	17.4232
OR2T4	FALSE	FALSE	FALSE	FALSE	1.99482	1.08715	1.02859	35.4472	0	17.4037
FOXB1	FALSE	FALSE	FALSE	FALSE	1.47151	0.909856	0.906639	36.2422	0	17.3902
NLRP7	FALSE	FALSE	FALSE	FALSE	1.63779	0.934059	1.38119	35.5727	0	17.388
ZSWIM7	FALSE	FALSE	FALSE	FALSE	1.19978	1.37131	1.08516	35.8475	0	17.3772
ZBED5	FALSE	FALSE	FALSE	FALSE	1.40894	1.01669	1.51505	35.403	0	17.2989
ANKRD6	FALSE	FALSE	FALSE	FALSE	3.68432	1.1725	1.24229	33.2389	0	17.2961
TMEM186	FALSE	FALSE	FALSE	FALSE	0.975948	1.59319	1.30556	35.4472	0	17.2882
DEFB4A	FALSE	FALSE	FALSE	FALSE	1.5491	0.965981	1.72746	35.049	0	17.2733
ZFP28	FALSE	FALSE	FALSE	FALSE	6.39347	1.8119	1.06324	29.9856	0	17.2551
C8orf59	FALSE	FALSE	FALSE	FALSE	1.50671	1.1423	0.939101	35.4472	0	17.1479
NUDT11	FALSE	FALSE	FALSE	FALSE	1.72857	1.21763	1.2158	34.8648	0	17.1438
MC2R	FALSE	FALSE	FALSE	FALSE	0.815999	1.00213	1.69556	35.403	0	17.0899
COL9A3	FALSE	FALSE	FALSE	FALSE	1.32781	1.38286	0.872502	35.139	0	16.9947
LRP1B	FALSE	FALSE	FALSE	FALSE	1.16468	1.20272	0.993147	35.2536	0	16.9418
LRRC28	FALSE	FALSE	FALSE	FALSE	0.772346	0.948528	1.08239	35.7953	0	16.9342
FTH1P18	FALSE	FALSE	FALSE	FALSE	1.09214	0.911977	1.10626	35.4398	0	16.9105
PYGL	FALSE	FALSE	FALSE	FALSE	0.683953	1.39849	1.5907	34.8141	0	16.8797
GPR148	FALSE	FALSE	FALSE	FALSE	1.47067	0.501579	1.06063	35.4472	0	16.8762
GPSM1	FALSE	FALSE	FALSE	FALSE	0.521457	1.00331	1.39281	35.4497	0	16.821
SCIN	FALSE	FALSE	FALSE	FALSE	1.44515	1.28355	0.699953	34.935	0	16.8192
CPQ	FALSE	FALSE	FALSE	FALSE	1.03623	0.79821	0.973832	35.4202	0	16.753
CXorf36	FALSE	FALSE	FALSE	FALSE	3.06566	1.1863	1.45084	32.5142	0	16.7475
HIST1H3A	FALSE	FALSE	FALSE	FALSE	0.355741	1.366	1.05552	35.4349	0	16.7451
C10orf105	FALSE	FALSE	FALSE	FALSE	0.288651	1.22209	1.1956	35.4447	0	16.7152
GRHL1	FALSE	FALSE	FALSE	FALSE	1.67852	1.39909	1.05552	33.9444	0	16.6791
ACER2	FALSE	FALSE	FALSE	FALSE	2.37249	1.53225	1.29089	32.8313	0	16.6544
C9orf117	FALSE	FALSE	FALSE	FALSE	1.30711	0.949995	1.28408	34.466	0	16.6447
TBX3	FALSE	FALSE	FALSE	FALSE	1.68051	1.28509	1.79192	33.2389	0	16.6395
PMEPA1	FALSE	FALSE	FALSE	FALSE	5.02631	1.16399	1.0082	30.771	0	16.6263
ARID1A	FALSE	FALSE	FALSE	FALSE	1.24274	0.844061	0.829785	35.0101	0	16.6053
PIK3C2B	FALSE	FALSE	FALSE	FALSE	1.65732	0.899416	1.34306	33.942	0	16.5638
ARMCX2	FALSE	FALSE	FALSE	FALSE	1.63915	1.08392	1.08416	34.0197	0	16.5565
TPRX1	FALSE	FALSE	FALSE	FALSE	2.44748	0.898506	1.22768	33.2389	0	16.5495
PIP	FALSE	FALSE	FALSE	FALSE	1.23335	1.26025	1.20864	34.0835	0	16.5363
NSUN6	FALSE	FALSE	FALSE	FALSE	0.901575	1.29949	0.751805	34.8165	0	16.5283
COPZ2	FALSE	FALSE	FALSE	FALSE	1.26928	1.02854	1.06873	34.3658	0	16.5102
PROP1	FALSE	FALSE	FALSE	FALSE	2.41162	0.910935	1.09163	33.315	0	16.5087
ADCY8	FALSE	FALSE	FALSE	FALSE	2.11902	1.1642	1.16578	33.2389	0	16.4885
CLIC2	FALSE	FALSE	FALSE	FALSE	1.10244	0.977589	0.964186	34.5856	0	16.46
SULT1A2	FALSE	FALSE	FALSE	FALSE	0.847708	0.984299	1.08466	34.7009	0	16.454
ATP6V1G3	FALSE	FALSE	FALSE	FALSE	0.554469	1.11739	1.0583	34.8358	0	16.4288
CTNNA2	FALSE	FALSE	FALSE	FALSE	3.20073	0.868014	1.08814	32.3255	0	16.3879
TXNRD1	FALSE	FALSE	FALSE	FALSE	1.89344	0.994937	1.84906	32.6588	0	16.3457
TMEM100	FALSE	FALSE	FALSE	FALSE	0.818776	1.09361	1.4784	33.942	0	16.3147
MTX2	FALSE	FALSE	FALSE	FALSE	1.85189	1.26467	0.529738	33.6562	0	16.2998
RBP3	FALSE	FALSE	FALSE	FALSE	1.16023	1.23922	0.879643	33.9938	0	16.2853
NDE1	FALSE	FALSE	FALSE	FALSE	1.03292	1.14844	0.9536	34.0858	0	16.2598
FAM107B	FALSE	FALSE	FALSE	FALSE	0.635467	0.981835	1.1216	34.4612	0	16.2497
COTL1	FALSE	FALSE	FALSE	FALSE	0.928922	1.33237	1.05879	33.7637	0	16.1928
EHD4	FALSE	FALSE	FALSE	FALSE	0.828435	0.696256	0.869037	34.5233	0	16.1112
TRAF6	FALSE	FALSE	FALSE	FALSE	1.10073	1.31057	1.12707	33.3682	0	16.106
TMEM62	FALSE	FALSE	FALSE	FALSE	0.704421	0.93005	0.950407	34.3086	0	16.0997
N4BP2L1	FALSE	FALSE	FALSE	FALSE	1.17715	0.935609	0.805128	33.9655	0	16.0947
ROM1	FALSE	FALSE	FALSE	FALSE	1.94434	1.42577	1.26594	32.2315	0	16.0869
MEX3D	FALSE	FALSE	FALSE	FALSE	1.34942	1.04174	0.925837	33.5351	0	16.0794
GNLY	FALSE	FALSE	FALSE	FALSE	0.33344	0.955309	0.677992	34.6792	0	15.9785
LY6G6C	FALSE	FALSE	FALSE	FALSE	2.05452	0.977284	1.02761	32.5594	0	15.9652
ZNF385B	FALSE	FALSE	FALSE	FALSE	1.07505	0.611091	0.983831	33.942	0	15.9619
OBSL1	FALSE	FALSE	FALSE	FALSE	0.924093	1.38925	1.35508	32.943	0	15.9616
CCDC132	FALSE	FALSE	FALSE	FALSE	2.10935	1.22964	1.0336	32.236	0	15.9602
ERC2	FALSE	FALSE	FALSE	FALSE	0.657121	1.16473	1.00738	33.7613	0	15.9514
CLEC12A	FALSE	FALSE	FALSE	FALSE	0.654362	1.33786	0.931831	33.6189	0	15.9281
TCEAL4	FALSE	FALSE	FALSE	FALSE	2.3382	1.24195	1.13416	31.8275	0	15.9275
DEFA4	FALSE	FALSE	FALSE	FALSE	0.805089	1.02394	1.08797	33.5979	0	15.9143
RPS4Y2	FALSE	FALSE	FALSE	FALSE	1.09775	0.931172	1.15446	33.2389	0	15.869
FAM9A	FALSE	FALSE	FALSE	FALSE	2.58077	1.02399	0.932141	31.8716	0	15.8623
SULT1A1	FALSE	FALSE	FALSE	FALSE	0.856681	1.39504	1.06237	33.0711	0	15.8509
LYPLA1	FALSE	FALSE	FALSE	FALSE	0.381538	1.13521	0.970725	33.8574	0	15.8311
ALPK2	FALSE	FALSE	FALSE	FALSE	0.396612	1.88697	1.48468	32.5639	0	15.8249
UBQLN2	FALSE	FALSE	FALSE	FALSE	1.02643	0.914294	1.1477	33.2366	0	15.8214
RNF220	FALSE	FALSE	FALSE	FALSE	1.14844	0.95201	1.24384	32.9796	0	15.8208
GGN	FALSE	FALSE	FALSE	FALSE	1.35409	1.38828	1.42638	32.0622	0	15.7753
SPANXC	FALSE	FALSE	FALSE	FALSE	0.753302	0.864897	0.848467	33.7637	0	15.7751
NEUROD1	FALSE	FALSE	FALSE	FALSE	2.01433	0.95785	0.727213	32.503	0	15.7614
CDC34	FALSE	FALSE	FALSE	FALSE	2.05537	0.739207	1.14462	32.236	0	15.7481
CLASP1	FALSE	FALSE	FALSE	FALSE	1.01252	0.843874	0.993193	33.2389	0	15.7056
SMTNL2	FALSE	FALSE	FALSE	FALSE	1.08364	1.18951	0.878638	32.9225	0	15.6987
ZNF705A	FALSE	FALSE	FALSE	FALSE	5.27474	1.02011	1.20309	28.5101	0	15.6662
KLHL10	FALSE	FALSE	FALSE	FALSE	0.169188	1.27503	0.993205	33.5351	0	15.6489
STX1A	FALSE	FALSE	FALSE	FALSE	1.27805	0.829987	1.53429	32.3255	0	15.6466
CCDC144NL	FALSE	FALSE	FALSE	FALSE	1.15273	1.15616	1.41246	32.2337	0	15.6403
TMPRSS6	FALSE	FALSE	FALSE	FALSE	1.35679	1.72036	1.29983	31.5245	0	15.6141
DCAF4	FALSE	FALSE	FALSE	FALSE	0.590889	1.66917	1.35907	32.2382	0	15.5925
SNAP25	FALSE	FALSE	FALSE	FALSE	1.38596	1.05652	1.14478	32.2561	0	15.5857
TBX21	FALSE	FALSE	FALSE	FALSE	1.22311	0.923434	0.980077	32.6543	0	15.5551
NUCKS1	FALSE	FALSE	FALSE	FALSE	1.41056	1.07281	1.15967	32.1245	0	15.5485
MRPS33	FALSE	FALSE	FALSE	FALSE	1.77638	0.880003	1.44679	31.6624	0	15.5476
ARHGAP22	FALSE	FALSE	FALSE	FALSE	0.289132	0.948988	0.995176	33.477	0	15.5205
HOXB13	FALSE	FALSE	FALSE	FALSE	1.07268	1.17203	0.903803	32.5007	0	15.4906
CDY2B	FALSE	FALSE	FALSE	FALSE	1.15088	0.878187	1.31541	32.236	0	15.457
TMEM176B	FALSE	FALSE	FALSE	FALSE	2.58399	1.11572	1.30025	30.5754	0	15.4545
PHF20	FALSE	FALSE	FALSE	FALSE	0.191431	1.06427	0.797955	33.4701	0	15.4292
NDUFB3	FALSE	FALSE	FALSE	FALSE	0.48734	1.06823	1.85862	32.0155	0	15.3832
EFCAB1	FALSE	FALSE	FALSE	FALSE	1.61642	0.876551	0.662595	32.236	0	15.3645
OAS2	FALSE	FALSE	FALSE	FALSE	1.48186	0.875707	1.09888	31.8849	0	15.3399
CLDN19	FALSE	FALSE	FALSE	FALSE	1.37046	0.761734	0.88032	32.2382	0	15.2956
NTMT1	FALSE	FALSE	FALSE	FALSE	2.25293	1.07661	1.18231	30.7348	0	15.2936
SUSD2	FALSE	FALSE	FALSE	FALSE	0.545318	1.21947	1.17113	32.2561	0	15.2669
CLEC2A	FALSE	FALSE	FALSE	FALSE	0.693193	0.904718	1.63807	31.9424	0	15.2602
TEX11	FALSE	FALSE	FALSE	FALSE	2.94752	0.989823	1.04789	30.19	0	15.2587
ZXDB	FALSE	FALSE	FALSE	FALSE	0.705208	0.981607	1.20761	32.2315	0	15.2345
SNX10	FALSE	FALSE	FALSE	FALSE	1.17644	1.08811	1.05197	31.7878	0	15.2239
FBXW9	FALSE	FALSE	FALSE	FALSE	1.45646	1.00127	1.11135	31.5245	0	15.2187
LEFTY2	FALSE	FALSE	FALSE	FALSE	0.70447	1.29608	0.980389	31.9823	0	15.1549
TTLL2	FALSE	FALSE	FALSE	FALSE	1.06465	1.25197	1.17493	31.4568	0	15.1476
PRMT9	FALSE	FALSE	FALSE	FALSE	0.656975	1.26406	1.18668	31.7547	0	15.1056
TMEM230	FALSE	FALSE	FALSE	FALSE	2.69409	1.20475	1.33899	29.6221	0	15.1043
MYOZ1	FALSE	FALSE	FALSE	FALSE	4.60372	1.59978	0.858863	27.7901	0	15.1007
TUBG2	FALSE	FALSE	FALSE	FALSE	1.56717	1.08647	0.997573	31.0366	0	15.0201
CLEC19A	FALSE	FALSE	FALSE	FALSE	1.28587	1.29604	1.03605	31.028	0	14.9996
EMP1	FALSE	FALSE	FALSE	FALSE	0.787215	1.29777	1.12178	31.3197	0	14.9411
ALPK3	FALSE	FALSE	FALSE	FALSE	0.454988	1.00152	1.12238	31.8849	0	14.9104
ANKRD30B	FALSE	FALSE	FALSE	FALSE	2.02708	1.42976	0.914554	30.0585	0	14.8938
DEPDC4	FALSE	FALSE	FALSE	FALSE	2.21376	0.98561	0.794881	30.2822	0	14.8188
OR5D13	FALSE	FALSE	FALSE	FALSE	1.54059	1.23894	1.17065	30.2822	0	14.7972
FERMT1	FALSE	FALSE	FALSE	FALSE	1.75637	0.758142	0.877597	30.8372	0	14.7957
ANGPT4	FALSE	FALSE	FALSE	FALSE	1.27274	0.922097	1.11118	30.895	0	14.7818
KRTAP10-12	FALSE	FALSE	FALSE	FALSE	0.960337	0.994439	1.57018	30.5754	0	14.7326
STXBP4	FALSE	FALSE	FALSE	FALSE	1.86964	1.34618	0.881358	29.9856	0	14.724
CBFA2T2	FALSE	FALSE	FALSE	FALSE	1.34715	0.818027	1.02322	30.8564	0	14.7054
GAS2	FALSE	FALSE	FALSE	FALSE	1.81899	1.63483	1.18801	29.3299	0	14.6696
IL17D	FALSE	FALSE	FALSE	FALSE	0.962408	0.594356	1.08134	31.3111	0	14.6585
OR4S1	FALSE	FALSE	FALSE	FALSE	2.64561	1.13639	1.08593	29.0326	0	14.6347
ZPBP2	FALSE	FALSE	FALSE	FALSE	1.13413	1.22237	1.09658	30.4084	0	14.6156
FOXN1	FALSE	FALSE	FALSE	FALSE	1.54073	1.29821	1.36604	29.6221	0	14.5988
GNA15	FALSE	FALSE	FALSE	FALSE	1.57465	1.18918	1.04783	29.8964	0	14.5405
NETO1	FALSE	FALSE	FALSE	FALSE	0.894827	0.811425	0.908312	31.0861	0	14.5369
CD300A	FALSE	FALSE	FALSE	FALSE	0.458693	1.08787	0.963826	31.1897	0	14.5367
LCE1F	FALSE	FALSE	FALSE	FALSE	2.43817	1.29464	1.42111	28.52	0	14.5238
RNF114	FALSE	FALSE	FALSE	FALSE	2.13391	0.920941	0.970513	29.5954	0	14.4978
SHPK	FALSE	FALSE	FALSE	FALSE	0.903308	0.866811	1.02199	30.7561	0	14.4623
TRIM44	FALSE	FALSE	FALSE	FALSE	2.43547	2.26106	1.33924	27.4836	0	14.4482
LCE6A	FALSE	FALSE	FALSE	FALSE	1.21681	1.14384	0.810807	30.2717	0	14.4109
OR52E2	FALSE	FALSE	FALSE	FALSE	2.27758	0.924016	1.27797	28.7562	0	14.3094
ATOH1	FALSE	FALSE	FALSE	FALSE	1.44485	1.13064	1.01623	29.5954	0	14.2856
SERPINF2	FALSE	FALSE	FALSE	FALSE	2.29326	1.12154	0.951564	28.8001	0	14.2754
KRTAP2-4	FALSE	FALSE	FALSE	FALSE	1.20586	1.11145	0.997841	29.8281	0	14.2641
MAPRE2	FALSE	FALSE	FALSE	FALSE	1.44569	0.994408	1.2263	29.4746	0	14.263
TEX15	FALSE	FALSE	FALSE	FALSE	1.67694	1.24745	1.20013	28.9642	0	14.2374
SYCE3	FALSE	FALSE	FALSE	FALSE	0.74055	1.04162	1.05922	30.2445	0	14.236
LMNTD1	FALSE	FALSE	FALSE	FALSE	6.23245	0.887642	1.21896	24.6822	0	14.2044
COX14	FALSE	FALSE	FALSE	FALSE	1.35904	0.934814	1.11749	29.5749	0	14.1872
ESYT3	FALSE	FALSE	FALSE	FALSE	2.03538	0.930637	1.3799	28.6289	0	14.1816
NPLOC4	FALSE	FALSE	FALSE	FALSE	1.52166	2.29231	1.08525	28.0592	0	14.1736
SETD1B	FALSE	FALSE	FALSE	FALSE	1.41678	1.24639	1.13516	29.1192	0	14.1536
NR0B1	FALSE	FALSE	FALSE	FALSE	0.996483	0.858559	1.0775	29.9213	0	14.1224
THUMPD3	FALSE	FALSE	FALSE	FALSE	1.83011	1.11014	0.854801	29.0265	0	14.1066
ZNF189	FALSE	FALSE	FALSE	FALSE	1.64218	1.55393	0.867623	28.7542	0	14.1049
EVA1A	FALSE	FALSE	FALSE	FALSE	1.55509	1.25534	1.00027	28.9863	0	14.0946
GNAQ	FALSE	FALSE	FALSE	FALSE	3.77062	1.10656	1.86161	26.0372	0	14.0843
TBC1D12	FALSE	FALSE	FALSE	FALSE	0.898294	1.57395	0.99015	29.2669	0	14.0615
STON2	FALSE	FALSE	FALSE	FALSE	3.12813	1.14416	1.27919	27.1297	0	14.0379
PIK3CB	FALSE	FALSE	FALSE	FALSE	0.390366	1.07166	1.21006	29.9856	0	14.0265
DUSP18	FALSE	FALSE	FALSE	FALSE	2.03651	0.776598	1.23533	28.6011	0	14.0225
ERICH6	FALSE	FALSE	FALSE	FALSE	0.502373	1.2929	1.25977	29.5503	0	14.0008
SLCO3A1	FALSE	FALSE	FALSE	FALSE	0.552157	1.4621	1.00422	29.5585	0	13.9869
ACTL9	FALSE	FALSE	FALSE	FALSE	0.29574	1.12499	1.45618	29.5831	0	13.9297
ZNF91	FALSE	FALSE	FALSE	FALSE	1.68747	1.17794	1.02479	28.5536	0	13.9217
OR2W5	FALSE	FALSE	FALSE	FALSE	1.20264	2.24358	0.870249	28.1195	0	13.9179
PRR18	FALSE	FALSE	FALSE	FALSE	0.716233	0.919244	0.946518	29.7661	0	13.8749
PPM1A	FALSE	FALSE	FALSE	FALSE	0.336318	1.02992	1.39712	29.5831	0	13.8741
NT5DC1	FALSE	FALSE	FALSE	FALSE	2.41513	1.366	1.64359	26.9068	0	13.8668
MXI1	FALSE	FALSE	FALSE	FALSE	1.22328	1.0975	0.848943	29.1536	0	13.8628
ALPK1	FALSE	FALSE	FALSE	FALSE	1.97223	0.996931	1.25423	28.065	0	13.8457
MOK	FALSE	FALSE	FALSE	FALSE	1.8336	1.13359	1.17144	28.1293	0	13.8357
ERVV-1	FALSE	FALSE	FALSE	FALSE	0.852629	1.0561	1.28184	29.0769	0	13.8354
ADCY7	FALSE	FALSE	FALSE	FALSE	0.859762	1.03124	1.68194	28.6289	0	13.8033
MINOS1-NBL1	FALSE	FALSE	FALSE	FALSE	2.387	1.02395	0.842939	27.9021	0	13.7809
AKR7A3	FALSE	FALSE	FALSE	FALSE	1.61385	1.10562	1.13405	28.2778	0	13.7688
MT1B	FALSE	FALSE	FALSE	FALSE	0.515131	1.95797	1.19318	28.4252	0	13.7493
RIMS4	FALSE	FALSE	FALSE	FALSE	1.85011	1.17332	1.00738	28.0592	0	13.7486
PLCE1	FALSE	FALSE	FALSE	FALSE	2.12079	1.03453	1.44124	27.4836	0	13.7438
CTDSPL2	FALSE	FALSE	FALSE	FALSE	0.553705	1.25365	0.635221	29.5954	0	13.7231
PPIP5K2	FALSE	FALSE	FALSE	FALSE	0.428243	0.773573	1.24445	29.5749	0	13.7149
PLAC8L1	FALSE	FALSE	FALSE	FALSE	1.37926	1.19956	1.13678	28.2308	0	13.6783
LRRC69	FALSE	FALSE	FALSE	FALSE	0.677424	1.17957	1.04362	29.0326	0	13.6718
COLGALT2	FALSE	FALSE	FALSE	FALSE	0.619137	0.986219	0.98709	29.2913	0	13.6476
DOC2A	FALSE	FALSE	FALSE	FALSE	1.03511	1.2984	1.12793	28.4114	0	13.6423
FCHSD2	FALSE	FALSE	FALSE	FALSE	1.0728	1.32344	1.04473	28.3269	0	13.5909
IFT46	FALSE	FALSE	FALSE	FALSE	1.52518	1.01423	1.34351	27.875	0	13.586
COL8A1	FALSE	FALSE	FALSE	FALSE	0.540033	0.830044	0.754368	29.6221	0	13.5805
UNKL	FALSE	FALSE	FALSE	FALSE	0.647979	1.28755	1.49271	28.2778	0	13.5607
WDPCP	FALSE	FALSE	FALSE	FALSE	1.05844	1.2129	0.972997	28.4154	0	13.538
COX5A	FALSE	FALSE	FALSE	FALSE	0.406464	0.808343	1.27479	29.1455	0	13.5259
SYCP2L	FALSE	FALSE	FALSE	FALSE	1.7664	1.23429	0.957345	27.669	0	13.522
SLC27A1	FALSE	FALSE	FALSE	FALSE	0.795476	1.7168	0.67177	28.3721	0	13.4873
SLC28A1	FALSE	FALSE	FALSE	FALSE	0.305427	1.08916	0.928459	29.19	0	13.4662
ENDOD1	FALSE	FALSE	FALSE	FALSE	1.91511	0.919123	0.896105	27.742	0	13.4463
GTF2IRD1	FALSE	FALSE	FALSE	FALSE	0.892318	1.33728	0.99715	28.2308	0	13.439
MYO9A	FALSE	FALSE	FALSE	FALSE	1.10934	0.69365	1.54741	28.0028	0	13.388
ENDOU	FALSE	FALSE	FALSE	FALSE	1.71055	0.955384	1.3433	27.3108	0	13.3717
ADAMTS2	FALSE	FALSE	FALSE	FALSE	2.99094	1.1465	1.04942	26.133	0	13.3716
YPEL5	FALSE	FALSE	FALSE	FALSE	2.03849	1.21393	0.891416	27.0115	0	13.2911
DNALI1	FALSE	FALSE	FALSE	FALSE	2.0558	1.02522	1.1287	26.9161	0	13.2767
TMCC1	FALSE	FALSE	FALSE	FALSE	1.03826	1.10657	0.897827	28.0592	0	13.2649
TEK	FALSE	FALSE	FALSE	FALSE	0.855868	0.989421	1.22536	27.997	0	13.2482
TSPAN3	FALSE	FALSE	FALSE	FALSE	0.991193	0.93123	1.13435	28.0028	0	13.2442
FPR2	FALSE	FALSE	FALSE	FALSE	0.366377	1.2242	1.21253	28.2152	0	13.224
FASTK	FALSE	FALSE	FALSE	FALSE	1.44099	1.21354	0.987224	27.3297	0	13.2011
KCTD4	FALSE	FALSE	FALSE	FALSE	1.18837	0.940344	1.30093	27.5408	0	13.2006
CORO1B	FALSE	FALSE	FALSE	FALSE	1.99771	1.23711	1.46894	26.2055	0	13.1707
PNLIPRP3	FALSE	FALSE	FALSE	FALSE	0.763278	1.61232	1.11541	27.3847	0	13.1543
PTGDS	FALSE	FALSE	FALSE	FALSE	1.8111	1.22237	1.01562	26.8137	0	13.1479
A4GALT	FALSE	FALSE	FALSE	FALSE	0.869929	1.25388	1.56854	27.1617	0	13.1436
GRAP2	FALSE	FALSE	FALSE	FALSE	1.65282	0.80601	1.64512	26.6728	0	13.1058
FAM46C	FALSE	FALSE	FALSE	FALSE	1.23622	1.26062	0.926691	27.3297	0	13.0943
CCDC13	FALSE	FALSE	FALSE	FALSE	1.75757	1.04377	0.921451	27.0096	0	13.0841
SEC62	FALSE	FALSE	FALSE	FALSE	2.00277	1.33918	0.682443	26.6728	0	13.0669
PRDX3	FALSE	FALSE	FALSE	FALSE	0.555527	1.86682	0.926235	27.3297	0	13.0576
FAM134A	FALSE	FALSE	FALSE	FALSE	2.13998	0.690163	1.28975	26.5511	0	13.0541
ZNF445	FALSE	FALSE	FALSE	FALSE	1.83702	1.09447	0.874512	26.8267	0	13.0353
CACHD1	FALSE	FALSE	FALSE	FALSE	3.33711	1.28023	0.983444	24.9973	0	13.0184
CYP26B1	FALSE	FALSE	FALSE	FALSE	1.18494	0.890137	0.864214	27.6537	0	13.0159
MAGEE2	FALSE	FALSE	FALSE	FALSE	0.555177	1.14294	1.18027	27.7113	0	13.0142
WNK2	FALSE	FALSE	FALSE	FALSE	1.24307	0.997513	1.10551	27.2427	0	13.0138
EXOSC7	FALSE	FALSE	FALSE	FALSE	1.10951	4.00139	1.06638	24.4015	0	13.0089
NDUFA10	FALSE	FALSE	FALSE	FALSE	1.74787	1.11506	1.05644	26.5327	0	12.9469
PPM1N	FALSE	FALSE	FALSE	FALSE	1.5526	0.903415	1.01664	26.9684	0	12.9415
KRTAP15-1	FALSE	FALSE	FALSE	FALSE	1.84385	0.911851	0.98075	26.6728	0	12.926
UHRF1BP1	FALSE	FALSE	FALSE	FALSE	0.428332	1.15285	1.17584	27.6441	0	12.922
NFASC	FALSE	FALSE	FALSE	FALSE	0.649373	1.35047	0.891397	27.457	0	12.8961
VAV3	FALSE	FALSE	FALSE	FALSE	0.554931	1.71891	1.0553	27.0096	0	12.8914
CDKN2B	FALSE	FALSE	FALSE	FALSE	0.152449	0.751143	0.891681	28.5101	0	12.8751
RLN1	FALSE	FALSE	FALSE	FALSE	0.502878	0.895459	1.12574	27.7786	0	12.8738
ACOXL	FALSE	FALSE	FALSE	FALSE	0.72412	1.69905	1.70338	26.1638	0	12.8677
EDN1	FALSE	FALSE	FALSE	FALSE	1.27084	0.935242	1.26991	26.8026	0	12.862
WDR19	FALSE	FALSE	FALSE	FALSE	0.778474	0.906865	1.066	27.5198	0	12.8584
LAMB3	FALSE	FALSE	FALSE	FALSE	1.85126	0.97118	1.05268	26.2637	0	12.7936
CERS1	FALSE	FALSE	FALSE	FALSE	0.66363	0.865833	1.14794	27.3847	0	12.756
SUSD3	FALSE	FALSE	FALSE	FALSE	1.72432	1.09379	0.904097	26.3148	0	12.7437
MYH4	FALSE	FALSE	FALSE	FALSE	0.473127	1.03243	1.03122	27.4513	0	12.7198
VWA3A	FALSE	FALSE	FALSE	FALSE	0.552812	0.86089	1.18234	27.3847	0	12.7162
ZNF268	FALSE	FALSE	FALSE	FALSE	0.613774	1.02925	1.52145	26.7673	0	12.6922
ZMYM6NB	FALSE	FALSE	FALSE	FALSE	0.680487	1.10011	0.938864	27.1203	0	12.6472
C15orf62	FALSE	FALSE	FALSE	FALSE	1.81045	0.960968	1.04496	26.0227	0	12.6469
ZNF326	FALSE	FALSE	FALSE	FALSE	0.323514	0.813238	1.34751	27.2938	0	12.617
KIF13B	FALSE	FALSE	FALSE	FALSE	1.80105	1.14968	1.04054	25.7732	0	12.6104
ARHGEF26	FALSE	FALSE	FALSE	FALSE	0.694824	1.65378	0.708603	26.6728	0	12.5935
CBFA2T3	FALSE	FALSE	FALSE	FALSE	1.22506	1.06207	1.67144	25.7393	0	12.5777
ZNF280D	FALSE	FALSE	FALSE	FALSE	1.77487	1.18188	0.905126	25.834	0	12.5768
ZNF747	FALSE	FALSE	FALSE	FALSE	1.1904	1.3501	1.80075	25.3498	0	12.5744
N6AMT2	FALSE	FALSE	FALSE	FALSE	2.05737	1.56335	1.33288	24.6805	0	12.5465
LMF1	FALSE	FALSE	FALSE	FALSE	1.30252	0.694463	0.865947	26.7339	0	12.5283
DLAT	FALSE	FALSE	FALSE	FALSE	1.06833	0.89807	1.1345	26.4629	0	12.5121
SSR4	FALSE	FALSE	FALSE	FALSE	0.46558	1.02111	1.12875	26.9068	0	12.4918
PCDH11Y	FALSE	FALSE	FALSE	FALSE	0.885215	0.909099	1.25404	26.4666	0	12.4882
PAPL	FALSE	FALSE	FALSE	FALSE	2.11433	1.3799	1.08264	24.9229	0	12.4808
BCKDHA	FALSE	FALSE	FALSE	FALSE	0.993968	1.37648	1.6578	25.4625	0	12.4764
CDO1	FALSE	FALSE	FALSE	FALSE	1.37951	1.46405	1.20415	25.3709	0	12.4411
TNKS1BP1	FALSE	FALSE	FALSE	FALSE	0.52314	1.27651	0.978967	26.6322	0	12.4373
FAM47E-STBD1	FALSE	FALSE	FALSE	FALSE	0.66744	1.25462	0.98402	26.4978	0	12.4339
ACTL7A	FALSE	FALSE	FALSE	FALSE	0.874997	0.87615	0.876393	26.7228	0	12.4077
PIRT	FALSE	FALSE	FALSE	FALSE	0.536749	1.0396	1.33629	26.3732	0	12.3761
MORC3	FALSE	FALSE	FALSE	FALSE	0.353676	1.03034	1.57489	26.3257	0	12.3755
RPS6KB2	FALSE	FALSE	FALSE	FALSE	1.86807	1.44995	0.930482	24.9973	0	12.3565
SIRPB2	FALSE	FALSE	FALSE	FALSE	1.22339	1.08879	0.733892	26.1856	0	12.3496
KLK6	FALSE	FALSE	FALSE	FALSE	0.733633	1.27063	1.20622	26.0101	0	12.3441
USHBP1	FALSE	FALSE	FALSE	FALSE	1.18536	0.836304	0.898699	26.2929	0	12.3406
HAGH	FALSE	FALSE	FALSE	FALSE	0.711063	1.19262	0.980077	26.3257	0	12.3387
SPINK14	FALSE	FALSE	FALSE	FALSE	1.44354	0.97369	0.830395	25.8914	0	12.3042
NAB2	FALSE	FALSE	FALSE	FALSE	0.453571	1.20695	1.04809	26.4098	0	12.2941
MELK	FALSE	FALSE	FALSE	FALSE	0.875719	1.05858	0.97423	26.1856	0	12.2822
ODF2	FALSE	FALSE	FALSE	FALSE	0.798359	1.41918	0.904085	25.9561	0	12.2742
FOXE3	FALSE	FALSE	FALSE	FALSE	0.71532	1.11709	1.05035	26.1856	0	12.2696
BRF1	FALSE	FALSE	FALSE	FALSE	1.02445	1.02617	1.50233	25.4625	0	12.2437
MTF2	FALSE	FALSE	FALSE	FALSE	0.935336	1.36718	0.960837	25.7482	0	12.2418
C15orf61	FALSE	FALSE	FALSE	FALSE	0.594245	0.957293	0.984118	26.4666	0	12.2373
CUEDC1	FALSE	FALSE	FALSE	FALSE	1.07299	1.07974	0.888399	25.9489	0	12.2313
CSF3	FALSE	FALSE	FALSE	FALSE	2.46451	1.49483	1.11866	23.9076	0	12.2292
HFE	FALSE	FALSE	FALSE	FALSE	1.33994	0.802003	0.986814	25.8179	0	12.2101
KHDC1	FALSE	FALSE	FALSE	FALSE	2.41479	1.20597	1.35353	23.9674	0	12.2076
RPS6KB1	FALSE	FALSE	FALSE	FALSE	1.91595	1.41047	1.50742	24.1006	0	12.2041
AGBL4	FALSE	FALSE	FALSE	FALSE	1.17224	1.15585	1.00406	25.5633	0	12.185
ASCL4	FALSE	FALSE	FALSE	FALSE	1.58241	0.580525	1.10274	25.6254	0	12.1828
DSCAML1	FALSE	FALSE	FALSE	FALSE	2.04784	1.19668	1.18501	24.4269	0	12.1659
GLRX	FALSE	FALSE	FALSE	FALSE	1.22373	1.25647	1.19997	25.1624	0	12.1592
PGBD1	FALSE	FALSE	FALSE	FALSE	1.20686	1.14379	1.02492	25.4625	0	12.1569
FAM160B1	FALSE	FALSE	FALSE	FALSE	1.69543	1.30135	1.34913	24.4761	0	12.1491
GOLGA3	FALSE	FALSE	FALSE	FALSE	3.24316	1.49957	1.07106	22.956	0	12.1235
AMBP	FALSE	FALSE	FALSE	FALSE	0.60899	1.4668	1.26882	25.4166	0	12.1193
TMEM173	FALSE	FALSE	FALSE	FALSE	0.54878	0.849915	1.43509	25.8896	0	12.1008
EFHC1	FALSE	FALSE	FALSE	FALSE	0.959468	1.36279	0.915683	25.4625	0	12.0895
OR13C3	FALSE	FALSE	FALSE	FALSE	0.914947	1.34249	0.845748	25.5863	0	12.0842
NOTCH1	FALSE	FALSE	FALSE	FALSE	1.9375	1.18513	0.951965	24.573	0	12.0637
[truncated: 17,115 more rows]

## Sheet: d
Expression				Damaging mutations				Hotspot Mutations
Gene	Partial Pearson correlation	P-values		Gene	Partial Pearson correlation	P-values		Gene	Partial Pearson correlation	P-values
PGBD5	0.159049	0.0113503		DPH7	0.121334	1		RAC1	0.0790202	1
HIPK2	0.156754	0.0168022		CCN1	0.106708	1		HPDL	0.0706517	1		#Strength of CDS1 RNA CDS2 CHRONOS Pearson for reference is 0.69
PTGFRN	0.149194	0.0588089		SRP68	0.0946889	1		RIMS2	0.0706517	1
POU5F1	0.148948	0.061187		BTBD1	0.0937314	1		MAP2K4	0.0644658	1		Significance cut-offs are 0.1501939 and -0.1501939
PLCXD2	0.147181	0.0812512		WDR26	0.0929909	1		KDR	0.0641055	1
CARMIL1	0.146396	0.0920685		KRTAP13-4	0.0912575	1		HEXD	0.0640832	1
RIPK4	0.143121	0.153997		SEPTIN12	0.089931	1		ZFHX4	0.0617673	1
FXYD2	0.142666	0.165257		MPV17L	0.0898121	1		TOX	0.0595065	1
SMOX	0.142507	0.169353		CNPPD1	0.089305	1		DNAH3	0.0593924	1
MT-CO1	0.142201	0.177569		BSDC1	0.0889473	1		KLHDC7A	0.0575008	1
MT-CO2	0.141519	0.197214		OR9G4	0.0877556	1		PREX2	0.0571448	1
CAVIN3	0.140059	0.246556		AMDHD1	0.0874921	1		VHL	0.0550711	1
ARSL	0.13925	0.278752		BRAT1	0.0867161	1		BCOR	0.0545439	1
NRCAM	0.138829	0.297064		ESX1	0.0848815	1		FH	0.0539451	1
CST3	0.138728	0.301612		VHL	0.084329	1		ERCC2	0.0523206	1
PERP	0.138726	0.301687		METTL1	0.0840241	1		OR8D1	0.0508229	1
S100A2	0.137061	0.387252		UBE4A	0.0814556	1		PPP1R3A	0.0505941	1
DNAH9	0.13695	0.393711		VPS39	0.081377	1		UNC13C	0.0502509	1
TGFA	0.135668	0.476056		SOCS1	0.0808136	1		NFE2L2	0.0493803	1
MT-CO3	0.135213	0.509114		KCNS1	0.0807941	1		SPTA1	0.0471455	1
AFAP1L2	0.13453	0.562772		SMOC1	0.0806818	1		SDHAF2	0.041933	1
CASK	0.134056	0.603089		PHLDB2	0.0798127	1		CASP8	0.0416362	1
HSPA12A	0.133257	0.677483		SOCS3	0.0795464	1		HSPB8	0.0413046	1
CCDC198	0.13192	0.821808		CEP152	0.0790574	1		GNAS	0.040473	1
SULF2	0.130838	0.959447		DLGAP4	0.0779739	1		BARD1	0.0404416	1
CFB	0.130501	1		PIK3CB	0.0775685	1		TSC2	0.0397484	1
AP3B2	0.13038	1		OR10S1	0.0770946	1		BRCA1	0.0392408	1
CSRP2	0.129521	1		TXK	0.0769016	1		H3-3A	0.0384889	1
EIF4E3	0.12933	1		STKLD1	0.0758483	1		MSH6	0.0369372	1
ANKEF1	0.129154	1		HDGFL2	0.0745635	1		PTCH1	0.0366942	1
PCNX2	0.128723	1		PBRM1	0.0741144	1		XPO1	0.0359115	1
HAS3	0.128668	1		LINC02774	0.0739626	1		U2AF1	0.0352973	1
TM4SF19	0.128206	1		COBL	0.0738828	1		PBRM1	0.0352829	1
MAF	0.128063	1		CTSD	0.0737717	1		ILDR1	0.034424	1
C3	0.127536	1		UNC45A	0.0730471	1		ZIM3	0.0341136	1
STMN3	0.127498	1		NR1D2	0.0729043	1		AMOT	0.0340234	1
IL32	0.127494	1		ZNF184	0.0728204	1		NF2	0.0340173	1
MT-ND4	0.127098	1		ARID3C	0.0727272	1		AGAP1	0.0339608	1
DSP	0.12703	1		PKN3	0.0726328	1		IQSEC2	0.0324981	1
PTHLH	0.126668	1		GPR108	0.0723798	1		MED12	0.0324195	1
MT-CYB	0.126584	1		SKIC2	0.0722343	1		MAP2K1	0.0319368	1
ADGRG1	0.126031	1		ZNFX1	0.0720858	1		IDH1	0.0316061	1
COL27A1	0.125972	1		CNOT6L	0.0720447	1		C21orf91	0.0310706	1
PORCN	0.125912	1		CCDC88A	0.0718145	1		RGS7	0.0301991	1
GLDC	0.125701	1		LRP1B	0.071462	1		PIK3CD	0.0301709	1
CFI	0.125578	1		GRXCR1	0.0709597	1		ZNHIT6	0.0301128	1
SLC17A1	0.125472	1		SRFBP1	0.0709503	1		ZC3H4	0.0297815	1
SEMA4B	0.125319	1		DMBT1	0.0707869	1		EGFR	0.0291454	1
PARD3	0.125098	1		HCAR1	0.0707293	1		DNMT3A	0.0290756	1
SLC47A2	0.124738	1		ARMH1	0.0706517	1		LYST	0.0288884	1
TSPAN3	0.124712	1		LBR	0.0706517	1		WT1	0.0284972	1
METTL21C	0.124632	1		NCOA4	0.0706517	1		KEAP1	0.0281219	1
HOXD11	0.124623	1		KRTAP5-2	0.0706517	1		ZNF333	0.0276055	1
HOXD9	0.123877	1		OR52M1	0.0706517	1		HRAS	0.0263767	1
PMEPA1	0.123025	1		BAD	0.0706517	1		ZNF570	0.0263296	1
COL4A2	0.122679	1		DDX25	0.0706517	1		NQO1	0.0261744	1
DDR1	0.121905	1		CD27	0.0706517	1		GIMAP6	0.0260308	1
ARMS2	0.12182	1		DPPA3	0.0706517	1		MAP3K4	0.0258154	1
LYPD1	0.121686	1		CPM	0.0706517	1		COL21A1	0.0257434	1
COL7A1	0.121539	1		SLC7A1	0.0706517	1		NALCN	0.0241687	1
MAP3K13	0.121054	1		LHFPL6	0.0706517	1		NF1	0.023939	1
HAVCR1	0.120382	1		RAB20	0.0706517	1		MSH2	0.023834	1
MMP7	0.12035	1		NAA30	0.0706517	1		ZBTB18	0.0237784	1
SPP1	0.120099	1		C16orf86	0.0706517	1		LOXHD1	0.0237784	1
TMEM163	0.119829	1		SNAI3	0.0706517	1		TOP2B	0.0237784	1
UGT2B7	0.119623	1		SLC25A35	0.0706517	1		STAG1	0.0237784	1
GAL3ST1	0.119254	1		CACNG1	0.0706517	1		FAM91A1	0.0237784	1
C1orf226	0.11916	1		TSPAN10	0.0706517	1		ABCA13	0.0237525	1
PDZK1IP1	0.118938	1		CETN1	0.0706517	1		DIS3	0.023382	1
TMEM132A	0.118891	1		SMIM21	0.0706517	1		FERRY3	0.0233606	1
MT-ATP6	0.118322	1		PLK5	0.0706517	1		TRRAP	0.0230947	1
ARHGEF40	0.118251	1		VSTM2B	0.0706517	1		PDSS1	0.0223598	1
C1R	0.11785	1		LIN37	0.0706517	1		FAS	0.0223598	1
RRAD	0.117237	1		CCDC8	0.0706517	1		NT5C2	0.0223598	1
KIF12	0.117202	1		KLK12	0.0706517	1		KCNA4	0.0223598	1
ADAMTS16	0.117044	1		ZNF444	0.0706517	1		NCAPD2	0.0223598	1
S100A3	0.116903	1		CD8A	0.0706517	1		OR6C1	0.0223598	1
PKP1	0.116892	1		INSIG2	0.0706517	1		ACACB	0.0223598	1
EBF4	0.116785	1		PLEKHA3	0.0706517	1		ZNF140	0.0223598	1
KIAA1217	0.116768	1		SPATA3	0.0706517	1		GP2	0.0223598	1
MT-ND2	0.116501	1		PSMF1	0.0706517	1		TRAPPC8	0.0223598	1
AOPEP	0.116383	1		SMOX	0.0706517	1		ZNF559	0.0223598	1
KCNJ16	0.116356	1		DBNDD2	0.0706517	1		ZNF180	0.0223598	1
IER5L	0.116067	1		RTF2	0.0706517	1		ZNF615	0.0223598	1
CRMP1	0.115907	1		C22orf39	0.0706517	1		ZNF583	0.0223598	1
PTPRZ1	0.115681	1		ZDHHC8	0.0706517	1		PDCD6IP	0.0223598	1
GRB14	0.115316	1		SULT4A1	0.0706517	1		GOLGA4	0.0223598	1
HOXD10	0.115289	1		CCDC71	0.0706517	1		ZKSCAN7	0.0223598	1
POGLUT2	0.114913	1		OR5H15	0.0706517	1		RASA1	0.0223598	1
MACROD2	0.114894	1		NAA50	0.0706517	1		ZNF680	0.0223598	1
LFNG	0.114656	1		ITGB5	0.0706517	1		OXR1	0.0223598	1
DAB2IP	0.114623	1		MBD4	0.0706517	1		ZNF510	0.0223598	1
CDH16	0.114402	1		NCEH1	0.0706517	1		XPA	0.0223598	1
RAMP1	0.11393	1		ZNF518B	0.0706517	1		AR	0.0217794	1
NRAP	0.113849	1		EREG	0.0706517	1		CDKN2A	0.0216428	1
TMEM37	0.113651	1		CCL28	0.0706517	1		RRAS2	0.0202645	1
UGT1A1	0.113589	1		ACTBL2	0.0706517	1		SMAD4	0.0200373	1
CLDN1	0.113442	1		NFKBIL1	0.0706517	1		SAMD9L	0.0199722	1
ABCA1	0.113195	1		DBNL	0.0706517	1		CDC25A	0.0196112	1
FSCN3	0.113052	1		PSPH	0.0706517	1		CNBD1	0.0195427	1
FMNL2	0.112887	1		TRAPPC14	0.0706517	1		SPOP	0.0192615	1
TIMD4	0.112799	1		LINC00536	0.0706517	1		ASH1L	0.0183449	1
DCC	0.112533	1		ACTL7B	0.0706517	1		ANK3	0.0183449	1
KCTD1	0.111945	1		CTPS2	0.0706517	1		RFC5	0.0183449	1
LAMA3	0.111715	1		SMPX	0.0706517	1		ASB7	0.0183449	1
NAV2	0.111545	1		CD40LG	0.0706517	1		ASXL2	0.0183449	1
SEMA5B	0.111093	1		HMGB3	0.0706517	1		RASGRP3	0.0183449	1
STK32B	0.110996	1		RPP40	0.0702851	1		XRCC5	0.0183449	1
UGT1A6	0.110965	1		CEP85	0.0695793	1		ZNF334	0.0183449	1
SOX2	0.110963	1		TENM1	0.0695708	1		LTN1	0.0183449	1
TNFSF10	0.110838	1		TPSD1	0.0693124	1		PABPC4L	0.0183449	1
EFNA1	0.110484	1		CATSPER3	0.0693124	1		IRX2	0.0183449	1
DPP4	0.110065	1		TMEM65	0.0693124	1		UGT3A2	0.0183449	1
RAB40B	0.109979	1		CD5L	0.0692238	1		PRL	0.0183449	1
AKR1C3	0.109734	1		MESP2	0.0688373	1		PPP1R9A	0.0183449	1
CFAP221	0.109464	1		WDR82	0.0688373	1		KLF4	0.0176343	1
PTPRK	0.109456	1		SLC10A4	0.0688373	1		GPC3	0.0176343	1
COL22A1	0.109359	1		MLKL	0.0687061	1		ZNF502	0.0173799	1
JAG1	0.109051	1		METAP1D	0.0686862	1		INPPL1	0.0170448	1
TIMP1	0.108842	1		IL17RA	0.0686392	1		CARD11	0.0170145	1
EPCIP	0.108648	1		ST6GALNAC5	0.0684	1		NBN	0.0167984	1
VSNL1	0.108567	1		SRPK1	0.0683964	1		C1orf141	0.0166347	1
SPECC1	0.108535	1		IGFN1	0.0683316	1		CFAP276	0.0166347	1
DUOX1	0.108476	1		CLEC5A	0.0681213	1		KIF14	0.0166347	1
CACHD1	0.108419	1		DENND5A	0.0679639	1		LBR	0.0166347	1
PHLDB2	0.108409	1		SOHLH1	0.067843	1		SMARCD1	0.0166347	1
SALL1	0.108348	1		CSAD	0.067723	1		TENT4B	0.0166347	1
CX3CL1	0.108225	1		CC2D2B	0.0675729	1		DBF4B	0.0166347	1
KAAG1	0.107716	1		ZNF217	0.0672988	1		DSC3	0.0166347	1
UGT1A7	0.10751	1		NEK6	0.0671848	1		ZNF407	0.0166347	1
LARP6	0.107418	1		NET1	0.0670108	1		DCAF1	0.0166347	1
TINAGL1	0.107322	1		IRAK3	0.0668352	1		USF3	0.0166347	1
WDR72	0.107233	1		TAF7	0.0668283	1		SMC4	0.0166347	1
EFNB1	0.107124	1		ZNF70	0.0668107	1		BCL6	0.0166347	1
SERPINA5	0.106964	1		CUL5	0.0666886	1		TET2	0.0166347	1
TSHZ2	0.106962	1		FAAH2	0.066563	1		MAT2B	0.0166347	1
RBPMS	0.106815	1		ABCG1	0.0664571	1		HDAC2	0.0166347	1
POU3F2	0.106498	1		IFI30	0.0664247	1		BRD10	0.0166347	1
IGFN1	0.106409	1		PRDM12	0.0664247	1		ANOS1	0.0166347	1
TRABD2B	0.106344	1		CPNE2	0.0664143	1		AKAP13	0.0165806	1
PPARGC1A	0.106303	1		ANKS6	0.0663895	1		BRCA2	0.015822	1
ARNT2	0.106235	1		GPA33	0.0663228	1		FMN2	0.015768	1
CD101	0.106101	1		ZSCAN10	0.0663157	1		BRAF	0.015579	1
KREMEN1	0.105666	1		GANAB	0.0662448	1		CIC	0.0154154	1
HTRA1	0.105657	1		YIPF4	0.0658157	1		MYO10	0.0154154	1
ACSM2A	0.105591	1		MAP7D2	0.0658157	1		CEP44	0.0151918	1
MMP24	0.105552	1		VILL	0.0657167	1		ZNF354B	0.0151918	1
ITGA3	0.105507	1		DHRS7	0.065312	1		BMT2	0.0151918	1
DCBLD2	0.105482	1		ASIC2	0.0651702	1		CCND1	0.0143484	1
EHHADH	0.105155	1		UBR4	0.065144	1		DNAH14	0.0138941	1
EFNB2	0.105155	1		CD1C	0.0650418	1		UPF2	0.0138941	1
PRODH2	0.105147	1		G6PC1	0.0648252	1		RB1	0.0138383	1
PKP3	0.104917	1		MARCHF7	0.0648251	1		NRAS	0.0135192	1
APP	0.104828	1		UROD	0.0647657	1		FBXW7	0.0134038	1
MAP3K21	0.104766	1		SKIC8	0.0646327	1		ARID1A	0.0133386	1
SERPINF2	0.104657	1		SLC25A36	0.0646264	1		ABCA9	0.0131605	1
C1S	0.104635	1		CIBAR2	0.0646023	1		RAF1	0.0124228	1
SIPA1L2	0.104394	1		ZER1	0.0645868	1		DST	0.0123512	1
MT-ND1	0.104358	1		SCLT1	0.0645431	1		SYNE1	0.0123512	1
DYNC1I1	0.104239	1		NID1	0.0644054	1		MAGI2	0.012185	1
PIPOX	0.103888	1		CDHR4	0.0641848	1		RARS2	0.0119529	1
SUSD4	0.103715	1		SSX3	0.0641183	1		NOTCH1	0.0118842	1
CP	0.103586	1		SLC25A34	0.0640832	1		LHCGR	0.0117172	1
CARD10	0.103547	1		RBKS	0.0640832	1		STIL	0.0115106	1
NUAK2	0.103519	1		CLDN11	0.0640832	1		FLT3	0.0111024	1
STON1-GTF2A1L	0.103267	1		MAN1B1	0.0639107	1		RAD52	0.011036	1
IFFO2	0.10324	1		ABCC6	0.063704	1		RNF152	0.0110087	1
RTL8A	0.103119	1		EDRF1	0.0634322	1		TCFL5	0.0107847	1
FSCN1	0.102937	1		ABHD18	0.0634189	1		AHR	0.0107847	1
PHLDA3	0.102931	1		WASL	0.0634189	1		KLK12	0.0106068	1
KRT10	0.10287	1		CASP2	0.0634189	1		TP63	0.00971462	1
HOOK1	0.10237	1		HNRNPH1	0.0631367	1		VWA5A	0.00943103	1
CDC42EP4	0.102308	1		ZNF853	0.0630784	1		ARID2	0.00943103	1
SPATA17	0.102295	1		CAPZA3	0.0630637	1		RICTOR	0.00943103	1
MT-ND4L	0.101601	1		CCDC152	0.0630586	1		CNTNAP2	0.00943103	1
PLCD3	0.1016	1		TMPRSS13	0.063055	1		CCDC28A	0.00937149	1
HKDC1	0.101227	1		PKP1	0.0630111	1		MYH9	0.00873658	1
PSEN2	0.101074	1		FBXO39	0.0629113	1		FAM83B	0.00873658	1
SLC17A3	0.101048	1		STXBP5L	0.0627113	1		ARID1B	0.00864397	1
SDK1	0.101009	1		LSAMP	0.0624054	1		ADAM28	0.00864397	1
MT-ND3	0.100768	1		SELENOO	0.0623434	1		BLTP1	0.0086216	1
MT-ATP8	0.100602	1		UNC13B	0.0623071	1		MB21D2	0.00788885	1
HOGA1	0.100537	1		CUZD1	0.0622929	1		POLE	0.00775043	1
NCS1	0.100441	1		GMPPA	0.0621569	1		SH3RF3	0.00737519	1
NR1H4	0.100372	1		SH3PXD2A	0.0621566	1		CDH11	0.00689845	1
PDZK1	0.100343	1		GREB1L	0.0621407	1		PRKG1	0.00688038	1
PPP2R2B	0.0999085	1		DNAAF11	0.0619797	1		HNF1A	0.00688038	1
IRS2	0.0998176	1		OAS2	0.0619134	1		CARNS1	0.00638923	1
ADAMTS9	0.0996767	1		RAD23B	0.0618	1		C3orf70	0.00637188	1
PRNP	0.0995934	1		FAM107A	0.0617673	1		COL17A1	0.00584624	1
ZC3H12A	0.0995734	1		SPMIP2	0.0617673	1		CENPN	0.00584624	1
SLC49A4	0.0994081	1		YKT6	0.0617673	1		HEATR6	0.00584624	1
GATA4	0.0993937	1		METTL27	0.0617673	1		DSEL	0.00578525	1
AGAP3	0.099351	1		FAM83H	0.0617459	1		KRAS	0.00576825	1
FLRT3	0.0993103	1		PCDHGA11	0.0617118	1		WTAP	0.0054939	1
EVC	0.0992872	1		ITGB8	0.0617059	1		CHI3L2	0.00535629	1
CELSR1	0.099285	1		JRKL	0.0616857	1		CCDC168	0.0052495	1
UGT1A9	0.0991429	1		IGSF5	0.0616257	1		CTNNB1	0.00451981	1
C1QL1	0.0990982	1		AKR1D1	0.0615835	1		MAX	0.00448471	1
UGT1A4	0.0989543	1		TAF4	0.0615216	1		C2CD5	0.00426156	1
PCCA	0.0989281	1		SERPINB12	0.0613742	1		SYT13	0.00424423	1
OR12D2	0.0986086	1		GIMAP1	0.0613675	1		HYDIN	0.00424423	1
GRIK2	0.0985635	1		USP43	0.0612585	1		PIK3R1	0.00375744	1
UBD	0.0985385	1		TTC22	0.0612264	1		PDS5B	0.00355163	1
EPB41L1	0.0985026	1		NAIP	0.0611313	1		ALK	0.00335871	1
HNF1B	0.0984974	1		LETM2	0.0610934	1		TRAT1	0.003218	1
DNAJB13	0.0984096	1		ZNF654	0.0610216	1		PTPN11	0.00320284	1
ZBED10P	0.098392	1		ZNF575	0.0609025	1		DUSP16	0.00303724	1
TBXAS1	0.0983396	1		ARHGAP24	0.0608206	1		SIX4	0.00300384	1
TNK1	0.0983165	1		SLC6A18	0.0607665	1		MBOAT2	0.00300384	1
LAMB1	0.0983055	1		MAGEL2	0.0605915	1		PCDHGA1	0.00300384	1
CD276	0.0982987	1		URB1	0.0605766	1		GAS2L2	0.00257618	1
SERPINE2	0.0981867	1		COX15	0.0605266	1		HTR1E	0.00256445	1
SCHIP1	0.0981545	1		CYFIP1	0.0605143	1		NOS1	0.00247044	1
TMEM54	0.0981454	1		GFM1	0.0604948	1		IRF4	0.00234419	1
SLC22A3	0.0981305	1		TSSK3	0.0603942	1		TGFBR1	0.00204311	1
ANKRD29	0.0981201	1		TM4SF5	0.0603087	1		DRICH1	0.00204205	1
PNMA6E	0.098085	1		COQ3	0.0601902	1		EPHB1	0.00188965	1
HOMER2	0.0980658	1		SLC30A10	0.0600673	1		OR4M1	0.00187461	1
CEP170B	0.0980247	1		TRAK1	0.0600268	1		ACTR10	0.001781	1
STAP2	0.0978595	1		GABRA1	0.0600066	1		ZNF14	0.001781	1
ACSM2B	0.0978297	1		C6	0.0599338	1		MYBPC3	0.0017545	1
SDC1	0.0978207	1		DYSF	0.0598914	1		BRIP1	0.00164476	1
CCNA1	0.0977786	1		SHISAL1	0.0598236	1		LINGO2	0.00162287	1
IGFBP6	0.0976409	1		TTLL4	0.0597719	1		PATL1	0.00155265	1
NXN	0.0976375	1		IGSF22	0.059754	1		DHPS	0.00107645	1
APOL1	0.0976358	1		POLN	0.0596179	1		SMAD2	0.000850286	1
NOL3	0.0975954	1		GATA6	0.0595148	1		PAOX	0.000633565	1
KRT17	0.0974973	1		PHETA1	0.0595017	1		CDH1	0.000486019	1
UGT1A8	0.0973867	1		BICRA	0.0594999	1		PPP2R1A	0.000381944	1
FBXO32	0.0973175	1		MAP3K3	0.059362	1		RAB40C	0.00036734	1
ALDH3A2	0.097296	1		AIFM3	0.0593104	1		B2M	-0.000158627	1
SYNDIG1	0.0972782	1		HERPUD1	0.0593013	1		NLRP11	-0.000241024	1
PPP1R26	0.0971004	1		BCL6	0.0592614	1		ACVR1B	-0.000289781	1
NOS1	0.0970805	1		HCK	0.0591081	1		ZNF675	-0.000743513	1
PREX2	0.0969304	1		CAVIN2	0.0590874	1		SIAE	-0.000888891	1
LRRC61	0.0968102	1		PHC1	0.0590733	1		MICU2	-0.000888891	1
CEBPB	0.0967733	1		EVI2B	0.0589878	1		MFGE8	-0.000888891	1
NTMT2	0.0965878	1		BFSP1	0.0589473	1		DYM	-0.000888891	1
CNPY2	0.0964174	1		MTCL2	0.0587932	1		NDUFAF5	-0.000888891	1
SHB	0.0964066	1		OR10A2	0.0587792	1		CHEK2	-0.000888891	1
ARX	0.0961121	1		TEX264	0.0587677	1		MORC2	-0.000888891	1
PSORS1C1	0.0961087	1		LPIN1	0.058704	1		DENND4C	-0.000888891	1
ADAMTS15	0.096026	1		GYG1	0.0586888	1		TRPC5	-0.000888891	1
SFN	0.0959925	1		FASTKD3	0.0586888	1		RHOA	-0.0012284	1
PI3	0.0959697	1		IL2RB	0.0585003	1		PMS2	-0.00177448	1
TUFT1	0.0959558	1		SRPX2	0.0584938	1		HCRTR2	-0.00183606	1
CENPVL2	0.095778	1		TMC5	0.0584371	1		LZTR1	-0.00206924	1
KIRREL1	0.0955093	1		KDM4D	0.0583114	1		CREBBP	-0.00220112	1
TRIM47	0.0954237	1		MGME1	0.0583025	1		IL37	-0.00275934	1
RNF157	0.0954169	1		FASTKD5	0.058266	1		SMARCA4	-0.00284675	1
BCAR1	0.0953982	1		TNFAIP3	0.058245	1		TNFAIP2	-0.00347135	1
COL4A1	0.0953186	1		ZBTB10	0.0581956	1		PRKCI	-0.0035816	1
HRAS	0.0950735	1		FAM133B	0.058155	1		OLIG2	-0.00363182	1
SGK2	0.0950038	1		TRIM9	0.0581378	1		ZNF439	-0.00367519	1
LRRC75B	0.0948763	1		BOLL	0.0581054	1		OASL	-0.0038279	1
C4B	0.0947398	1		ELF2	0.0580553	1		ABCC10	-0.00397292	1
ABCC3	0.0947317	1		NKX2-8	0.0578955	1		TPTE	-0.00530892	1
TGFBI	0.0947265	1		FEZF1	0.0578955	1		PRSS57	-0.00535528	1
GJB2	0.0946166	1		PLEKHH2	0.0578829	1		PIK3CA	-0.00541272	1
MDGA1	0.0946155	1		TTYH1	0.0578558	1		COL5A1	-0.0054806	1
TNIK	0.0945922	1		NDRG2	0.0578091	1		FGFR3	-0.00552607	1
KRT5	0.0945437	1		TMEM221	0.0578021	1		DNAJA4	-0.00613822	1
RIN2	0.0942959	1		LSS	0.0577811	1		PRKAG1	-0.00621583	1
CAPG	0.0942589	1		TRHR	0.0577116	1		MYC	-0.00642014	1
MSX1	0.0940027	1		RNPC3	0.0576938	1		ZBTB16	-0.00660758	1
F11	0.0938944	1		CNNM3	0.05769	1		EIF2B3	-0.00681582	1
CLU	0.0938085	1		RSBN1L	0.0576891	1		CNTNAP5	-0.00703968	1
PEDS1	0.0937889	1		SLC25A23	0.057608	1		NSD2	-0.00769701	1
AKR1C1	0.093712	1		HELZ	0.0575093	1		ARMH3	-0.00776516	1
IGSF3	0.0936346	1		SCYL2	0.0575017	1		MLH1	-0.00798586	1
SAT2	0.0936293	1		CYP20A1	0.0574808	1		SOS1	-0.00834305	1
ITGB8	0.093594	1		EXOSC3	0.0574755	1		GSE1	-0.00860527	1
OR6C70	0.0935739	1		SVIL	0.0573761	1		FAT1	-0.00867187	1
TMEM208	0.0934079	1		BTBD10	0.0573655	1		MAGI1	-0.0094698	1
STON2	0.0933682	1		NFKB1	0.0573214	1		RPS6KA4	-0.00958829	1
ID1	0.0933219	1		MYO9A	0.0573042	1		CGAS	-0.00971978	1
GFPT2	0.093306	1		WDR54	0.0572722	1		SLC27A5	-0.0097342	1
TRNP1	0.0932104	1		SLC12A4	0.0571719	1		TTN	-0.0102527	1
UPP1	0.0932098	1		TOGARAM1	0.0571707	1		ERBB3	-0.0106231	1
PKHD1	0.0931968	1		LTBR	0.0571448	1		ZNF732	-0.0106404	1
ANXA8L1	0.0931427	1		AQP1	0.0571448	1		ERCC3	-0.0110753	1
NGFR	0.0931329	1		INTS6L	0.0571334	1		ZNF648	-0.0114875	1
RTL8C	0.0931192	1		ANGPT4	0.0571135	1		SDHA	-0.0117654	1
ABCA5	0.0929849	1		APOBEC3A	0.0566681	1		KCNQ5	-0.0118318	1
TMTC1	0.0929432	1		UTF1	0.0566627	1		KCNT2	-0.0119119	1
ARHGEF5	0.0927866	1		NELFCD	0.056561	1		RXRA	-0.0119537	1
CARD19	0.0927531	1		SLC10A2	0.0565519	1		CD55	-0.012104	1
BLVRA	0.0926969	1		LUZP2	0.0563041	1		ZNF610	-0.012104	1
AMPD1	0.0925321	1		SYCP1	0.0562733	1		KIT	-0.0124091	1
MOCOS	0.0924141	1		RIF1	0.0562287	1		HS3ST5	-0.012639	1
RAB5IF	0.0924058	1		NSL1	0.0561379	1		RASSF9	-0.012925	1
UCN2	0.092383	1		CEPT1	0.0561255	1		ACAA1	-0.0130049	1
SLC16A12	0.0923577	1		EMX2	0.0560783	1		APC	-0.0131644	1
PTPN3	0.0923245	1		TDO2	0.0560325	1		GIGYF2	-0.0141063	1
ATP1B1	0.0923231	1		PIGF	0.0560273	1		HFM1	-0.0141195	1
FBXO17	0.0922134	1		GPAT2	0.0559696	1		KIF18A	-0.0141195	1
FTH1	0.0922076	1		KRT40	0.0559526	1		PDZRN4	-0.0141195	1
GPRC5C	0.0921258	1		ZNF160	0.0559524	1		LRRC74A	-0.0141195	1
DCDC2	0.0920399	1		GPR65	0.0557101	1		ARHGAP35	-0.0141195	1
TTLL6	0.0920228	1		HNF1B	0.0556853	1		SOX30	-0.0141195	1
BHLHE40	0.0919567	1		TRDMT1	0.0556593	1		FBXL4	-0.0141195	1
C6orf141	0.0918938	1		TMTC3	0.0555568	1		CADPS2	-0.0141195	1
RNF128	0.0918854	1		ZNF573	0.0555352	1		C5	-0.0141195	1
NHS	0.0918346	1		GET1	0.0554797	1		PON1	-0.0147835	1
NINL	0.0917804	1		TLN2	0.0554245	1		RIT1	-0.0153259	1
RBKS	0.0916763	1		PPME1	0.0553729	1		FLACC1	-0.0161379	1
VCAN	0.0916015	1		ENTPD5	0.0553729	1		SRCIN1	-0.0164473	1
TAGLN3	0.0915412	1		DEFB116	0.0553729	1		PIK3CB	-0.0169733	1
C22orf31	0.0915194	1		IYD	0.0553729	1		PHLDA2	-0.0171184	1
TREH	0.0914918	1		ADAMTS18	0.0553414	1		OR2A5	-0.0171184	1
LAMC2	0.0914872	1		COQ8B	0.0553004	1		AP3B1	-0.0171826	1
C4orf51	0.0914827	1		LMF2	0.0552784	1		ZNF7	-0.0177204	1
SPINK5	0.0914703	1		HEG1	0.0552455	1		DCAF12L2	-0.0192486	1
RAB36	0.0914686	1		PDZD7	0.0552418	1		ATM	-0.0197613	1
LRIG3	0.0914493	1		SMC5	0.0552411	1		ABCC9	-0.0224756	1
MGST3	0.0913511	1		OR2C3	0.055172	1		MET	-0.0225161	1
NRP2	0.0912982	1		L3MBTL2	0.055057	1		SCAF4	-0.022671	1
ABTB3	0.0912918	1		KDSR	0.0549596	1		DMXL2	-0.0234193	1
FAM78B	0.0911588	1		SGTA	0.0548977	1		ZNF823	-0.0234193	1
TPST1	0.0911335	1		SBDS	0.0547735	1		ZNF254	-0.0234193	1
MDK	0.0910407	1		UGT2B15	0.0547608	1		ZNF432	-0.0234193	1
NTRK2	0.090862	1		PPP4R3C	0.0547544	1		ZFAND1	-0.026768	1
ELSPBP1	0.0908495	1		RTN4R	0.0547283	1		CNTN5	-0.0273807	1
WNT9B	0.0907743	1		MMP12	0.0547102	1		PTEN	-0.0277344	1
MTCL1	0.0907085	1		RAB4B	0.0546315	1		ABCA1	-0.028098	1
TLX3	0.0906943	1		AGBL5	0.0546126	1		MLLT10	-0.0287294	1
NOTCH1	0.0905729	1		LRRC47	0.0545975	1		BRD4	-0.029817	1
SAA1	0.0905461	1		SLC15A1	0.0545975	1		BAP1	-0.0298511	1
AKR1C2	0.0904929	1		YIPF7	0.0545695	1		PTPRT	-0.0303499	1
CFHR3	0.0904637	1		SCLY	0.0544839	1		TP53	-0.0303704	1
TMEM198	0.0904488	1		GPR182	0.0544723	1		KDM6A	-0.0304066	1
GALNT2	0.090275	1		OR5AC2	0.0543727	1		GATA3	-0.0309108	1
GFAP	0.0902597	1		EGLN1	0.0543016	1		AKT1	-0.0320288	1
NOS1AP	0.0902399	1		GALNT13	0.0542892	1		ERBB2	-0.0321533	1
L1CAM	0.0902003	1		CASP4	0.0542597	1		CNOT9	-0.032819	1
MPPED2	0.0900671	1		OR51B4	0.0542245	1		TENM2	-0.033687	1
SLC47A1	0.0900391	1		OR5T1	0.0542205	1		ARID5B	-0.0337351	1
KRT6B	0.0900345	1		COG6	0.0541666	1		STK11	-0.034363	1
SHTN1	0.089933	1		UBE2NL	0.0541532	1		FGFR2	-0.0345192	1
RNASE13	0.0898327	1		SYT10	0.0541239	1		NPAP1	-0.035079	1
SMCO2	0.0897937	1		MPL	0.0540363	1		KNSTRN	-0.035079	1
GPC1	0.0897071	1		CLK2	0.0540201	1		NLRP5	-0.035079	1
PATJ	0.0896664	1		PTPN9	0.0539517	1		PCLO	-0.035079	1
LGALS7B	0.0895175	1		FH	0.0539451	1		FAM221B	-0.035079	1
ENTPD6	0.0894069	1		SDS	0.0539451	1		FREM2	-0.0353429	1
TNFAIP2	0.0894009	1		GNPTG	0.0539451	1		CPQ	-0.0353429	1
RASSF4	0.0893936	1		TRIM26	0.0538544	1		MTOR	-0.0354981	1
ITM2B	0.0892031	1		PADI3	0.053829	1		KMT2D	-0.0374655	1
LAMB3	0.0891957	1		XKR6	0.0537713	1		EIF1AX	-0.0379081	1
AS3MT	0.0890055	1		TMEM114	0.0536599	1		NEFM	-0.0398432	1
BTBD16	0.0890033	1		GNG12	0.0536515	1		FAT2	-0.0401515	1
MUC12	0.0889559	1		GLIPR1	0.0536435	1		PALB2	-0.0403153	1
EPDR1	0.0889482	1		CNOT11	0.0535911	1		NWD1	-0.0435965	1
EPHB2	0.0888282	1		FZD10	0.0535903	1		PPP2R2B	-0.0435965	1
PAX8	0.0888269	1		STK35	0.0535449	1		KRT15	-0.0437804	1
ABCA13	0.0887525	1		SLC2A11	0.0535449	1		SF3B1	-0.0457204	1
H2AB3	0.0887321	1		HNRNPUL2	0.0535114	1		BLM	-0.0493126	1
FAXC	0.0887085	1		UCP2	0.0535041	1		JAK2	-0.0498692	1
DBX2	0.0886612	1		TMEM101	0.0535041	1		THSD7B	-0.054727	1
ACSM5	0.08865	1		NELL2	0.0534535	1		EP300	-0.0549108	1
SLCO3A1	0.0886419	1		ATOSA	0.0534039	1		WRN	-0.0564678	1
PPP1R1A	0.0885898	1		VIT	0.0534026	1		CCND3	-0.0565334	1
GALNT18	0.0884176	1		IL27RA	0.0533897	1		CDK4	-0.0600041	1
BAALC	0.0883947	1		SAP30L	0.0532949	1		ANKRD40	-0.0615922	1
LAD1	0.0883825	1		EFNA5	0.0532789	1		IRF3	-0.0628283	1
CLCF1	0.0883481	1		NUP50	0.0532613	1		CNOT1	-0.0711092	1
TBX19	0.0883013	1		PRB1	0.0532613	1		FAM174C	-0.0737287	1
TNC	0.0882958	1		LGALS9	0.0532219	1		EZH2	-0.0778451	1
PLEKHA1	0.0882262	1		DNAI4	0.0532218	1		GNA11	-0.102192	1
LIPC	0.0881412	1		NLRC5	0.05319	1		FOXO1	-0.136907	0.396235
GBP2	0.0881273	1		MYOZ2	0.0531065	1		GNAQ	-0.14646	0.0911355
FAM241B	0.0880814	1		MBOAT7	0.0530894	1
LGMN	0.0880693	1		CDK17	0.0530891	1
ALPK2	0.0879611	1		SLC6A4	0.0530891	1
SEC14L2	0.0879253	1		FAM90A27P	0.0529588	1
MTARC2	0.0878938	1		CTNS	0.0529342	1
MYLK	0.0878806	1		FAM98A	0.0529261	1
KCNJ10	0.0878122	1		EBF4	0.0528891	1
CNIH4	0.0878049	1		LINC02410	0.0528824	1
ITGB4	0.0877412	1		LIN52	0.0528824	1
TUBB3	0.0877142	1		KCNK10	0.0528761	1
SLC35F1	0.0876626	1		ADAMTSL5	0.052852	1
ABHD12	0.0875395	1		PTK6	0.0527907	1
RAB9B	0.0875213	1		PTCHD4	0.0527837	1
DUOXA1	0.0874708	1		ICAM1	0.0527781	1
TPRG1	0.0874534	1		GPR161	0.0527142	1
CTSD	0.0874102	1		GPR22	0.0526998	1
NEURL3	0.0873479	1		MRE11	0.0526329	1
FAM149A	0.0873144	1		GPR157	0.0526273	1
POLR2J	0.0872648	1		LRPAP1	0.0526191	1
CTSV	0.0872049	1		RNF217	0.0526184	1
TAFA3	0.0869796	1		SUCLG2	0.052598	1
FAM219A	0.086946	1		HERC1	0.0525931	1
CTAGE8	0.0869254	1		GMEB2	0.052566	1
SCML1	0.0868782	1		USP28	0.0525657	1
KRT15	0.0867944	1		OSM	0.0525624	1
GIPC1	0.0867909	1		CTNNA1	0.0525563	1
EXOC3L4	0.0866277	1		SH3GL2	0.0525215	1
NECTIN3	0.0866264	1		FAM43A	0.0525167	1
DCLK1	0.0864951	1		AOC1	0.0524298	1
COL18A1	0.0864939	1		OTUD4	0.0523941	1
LPIN3	0.0864642	1		EEF1AKMT3	0.0523251	1
PLOD2	0.0862892	1		PEX13	0.0523206	1
CLEC4E	0.086257	1		MTMR14	0.0523206	1
S100A6	0.0862442	1		OPRM1	0.0523206	1
ARRDC3	0.0861784	1		DYDC1	0.0523187	1
JUN	0.0861679	1		GINM1	0.0522838	1
C10orf62	0.0861252	1		MKKS	0.0522755	1
FARP1	0.0860735	1		BCAM	0.0522341	1
HAPLN3	0.0860105	1		KLHL20	0.0522178	1
SERPINA6	0.0859972	1		IL20RA	0.052163	1
NDRG1	0.0857341	1		GLYATL1B	0.0521496	1
KIR2DL1	0.0856762	1		PPDPF	0.0521489	1
IER3	0.0856524	1		PTBP2	0.0520236	1
SNX33	0.085647	1		PTPRF	0.0520106	1
DENND2C	0.0855912	1		EGR3	0.0520101	1
FEZF1	0.0854426	1		LARP4	0.0520055	1
CLDN2	0.0854036	1		MED20	0.0519848	1
ANXA4	0.0852463	1		STAG3	0.0519838	1
CRTAC1	0.0852433	1		APOB	0.0519572	1
ADORA1	0.0852346	1		SPRED3	0.051929	1
ANKRD18B	0.0851979	1		GTF2I	0.0519148	1
CGNL1	0.0851857	1		TMEM69	0.0518788	1
S100A16	0.085167	1		DOCK8	0.0518269	1
ITGB3	0.0851276	1		GPR137	0.0518165	1
SH3BP4	0.0850774	1		THOC7	0.0518165	1
ARHGEF10L	0.0850237	1		WNT7A	0.0518083	1
PON2	0.0850209	1		TDRD12	0.0517736	1
ELF3	0.0850188	1		POC1B	0.0517509	1
RYR2	0.0848408	1		DNMBP	0.0517213	1
APMAP	0.0846848	1		ELAPOR2	0.051713	1
SYT13	0.0846211	1		PLPPR5	0.0517109	1
CXCL1	0.084556	1		ZBTB44	0.0517109	1
HAVCR2	0.0844854	1		NAAA	0.0517109	1
CHST12	0.0844816	1		ZC3H4	0.0517099	1
FAM187A	0.0844663	1		IFT81	0.0516877	1
TINAG	0.0844648	1		CHAF1A	0.0516814	1
BAIAP2	0.0844209	1		RBP2	0.051555	1
DENND2B	0.0843984	1		PGR	0.051462	1
BMAL1	0.0843678	1		NBR1	0.0514349	1
TM4SF1	0.0843563	1		AK9	0.0514244	1
DSG3	0.0843266	1		STAB1	0.0513812	1
TP73	0.0843195	1		BCL11A	0.0513805	1
BAAT	0.0842926	1		TNFRSF18	0.0513572	1
TSPAN6	0.0842403	1		SCP2	0.0513374	1
IL34	0.0842269	1		LINC02647	0.0513374	1
FAM161B	0.084163	1		SMAGP	0.0513374	1
SLC2A4RG	0.0841615	1		WDSUB1	0.0513374	1
TSPAN15	0.0840681	1		MT-ND5	0.0513129	1
MYO5B	0.084009	1		PIK3AP1	0.0512524	1
ENO2	0.0839548	1		HOGA1	0.0512524	1
HM13	0.0838566	1		TMEM41B	0.0512524	1
WNT3	0.0838132	1		CRTC1	0.0512524	1
CYP3A4	0.0837133	1		IZUMO1	0.0512202	1
KRT6C	0.0836394	1		PPP1R1C	0.0511699	1
TSPAN7	0.0836305	1		MYPOP	0.0511059	1
B3GNT4	0.0836189	1		GFPT1	0.0510948	1
SLFN12	0.0835422	1		SEC14L1	0.0510918	1
PRSS35	0.0835253	1		YAF2	0.0510664	1
SLC16A11	0.0835009	1		F2RL3	0.0510207	1
FAM171A1	0.0833924	1		SPON1	0.0509969	1
APOH	0.0833542	1		IFIT3	0.0509752	1
TPTE2	0.0833392	1		FSD1L	0.0508389	1
IRX2-DT	0.0832492	1		HDAC3	0.050823	1
CLDN24	0.0832023	1		MIR9-1HG	0.0508229	1
BEX3	0.0831486	1		TELO2	0.0508229	1
NFIL3	0.0830584	1		GSDMA	0.0508229	1
NEFL	0.0830155	1		PDIA4	0.0508229	1
FAT2	0.0829241	1		ZNF222	0.0507223	1
OGDHL	0.0826589	1		DCAF1	0.050713	1
FLG	0.0826438	1		OFD1	0.0506896	1
CENPVL3	0.082613	1		RPH3A	0.05063	1
OR56B4	0.0825216	1		MMD	0.0506132	1
MET	0.0824917	1		SH3TC2	0.0506031	1
ARSI	0.0824777	1		UBE2E1	0.0506014	1
CHMP4C	0.082365	1		C12orf50	0.0505988	1
CHRM3	0.0823519	1		ATP6V0D2	0.0505943	1
JPH1	0.0823147	1		DEFB132	0.0505941	1
CDH2	0.0821766	1		CEP104	0.0505667	1
LGALS7	0.0821742	1		NECTIN3	0.050503	1
IFT22	0.082096	1		TMEM229A	0.0504022	1
ANXA8	0.0820733	1		JDP2	0.0503872	1
SOCS3	0.0820107	1		HBM	0.0503872	1
IFNE	0.0820107	1		PLA2G1B	0.0503349	1
PAX2	0.0819618	1		BBS10	0.050329	1
ACMSD	0.081922	1		C1orf94	0.0502726	1
ACTN2	0.0818807	1		PCMT1	0.0502512	1
TRPV4	0.0816923	1		TBCE	0.0502509	1
F3	0.0816608	1		OSER1	0.0502509	1
CT47A6	0.0816504	1		SAMD10	0.0502509	1
FLNA	0.0816214	1		IHO1	0.0502509	1
THSD1	0.0816174	1		RETNLB	0.0502509	1
IL6	0.0815534	1		MGST2	0.0502509	1
MIOX	0.0815017	1		PSORS1C2	0.0502509	1
PTMS	0.0814483	1		SLC29A1	0.0502509	1
TCN2	0.0813614	1		PON1	0.0502509	1
SAA4	0.081295	1		MYH11	0.0502154	1
ALG1L1P	0.0812738	1		KYAT1	0.0501839	1
TPD52L1	0.0812701	1		IGHMBP2	0.0501637	1
ANXA2	0.0812629	1		KCNN1	0.050128	1
KRT82	0.0812491	1		TM6SF2	0.050091	1
KIFC3	0.0812198	1		MSRB3	0.0500761	1
PLXNB3	0.081192	1		CASD1	0.050004	1
INAVA	0.081154	1		GDPD3	0.0499772	1
AQP9	0.0811458	1		PRR3	0.0499626	1
ELMOD1	0.0810424	1		PRPF8	0.0499402	1
CYP21A2	0.0810344	1		SIRPA	0.0498835	1
PCED1A	0.0809433	1		STX18	0.0498829	1
APCDD1	0.0809369	1		FJX1	0.0498478	1
KRT6A	0.0809141	1		ZNF563	0.049808	1
SYNPO	0.0808968	1		BMP6	0.0497831	1
PITPNM3	0.0807655	1		TMPRSS11F	0.0497326	1
AMBP	0.080742	1		ABI1	0.0495769	1
PIMREG	0.0807206	1		WDFY3	0.0495566	1
UGT2A3	0.0807198	1		AKAP11	0.0495542	1
KANK4	0.0807092	1		OR2A5	0.0495323	1
RAMP2	0.0806856	1		RAPH1	0.0494407	1
HOMER3	0.0806148	1		YTHDF3	0.0494294	1
TCAF1	0.0806062	1		SYDE1	0.0493614	1
P3H2	0.0805667	1		HTR2A	0.0493071	1
COL5A1	0.0804481	1		SPINK7	0.0491289	1
BIVM	0.0803526	1		CDC14A	0.0490441	1
MANBAL	0.080297	1		KRT71	0.0490308	1
PXN	0.0802742	1		LRGUK	0.0490138	1
CHST9	0.0802143	1		ZEB2	0.0489938	1
CYP17A1	0.0801774	1		AMBRA1	0.0489698	1
GPRC5B	0.0801762	1		ARHGAP44	0.048886	1
ACTR3C	0.080175	1		PRKAG2	0.0487961	1
SHROOM4	0.080147	1		TNFAIP6	0.04876	1
GNG4	0.0801197	1		EPHA2	0.0487312	1
SPATA19	0.0800636	1		PLEKHH1	0.0487224	1
CDKL5	0.0800636	1		SNAP91	0.048522	1
ARL4D	0.0800286	1		RESF1	0.0484298	1
ITPR3	0.0800231	1		TNFRSF21	0.0484259	1
GSTA1	0.0800047	1		MRGPRX3	0.0484012	1
KRT79	0.0799751	1		ZNF485	0.048387	1
TEX26	0.0799317	1		HTR4	0.0483535	1
LHX1	0.0799131	1		MLXIP	0.0483418	1
CAPN2	0.0798947	1		ZNF432	0.0483242	1
NRG1	0.0798802	1		PEG10	0.0483024	1
DKK3	0.0798761	1		UHRF2	0.0482834	1
PCSK1N	0.0798685	1		CSGALNACT2	0.0482661	1
OPTN	0.0798626	1		SORT1	0.0482458	1
SVIL	0.0798256	1		BLOC1S2	0.0482326	1
HSPB1	0.0797969	1		POC1A	0.0482326	1
C4A	0.0797457	1		CFAP206	0.0482233	1
WFDC3	0.0797028	1		TP53BP2	0.0481883	1
SERPINB13	0.0796706	1		SLC39A2	0.0481834	1
B3GNT5	0.0796685	1		PAX4	0.0481687	1
DPYSL5	0.0795506	1		PHKB	0.0481652	1
PDGFA	0.0795183	1		ACOT11	0.0481317	1
CCDC157	0.0794645	1		AADACL2	0.0480954	1
TMPRSS7	0.0794557	1		ODAD3	0.0480853	1
TXN	0.0794354	1		ETS2	0.0480853	1
CALML3	0.0792714	1		DRICH1	0.0480853	1
TNFRSF9	0.0791741	1		ZNF221	0.0480739	1
TUBB2A	0.0791218	1		GPR82	0.0480576	1
MAOB	0.0790889	1		PRSS54	0.0480507	1
IGSF8	0.0790761	1		AVPI1	0.0479151	1
COL17A1	0.0789701	1		MFN1	0.0479031	1
GALNT9	0.0789692	1		CBX2	0.0479011	1
RNASE8	0.078955	1		GZMH	0.0478745	1
CD109	0.0789257	1		JCAD	0.0478526	1
STRIP2	0.0789255	1		CEP72	0.0478127	1
GUCA1C	0.0788926	1		NEK10	0.0477885	1
FGFR2	0.0787945	1		RNF169	0.0477561	1
TNFRSF19	0.0787792	1		KCNS3	0.0477232	1
CAV1	0.0787454	1		MLEC	0.0476764	1
MAGEE1	0.0787306	1		MAP3K11	0.0476512	1
C1QTNF9	0.0787287	1		STX7	0.0476473	1
SLC25A18	0.0787205	1		PDZRN3	0.0476247	1
KLHL25	0.0787087	1		ACTE1P	0.0476163	1
CEBPD	0.0786953	1		APLP1	0.0475934	1
CLIP2	0.0786923	1		EPDR1	0.0475845	1
ATP6V0E1	0.0786704	1		CACNG6	0.0475705	1
PLAAT3	0.0786476	1		TDRKH	0.0475669	1
COL4A6	0.0786317	1		MYH14	0.0475481	1
COL6A1	0.0785852	1		LRRC34	0.0475421	1
BRINP2	0.0784678	1		ZNF223	0.0475155	1
NNMT	0.0784099	1		CPA6	0.0475029	1
CYP4F11	0.0783768	1		ACTR1A	0.0474955	1
BANF2	0.0783008	1		IGBP1	0.0474955	1
CGB8	0.0783007	1		PLCD3	0.0474585	1
IQCK	0.0782493	1		RCN1	0.0474274	1
RTP3	0.0782108	1		RSPH9	0.0473868	1
AGRN	0.0781455	1		GRAMD2A	0.0473773	1
HEPACAM	0.0781325	1		CBLL1	0.0473046	1
RARRES2	0.0781089	1		ARHGAP39	0.0472963	1
GJB1	0.0780198	1		RAB11FIP1	0.0472781	1
DAZ3	0.0780168	1		GSG1L	0.0472775	1
WSCD1	0.0779282	1		SPARC	0.0472656	1
SIRPA	0.0778777	1		PLD5	0.0472552	1
SLC22A1	0.0778536	1		RHBDL2	0.0472501	1
KIAA0408	0.077847	1		TM2D1	0.0472501	1
H2AP	0.077831	1		OPN3	0.0472501	1
SPOCK1	0.0777996	1		HCCAT5	0.0472501	1
XCL1	0.0777484	1		GALP	0.0472501	1
GRM8	0.0777362	1		ZSCAN22	0.0472501	1
MAGEC3	0.0777353	1		TM4SF20	0.0472501	1
HNF1A	0.0777349	1		ADAMTS3	0.04721	1
F2	0.0776936	1		ZYX	0.0471975	1
POU6F2	0.0775026	1		RCBTB2	0.0471759	1
SMIM10L2A	0.0774905	1		FGR	0.0471455	1
MED10	0.0774241	1		S100A10	0.0471455	1
SOD2	0.0773427	1		B4GALT4	0.0471455	1
PHYHIP	0.0773156	1		A2MP1	0.0471455	1
DNAH5	0.077314	1		EME2	0.047144	1
PTPRF	0.0773039	1		NT5DC4	0.0471434	1
GPR37L1	0.0772683	1		CBFA2T2	0.0471287	1
PRKAR1B	0.0772527	1		OR2Z1	0.047105	1
GPHA2	0.07721	1		RAB22A	0.0470986	1
PLP2	0.0771261	1		R3HDML	0.047065	1
DMTN	0.0770992	1		B3GALT2	0.0470498	1
CELSR2	0.0770664	1		SLC6A9	0.0470052	1
CFAP69	0.0770637	1		SFMBT2	0.0469969	1
ITGA6	0.0770296	1		RAB6C	0.0469804	1
ALK	0.0769891	1		HSD17B1	0.0469607	1
REELD1	0.0769354	1		TMBIM6	0.046956	1
DSG2	0.0769346	1		DYRK1B	0.046944	1
PHF24	0.0769267	1		RSPH3	0.0469021	1
MATCAP2	0.0768495	1		SLC23A2	0.0468301	1
MARCKS	0.076848	1		PWWP3B	0.0468214	1
PADI3	0.0768352	1		IAH1	0.0468087	1
SLC12A7	0.0768188	1		PCNA	0.0467927	1
HSBP1	0.0768148	1		CABCOCO1	0.0467336	1
LSMEM1	0.0768073	1		TEX10	0.0467145	1
ENTREP2	0.0767543	1		RARRES1	0.0467033	1
IGFBP1	0.0767141	1		MBNL1	0.0466853	1
TMEM184A	0.0766087	1		NOBOX	0.0466685	1
ANKRD65	0.0765839	1		ICOS	0.0466643	1
OR6C2	0.0765753	1		NR4A3	0.0466643	1
EBF3	0.0765736	1		SLC25A25	0.0466454	1
CEP112	0.0764763	1		STAMBPL1	0.0466375	1
SLC17A2	0.0764273	1		WNT10A	0.046635	1
FHDC1	0.0763886	1		PPP1R37	0.0465836	1
BCL3	0.0763463	1		GPR18	0.0465694	1
PLXNB1	0.0763	1		FLOT2	0.046538	1
WFDC5	0.0762912	1		RPL24	0.0465331	1
CCDC3	0.0762662	1		ZNF248	0.0464539	1
HECW1	0.0762634	1		TACR2	0.0464539	1
NPC1	0.0762299	1		BCL2L14	0.0464539	1
KCNA2	0.0762118	1		ACAP2	0.0464355	1
CHST1	0.0761964	1		PITPNM2	0.0464184	1
SRC	0.0761541	1		AADACL4	0.0464166	1
IL1RAP	0.0761391	1		HDHD5-AS1	0.046406	1
PCGF2	0.0761006	1		TRIM33	0.0464055	1
NENF	0.0760801	1		BAG4	0.0463863	1
GFRA1	0.0760599	1		POU2AF1	0.0463555	1
CCN5	0.0760569	1		KCMF1	0.0463175	1
GNPDA1	0.0760305	1		NEK4	0.0463022	1
CAMKK1	0.0760297	1		ATG4B	0.0462471	1
GPHN	0.0760136	1		CLPX	0.0462446	1
ARHGAP21	0.0759723	1		ARSF	0.0462216	1
RTKN	0.0759219	1		HMGB1	0.0462201	1
GPS2	0.0758915	1		ZNF705EP	0.0462101	1
CALD1	0.0758425	1		CEP57	0.0462023	1
ASB9	0.0758022	1		RBBP8	0.0461755	1
LGALS3BP	0.0757854	1		ST6GALNAC3	0.0461094	1
KRT14	0.0757521	1		USF3	0.0460997	1
NOL4L	0.0757464	1		ZNF211	0.0460996	1
PDHA1	0.0757401	1		NEO1	0.0460966	1
SDC4	0.0757131	1		DRG2	0.0460648	1
PLSCR5	0.0756999	1		EFL1	0.0460585	1
DLK2	0.0756443	1		SPMIP3	0.0460341	1
DGKG	0.0755968	1		CCDC137	0.0460341	1
DHX32	0.075516	1		CLPP	0.0460341	1
GPR87	0.0755113	1		ZFP36L2	0.0460047	1
TCTN2	0.0755095	1		DR1	0.0459594	1
TCEAL9	0.0754414	1		EGLN3	0.0459594	1
HRCT1	0.075409	1		ADAM21	0.0459594	1
DERL2	0.0753554	1		IQCF1	0.0459594	1
PPARG	0.0752981	1		SEMA3A	0.0459594	1
CETN2	0.0752564	1		LSM5	0.0459594	1
C4BPA	0.0752504	1		ZNF189	0.045936	1
SH3RF2	0.0752275	1		CELA1	0.0459288	1
MTTP	0.07522	1		SETSIP	0.0459168	1
CA2	0.0752178	1		C13orf42	0.0459168	1
CYP3A5	0.0752048	1		ERG28	0.0459168	1
PML	0.075163	1		STIMATE	0.0459168	1
SOWAHC	0.0751615	1		THRB	0.0459161	1
ETNK2	0.0751132	1		RETREG2	0.0459091	1
GAGE4	0.0751058	1		PRDX3	0.0458981	1
EGR2	0.0750591	1		MIR205HG	0.0458981	1
GOLGA7B	0.0750066	1		SNAP47	0.0458795	1
TNFAIP8L3	0.0749936	1		PPP1R13L	0.0458578	1
REPS2	0.0749875	1		SCAMP1	0.0458353	1
AQP3	0.0749499	1		PNKD	0.0458089	1
KY	0.0749411	1		ETAA1	0.0457867	1
NIBAN2	0.0749342	1		KIF15	0.0457853	1
ALLC	0.0749182	1		CNR1	0.0457751	1
GTF2IRD1	0.0748883	1		CLEC10A	0.0457427	1
HOXD4	0.0748212	1		NEDD4	0.0457376	1
RBP1	0.0747941	1		OSGEPL1	0.0457275	1
ART3	0.0747709	1		ANKRD60	0.0457275	1
C1QTNF1	0.0747302	1		HMGCS1	0.0457275	1
FETUB	0.0747071	1		VPS16	0.0457158	1
IL4I1	0.0746879	1		DENND4B	0.0456985	1
GSC	0.0746838	1		PPP3CA	0.0456913	1
AKR1B1	0.0746405	1		OR5B3	0.0456787	1
GPR155	0.0746133	1		TRMT2A	0.045673	1
SERPINA3	0.0745748	1		THRA	0.0456583	1
SPEG	0.0745739	1		PACSIN2	0.0456414	1
COPZ2	0.0745374	1		FREM1	0.0455973	1
FNDC7	0.074525	1		TRPC2	0.0455832	1
TNFRSF21	0.0744194	1		BCL2L1	0.0455832	1
MT-ND6	0.0744096	1		RNF180	0.0455832	1
CYP2C9	0.0743845	1		MCHR2	0.0455832	1
GAS8	0.0742763	1		TAAR9	0.0455832	1
SQOR	0.0742575	1		LINC01287	0.0455832	1
DNER	0.0742441	1		GALM	0.0455548	1
SLC6A8	0.0742305	1		THAP2	0.0455455	1
NPC1L1	0.0742282	1		LRRC69	0.0455103	1
KCTD3	0.0742156	1		GUCY1A2	0.0455099	1
C1RL	0.0742066	1		ENPP2	0.0454188	1
WHRN	0.0741922	1		ERC2	0.0454135	1
MT-ND5	0.0741779	1		MPP3	0.0453951	1
NXPE3	0.0741307	1		CACNG2	0.0452909	1
LPAR6	0.0740061	1		ACSL1	0.0452906	1
BCL11B	0.0740006	1		ZNF785	0.0452776	1
LAMC1	0.0739681	1		SHB	0.0452228	1
B4GALNT4	0.0739584	1		KHDC3L	0.0451214	1
THAP10	0.0738535	1		ATP6V1A	0.0450977	1
CYP2C18	0.0738163	1		UBR2	0.045041	1
RHOB	0.0738077	1		NKAPL	0.0450049	1
NGEF	0.0737953	1		PPP1R35	0.0449955	1
GPR39	0.0737788	1		TANK	0.0449731	1
ABCB6	0.0737662	1		ATMIN	0.0449486	1
DISP1	0.0737388	1		GABBR1	0.0449289	1
TUBA4A	0.0737045	1		KRT72	0.0449081	1
METTL27	0.073641	1		ATP8A2	0.044896	1
SERPINB3	0.0736078	1		CFAP47	0.0448581	1
WWTR1	0.0736001	1		IL17F	0.0448245	1
HLA-F	0.0735888	1		CDX2	0.0448173	1
CLEC18B	0.0735717	1		HIPK1	0.0447826	1
PROC	0.0735592	1		MYO5B	0.0447822	1
SEMA6A	0.0735493	1		ITPRID2	0.0447814	1
SMO	0.0735295	1		TCHHL1	0.0447795	1
HEPN1	0.0735152	1		DCDC2C	0.0447472	1
FAM20A	0.0735065	1		PPTC7	0.044734	1
UNC5CL	0.0734735	1		PRKCQ	0.0447143	1
DPYSL3	0.0734512	1		ADCY3	0.0447143	1
COL20A1	0.0734498	1		KANSL3	0.0446925	1
TMEM178B	0.0734364	1		IRF2BPL	0.0446867	1
ADGRA3	0.0734253	1		AGXT	0.044671	1
XKR4	0.0734233	1		AQP9	0.0446629	1
SERPINB4	0.0734142	1		ASAP2	0.0446058	1
TMEM92	0.0733674	1		RAB23	0.0445916	1
SRSF12	0.0733598	1		MTHFSD	0.044561	1
MCC	0.0733499	1		GNB1L	0.0445559	1
TENM2	0.0733405	1		TAL2	0.0445365	1
EVA1A	0.0733402	1		TMEM8B	0.0444855	1
CNTNAP2	0.0732848	1		RBM39	0.044434	1
TMPRSS11D	0.0732512	1		CFAP53	0.044412	1
ARPIN-AP3S2	0.0732275	1		PSEN1	0.0444083	1
PLEKHA6	0.0732141	1		RADX	0.0443821	1
CD63	0.073103	1		ADAMTS14	0.044337	1
CIAO2B	0.0731008	1		SNX20	0.0443176	1
CD151	0.0730481	1		SAMD4B	0.0443045	1
ABI3BP	0.0730253	1		LRRC46	0.0443002	1
FAM181A	0.072919	1		ERGIC2	0.044296	1
CHST3	0.0729052	1		PHF20	0.0442327	1
C1orf53	0.0728978	1		TNFRSF1A	0.0442277	1
SEPTIN10	0.0728759	1		EIF1	0.0442076	1
SPRR2A	0.0728508	1		HSPG2	0.044176	1
ZNRF3	0.0728001	1		BAIAP2L2	0.0441651	1
KRT27	0.0727969	1		COX18	0.0441354	1
GRB10	0.0726935	1		NPHS1	0.0441022	1
KCNS3	0.0726903	1		ZNF202	0.0440737	1
KIF21A	0.0726693	1		CAVIN1	0.0440737	1
CTTN	0.0726535	1		ZNF24	0.0440737	1
SCGB1A1	0.0726343	1		FXYD1	0.0440737	1
CLDN14	0.0726199	1		MARS2	0.0440557	1
PODXL	0.0726189	1		PAICS	0.0440536	1
SFXN5	0.0725351	1		AKR1C1	0.0440405	1
PKDCC	0.0725013	1		MYL4	0.044036	1
VEGFD	0.0724923	1		DDR1	0.0440265	1
TEKT3	0.0724661	1		NOM1	0.0439972	1
CDH8	0.0724557	1		ABCB11	0.0439733	1
CXCL14	0.0723657	1		AFAP1L2	0.0439427	1
ADGRV1	0.0723108	1		LFNG	0.0439317	1
MAFB	0.072299	1		RNPEPL1	0.0439049	1
ASS1	0.0722989	1		WLS	0.0438955	1
BAG3	0.0722813	1		NLRP8	0.0438803	1
RUNX2	0.072267	1		CDKL4	0.043878	1
EMC6	0.0722319	1		CLU	0.0438352	1
GFRA2	0.0721971	1		CCDC83	0.0438316	1
ALDH2	0.072197	1		OR1M1	0.0438316	1
MID2	0.0721815	1		SEC14L6	0.0438063	1
LRRC49	0.0721289	1		SLC9A1	0.0437858	1
CAMK2N2	0.0720989	1		MRTFA	0.0437788	1
ZNF205	0.072095	1		USP12	0.043762	1
BHMT2	0.0720776	1		C7	0.0437615	1
NDUFAF5	0.0720774	1		EEA1	0.0437336	1
OSBPL6	0.0720638	1		ZNF616	0.0437326	1
PRR4	0.0720118	1		SOSTDC1	0.0437326	1
IRX2	0.071865	1		PLD1	0.0436842	1
ARHGAP26	0.0717521	1		RINT1	0.0436621	1
EXT1	0.07174	1		SMTN	0.0436416	1
NHLH2	0.071736	1		MRTFB	0.0436155	1
FTL	0.0716921	1		RBM17	0.0436114	1
TSPAN11	0.0716727	1		CELF2	0.0436114	1
HAP1	0.0716647	1		NODAL	0.0436114	1
CA9	0.071606	1		LINC00867	0.0436114	1
ANO4	0.0715554	1		PCED1B	0.0436114	1
IFI16	0.0715196	1		CABP1	0.0436114	1
DOLK	0.0715073	1		PCK2	0.0436114	1
CA5A	0.0714773	1		JKAMP	0.0436114	1
LRRN4	0.0714644	1		PPP1R36	0.0436114	1
CSGALNACT1	0.0714308	1		TPPP3	0.0436114	1
SPINK13	0.0714189	1		ZNF821	0.0436114	1
ARHGEF4	0.0714113	1		OR1A1	0.0436114	1
KLF7	0.0713902	1		ALDH3A1	0.0436114	1
BAIAP2L1	0.071341	1		RPIA	0.0436114	1
SFXN3	0.07131	1		RAB5IF	0.0436114	1
PRODH	0.0712543	1		MAP3K7CL	0.0436114	1
SSC4D	0.071239	1		OLIG3	0.0436114	1
SMAD3	0.0712267	1		INTS15	0.0436114	1
CDRT4	0.0711887	1		TIGD5	0.0436114	1
SIX5	0.0711571	1		OR2K2	0.0436114	1
CD59	0.0711155	1		C8orf48	0.0435721	1
SLC26A11	0.0711106	1		TUBA3C	0.0435693	1
PTPRD	0.0710562	1		FSTL1	0.0435687	1
CADM1	0.0710151	1		RAB11FIP2	0.0435637	1
CDKL2	0.071005	1		GOLGA6L2	0.0435583	1
CYP7B1	0.0709877	1		RUNDC1	0.0435536	1
EPS8L2	0.0709624	1		BEND6	0.0435507	1
BMAL2	0.0709034	1		MTRFR	0.0435424	1
KCP	0.0709009	1		EDN3	0.0435246	1
SLC3A1	0.0708883	1		PWWP2B	0.0434721	1
ARL4C	0.0708475	1		SHMT2	0.0434509	1
SMIM10L2B	0.0708366	1		FIRRM	0.0434248	1
CTSA	0.0708044	1		NCOA3	0.0433842	1
TNKS1BP1	0.070792	1		TENM3	0.0433826	1
MFGE8	0.07078	1		SLC25A18	0.0433809	1
C19orf33	0.0707487	1		BAG3	0.0433801	1
AQP1	0.0707236	1		SPAG9	0.0433556	1
CLEC4F	0.0707099	1		ADAM11	0.0433444	1
C10orf53	0.0706848	1		PNLIP	0.0432969	1
DGCR6	0.0706635	1		NRDC	0.0432793	1
ABTB2	0.0706032	1		ABHD3	0.0432679	1
HR	0.0705984	1		FAM210A	0.0432612	1
LRAT	0.0705835	1		GPR50	0.0432612	1
HOXA3	0.0705719	1		AHCTF1	0.0432405	1
ZNF133	0.0705668	1		CHD7	0.043228	1
LIME1	0.0705467	1		MTPAP	0.0431984	1
CHAT	0.0704841	1		ZNF814	0.0431893	1
GLI3	0.0704721	1		LTBP4	0.0431849	1
RHBDD2	0.0704076	1		TF	0.0431843	1
MAGED4B	0.0703915	1		ANKDD1A	0.0431604	1
SERINC2	0.0703722	1		RHPN2	0.0431572	1
NKX2-5	0.0703566	1		PCDHGA9	0.0431455	1
CTAGE6	0.070271	1		MAGEB10	0.0431025	1
CCL20	0.0702548	1		CFAP46	0.0430974	1
LRP4	0.0701654	1		IRX5	0.0430965	1
TRPM8	0.0701493	1		TIGD2	0.0430667	1
DNAH17	0.0701444	1		TXNRD1	0.0430584	1
POU3F1	0.0701295	1		CCR5	0.0430048	1
PCSK1	0.0700636	1		NXF1	0.0430021	1
S100A10	0.0700453	1		MTMR7	0.0429838	1
CADM4	0.0700391	1		LMAN1	0.0428244	1
SLC19A3	0.0699968	1		LPIN2	0.0428231	1
SGSH	0.0699813	1		MUC13	0.0428092	1
TRIM16L	0.0699173	1		HIF1A	0.042753	1
DMRT1	0.069897	1		ROBO4	0.042739	1
NEU1	0.069863	1		TOX2	0.0427289	1
MARVELD2	0.0698428	1		ANG	0.0427167	1
SPRR1B	0.0698377	1		LINC02654	0.0427167	1
TMEM82	0.069786	1		DNM3	0.0426946	1
TMEM171	0.0697555	1		KANK2	0.0426715	1
LEFTY2	0.069713	1		DDB1	0.0426475	1
TMSB10	0.0696149	1		RASGRF2	0.0426311	1
SPATS2L	0.0696051	1		UQCRH	0.042631	1
LRRC8E	0.069601	1		IGLL5	0.0426226	1
TMIGD1	0.069549	1		OR2D3	0.0426194	1
MXRA7	0.0695459	1		TFPI2	0.0426159	1
HRG	0.0695408	1		SLF1	0.0426097	1
KRT8	0.0695336	1		SEC24B	0.0426033	1
SERPINA12	0.0695069	1		GJA9	0.0425896	1
CD28	0.0694861	1		HHEX	0.0425896	1
CIBAR1	0.0694682	1		PELI3	0.0425896	1
SH2D4A	0.0694648	1		FAM162A	0.0425896	1
CAV2	0.0694397	1		KHDC1L	0.0425896	1
MSC	0.0694323	1		LINC02612	0.0425896	1
NUP62CL	0.0693202	1		GTPBP4	0.0425361	1
SLC22A2	0.0692746	1		OCRL	0.0425236	1
OR11A1	0.0692704	1		KCNG4	0.0424987	1
HFE	0.0692233	1		CMTM2	0.0424945	1
LRP5	0.0691643	1		ERC1	0.0424739	1
COA3	0.0691168	1		KCNAB2	0.042469	1
IL20RB	0.0691011	1		ASB4	0.0424584	1
ASIC2	0.0690975	1		NBAS	0.0424383	1
HGD	0.0690812	1		IRF1	0.0424117	1
CT47A1	0.0690471	1		CNTNAP4	0.0423995	1
BIN1	0.0690162	1		TNPO2	0.04238	1
OC90	0.0690139	1		ASRGL1	0.0423592	1
ERICH2	0.068894	1		HPS5	0.042353	1
FHOD3	0.0688168	1		SOX10	0.0423441	1
IL36G	0.0687825	1		IL17RE	0.0423247	1
C1orf185	0.0687773	1		PIF1	0.0422855	1
GPC6	0.0687757	1		KLHL35	0.0422407	1
SERPINB5	0.0687636	1		FDXACB1	0.0422365	1
RHCG	0.0687577	1		CGN	0.0422313	1
DLG5	0.0686805	1		CBY2	0.0422184	1
OPN5	0.068666	1		NAA35	0.0422114	1
ELOVL7	0.0685775	1		ZNF655	0.0421971	1
HDAC11	0.0685741	1		FGF12	0.0421915	1
ARHGEF28	0.0685376	1		MINPP1	0.0421666	1
H2AC6	0.0685301	1		SAXO4	0.0421392	1
CARS2	0.0685053	1		TTC6	0.0421246	1
BSG	0.0684931	1		GALC	0.0421147	1
HS3ST3A1	0.0684731	1		SMOC2	0.0421058	1
C6orf58	0.0684602	1		ADAMTS8	0.0420675	1
ARPC1A	0.0684599	1		AP5M1	0.0420477	1
GBP6	0.0684382	1		MCTS1	0.0420477	1
OR2AE1	0.0683506	1		MGA	0.0420289	1
RGR	0.0682928	1		ALG9	0.0419767	1
CDKN1A	0.0681438	1		MAPK1	0.0419767	1
SLCO5A1	0.0681379	1		MRPL32	0.0419767	1
S100A11	0.0680921	1		MRGPRX2	0.041933	1
ZDHHC24	0.068063	1		ZNF75A	0.041933	1
RRAGD	0.0680474	1		LINC02028	0.041933	1
SCGB3A2	0.0680418	1		HTN1	0.041933	1
CRB3	0.0680088	1		LINC01950	0.041933	1
TSSK1B	0.0679963	1		APC2	0.0419262	1
SLC44A5	0.0679748	1		SMAD7	0.0419239	1
ANXA13	0.0679616	1		CST11	0.0419176	1
SEC14L6	0.067925	1		SNTG2	0.0419073	1
TRMT9B	0.0678746	1		GIMAP4	0.0419073	1
HES1	0.0678652	1		SARAF	0.0419042	1
CHADL	0.0678292	1		CRACR2A	0.0418996	1
LGALS2	0.0678101	1		CASKIN1	0.0418885	1
GPRIN1	0.0678013	1		UNC13C	0.0418673	1
RDH12	0.0677858	1		KIAA1328	0.0418499	1
SPNS1	0.0677696	1		MS4A1	0.0418414	1
FAM50B	0.0676919	1		SLC5A7	0.0418251	1
FAM20C	0.0676625	1		ARHGAP1	0.0417737	1
DCBLD1	0.0676332	1		COL25A1	0.0417557	1
CXorf51A	0.0675946	1		ZFP14	0.0417529	1
CLMN	0.0674982	1		DRG1	0.0417455	1
ACP6	0.0674203	1		EIF3B	0.0417409	1
OR12D3	0.0673696	1		GPRASP1	0.0417351	1
ARHGAP23	0.0673588	1		LRRC73	0.0417203	1
TRIM50	0.0673342	1		SKOR1	0.0416984	1
SNCAIP	0.0673271	1		CLMN	0.0416823	1
PRB3	0.067325	1		NOS1	0.0416729	1
C8A	0.0673205	1		BID	0.0416691	1
AKR1B10	0.0672906	1		CUEDC1	0.0416647	1
HOXD3	0.0672794	1		SRSF4	0.0416145	1
IGF2R	0.0672445	1		P2RX3	0.0415951	1
FOLR3	0.0672365	1		DENND6B	0.0415884	1
DIRAS2	0.0672188	1		CNGA3	0.0415546	1
TBC1D2	0.0671675	1		MCM4	0.0415323	1
DZIP1	0.0671164	1		PCSK4	0.0415285	1
HLF	0.0670827	1		REDIC1	0.0415184	1
NDRG2	0.0670742	1		ZNF155	0.0414887	1
LRCOL1	0.0670126	1		PCDHA9	0.0414779	1
SHH	0.0669377	1		DNAJC24	0.0414573	1
CRP	0.0669148	1		ZFC3H1	0.0414489	1
STARD13	0.066836	1		TRPM6	0.0414467	1
ACSBG1	0.0668157	1		NPB	0.0414452	1
HNF4G	0.0668126	1		MOB1A	0.0414409	1
NKX6-2	0.0667887	1		VDAC3	0.0414373	1
F10	0.0667405	1		CPNE8	0.0414304	1
BEX5	0.0667333	1		LAMA1	0.0414258	1
CNGA3	0.0667324	1		DHRS11	0.0414245	1
GRK7	0.0667232	1		C1orf87	0.0414191	1
PKP2	0.0666974	1		MMUT	0.0414145	1
MVP	0.0666674	1		COX20	0.0414122	1
SAA2	0.0665358	1		E2F3	0.0414122	1
COL16A1	0.0664981	1		DCTN6	0.0414122	1
KLHL29	0.0664341	1		LRRC37A3	0.0414122	1
CPA6	0.0664246	1		AKAP8	0.0414049	1
MYRF	0.0664067	1		SIGLEC1	0.0413367	1
STARD6	0.0663871	1		POLRMT	0.0413291	1
TCP10L	0.0663763	1		RBM15-AS1	0.0413265	1
OLFML2A	0.0663569	1		MUC5B	0.0413051	1
SMIM6	0.0663004	1		NMNAT1	0.0413046	1
SLC22A18	0.0662963	1		TPH1	0.0413046	1
ACKR3	0.0662596	1		ZNF772	0.0413042	1
SSH3	0.0662178	1		ZNF625	0.0412751	1
PANX2	0.0662161	1		ZFP28	0.0412592	1
CKAP4	0.0661516	1		F2	0.0412204	1
ATXN1	0.0660643	1		TUBA3D	0.0411831	1
EBP	0.0660565	1		CLGN	0.041176	1
RNF43	0.0660405	1		UTP14A	0.0411651	1
BICC1	0.0659493	1		LILRA4	0.0411572	1
LIFR	0.0659368	1		TRMO	0.0411116	1
GAP43	0.065931	1		UTS2B	0.0410825	1
CDC14B	0.0659193	1		POLE2	0.0410254	1
FANK1	0.06589	1		TDRD7	0.0410198	1
GLIS3	0.0658888	1		CTSB	0.0409996	1
DLL1	0.0658531	1		ITGBL1	0.0409907	1
GDPD2	0.0658254	1		KDM4B	0.0409787	1
MACROH2A2	0.0657984	1		PCSK9	0.0409331	1
ALB	0.0657568	1		AP5S1	0.0409145	1
RFX4	0.0657462	1		NRP1	0.040878	1
GPX2	0.0657285	1		ENHO	0.0408779	1
PRIMA1	0.0657212	1		NRXN2	0.0408604	1
EPHX1	0.0656671	1		KIF3A	0.0408389	1
KLK9	0.0656458	1		ANAPC2	0.0408262	1
PLG	0.0655599	1		HELQ	0.0407911	1
AASS	0.065541	1		ACADM	0.0407679	1
DRGX	0.065485	1		SLC22A23	0.0407393	1
PRSS23	0.0653952	1		STARD13	0.040734	1
NFKBIA	0.0653787	1		PNKP	0.0407246	1
TUBG2	0.0653677	1		MAMDC2	0.0406735	1
AGAP1	0.0653128	1		OR4X1	0.0406344	1
KRTAP10-2	0.0652964	1		ZNF611	0.0406344	1
GCNT3	0.0652955	1		DTX3	0.0406035	1
FN1	0.0652562	1		GPRC5B	0.0406035	1
EGFR	0.065179	1		PSMB10	0.0406035	1
ZNF219	0.0651727	1		MSGN1	0.0406035	1
KIR3DL1	0.0651625	1		AKR1B1	0.0406035	1
FRMD5	0.0651357	1		DPY30	0.0405796	1
SLC44A1	0.0651219	1		LIMD1	0.0405796	1
TAFA5	0.0651095	1		MAGEB18	0.0405796	1
FZD6	0.0650998	1		TCEAL1	0.0405796	1
KALRN	0.0650694	1		PLEK	0.0405594	1
WFDC2	0.0649469	1		DHRS13	0.0405222	1
KRT25	0.0649389	1		FOSL2	0.0405075	1
DUOX2	0.064928	1		OR13G1	0.0405074	1
PLEKHA5	0.0649273	1		ADAT1	0.0405055	1
ZNF655	0.0649083	1		FAM131C	0.0404972	1
USH1C	0.0649082	1		PIK3R2	0.0404791	1
FZD10	0.0649059	1		107080638	0.0404735	1
ZSWIM6	0.0648947	1		LINC02381	0.0404735	1
CRYBB3	0.064889	1		ZNF91	0.0404688	1
PLOD3	0.0648468	1		FUCA2	0.0404557	1
F2RL1	0.0648331	1		UBE3B	0.0404463	1
HPCAL1	0.0648329	1		TARDBP	0.0404416	1
LY6E	0.0647269	1		OR5M9	0.0404416	1
DNAJB5	0.0646915	1		LRRC23	0.0404416	1
SLC22A5	0.0646906	1		FAM210B	0.0404416	1
H2AB1	0.0646843	1		RFPL1	0.0403946	1
KRTAP5-10	0.0646609	1		CMA1	0.0403892	1
DNAJB11	0.0646334	1		PLPPR3	0.0403436	1
FOXN1	0.0645962	1		ZNF792	0.0403289	1
SETBP1	0.0645435	1		TMEM35B	0.0403259	1
DEFB1	0.0645292	1		TEAD4	0.0403259	1
KLKB1	0.0645096	1		SLC35E3	0.0403259	1
OR2A1	0.0644902	1		MYOF	0.0402926	1
RTN4RL2	0.0644679	1		FSTL4	0.0402914	1
ROS1	0.0643939	1		CAND1	0.040214	1
AJUBA	0.0643915	1		PCGF5	0.0401863	1
PYROXD2	0.064371	1		ATP10B	0.0401833	1
KLHL13	0.0643701	1		EHD2	0.040182	1
ASIP	0.0643685	1		HNRNPF	0.0401721	1
FGFBP1	0.064328	1		LIPA	0.0401721	1
HS3ST4	0.064276	1		RCHY1	0.0401721	1
CNTNAP3B	0.0642375	1		RCAN3	0.0401685	1
LRATD2	0.0642011	1		COL11A1	0.0401617	1
SLPI	0.0641632	1		ATAD5	0.0401284	1
GGT1	0.0641602	1		OR12D3	0.040127	1
NUAK1	0.0641321	1		NISCH	0.0400908	1
IFI27	0.0641302	1		S100A1	0.0400863	1
CGB2	0.0640817	1		DCP1A	0.0400764	1
SUPT20HL1	0.0640377	1		ELF1	0.0400722	1
LTBR	0.0639891	1		STRN	0.0400721	1
APOA5	0.0639615	1		NHERF1	0.0400565	1
GDF15	0.0639279	1		RNF5	0.0400449	1
ZNF462	0.0639246	1		DKK4	0.0400449	1
C12orf75	0.0638908	1		HOOK3	0.0400449	1
FXYD6-FXYD2	0.063887	1		CDH5	0.0400407	1
PXDC1	0.0638555	1		FXR2	0.0400356	1
SPINK1	0.063839	1		FMO1	0.0400092	1
SLC52A1	0.063825	1		DNAJC13	0.0399909	1
PARD6B	0.0637915	1		NADSYN1	0.0399854	1
RHBDF2	0.0637674	1		SOX6	0.039978	1
CNPY1	0.0637556	1		HMGXB3	0.0399575	1
CYP2W1	0.0637188	1		RAD51AP1	0.0399538	1
TPM1	0.0637162	1		DGLUCY	0.039946	1
EFEMP1	0.0636852	1		SH2B3	0.0398698	1
TRIM55	0.0636811	1		MASP2	0.0398684	1
NCKAP1	0.0636427	1		CECR2	0.0398621	1
AHNAK2	0.0636099	1		ROCK2	0.0398484	1
CASTOR2	0.0636007	1		DCBLD2	0.0398441	1
ME1	0.0635855	1		IQSEC3	0.0398153	1
SLC6A12	0.0635746	1		KLC2	0.0398057	1
FUNDC1	0.0635731	1		CHST15	0.0397998	1
ITIH1	0.0635493	1		ACTR1B	0.0397787	1
BCAP31	0.0635389	1		FARS2	0.0397702	1
COL6A2	0.0635357	1		TRIML1	0.0397035	1
FZD1	0.0635211	1		TBCK	0.0397028	1
DHRS3	0.0635177	1		MYO1C	0.0397019	1
KLHDC9	0.0635074	1		SHANK1	0.0396976	1
ARTN	0.0634975	1		PNMA6E	0.039691	1
FOXI3	0.0634896	1		CFAP43	0.0396715	1
SCG2	0.0634731	1		APOF	0.0396654	1
KITLG	0.0634612	1		PTH2R	0.0396293	1
PCSK5	0.0634445	1		CCDC80	0.0396101	1
MAL2	0.0633501	1		RBM25	0.0396021	1
CDHR2	0.06335	1		EML2	0.0395949	1
ZIC5	0.0633351	1		ZNF429	0.0395793	1
KCNK1	0.0633335	1		ATG14	0.0395204	1
NID1	0.0633156	1		TACC3	0.0395115	1
CNTNAP3	0.0633008	1		NKG7	0.0395015	1
ANKDD1B	0.063282	1		OR13C2	0.0394264	1
IFT43	0.0632517	1		A2M	0.0394024	1
SLCO2A1	0.0632288	1		UGT2B10	0.0393855	1
ATL1	0.0631576	1		EIF3L	0.0393794	1
CFAP96	0.0631379	1		LRIT2	0.0393624	1
PCYT1B	0.0631284	1		MIEF1	0.0393514	1
OLFML2B	0.0631196	1		DDIT4L	0.0393422	1
OSMR	0.0630851	1		TTC23	0.0393131	1
MICALL2	0.0629809	1		RFESD	0.0393005	1
SLC17A8	0.0629726	1		GPT	0.0392982	1
GAS2L1	0.0629658	1		IRX6	0.0392879	1
NALCN	0.0629296	1		MLF2	0.0392463	1
IL6R	0.0629212	1		KCNJ9	0.0392287	1
IL1A	0.062884	1		WDR76	0.0392287	1
RILPL1	0.0628801	1		TOB1	0.0392287	1
FHIP1A	0.0628738	1		C19orf18	0.0392287	1
AFAP1L1	0.0628566	1		DMGDH	0.0392287	1
MAGEB4	0.0628364	1		GATAD1	0.0392287	1
EDN2	0.0628223	1		ZNF689	0.039216	1
IFNA5	0.0628012	1		SLC22A15	0.0392079	1
SEPTIN4	0.0627829	1		FBXL5	0.0391832	1
RBM47	0.0627584	1		MEGF11	0.0391774	1
SLCO4A1	0.0627411	1		PDZD2	0.0391726	1
NKAIN4	0.0627338	1		IGSF1	0.0391556	1
ENO4	0.0627311	1		DBT	0.0391539	1
SLC12A8	0.0627199	1		ACER1	0.0391539	1
ACTBL2	0.0627074	1		RPL22L1	0.0391539	1
DGKI	0.0626942	1		ANKLE2	0.0391476	1
KRTAP10-3	0.0626931	1		SLC5A3	0.0391404	1
SLC22A7	0.0626717	1		ANKRD28	0.03914	1
PIERCE1	0.0626658	1		SPIDR	0.0391271	1
HSPB9	0.0626127	1		MAD1L1	0.0391262	1
HOXB13	0.0625613	1		SLC25A5	0.0391234	1
TRIP6	0.0625262	1		TMSB15A	0.0391055	1
CNTNAP3C	0.0625037	1		SMNDC1	0.0390954	1
SUPT20HL2	0.062491	1		NDUFA9	0.0390954	1
EXOC3L1	0.0624852	1		ZNF780A	0.0390954	1
MSANTD3-TMEFF1	0.0624145	1		DEFB112	0.0390954	1
SERPINH1	0.062414	1		CWC22	0.0390911	1
HSPB8	0.0624068	1		PDE4DIP	0.0390808	1
ADGRE1	0.0623659	1		SH3KBP1	0.0390347	1
F11R	0.0623478	1		SYNJ1	0.0390093	1
B9D1	0.0623457	1		NF1	0.0389664	1
EN2	0.0623362	1		GNL3	0.038961	1
CFAP251	0.0623308	1		TMEM131L	0.0389481	1
PECR	0.0623296	1		IMPDH2	0.0389478	1
CEMIP2	0.0623261	1		MYLIP	0.0389438	1
TRADD	0.0623193	1		LIMCH1	0.0389407	1
TMEM169	0.0622454	1		TPTE	0.038936	1
CLDN4	0.062244	1		CREB3L3	0.0389272	1
C1orf232	0.0622313	1		CCDC62	0.0388909	1
PLA1A	0.0622117	1		RALGAPB	0.0388727	1
TMEM98	0.0622005	1		ZNF462	0.0388657	1
FADS3	0.0622002	1		ZNF608	0.0388591	1
RAB13	0.0621801	1		NOL8	0.0388548	1
KRTAP21-2	0.0621648	1		CENPQ	0.0388532	1
HOXB9	0.0621621	1		BASP1	0.0388187	1
EFCAB6	0.0621313	1		LYAR	0.0388171	1
ENTPD7	0.06213	1		CCDC57	0.0388021	1
SLC24A2	0.0621195	1		IQCE	0.0387967	1
STOX2	0.0621168	1		TSC2	0.0387928	1
CIMAP1C	0.0620836	1		TRNT1	0.0387917	1
CFAP54	0.0620625	1		NFKBIA	0.0387882	1
SYS1	0.062038	1		SEC14L3	0.0387827	1
VSTM4	0.0620162	1		LRRC3	0.0387583	1
FLG2	0.0620124	1		ITGB1BP1	0.0387508	1
ITM2C	0.0619999	1		CPNE1	0.0387432	1
ANXA3	0.0619964	1		DPYD	0.0387343	1
FAM131A	0.0619691	1		TMEM45B	0.0387338	1
ZNF503	0.061968	1		ERI1	0.0387225	1
RAB40AL	0.0619617	1		PNMA2	0.0387069	1
AMACR	0.0619506	1		ELF5	0.0387047	1
A1CF	0.0619151	1		PDE8A	0.038693	1
SLFN5	0.0618985	1		E2F2	0.038688	1
VAV2	0.061876	1		ERGIC3	0.0386797	1
LEFTY1	0.0618654	1		GADL1	0.0386215	1
FRMD6	0.0618587	1		GRK3	0.0386201	1
ZIC2	0.0618458	1		SFRP5	0.0385922	1
SAA2-SAA4	0.0617663	1		SLC4A7	0.0385643	1
ARL4A	0.0617429	1		COL9A1	0.0385296	1
SLC35F3	0.0617416	1		LCT	0.0385289	1
HGS	0.0617246	1		BRD4	0.0385142	1
NCK2	0.0616857	1		IL9	0.0385071	1
VNN1	0.0616776	1		CDH12	0.0385032	1
OR2A4	0.0616369	1		FGG	0.0385014	1
IL36B	0.0616229	1		AKNA	0.0384891	1
NICOL1	0.0615984	1		APLF	0.0384886	1
UGT2A2	0.0615923	1		ZNF474	0.0384558	1
CERS3	0.0615192	1		CNTFR	0.0384523	1
BSCL2	0.0614686	1		PRXL2B	0.0384478	1
ACVR1	0.0614607	1		AKR1A1	0.0384478	1
NPBWR1	0.0614525	1		RCBTB1	0.0384478	1
IL22RA1	0.0613747	1		ACVR1C	0.0384478	1
TBC1D3E	0.0613534	1		SELL	0.0384334	1
DNTTIP1	0.0613451	1		TAS1R1	0.0384279	1
UNC80	0.0612799	1		TEX26	0.038418	1
SLC2A2	0.061263	1		CARMIL3	0.038413	1
TEX48	0.0612449	1		CASP8	0.0383719	1
KRTAP19-6	0.0611851	1		LINC01716	0.0383654	1
ACVR1B	0.0611812	1		EPG5	0.0383469	1
C2orf72	0.0611392	1		AUTS2	0.0382843	1
FOXD3	0.0611373	1		FABP3	0.0382749	1
GPR161	0.0611258	1		MOV10	0.0382331	1
KRT75	0.0611014	1		AFG1L	0.0382331	1
C12orf54	0.0610908	1		PGBD2	0.038207	1
CYP3A43	0.0610264	1		ZNF681	0.0381309	1
GARIN5A	0.0610033	1		UBA7	0.0380953	1
CAVIN4	0.0609792	1		TBPL1	0.0380888	1
ARGFX	0.0609389	1		CEP89	0.0380839	1
PTCHD4	0.0608567	1		SIDT1	0.0380731	1
OPN3	0.0608477	1		SRPRA	0.0380472	1
SEM1	0.0608405	1		CAMSAP3	0.0380272	1
CLSTN3	0.0608339	1		INPP5E	0.0380234	1
CLCA2	0.0608242	1		PTPN1	0.0380073	1
RAB34	0.0607542	1		AMBP	0.0379893	1
ZMAT4	0.0607228	1		ANKAR	0.0379797	1
HYKK	0.0607195	1		NIPSNAP2	0.037944	1
CLCN2	0.0606342	1		SARNP	0.0379162	1
ORMDL2	0.0606153	1		GK2	0.0379129	1
AK8	0.060614	1		HAUS8	0.0379001	1
B4GAT1	0.0606109	1		AMPD2	0.0378944	1
COBLL1	0.0606061	1		STK17B	0.0378851	1
ITIH6	0.0605963	1		SEC61A1	0.0378681	1
JCAD	0.0605589	1		ZDHHC7	0.0378625	1
RXRA	0.060529	1		H1-1	0.0378583	1
HABP2	0.0605194	1		E2F7	0.0378514	1
FAM229B	0.0605157	1		SKIC3	0.0378344	1
GNAI1	0.0604751	1		PTCHD1	0.0378176	1
CHGB	0.0604696	1		ARHGEF11	0.037815	1
SARDH	0.060423	1		TREX2	0.037811	1
MNX1	0.0604067	1		NPRL2	0.0378042	1
RPRM	0.0603721	1		TMEM219	0.0377999	1
ZSWIM5	0.0603707	1		TRAF5	0.0377904	1
FKBP6	0.0603706	1		FAM117B	0.037776	1
CGB1	0.0603564	1		TLCD3B	0.037772	1
GRB7	0.0603418	1		DSC1	0.0377633	1
CHST15	0.0603357	1		BMAL2	0.0377469	1
DRD4	0.0603136	1		RGL2	0.0377427	1
EPHB1	0.060311	1		EIF2S2	0.0377296	1
C9orf153	0.0603001	1		PTGES3	0.0377179	1
SLC22A4	0.0602816	1		ZKSCAN7	0.0377165	1
HOXA2	0.0602587	1		NACC1	0.0377127	1
CDH24	0.0601994	1		ZNF491	0.0376504	1
CLDN12	0.0601625	1		ANKRD35	0.0375744	1
PROX1	0.060151	1		KLHL14	0.0375714	1
SNPH	0.0600971	1		C8B	0.037561	1
NACC2	0.0600966	1		CSPG5	0.0375554	1
CLDN16	0.0600741	1		TMEM79	0.0374461	1
P4HA2	0.0599522	1		IDI1	0.0374273	1
GAGE12J	0.0599509	1		APTX	0.0374186	1
PROSER2	0.0598906	1		UTP20	0.0374148	1
SNX21	0.0598874	1		CBR4	0.0374085	1
FAM83C	0.0598774	1		PRPF18	0.0373318	1
REP15	0.0598728	1		HTR3A	0.0373318	1
LAMA5	0.05986	1		CPA1	0.0373318	1
COL28A1	0.0598485	1		N4BP1	0.0373215	1
MAVS	0.0598448	1		LRRN4	0.0373115	1
MOGAT1	0.0598358	1		JARID2	0.0372532	1
PC	0.0598282	1		ACSF3	0.0372508	1
HSFX2	0.0598076	1		CC2D1B	0.0372464	1
PLD2	0.0598075	1		ARMT1	0.0372464	1
CYP27A1	0.0598003	1		HTR1E	0.0372089	1
GPR146	0.0597669	1		TEX261	0.0372018	1
CYBA	0.0597406	1		ZNF114	0.0371958	1
ZGPAT	0.0597359	1		ACKR3	0.0371874	1
SNAI2	0.0597282	1		NDUFS1	0.0371684	1
KCNE4	0.0597281	1		SYBU	0.0371556	1
TMEFF1	0.059711	1		TRNAU1AP	0.0371279	1
CPEB1	0.059704	1		CCDC191	0.0371253	1
STAT4	0.0597029	1		TBR1	0.0371194	1
TAX1BP3	0.0596998	1		ITLN2	0.0371099	1
DEFB4B	0.0596949	1		PDGFA	0.0371002	1
DHRS7B	0.0596915	1		GFI1B	0.0370999	1
HCN4	0.0596904	1		SCNN1B	0.0370989	1
UBTD1	0.0596769	1		ALOXE3	0.0370941	1
ZNF488	0.0596576	1		ZSWIM4	0.0370924	1
NOTCH2NLB	0.0596319	1		KEL	0.0370905	1
DAB1	0.0596233	1		FHIP1A	0.037074	1
CDH3	0.0596172	1		NOSTRIN	0.0370717	1
FRMD4A	0.0596112	1		UBQLN1	0.0370367	1
TYRO3	0.0595221	1		CNKSR3	0.0369868	1
SHISA9	0.0595107	1		PGBD1	0.0369842	1
AGPAT4	0.0595031	1		FRMD3	0.0369842	1
NMT2	0.0594752	1		NLRP3	0.0369606	1
SPRR2D	0.059473	1		ZNF529	0.0369349	1
RXRG	0.0594539	1		SOWAHB	0.0369342	1
ACTN1	0.0594266	1		ZNF765	0.0369114	1
SLC31A2	0.0594168	1		LUM	0.0368848	1
CD200	0.0594148	1		SPON2	0.0368841	1
PIGT	0.0593763	1		PFN4	0.0368592	1
SERPINA1	0.0593525	1		ORC6	0.036835	1
GJB7	0.0592917	1		DDX21	0.0368301	1
TNFRSF6B	0.0592858	1		PPP3CB	0.0368254	1
ACSS1	0.0592756	1		LYPD6	0.0368121	1
ALDH3A1	0.0592712	1		GRIK4	0.0367576	1
WFS1	0.0592288	1		BPIFB1	0.0366977	1
RAVER2	0.0592147	1		SREK1IP1	0.0366877	1
SLC39A2	0.0592127	1		AMFR	0.0366774	1
GJB6	0.059192	1		LANCL2	0.0366661	1
MAP7	0.0591857	1		DHH	0.0366587	1
RRBP1	0.0591311	1		AP3B1	0.0366423	1
TCERG1L	0.0591291	1		SLC5A8	0.0366389	1
SLC25A29	0.0591226	1		XKR5	0.036626	1
P3H4	0.0590782	1		C18orf63	0.0365906	1
ARFGAP1	0.059056	1		PRKCB	0.0365716	1
AP5S1	0.0590283	1		ZNF536	0.0365716	1
STRIT1	0.0590265	1		ARPP21	0.036569	1
SERPINA4	0.0590248	1		MIGA2	0.0365372	1
PDIA4	0.0590248	1		DEFB123	0.0365271	1
NAP1L2	0.059008	1		CATSPER4	0.0364994	1
C1orf115	0.0589868	1		OS9	0.0364994	1
IRAK2	0.0589157	1		RNASE10	0.0364994	1
SULT1B1	0.0589126	1		LYPD5	0.0364994	1
C2	0.0589101	1		PPP1R13B	0.0364961	1
SCN1A	0.0588962	1		FAM171B	0.0364823	1
LMNA	0.0588908	1		SPAM1	0.0364481	1
PCSK2	0.0588881	1		SLC45A3	0.036419	1
FAM174A	0.0588804	1		BANK1	0.0364028	1
SNX7	0.0588086	1		KIAA1210	0.0363953	1
FAT1	0.0587951	1		POLR3B	0.0363934	1
SYN1	0.0587573	1		RLN2	0.0363792	1
GALNT11	0.0587526	1		HTR3E	0.0363571	1
TTYH3	0.0587326	1		FSHR	0.0363412	1
TMPRSS5	0.0587264	1		MCTP1	0.0363275	1
KIR2DL3	0.0586928	1		ZIM2	0.0363097	1
SOX15	0.0586506	1		CYP27B1	0.0363088	1
TM4SF4	0.0586412	1		ADGRL1	0.0362905	1
CYP3A7	0.0586244	1		NXPE4	0.0362851	1
ADAMTS17	0.0586128	1		RDM1	0.0362592	1
CTNNA1	0.0586109	1		MARCHF3	0.0362513	1
LRRC8A	0.0586021	1		HIBADH	0.0362498	1
CDKN1C	0.0585995	1		GALNT3	0.0362403	1
MOSPD3	0.0585927	1		GNB2	0.0362207	1
VAX2	0.058583	1		LRRC1	0.0362144	1
TAF10	0.058565	1		DUSP9	0.0362108	1
ANKRD18A	0.0585401	1		TNIK	0.0362069	1
SPR	0.058494	1		ECPAS	0.0361917	1
LRRC63	0.0584862	1		POLD3	0.0361281	1
WIPF3	0.0584791	1		ATP6V1H	0.0361281	1
CBY2	0.0584737	1		OR1L3	0.0361281	1
FGB	0.0584653	1		OR2H2	0.0361185	1
WWC1	0.0584221	1		PHF8	0.0361074	1
INMT	0.0584189	1		SPPL2B	0.0361063	1
ATAD3C	0.0583859	1		CCAR1	0.0361055	1
CLEC2L	0.0583764	1		KLF6	0.0360898	1
CDCP1	0.0583518	1		BPIFB4	0.0360891	1
UPK3BL2	0.0583098	1		ANHX	0.0360864	1
CDC25B	0.0582926	1		ZNF320	0.036067	1
EPAS1	0.0582655	1		SYTL1	0.0360335	1
KRTAP11-1	0.0581695	1		LY86-AS1	0.0360331	1
RHOD	0.0581689	1		CD28	0.036031	1
ZNF337	0.0581617	1		CRIM1	0.0360201	1
ACAN	0.058157	1		ARHGAP20	0.0360115	1
EDA	0.0581389	1		TRA2A	0.0359843	1
GC	0.0581326	1		CFAP276	0.0359634	1
CCDC185	0.0580816	1		AFF1	0.0359575	1
DYNLRB1	0.0580796	1		ANO3	0.0359293	1
KLF5	0.0580765	1		EFCAB5	0.0359263	1
PCDH8	0.0579939	1		UTP3	0.0359232	1
AKAP7	0.0579765	1		GRK6	0.0359087	1
WWC3	0.0579407	1		PIAS2	0.0359064	1
RBM46	0.0579114	1		DGKD	0.0358816	1
JAKMIP3	0.057907	1		IRF2BP1	0.0358697	1
MYO10	0.0579038	1		AACS	0.035866	1
SLC35E4	0.0578902	1		USH2A	0.0358538	1
AGA	0.0578477	1		CEP20	0.0358511	1
NPM2	0.0578062	1		ZDHHC21	0.0358466	1
WLS	0.0577981	1		LCP1	0.0358446	1
SEZ6	0.0577969	1		COMMD7	0.0358349	1
KLRC1	0.0577942	1		HNRNPD	0.0358216	1
FMO1	0.0577656	1		LINC01249	0.0358149	1
HLA-A	0.0577554	1		ECHDC1	0.0358149	1
F5	0.0577496	1		ERO1B	0.0358037	1
NR0B2	0.0577254	1		OR8G2P	0.0357877	1
PCSK9	0.0576364	1		OSGIN2	0.0357648	1
SPRR1A	0.0576091	1		PRXL2A	0.0357643	1
CACNA2D3	0.0576084	1		INTS10	0.0357378	1
GXYLT2	0.0576061	1		NEUROD4	0.0357168	1
RASSF7	0.0575912	1		ASB7	0.0356949	1
NRP1	0.0575397	1		GPR137B	0.0356618	1
MAGED4	0.0575027	1		SNCG	0.0356463	1
ANKUB1	0.0575024	1		TASL	0.0356399	1
MAP7D2	0.0574996	1		CNTN6	0.035632	1
KCNK3	0.057482	1		CHST8	0.0356231	1
ADM	0.0574727	1		GAR1	0.0356155	1
OR5V1	0.0574503	1		BRINP3	0.0356066	1
KNG1	0.0574298	1		GRHPR	0.0355947	1
CPA2	0.057339	1		ENPP1	0.0355854	1
FOSL1	0.0573367	1		ADH4	0.0355825	1
H2AB2	0.0573271	1		DRAXIN	0.0355552	1
NFKBIZ	0.0572736	1		FGF21	0.0355408	1
ETNPPL	0.0572597	1		WWC2	0.0355335	1
PROKR1	0.0572493	1		OR4L1	0.0355328	1
PVR	0.0572356	1		MRPL45	0.0355328	1
PRR5L	0.0571997	1		FOXS1	0.0355328	1
C8B	0.0571492	1		ARL13A	0.0355328	1
RAB42	0.0571488	1		SPTBN5	0.0354987	1
WDR70	0.0571163	1		VCAN	0.0354969	1
UTS2R	0.0570891	1		BHLHE41	0.0354895	1
AIF1L	0.0570759	1		BAG5	0.0354895	1
TRIM29	0.0570676	1		NR2C1	0.0354878	1
TFG	0.0570575	1		NDN	0.0354722	1
GLP2R	0.0570471	1		PDCD2L	0.0354722	1
SCCPDH	0.05704	1		SULT1E1	0.0354722	1
SPEF1	0.0570359	1		PRKX	0.0354722	1
GPRC5D	0.0570139	1		POU5F1B	0.0354617	1
SLC41A2	0.0570073	1		BEND2	0.0354587	1
THEM5	0.0569857	1		RFTN2	0.0354551	1
RASD2	0.0569644	1		GHDC	0.0354506	1
RAB7B	0.056954	1		STK24	0.035448	1
AVPI1	0.0569377	1		LEMD1	0.0354473	1
KRT18	0.056935	1		CEP131	0.0354311	1
BRMS1	0.0569123	1		EBF2	0.0354304	1
BCO1	0.0568506	1		TBP	0.0354045	1
CDC42BPB	0.0568331	1		ASB2	0.0353997	1
ISM1	0.0568297	1		DCLRE1A	0.035385	1
NHSL3	0.0568073	1		E2F5	0.0353799	1
ZNF541	0.0567769	1		RIN1	0.0353724	1
SPMIP4	0.0567572	1		IFT172	0.0353344	1
ZP1	0.056749	1		EZHIP	0.0353247	1
NKX2-8	0.0566901	1		PCBD2	0.0353142	1
CA12	0.0566613	1		CPEB4	0.035288	1
EBI3	0.0566416	1		RNF148	0.0352733	1
CLDND1	0.0566245	1		RPL17	0.0352601	1
GPX1	0.0566134	1		RHPN1	0.0352452	1
BOC	0.0565842	1		TSPEAR	0.0352396	1
C17orf107	0.0565838	1		MYO6	0.0352334	1
ZP4	0.0565633	1		PFKFB1	0.0352272	1
CHPF	0.0565629	1		PYGB	0.0352133	1
GAS6	0.0564762	1		LDC1P	0.035207	1
SH3TC1	0.0564592	1		BTBD16	0.035207	1
KRT74	0.0564405	1		PSMC3	0.035207	1
PCDH11X	0.0564018	1		FBXL22	0.035207	1
SPATA13	0.0563913	1		KIAA1958	0.035207	1
FZD9	0.056391	1		PTGES2	0.035207	1
DLX6	0.056388	1		NAA20	0.0352039	1
PYY	0.0563673	1		KIT	0.0351901	1
GOLGA6L7	0.0563066	1		PRKDC	0.0351733	1
SCAND1	0.0562829	1		FRY	0.0351581	1
PRY	0.0562744	1		PTPRH	0.0351476	1
EFHB	0.0562567	1		PABPC3	0.0350863	1
SCTR	0.0562405	1		SLC6A14	0.0350808	1
CCDC181	0.056209	1		OR5B2	0.03507	1
ABHD17C	0.056196	1		ADARB1	0.03507	1
GPS1	0.0561889	1		CPO	0.0350683	1
MAPK8IP1	0.0561869	1		ATP6V1C1	0.0350654	1
AKNAD1	0.0561753	1		OSBPL8	0.0350587	1
BRI3	0.0561646	1		MAP2K4	0.0350429	1
FKBP1B	0.0561473	1		HS6ST3	0.0350405	1
VCAM1	0.0561361	1		TBL1X	0.035029	1
HOXB8	0.0561316	1		TMEM30B	0.0349963	1
TOM1L2	0.056124	1		BCL6B	0.0349927	1
NAT8	0.0561192	1		ALOX5	0.0349777	1
FOSL2	0.056113	1		PRKCG	0.0349741	1
CRNKL1	0.0560846	1		LRRIQ1	0.0349715	1
IMPA2	0.0560714	1		JPH2	0.0349561	1
SPRR2E	0.0560705	1		RSPH4A	0.0349421	1
MARCOL	0.0560352	1		PLCH1	0.034932	1
CCL16	0.0560202	1		PAQR3	0.0349206	1
WNT7B	0.0559897	1		PNMA3	0.0349141	1
NACAD	0.0559819	1		FOSL1	0.0349109	1
NMNAT3	0.0559815	1		CENPU	0.0348932	1
NEUROG2	0.0559325	1		RB1	0.0348929	1
SPDYA	0.0559324	1		PPM1E	0.0348666	1
ADAMTSL2	0.0559276	1		PCDHB11	0.0348659	1
SEMA3B	0.0558862	1		MAP3K7	0.0348544	1
FATE1	0.0558811	1		ZNF574	0.0348536	1
WDR93	0.0558688	1		TRPV4	0.0348282	1
SOX13	0.0558365	1		PSD3	0.0348274	1
FAM236A	0.0558246	1		HMCES	0.0348258	1
OR6N1	0.0558161	1		CUX1	0.0348154	1
SLC16A9	0.0558152	1		BRPF3	0.0347878	1
BTBD19	0.0557925	1		NFAT5	0.0347826	1
DACT2	0.0557909	1		ZNF93	0.0347783	1
KRTDAP	0.0557874	1		PCDHGA6	0.034751	1
ABCA10	0.0557784	1		NUP210	0.0347498	1
CDR2L	0.0556752	1		TAF1L	0.0347479	1
CPA1	0.0556553	1		ZC3H8	0.0347458	1
CNTNAP5	0.0556358	1		G6PC2	0.0347295	1
PPP1R3B	0.0556163	1		CHCHD6	0.0347169	1
CTLA4	0.0556086	1		DTX1	0.0347138	1
HOXD8	0.055608	1		CCDC187	0.0347114	1
TPRA1	0.055581	1		KCNQ3	0.0347025	1
CSF1	0.0555662	1		SRRM2	0.0346944	1
CCDC40	0.0555591	1		LZIC	0.0346844	1
MAPRE3	0.0555585	1		ACLY	0.0346817	1
PDPN	0.0555517	1		TRIO	0.0346763	1
TNFRSF1A	0.0555379	1		TIMP2	0.0346762	1
XG	0.0555372	1		KLHL40	0.0346659	1
SDCCAG8	0.0555138	1		RNF216	0.0346534	1
PRICKLE2	0.0554811	1		C11orf91	0.034639	1
ACSS2	0.0554494	1		PDE6C	0.0346256	1
ATN1	0.0554373	1		OPLAH	0.0346099	1
TNFRSF25	0.0554232	1		MED19	0.0345946	1
CTSL	0.0554118	1		HIVEP3	0.0345931	1
TCEAL6	0.0554099	1		QKI	0.034569	1
NYX	0.0553939	1		SP9	0.0345582	1
SPINK6	0.0553847	1		RNF19A	0.0345503	1
NPC2	0.0552848	1		HEBP2	0.0345492	1
RGS22	0.055267	1		TBC1D25	0.0345385	1
PYGB	0.0552651	1		UBE2I	0.0345384	1
OR2A12	0.0552649	1		PPP1R42	0.034531	1
MTSS2	0.055264	1		ZNF766	0.0345302	1
MARK1	0.0552588	1		SLAMF7	0.0345172	1
KIF3C	0.0552581	1		PIK3C2B	0.034515	1
PITX2	0.0552491	1		SELENBP1	0.0345044	1
RELL1	0.0552401	1		RNASE3	0.0345027	1
SERF1B	0.0552347	1		RPUSD3	0.0345017	1
OR10A2	0.0552137	1		CLEC1B	0.0344805	1
HRNR	0.0551921	1		USP31	0.0344745	1
ANKRD6	0.0551746	1		AGBL4	0.0344672	1
SOX7	0.0551708	1		TMEM200A	0.0344636	1
EPHA4	0.0551671	1		ESF1	0.0344543	1
ADH7	0.055134	1		RGSL1	0.034454	1
ZSCAN31	0.0551331	1		FUT7	0.0344497	1
NIPAL4	0.0551289	1		PICALM	0.0344491	1
GADD45G	0.0550988	1		PACS2	0.034446	1
F12	0.0550517	1		SPATA16	0.0344379	1
JPT1	0.0550395	1		SIX6	0.0344275	1
A4GALT	0.0550205	1		EFNB1	0.0344275	1
GADD45GIP1	0.0550164	1		PIGV	0.0344243	1
EVA1C	0.0550131	1		MAB21L3	0.0344243	1
PLA2R1	0.0550105	1		PRDX6	0.0344243	1
GOLGA6L22	0.054987	1		UCN3	0.0344243	1
COL5A3	0.0549782	1		MARCHF8	0.0344243	1
CST11	0.054963	1		FHIP1B	0.0344243	1
FIGLA	0.0549553	1		OR6A2	0.0344243	1
SELENOS	0.0549266	1		NAT10	0.0344243	1
CELA3A	0.0549122	1		OR1S1	0.0344243	1
CAMK2A	0.054885	1		TMEM258	0.0344243	1
SELENOP	0.0548747	1		MED17	0.0344243	1
SMTNL2	0.0548661	1		OR8B4	0.0344243	1
SEBOX	0.0548483	1		CDADC1	0.0344243	1
EIF5A2	0.0548418	1		GRTP1	0.0344243	1
NPEPL1	0.0548406	1		ACOT6	0.0344243	1
IL26	0.054837	1		FAM161B	0.0344243	1
ZFAND2A	0.0548144	1		EFCAB11	0.0344243	1
CLIP4	0.054811	1		RPS27L	0.0344243	1
TCF7L1	0.0548027	1		CIAO2A	0.0344243	1
GLIPR2	0.0548022	1		C16orf78	0.0344243	1
UBE2F	0.0547924	1		MAF	0.0344243	1
MBD3L3	0.0547843	1		CENPN	0.0344243	1
RASSF10	0.054753	1		TXNDC17	0.0344243	1
ZDHHC1	0.0547504	1		SLC35G3	0.0344243	1
CAGE1	0.0546906	1		CCL18	0.0344243	1
TMEM190	0.0546631	1		TADA2A	0.0344243	1
SART1	0.0546574	1		DDX52	0.0344243	1
AADACL4	0.0546363	1		RND2	0.0344243	1
FGD1	0.0546142	1		CHAD	0.0344243	1
CALCB	0.0546139	1		SEPTIN9	0.0344243	1
ANKH	0.0545718	1		WDR45B	0.0344243	1
PDZD2	0.0545548	1		CELF5	0.0344243	1
OR2A42	0.0545119	1		ZNRF4	0.0344243	1
TRIM9	0.0545064	1		OR10H4	0.0344243	1
H2BC5	0.0545055	1		HOMER3	0.0344243	1
VPS37D	0.0544912	1		ECH1	0.0344243	1
MYL7	0.0544795	1		B3GNT2	0.0344243	1
PCBP3	0.0544388	1		EVA1A	0.0344243	1
AQP4	0.054411	1		GPR45	0.0344243	1
P4HB	0.054399	1		TTPAL	0.0344243	1
RND3	0.0543411	1		B3GALT5	0.0344243	1
TBX5	0.0543235	1		UBE2G2	0.0344243	1
PAEP	0.0543156	1		SNAP29	0.0344243	1
SDC2	0.0543021	1		RGL4	0.0344243	1
LBP	0.0542919	1		MCHR1	0.0344243	1
CHRDL2	0.0542911	1		PPARG	0.0344243	1
GABRE	0.0542907	1		ZNF620	0.0344243	1
CFAP52	0.0542631	1		TGM4	0.0344243	1
GSDME	0.0542552	1		COX17	0.0344243	1
DEFB4A	0.0542312	1		STRIT1	0.0344243	1
FGFRL1	0.0542079	1		UBXN7	0.0344243	1
HNRNPA1L2	0.0542041	1		MFSD10	0.0344243	1
PLXDC2	0.0541686	1		AASDH	0.0344243	1
MVB12B	0.054153	1		ZCCHC9	0.0344243	1
NDUFAF8	0.0541452	1		CDKN2AIPNL	0.0344243	1
LGALS3	0.0541404	1		C5orf52	0.0344243	1
PAQR9	0.0541254	1		C6orf52	0.0344243	1
ADRB3	0.054097	1		SPATS1	0.0344243	1
CXCL12	0.0540693	1		SLC35A1	0.0344243	1
UGT1A10	0.0540298	1		NDUFAF4	0.0344243	1
NFASC	0.0540225	1		MFSD4B	0.0344243	1
HOXD13	0.0540224	1		RFPL4B	0.0344243	1
FAM185A	0.0540169	1		DYNLT1	0.0344243	1
APBA1	0.054	1		PRR18	0.0344243	1
PLEKHN1	0.0539916	1		CRYGN	0.0344243	1
STK33	0.0539889	1		DEFA4	0.0344243	1
KIF6	0.0539318	1		FGF17	0.0344243	1
YIPF7	0.053922	1		RAB2A	0.0344243	1
ALKBH4	0.0539033	1		ENG	0.0344243	1
NAT16	0.0539031	1		TOR1A	0.0344243	1
LHCGR	0.0538937	1		TCEAL6	0.0344243	1
SH2D2A	0.0538896	1		CXorf66	0.0344243	1
LIF	0.0538518	1		PNCK	0.0344243	1
INHBA	0.0538334	1		SLC34A3	0.0344243	1
MC1R	0.0538282	1		GLIPR1L1	0.034424	1
UBE2QL1	0.0538276	1		AP1M2	0.034424	1
STEAP1	0.0537998	1		PIGP	0.034424	1
MBD3L2B	0.0537893	1		ADCK2	0.034424	1
SBNO2	0.0537104	1		PHLDA3	0.0344229	1
MKKS	0.0536906	1		ALPK3	0.0344219	1
TJP1	0.0536772	1		NFILZ	0.034404	1
WDR13	0.053672	1		MARCO	0.0343949	1
BNC1	0.0536648	1		GABPB1	0.0343736	1
GBP1	0.0536645	1		MAP3K19	0.0343582	1
VASH2	0.053658	1		PSMD6	0.034343	1
SCAMP5	0.0536079	1		GIGYF1	0.0343395	1
SULT1C2	0.0535762	1		FPR2	0.0343351	1
ZNHIT1	0.0535469	1		PARP9	0.0343325	1
GIP	0.0535377	1		JMJD6	0.0343129	1
PLA2G4D	0.0535158	1		LONRF2	0.0343087	1
CLBA1	0.0535056	1		DCAF10	0.0342886	1
LYSMD4	0.0535011	1		OR5M3	0.0342862	1
SLCO1A2	0.0534898	1		PCDHGB3	0.03428	1
THEMIS	0.0534831	1		SLC9B2	0.0342785	1
APBA2	0.0534818	1		RTKN2	0.0342676	1
ANTXR1	0.0534784	1		HYAL3	0.0342585	1
TECTB	0.0534432	1		TRIM46	0.0342469	1
SYNM	0.0534406	1		CDC40	0.0342405	1
FAM110B	0.0534383	1		P2RX5	0.0342282	1
MAPK13	0.0534163	1		OR4A15	0.0342079	1
DPY19L1	0.0534064	1		ENDOG	0.0341998	1
RGPD5	0.0533949	1		ALKBH7	0.0341983	1
SH2D1B	0.0533775	1		NRDE2	0.0341944	1
CAMSAP2	0.0533596	1		PEX5L	0.0341942	1
TMEM265	0.0533439	1		KRT1	0.0341916	1
C14orf180	0.05332	1		OR4A5	0.0341893	1
SLC4A3	0.0533149	1		EGFR	0.0341644	1
FAAH2	0.0533112	1		109504726	0.034163	1
C18orf63	0.0533092	1		NLRP4	0.034155	1
ARHGEF35	0.053295	1		ARAF	0.0341508	1
OCIAD2	0.0532496	1		PCARE	0.0341392	1
TFE3	0.0532132	1		ZNF431	0.0341352	1
CCL26	0.0531849	1		ACSL3	0.034135	1
SCARB2	0.0531737	1		PRDM15	0.034119	1
FAM186A	0.0531571	1		ZBTB45	0.0341136	1
TMEM9	0.0530999	1		ABCA9	0.0341123	1
TNFRSF12A	0.0530936	1		SLC2A3	0.0340708	1
ALDH7A1	0.0530928	1		PRKAA1	0.0340708	1
MSANTD3	0.0530696	1		AFG3L2	0.0340703	1
ALDH1A3	0.0530679	1		KRT81	0.0340702	1
ASPDH	0.0530336	1		RGS2	0.034062	1
ST8SIA2	0.0529379	1		LRCH1	0.0340429	1
AK1	0.0529358	1		COQ10B	0.0340375	1
UPK3BL1	0.0529264	1		ORAI1	0.0340234	1
SMLR1	0.0529034	1		POLL	0.034023	1
ZDHHC12	0.0529032	1		STAG1	0.0340206	1
GAB4	0.0528792	1		ECHDC3	0.0340117	1
CXCL16	0.0528617	1		SASS6	0.0340002	1
CYB561	0.0528049	1		PTX4	0.0339964	1
ABCC2	0.0527545	1		HCN1	0.0339839	1
CREB3L3	0.0527223	1		LINC00626	0.0339758	1
DROSHA	0.0527048	1		LINC00862	0.0339758	1
PGRMC1	0.0526866	1		ACOT1	0.0339758	1
SLC5A9	0.052655	1		CYB5D2	0.0339758	1
GDNF	0.052627	1		MYO1B	0.0339729	1
CAPRIN2	0.052612	1		EDC4	0.0339713	1
TUSC1	0.0526066	1		CD80	0.0339608	1
KRTAP5-9	0.0526047	1		SPINK13	0.0339608	1
CHRNA5	0.0525793	1		STX2	0.0339542	1
USP31	0.052573	1		HES1	0.0339384	1
SLC44A3	0.0525472	1		MCCC1	0.033934	1
KRTCAP3	0.0524748	1		TNKS1BP1	0.0339338	1
ADAD2	0.0524494	1		PDE4D	0.0339283	1
CELA3B	0.0524378	1		SLC35A3	0.0339223	1
GJE1	0.0524297	1		RNF19B	0.0339189	1
RBM11	0.0524281	1		PAWR	0.0339119	1
TRIM16	0.0524271	1		PDE9A	0.0339111	1
PTPRG	0.0523116	1		RBMXL1	0.0339091	1
ULBP3	0.0522858	1		WWP1	0.0339025	1
MYOM2	0.0522631	1		MS4A6E	0.0338898	1
NRXN3	0.0522279	1		SAMHD1	0.033886	1
G6PC3	0.0522271	1		LPCAT4	0.0338737	1
SCN1B	0.0521658	1		EFCAB14	0.0338615	1
SLC18A3	0.0520715	1		CREM	0.0338596	1
ZBTB46	0.0520644	1		PEX11G	0.0338596	1
SLC17A4	0.0520373	1		MEAK7	0.0338596	1
STX1A	0.0519925	1		SMR3B	0.0338566	1
GRIK4	0.0519532	1		CCDC97	0.0338541	1
SLC2A1	0.0519407	1		CCDC7	0.0338506	1
NUDT11	0.0519394	1		TMC8	0.0338449	1
STOML1	0.0519303	1		NEUROG2	0.0338444	1
NINJ1	0.0519094	1		DLGAP5	0.0338385	1
AGXT2	0.0519043	1		CCL15	0.0338231	1
TRPC3	0.0518911	1		MYH7B	0.0338214	1
PHKA1	0.0518653	1		SPATA31G1	0.0338129	1
DNAAF9	0.0518262	1		CFAP96	0.0337649	1
GAL3ST3	0.051809	1		CABP2	0.0337608	1
RETREG1	0.0517922	1		MYL1	0.03374	1
GALNTL5	0.0517902	1		AKAP14	0.03374	1
EDEM2	0.0517685	1		MTM1	0.0337378	1
IGF1R	0.0517556	1		FCRL2	0.0337264	1
MTHFS	0.0517371	1		MFF	0.0337184	1
MOCS3	0.0517297	1		ABL2	0.0337064	1
APCS	0.0516905	1		ADARB2	0.0336929	1
ASCL5	0.0516504	1		CCDC122	0.033684	1
CD8B2	0.0516192	1		ROS1	0.0336777	1
DEFB103A	0.051615	1		TP63	0.033663	1
ARHGAP36	0.0516127	1		ZNF273	0.0336617	1
PRRG4	0.0515782	1		FAM163A	0.0336607	1
SLC5A2	0.0515713	1		SMARCAL1	0.0336607	1
MORC4	0.0515649	1		FANCE	0.0336545	1
CXCL2	0.0515626	1		OBSCN	0.0336379	1
CEP295NL	0.0515485	1		MFHAS1	0.0336372	1
ARHGEF17	0.0515476	1		AKIRIN1	0.033625	1
YAE1	0.0515411	1		ZFYVE27	0.033625	1
MPP3	0.0515291	1		SFT2D2	0.0336122	1
FURIN	0.0515171	1		MIXL1	0.0336122	1
BCAM	0.051506	1		CORO1C	0.0336122	1
PLA2G4E	0.0514996	1		NFIX	0.0336122	1
SNX10	0.0514938	1		TUBA4A	0.0336122	1
KRTAP10-1	0.0514918	1		EFHD1	0.0336122	1
ADRA1D	0.0514671	1		C20orf144	0.0336122	1
OR56A5	0.0514416	1		SCFD2	0.0336122	1
TNFAIP6	0.0514032	1		NKX2-5	0.0336122	1
OR2H1	0.0513674	1		ZSCAN23	0.0336122	1
GSTT2B	0.0513653	1		GPNMB	0.0336122	1
SNAI1	0.0513576	1		OR2A12	0.0336122	1
KIF13A	0.0513414	1		CASC9	0.0336122	1
OASL	0.0512517	1		PRRG1	0.0336122	1
SPMIP5	0.0512106	1		GNL3L	0.0336122	1
LPCAT1	0.051177	1		PCSK2	0.033604	1
CPB2	0.0511685	1		STX4	0.0335943	1
AKR1D1	0.0511364	1		FBP1	0.0335818	1
GDF10	0.0511261	1		ADCK1	0.0335728	1
KCTD14	0.0511252	1		ARAP3	0.0335574	1
TMCO5A	0.0511121	1		LETMD1	0.0335559	1
HMOX1	0.0511062	1		TMEM143	0.0335559	1
ITGA2	0.0511005	1		EIF4G3	0.0335526	1
SCGB1C1	0.0510649	1		CCDC66	0.033539	1
HSF2BP	0.05106	1		AAMDC	0.0335197	1
CNTN1	0.0510412	1		SORD	0.0334734	1
PHLDB1	0.0510208	1		KRTAP5-4	0.0334705	1
IL15	0.051011	1		HOXB9	0.0334705	1
ASRGL1	0.0509936	1		LINC02483	0.0334705	1
OR14J1	0.0509911	1		TCAF1	0.0334705	1
DCLK3	0.0509849	1		KMT5A	0.033458	1
ZNF512B	0.0509479	1		POLD1	0.033428	1
RASL10B	0.0509294	1		C2orf81	0.0334236	1
KRT80	0.0508977	1		TUBA1A	0.0334113	1
LIN28A	0.0508956	1		NRIP1	0.0334029	1
ZBTB7C	0.0508692	1		CCDC170	0.0333933	1
PRRG3	0.0508548	1		TBC1D5	0.0333752	1
PLBD2	0.050846	1		PTGFRN	0.0333622	1
CATSPER4	0.0508283	1		IFNA2	0.0333598	1
PLXNA1	0.0507781	1		CDAN1	0.0333594	1
KIF2B	0.0507402	1		NCKAP5	0.0333549	1
TMEM17	0.0507262	1		EFTUD2	0.0333364	1
JAKMIP2	0.0507257	1		ZNF266	0.0333253	1
ADGRF4	0.0507049	1		MCPH1	0.0333103	1
EPCAM	0.0507043	1		GTF3A	0.0333058	1
SLC37A3	0.0506685	1		KIF11	0.0333006	1
KCNJ15	0.0506464	1		SCN11A	0.0332585	1
DUSP3	0.0506411	1		DENND4A	0.0332508	1
ADCY1	0.0506029	1		BLZF1	0.0332502	1
BTBD17	0.0506028	1		LGI1	0.0332472	1
SBSN	0.0505752	1		DRD2	0.0332472	1
UGT2B4	0.0505701	1		LINC00354	0.0332472	1
ARSF	0.0505517	1		TBC1D24	0.0332318	1
RNF112	0.0505266	1		TMEM62	0.0332179	1
SORCS2	0.0505226	1		OR7C1	0.0332114	1
PROCR	0.0505225	1		ZNF181	0.0332094	1
HYAL1	0.0504864	1		GFPT2	0.0331987	1
NEUROD6	0.0504831	1		RASA2	0.0331758	1
KIR3DL3	0.0504748	1		POP5	0.0331339	1
CD9	0.0504646	1		TRIM2	0.0331297	1
C1QTNF9B	0.0504589	1		NEU4	0.0331261	1
SQSTM1	0.0504559	1		ALAS2	0.03312	1
CACNA1H	0.0504496	1		ARID5B	0.0331177	1
ITPKA	0.0504175	1		SCX	0.0331165	1
ARF5	0.0504084	1		EIF2S3B	0.0331077	1
FAM95C	0.0504043	1		CIAO3	0.0331055	1
CMA1	0.0503721	1		ERICH2	0.0330877	1
TOX2	0.0503083	1		ZNF609	0.0330863	1
CPNE1	0.050299	1		ANKRD45	0.0330612	1
ICAM1	0.0502677	1		SLC2A4RG	0.0330495	1
FKBP9	0.0502397	1		CCDC17	0.0330495	1
FNDC4	0.050239	1		ASB10	0.033041	1
NDUFS8	0.050226	1		INKA2	0.0330299	1
DST	0.0502127	1		GALNS	0.0330299	1
PIR	0.0502093	1		CNFN	0.0330299	1
SAP30L	0.0501932	1		VCPIP1	0.0330299	1
TRIM36	0.0501744	1		101928160	0.0330299	1
IL1R2	0.0501699	1		TUSC1	0.0330299	1
ABCG5	0.050164	1		CDX4	0.0330299	1
ZNF536	0.0501571	1		IQGAP1	0.0330232	1
PGAM4	0.0501539	1		DSEL	0.0330101	1
CNKSR3	0.0501169	1		HIBCH	0.033005	1
PEDS1-UBE2V1	0.0501121	1		ANOS1	0.032986	1
GLTPD2	0.0501118	1		CALHM1	0.0329794	1
IRF6	0.0501113	1		CYP4Z1	0.0329557	1
NTSR2	0.0501103	1		PAK4	0.0329499	1
KIR3DL2	0.0501098	1		DYNLT2	0.0329238	1
CXADR	0.0500976	1		OR52N2	0.0329231	1
HIP1	0.0500272	1		REXO2	0.0329231	1
RIMKLA	0.0500134	1		FKBP4	0.0329231	1
FAM83B	0.0500096	1		IL20RB	0.0329231	1
DUSP15	0.049979	1		H4C7	0.0329231	1
C6	0.0499696	1		IFNK	0.0329231	1
OR8B8	0.0499326	1		LINC02443	0.0328914	1
WNT4	0.0499244	1		TNPO3	0.032847	1
TRPV1	0.0498999	1		EBI3	0.032843	1
ST6GALNAC2	0.0498989	1		KRTAP13-2	0.032843	1
PSG1	0.0498487	1		RELL2	0.0328354	1
CD24	0.0497845	1		TMEM161A	0.0328205	1
APOC3	0.0497465	1		ASIP	0.0328173	1
HSPA1A	0.0497294	1		CD99	0.0327802	1
CHRNB4	0.0497258	1		TRPC1	0.0327777	1
EGFLAM	0.0497226	1		PLSCR1	0.0327763	1
CNN3	0.0496704	1		ARHGEF17	0.0327429	1
SLFN11	0.0496415	1		TCEA3	0.0327396	1
SPOCD1	0.0496381	1		MMP23B	0.0327383	1
MN1	0.0496014	1		SLC6A16	0.0327383	1
ITGAD	0.0495845	1		SRPRB	0.0327383	1
FBP2	0.0495586	1		TIGD4	0.0327383	1
MYO1B	0.0495519	1		CAV2	0.0327383	1
GPR119	0.0495466	1		SWT1	0.032735	1
CDK5R2	0.0494643	1		CYP26C1	0.0326975	1
GABRA1	0.0494442	1		ABCC5	0.0326889	1
MSRB2	0.0494407	1		KLRG1	0.0326671	1
CNTN6	0.0494241	1		TAAR6	0.0326552	1
MRGPRG	0.0494194	1		RMND5A	0.032653	1
CYFIP1	0.0493987	1		OR5P3	0.032653	1
ABCC9	0.0493964	1		EMC8	0.032653	1
FIGNL2	0.0493343	1		IFT46	0.0326526	1
VGF	0.0493323	1		BLACE	0.0326365	1
KRT222	0.0493197	1		KIAA0232	0.0326318	1
WNT7A	0.0493121	1		GRHL1	0.0326239	1
EPPK1	0.0492873	1		TIMP3	0.0325992	1
RAET1E	0.0492708	1		RESP18	0.0325923	1
ADRA1B	0.0492699	1		TTC27	0.032567	1
EPHB3	0.0492693	1		DDX4	0.0325259	1
TMEM229A	0.0492622	1		ERO1A	0.0325182	1
C16orf74	0.0492521	1		PCDHB14	0.0325043	1
SULT1C4	0.0492347	1		CDCA8	0.0324981	1
SERTM1	0.0492332	1		NHLH2	0.0324981	1
ATRN	0.0492186	1		SAMD8	0.0324981	1
ADAM20	0.0492085	1		SIAE	0.0324981	1
ALKBH3	0.0491932	1		CCDC77	0.0324981	1
SDR42E2	0.0491878	1		PHF11	0.0324981	1
WDR38	0.0491878	1		F7	0.0324981	1
ELOVL2	0.0491807	1		LITAF	0.0324981	1
PRY2	0.0491716	1		ARHGDIA	0.0324981	1
PARL	0.049169	1		DLGAP1	0.0324981	1
NPDC1	0.0491555	1		PARL	0.0324981	1
OR4C6	0.0491502	1		OTP	0.0324981	1
ENAH	0.0491315	1		DPYSL2	0.0324981	1
TNFAIP3	0.0491202	1		AP3M2	0.0324981	1
CCNQ	0.0491179	1		NPR2	0.0324981	1
TANC2	0.0490706	1		OR1N1	0.0324981	1
PPP1R13L	0.0490082	1		SURF6	0.0324981	1
FGFR3	0.0489842	1		GEMIN8	0.0324981	1
KRT9	0.0489445	1		G2E3	0.032496	1
GRM2	0.0489264	1		RET	0.0324902	1
HPR	0.0488896	1		PLK1	0.0324854	1
IGFBP7	0.0488856	1		BAZ2A	0.0324753	1
RASAL2	0.0488775	1		SLC25A24	0.0324704	1
CCDC92	0.0488461	1		GAS2L1	0.0324613	1
TSKU	0.048823	1		HAT1	0.0324544	1
RAET1G	0.0487846	1		SLC15A5	0.0324468	1
DUS4L-BCAP29	0.0487673	1		CD274	0.0324462	1
RIC3	0.0487572	1		CDH22	0.0324353	1
VWA5B2	0.0487567	1		YARS1	0.032427	1
C5orf47	0.04873	1		GPAM	0.0324249	1
PLXNB2	0.0487176	1		BARD1	0.0324249	1
SMKR1	0.0487163	1		MAS1L	0.0324195	1
APOA1	0.04871	1		PBDC1	0.0324195	1
FABP7	0.0486674	1		MARS1	0.0323935	1
AHSG	0.048655	1		KCTD3	0.0323921	1
CARD17P	0.0486358	1		DDX10	0.0323883	1
GSTA2	0.0486294	1		CKB	0.0323742	1
CDH13	0.0486241	1		AVIL	0.0323723	1
C13orf42	0.048563	1		GZMA	0.0323658	1
DYNLT1	0.0485517	1		SRSF10	0.0323658	1
SRD5A2	0.0485456	1		UBA3	0.0323575	1
INSC	0.0485241	1		CLP1	0.0323325	1
DSE	0.0485179	1		KPLCE	0.0323038	1
MAN1C1	0.0484995	1		HTRA2	0.0322577	1
PTPRE	0.0484711	1		C1orf216	0.0322447	1
DISP3	0.0484693	1		RNF115	0.0322447	1
ERC2	0.048448	1		ZNF480	0.0322422	1
OR5M11	0.0484076	1		CENPL	0.0322222	1
CPLANE1	0.0484059	1		PNPLA2	0.0322021	1
KRT19	0.048398	1		ADRA1B	0.0321903	1
PTPN1	0.0483852	1		TEDC2	0.0321763	1
OIT3	0.0483765	1		RRAD	0.0321763	1
IRAK1	0.0483736	1		ALKBH6	0.0321763	1
CKMT1B	0.0483352	1		ZSCAN5A	0.0321658	1
CCL2	0.0482881	1		HOXC8	0.0321571	1
GOLM1	0.048287	1		CYP4A11	0.0321521	1
SLC4A2	0.0482148	1		LINC01518	0.0321521	1
CGB5	0.0481946	1		OR10D3	0.0321521	1
ABCB1	0.0481851	1		CLN6	0.0321521	1
RNF130	0.0481075	1		UMPS	0.0321521	1
BTNL8	0.0480878	1		TOPORS	0.0321218	1
RFPL2	0.0480815	1		IQUB	0.0321157	1
HOXC13	0.0480731	1		SKI	0.0321041	1
OBSL1	0.0480556	1		CD55	0.0321041	1
RGS7	0.0480241	1		RCE1	0.0321041	1
DACT1	0.048024	1		FOXJ2	0.0321041	1
HS3ST3B1	0.0480178	1		PDIA3	0.0321041	1
CDK2AP1	0.0479912	1		SLC5A10	0.0321041	1
DNAAF4	0.0479745	1		C19orf33	0.0321041	1
AQP11	0.0479448	1		PPM1N	0.0321041	1
PCOLCE2	0.0478112	1		AVP	0.0321041	1
AADAT	0.0477961	1		ZMAT5	0.0321041	1
ADIPOQ	0.0477935	1		CCT5	0.0321041	1
LPAR4	0.0477781	1		100128966	0.0321041	1
NT5C3B	0.0477707	1		CXorf38	0.0321041	1
DLX5	0.0477505	1		IL13RA1	0.0321017	1
ELL2	0.0477437	1		RELN	0.032096	1
RDH8	0.0477134	1		RAB39B	0.0320934	1
PAK6	0.0476959	1		CYP11B1	0.0320819	1
LITAF	0.0476663	1		OR10K2	0.0320676	1
AGT	0.0476256	1		OR6P1	0.0320676	1
LIPI	0.0476249	1		RGS8	0.0320676	1
KRTAP3-3	0.0476171	1		C11orf86	0.0320676	1
DCDC1	0.0476163	1		GSKIP	0.0320676	1
PARD6G	0.0476149	1		KLC1	0.0320676	1
NR0B1	0.0475884	1		ISG20	0.0320676	1
FREY1	0.047573	1		CCL4L2	0.0320676	1
MAP3K11	0.0475618	1		PPP3R1	0.0320676	1
ZNF618	0.047519	1		ANAPC1	0.0320676	1
KRT78	0.0474989	1		STAM2	0.0320676	1
AREG	0.0474483	1		ANKUB1	0.0320676	1
IFNA13	0.0473999	1		SULT1B1	0.0320676	1
PLPP2	0.0473617	1		VEGFC	0.0320676	1
CAVIN1	0.0473569	1		PCDHGC5	0.0320676	1
IGSF23	0.0473554	1		DXO	0.0320676	1
SLC7A9	0.0473539	1		CTHRC1	0.0320676	1
TDRD10	0.0473298	1		DERL1	0.0320676	1
HCAR2	0.0473136	1		CARD19	0.0320676	1
CXCL8	0.0472902	1		ZBTB33	0.0320676	1
DCAF12L1	0.047286	1		PRPF3	0.0320204	1
HEBP1	0.0472718	1		RIPOR2	0.0319939	1
MALRD1	0.0472702	1		FBH1	0.0319863	1
PKM	0.0472489	1		SLFN11	0.0319818	1
MMP13	0.0472362	1		FOXK2	0.0319761	1
PTGES	0.047222	1		HIF1AN	0.0319671	1
SLC6A13	0.0471912	1		MAP3K10	0.0319628	1
LMO3	0.0471428	1		CLCN6	0.0319591	1
ARAF	0.0471274	1		RYBP	0.0319532	1
TMEM158	0.0471265	1		CYP27C1	0.0319427	1
EML1	0.0471127	1		FBXO24	0.0319248	1
TEAD1	0.0470902	1		TAPT1	0.0319176	1
LIMK1	0.0470765	1		GULP1	0.031905	1
TP63	0.0470552	1		COQ5	0.0318949	1
HMCN2	0.0470392	1		ERVFRD-1	0.0318924	1
PFN2	0.0469826	1		RPAP2	0.0318772	1
SLC27A4	0.0469345	1		ANK3	0.0318645	1
SMOC1	0.0468776	1		RBM3	0.0318418	1
H2BW2	0.0468352	1		CAMKK2	0.0318397	1
SMARCA1	0.0468313	1		SERPINB3	0.0318159	1
REG1A	0.0468201	1		DLL4	0.0317986	1
ADGRA1	0.0468193	1		MYH10	0.0317983	1
SPTLC3	0.0467913	1		CCNT1	0.0317898	1
OR13H1	0.0467859	1		ZNF354B	0.0317817	1
PRAMEF1	0.0467744	1		RECQL4	0.031768	1
KRTAP10-12	0.0467726	1		ZNF776	0.0317264	1
TNFSF14	0.046771	1		100505585	0.0317264	1
CLTRN	0.0467572	1		DUSP5	0.0317219	1
SMPDL3A	0.0467424	1		DMTF1	0.0317033	1
SRPK2	0.04672	1		TGFBR1	0.0316982	1
PPP1R9A	0.0467121	1		ALX4	0.0316919	1
LRP1	0.0467113	1		CYP4F11	0.0316747	1
GGT7	0.0467008	1		SNCAIP	0.0316701	1
FGFR4	0.0466767	1		DRD4	0.031639	1
NES	0.046672	1		LINC01192	0.031639	1
LIAT1	0.0466392	1		HOXA13	0.031639	1
CCR10	0.046623	1		OR4C11	0.0316318	1
PDIA5	0.0466177	1		TRIL	0.0316225	1
PPP4R4	0.0465998	1		TAF11	0.0316199	1
CEACAM19	0.0465965	1		OR2J2	0.031612	1
PDK2	0.0465857	1		VPS35L	0.0315962	1
TMCC3	0.0465746	1		CAMK4	0.0315928	1
CFAP141	0.0465636	1		NLRP10	0.0315781	1
GPAT3	0.0465539	1		KIAA0319L	0.0315751	1
C4orf50	0.0465317	1		TULP3	0.0315734	1
HS3ST1	0.0465259	1		KLHL26	0.0315638	1
WFIKKN1	0.046472	1		FAM83E	0.031531	1
SSR4	0.0464555	1		SH3D19	0.031517	1
BOLA1	0.0464035	1		ZNRF3	0.0315103	1
SELENOM	0.04639	1		VIM	0.0315045	1
RNF182	0.0463895	1		RTN1	0.0314971	1
PRR20G	0.0463806	1		PHF21B	0.031493	1
PDGFB	0.0463695	1		ME3	0.0314816	1
MCAM	0.0463605	1		CD72	0.0314799	1
FGF17	0.0463342	1		LY9	0.031472	1
TAS2R43	0.0463327	1		XYLT1	0.0314719	1
MRPS24	0.0463212	1		ERAP2	0.0314522	1
TUBB6	0.0462495	1		IL11	0.0314304	1
FAM236C	0.046241	1		ISM2	0.0314286	1
FAM236D	0.046241	1		CDH23	0.0314201	1
DLG3	0.046239	1		IFT80	0.0314195	1
FITM2	0.0462374	1		PRSS50	0.0314113	1
RAPGEF3	0.046233	1		CDIP1	0.0314105	1
CNDP1	0.0462322	1		NKAIN2	0.0314105	1
RBM34	0.0462209	1		NAA25	0.0314057	1
TES	0.0462014	1		FAM83F	0.0313896	1
UGT3A1	0.0461881	1		FUZ	0.031383	1
ANKRD53	0.0461837	1		NOP53	0.0313747	1
OSCP1	0.0461599	1		CDH24	0.0313701	1
[truncated: 17,152 more rows]
