# Supplementary material for: Cytidine diphosphate diacylglycerol synthase 2 is a synthetic lethal target in mesenchymal-like cancers
Source: Nat Genet. 2025 Jul 4;57(7):1659–71. doi: 10.1038/s41588-025-02221-2 (PMC12283369; doi:10.1038/s41588-025-02221-2)
Supplement: Supplementary file 7 — Plotted data and statistics: unprocessed data and code are available on repositories. [file 41588_2025_2221_MOESM7_ESM.xlsx]

## Sheet: b
Gene name	Correlation with CDS1 expression (Pearson's r)	Correlation with ΔCDS2 lethality (Pearson’s r)
CDS1	1	0.642207			Cell lines	913
CDH1	0.815987	0.503874			Pearson correlations	19097
ZEB2	-0.635264	-0.424987			Bonferroni corrected pearson correlation significance cut-off	0.16
VIM	-0.665724	-0.414887
ZEB1	-0.699379	-0.462822
KDF1	0.871374	0.542049
MARVELD3	0.868756	0.533733
GRHL2	0.838652	0.5046
C1orf210	0.836238	0.502653
IQANK1	0.8315	0.50184
PRSS8	0.830818	0.500956
TMEM125	0.830184	0.474001
SPINT1	0.828791	0.523705
RAB25	0.828634	0.49853
MAL2	0.822676	0.537632
CDC42BPG	0.821474	0.48018
OVOL2	0.817889	0.508001
TMC4	0.817865	0.501069
PRRG2	0.815866	0.493442
CLDN7	0.808236	0.486723
BICDL2	0.807706	0.455262
CRB3	0.807205	0.523559
EPCAM	0.806855	0.510449
ESRP1	0.803487	0.49264
ESRP2	0.802609	0.485404
EPN3	0.802348	0.470814
ST14	0.801429	0.480136
MARVELD2	0.795965	0.521117
ARHGAP8	0.79197	0.487053
C6orf132	0.791089	0.494061
PRSS22	0.790835	0.47725
OVOL1	0.786975	0.483548
MPZL2	0.785223	0.506838
TMEM30B	0.783076	0.468589
EPHA1	0.781682	0.465981
CNKSR1	0.781676	0.484152
IRF6	0.780467	0.50594
S100A14	0.779606	0.485594
CLDN4	0.779455	0.492912
LAD1	0.776059	0.521085
ELF3	0.769935	0.515152
TC2N	0.768762	0.457228
GRB7	0.764018	0.487291
PATJ	0.76311	0.489423
MAP7	0.760857	0.479659
SH2D3A	0.75674	0.467561
CBLC	0.756004	0.471958
PLEKHG6	0.750901	0.441547
C11orf52	0.747605	0.469526
RNF223	0.747438	0.424353
ZNF165	0.744897	0.491433
MPZL3	0.743676	0.435973
PKP3	0.74297	0.493759
C2orf15	0.742813	0.442345
ARHGEF16	0.7428	0.469749
ELMO3	0.741377	0.437328
ATP2C2	0.738886	0.431323
CDH3	0.737873	0.484055
BSPRY	0.736171	0.412594
SCNN1A	0.735613	0.456657
C1orf116	0.734186	0.470185
SOWAHB	0.733213	0.405171
PPL	0.732893	0.452865
NECTIN4	0.731158	0.460382
LLGL2	0.728674	0.431824
LSR	0.728394	0.450207
TACSTD2	0.726328	0.469991
TMEM184A	0.724902	0.460707
EXPH5	0.723336	0.405521
DSP	0.722701	0.50012
PRR5-ARHGAP8	0.722698	0.428947
B3GNT3	0.722131	0.431409
CHMP4C	0.722016	0.476064
PROM2	0.720599	0.454059
GALNT3	0.719843	0.444698
FAM83B	0.717439	0.462509
CRYBG2	0.717328	0.453728
FAM110C	0.714664	0.424043
F11R	0.712601	0.456627
TSPAN1	0.709378	0.437383
FAM83H	0.708535	0.452326
ARHGEF5	0.707552	0.446483
EVPL	0.707425	0.424464
GRHL1	0.705588	0.419012
GJB3	0.704601	0.454317
MISP	0.702875	0.430161
MYO5B	0.69959	0.453862
MST1R	0.698245	0.423839
TMPRSS4	0.696939	0.429224
ITGB6	0.696348	0.457074
TJP3	0.695063	0.390523
RBBP8NL	0.694553	0.377616
SPINT2	0.69375	0.397731
CAMSAP3	0.692598	0.431094
SMIM22	0.691791	0.394496
BUB1B-PAK6	0.688698	0.435992
TNK1	0.688607	0.461831
FXYD3	0.686857	0.439055
HOOK1	0.686749	0.460734
AP1M2	0.686194	0.419992
ARHGEF35	0.684016	0.422866
SLC52A3	0.683781	0.412243
KRTCAP3	0.683169	0.443422
DSC2	0.68222	0.406651
MAPK13	0.682026	0.44166
STARD10	0.681685	0.397222
JUP	0.681659	0.411344
ANO9	0.680749	0.449347
MKRN2OS	0.67703	0.395533
CGN	0.675495	0.379274
CTAGE4	0.674958	0.409089
EPS8L1	0.674844	0.373028
KRT19	0.67438	0.419024
PRRG4	0.671482	0.436736
FHIP1A	0.669606	0.411238
SFN	0.668259	0.453297
KIAA1522	0.667953	0.414828
KCNK1	0.6663	0.444077
MAB21L4	0.666142	0.372746
MACC1	0.665966	0.357443
EHF	0.665636	0.416645
TMPRSS13	0.665364	0.378508
PRR15	0.663468	0.398195
FUT3	0.663015	0.383989
RBM47	0.662818	0.443371
EPPK1	0.66093	0.413717
RAB19	0.660572	0.371638
KLC3	0.660205	0.415962
KLF5	0.660108	0.432059
RHOD	0.659564	0.415132
ALS2CL	0.657916	0.396722
MYO6	0.657421	0.394318
SERPINB5	0.656552	0.453968
ITGB4	0.656302	0.452123
LAMA3	0.656241	0.463098
EPS8L2	0.655813	0.444786
MYH14	0.654149	0.389232
CTAGE8	0.65384	0.417177
CXCL16	0.653511	0.427613
MUC20	0.652211	0.392954
ADGRF1	0.651505	0.39055
LRRC1	0.647556	0.366613
FRK	0.64565	0.406763
MYO5C	0.645574	0.395719
FUT1	0.645255	0.356803
HID1	0.643816	0.372863
PRSS16	0.642906	0.398832
LAMC2	0.642065	0.449988
RASEF	0.641933	0.374474
FA2H	0.641632	0.382612
OCLN	0.641632	0.367894
CCDC120	0.641038	0.379136
NIPAL1	0.640558	0.416614
DDR1	0.639272	0.446466
STYK1	0.639012	0.338039
EFNA1	0.638626	0.456362
PKP2	0.637855	0.406698
PLEKHA7	0.635692	0.404492
FAAH2	0.635364	0.427959
SLC44A3	0.634037	0.396413
TTC22	0.633546	0.413824
TMEM265	0.632954	0.413471
VGLL1	0.630209	0.339195
ILDR1	0.630207	0.359511
TRIM29	0.629374	0.422443
USP43	0.626908	0.373968
SLPI	0.622472	0.430967
TINAGL1	0.62023	0.451083
TSPAN15	0.619947	0.397503
ENTPD2	0.618405	0.370612
FAM83F	0.618194	0.392541
CLDN3	0.615342	0.335763
OR2A7	0.614439	0.374881
IL17RE	0.612704	0.339461
TMEM45B	0.61237	0.342093
ANKRD22	0.61222	0.368874
STAP2	0.611208	0.431558
KRT8	0.610731	0.386907
PTK6	0.610163	0.374813
ARRDC1	0.609625	0.34469
CST6	0.609136	0.35238
SYNE4	0.608693	0.33194
AGR2	0.608446	0.353725
ITPKC	0.60747	0.363028
LCN2	0.605946	0.411151
IGSF9	0.605495	0.357553
RAB17	0.605281	0.370504
DSG2	0.604801	0.410146
FGFBP1	0.604427	0.419738
LYPD3	0.603758	0.375801
TMEM238	0.603737	0.333985
SMPDL3B	0.60359	0.332551
SAMD12	0.603486	0.356702
STX19	0.602267	0.328793
EPB41L4B	0.601408	0.354428
SULT2B1	0.599567	0.32025
INAVA	0.599257	0.425884
SERINC2	0.59919	0.39262
ANXA9	0.598405	0.342031
SSH3	0.597924	0.392455
TPD52L1	0.595405	0.388882
KLK6	0.595361	0.360518
AREG	0.594262	0.400081
GRHL3	0.593862	0.359713
CAPN1	0.593747	0.332558
PRR15L	0.592768	0.304823
PERP	0.591619	0.44183
FUT2	0.586903	0.36531
LRATD2	0.586486	0.398299
GRTP1	0.585803	0.346277
ELOVL7	0.585777	0.387744
ENPP5	0.584955	0.335704
HOOK2	0.584542	0.345927
ANXA3	0.583068	0.386741
TMC5	0.582828	0.31407
ERBB3	0.582819	0.371088
GPR87	0.58078	0.417525
C19orf33	0.580489	0.391885
FAAH	0.580302	0.328701
RHOV	0.580199	0.3626
ERP27	0.578945	0.283007
SCEL	0.578866	0.353911
DENND1C	0.57744	0.317423
CTAGE15	0.576703	0.341695
FOXA1	0.576647	0.343296
SYT8	0.576031	0.356004
KRT18	0.575877	0.35957
ADGRF4	0.575296	0.376418
LIPH	0.575137	0.314749
GRAMD2A	0.5748	0.28879
TNS4	0.574083	0.378796
PCDH1	0.572712	0.363811
KLK10	0.57245	0.395006
KLK8	0.571097	0.379311
TTC9	0.570766	0.293759
HSD11B2	0.570401	0.36705
GJB5	0.569985	0.387908
GOLT1A	0.569751	0.337012
SH3YL1	0.569393	0.357645
WWC1	0.569191	0.361498
ANKEF1	0.569141	0.431865
LAMB3	0.56909	0.405269
CYB561	0.568598	0.346398
WFDC2	0.56799	0.409756
ADAP1	0.567193	0.308434
SYTL1	0.566615	0.304472
CMTM4	0.564506	0.342694
DOK7	0.564076	0.355159
PLXNB1	0.56405	0.389276
LAMA5	0.563219	0.371921
LARGE2	0.562974	0.336021
TJP2	0.562047	0.356078
BIK	0.561808	0.339642
MYO1D	0.560812	0.333669
CLDN9	0.560013	0.300842
UPK2	0.559928	0.309135
ERBB2	0.559159	0.327587
RASSF7	0.557675	0.342836
PLS1	0.556798	0.312477
CRACDL	0.556766	0.312807
S100P	0.556731	0.329634
BAIAP2L1	0.555266	0.370411
PARD6B	0.555196	0.372679
DLG3	0.55487	0.366288
CD46	0.553888	0.34454
MAP3K9	0.553177	0.34792
MYORG	0.551584	0.312763
DMKN	0.549585	0.359471
C4orf36	0.549397	0.330096
DTX4	0.549205	0.291197
FAM83E	0.549184	0.311637
SP6	0.549119	0.300413
NOXA1	0.549108	0.307047
BTC	0.548857	0.3392
P2RY2	0.547685	0.302934
KIAA1671	0.546896	0.348569
PPP1R13L	0.546532	0.340018
PTPN3	0.546278	0.383856
SHROOM3	0.545458	0.326786
RIPK4	0.544213	0.393244
TSTD1	0.542409	0.336453
ADIRF	0.540923	0.349058
PLA2G4F	0.540901	0.320418
CYSRT1	0.540609	0.334156
ARAP2	0.539966	0.316205
ERMP1	0.537	0.325358
ANO1	0.53617	0.338471
SDCBP2	0.536111	0.323169
MALL	0.535264	0.320082
CD24	0.534989	0.342011
VTCN1	0.532827	0.308333
ABHD11	0.532715	0.277687
ESPN	0.532094	0.335937
IL20RA	0.531754	0.320201
ADGRG1	0.531748	0.40064
FOXQ1	0.53118	0.353495
TSPAN13	0.53099	0.30091
CAPN8	0.530354	0.281223
CD164L2	0.529708	0.30059
ZNF185	0.529562	0.29212
GSTO2	0.529209	0.298257
KRT15	0.528779	0.370916
MPP7	0.528394	0.254071
SYT7	0.528036	0.29094
PFKFB2	0.527365	0.283763
FERMT1	0.527302	0.346045
BARX2	0.526312	0.339838
CCDC186	0.525854	0.238964
MROH6	0.524561	0.282979
RHPN2	0.524457	0.334917
ATP8B1	0.524359	0.275022
OSBPL2	0.524231	0.319927
CLDN23	0.523649	0.320694
F2RL1	0.521777	0.353547
PLEKHG3	0.521231	0.302792
KRT7	0.520442	0.3129
PLA2G10	0.519946	0.305915
RNF43	0.519248	0.319417
GPX2	0.517268	0.370016
PRKCZ	0.517236	0.337241
NTF4	0.517038	0.3142
RHBDL2	0.516895	0.319497
ARHGAP27	0.516785	0.284705
MAP3K21	0.51656	0.369533
UPK3B	0.515567	0.332995
STEAP4	0.515425	0.298348
C4orf19	0.515365	0.294701
CNNM4	0.515327	0.261666
CDCP1	0.514777	0.331957
GDPD3	0.514111	0.271149
PLEKHA6	0.513834	0.342119
SLC22A5	0.513558	0.338626
SLC37A1	0.513523	0.252009
RNF39	0.51314	0.266409
ALDH3B2	0.513015	0.293808
PLEK2	0.512779	0.32243
GPRC5A	0.510559	0.308064
TMPRSS2	0.510509	0.285601
WNT7B	0.509838	0.334344
CORO2A	0.509124	0.324358
PWWP2B	0.508284	0.246815
CKMT1A	0.50776	0.320576
EPB41L1	0.506097	0.347682
KRT16	0.505102	0.340297
GGT6	0.504395	0.296452
ALG1L1P	0.504379	0.368009
SHANK2	0.504345	0.293846
CLIC3	0.504034	0.274797
HDHD3	0.503603	0.286075
VAMP8	0.503362	0.317271
TMEM40	0.502695	0.316456
NUP62CL	0.501996	0.351492
RAB11FIP1	0.501096	0.248462
CYP2S1	0.50094	0.319306
MUC16	0.500118	0.285924
HS3ST1	0.499591	0.33129
ZMYND15	0.499048	0.309949
COL17A1	0.49899	0.351315
CTSV	0.498881	0.356183
PLEKHN1	0.498483	0.321497
ARFGEF3	0.498287	0.287754
PTPRU	0.497966	0.30061
COBL	0.497732	0.300714
HES1	0.496904	0.340403
MDFI	0.496036	0.318986
TEAD3	0.494989	0.297751
XDH	0.494937	0.323973
TGFA	0.494888	0.38866
ZBED2	0.494694	0.328281
TMEM139	0.494648	0.320864
CTNND1	0.494617	0.274509
HSBP1L1	0.493933	0.296643
HES4	0.493779	0.319907
KLF4	0.49353	0.306179
SDR42E1	0.493215	0.29761
JAG2	0.492155	0.301151
NSUN7	0.492027	0.249847
CXADR	0.491925	0.321619
TMEM141	0.491825	0.314387
TLCD1	0.491674	0.29224
TMEM54	0.491051	0.313512
GJB2	0.490789	0.368007
ABHD17C	0.490675	0.347268
RAB11FIP4	0.490306	0.268583
TMEM61	0.490194	0.264883
UGT1A6	0.489153	0.378831
FHDC1	0.489134	0.332432
ABO	0.488831	0.280444
KRT13	0.48843	0.328851
TBC1D30	0.488268	0.258254
ARL14	0.487733	0.322745
SULT1A4	0.48711	0.288883
ALPP	0.487069	0.278918
HES2	0.486623	0.338996
KIAA1217	0.486422	0.3527
CARMIL1	0.485481	0.367656
ABLIM1	0.485307	0.30597
VWA1	0.485192	0.299443
TUFT1	0.484739	0.317507
PLPP2	0.484625	0.312206
PTAFR	0.484443	0.250152
CEP170B	0.48417	0.33469
ACTR3C	0.484155	0.328502
GCOM1	0.484144	0.260186
ABCA12	0.484023	0.311669
CATSPERB	0.483693	0.245243
B3GALT4	0.483369	0.220095
PTGES	0.483286	0.324932
SH3BGRL2	0.482922	0.26579
DAPP1	0.482739	0.262626
MUC4	0.48179	0.311352
ANK3	0.480549	0.310587
PLLP	0.480342	0.31234
GALNT12	0.480214	0.26631
KLK7	0.479326	0.300371
TRAF4	0.479053	0.262641
CYP4B1	0.478507	0.247366
GJB4	0.478376	0.327175
IL18	0.477773	0.303474
NDFIP2	0.47674	0.334447
MUC1	0.476313	0.256669
SYNGR2	0.476167	0.272126
VIPR1	0.47579	0.223066
KRT80	0.475712	0.323222
TRPV6	0.474931	0.243921
FAM25A	0.474859	0.294369
PERM1	0.474216	0.290458
MTARC1	0.473712	0.310332
GPRIN2	0.473592	0.261282
SLC29A2	0.472294	0.252358
BCAM	0.472238	0.303037
CREG2	0.472188	0.30599
SDR16C5	0.472085	0.329918
ARHGEF38	0.471821	0.241343
CD9	0.471389	0.309149
SH2D4A	0.47121	0.297802
FAM83A	0.471187	0.300135
AKTIP	0.469691	0.229614
SOX13	0.469485	0.314507
C10orf95	0.469046	0.249576
BICDL1	0.468957	0.274411
NMU	0.468829	0.277159
MAPK15	0.467509	0.266062
MB	0.467402	0.256689
LMTK3	0.466424	0.255538
PLA2G12A	0.466363	0.236055
ACOT11	0.466167	0.250723
ARHGEF37	0.465903	0.296971
RAB20	0.46538	0.253736
KLK5	0.465317	0.28456
SDC1	0.465158	0.340014
IL1RN	0.465104	0.311559
GLS2	0.464922	0.302167
CKMT1B	0.464584	0.313272
KRT23	0.463586	0.288216
HACD2	0.463522	0.27866
MYZAP	0.463327	0.278341
EPB41L5	0.462321	0.249882
TNFSF15	0.460584	0.245378
KIAA0040	0.460307	0.252098
RAET1L	0.460044	0.314707
FANK1	0.459711	0.323958
SLC29A3	0.459581	0.287059
CASZ1	0.459489	0.232506
PPP1R14C	0.457549	0.313579
KRT17	0.457508	0.35468
ARHGAP32	0.457286	0.271774
CEACAM6	0.45698	0.254344
SOWAHC	0.456764	0.331364
S100A9	0.456726	0.295309
ZNF860	0.456702	0.239189
AGRN	0.454849	0.309728
SLC35A3	0.453415	0.170332
HIP1R	0.453203	0.302567
GSDMC	0.453124	0.280681
CRACR2B	0.453096	0.239606
RGL3	0.452909	0.29404
SLC44A4	0.452883	0.254014
F3	0.452827	0.307259
LRP5	0.45277	0.279543
DENND2D	0.452552	0.243362
IVL	0.452309	0.281292
SLC49A4	0.451806	0.330768
TSKU	0.451621	0.278534
AP1S3	0.451526	0.281472
TNFRSF21	0.451412	0.317307
MANSC1	0.451326	0.243075
IL36RN	0.450883	0.2652
PDGFB	0.450534	0.300692
POU2F3	0.450178	0.271882
EZR	0.450161	0.240047
TNFSF13	0.450156	0.259596
SYT17	0.45012	0.22514
SPTSSB	0.449306	0.245125
LY6D	0.449289	0.314561
ARHGEF4	0.449234	0.331742
TMEM144	0.448579	0.222695
SLC9A2	0.447745	0.250427
PTPRF	0.4477	0.290292
CTSH	0.447677	0.278622
SDC4	0.44725	0.317878
TMPRSS11E	0.447003	0.267446
GAN	0.446626	0.182122
RTKN	0.446623	0.295682
WNT7A	0.446548	0.303776
IL22RA1	0.445292	0.297059
LTBR	0.445113	0.280988
NEBL	0.4441	0.206773
AP1G2	0.444003	0.240541
VSTM5	0.44395	0.26494
THRB	0.443728	0.264987
FZD5	0.44275	0.270559
LEMD1	0.441589	0.294755
LRRC8E	0.440946	0.314815
TTC39A	0.440897	0.262788
SNCG	0.440769	0.287493
GDA	0.440516	0.279532
PCSK9	0.440229	0.297183
ITGA2	0.439917	0.281573
CCDC24	0.439851	0.246749
CLIC5	0.439372	0.238504
FOLR1	0.439349	0.264098
ACOT4	0.439146	0.207149
PTPRK	0.438847	0.333646
SHTN1	0.438726	0.304071
KPNA7	0.438673	0.291614
TOB1	0.43845	0.245869
CTDSPL	0.43834	0.227322
LRATD1	0.437985	0.24984
VWA2	0.43732	0.24631
GARIN5A	0.437075	0.29202
PROSER2	0.436805	0.298243
FGFR2	0.436698	0.320027
HCAR2	0.436495	0.311378
MROH1	0.436294	0.218214
PRODH	0.436173	0.30099
SLC2A1	0.436111	0.277275
KRT4	0.4361	0.254116
BLCAP	0.435905	0.299865
PICK1	0.435753	0.263552
CELSR1	0.435589	0.322757
TNKS1BP1	0.435494	0.296061
TTLL10	0.434959	0.257392
AIF1L	0.434819	0.28516
CAPN13	0.434729	0.219562
UNC93B1	0.434571	0.240251
NOXO1	0.433968	0.265215
JMJD7	0.433696	0.230674
IGFL1	0.433602	0.294834
TFCP2L1	0.43354	0.251843
DHRS1	0.433415	0.230483
NRARP	0.433412	0.279252
MGAT4A	0.433364	0.201054
MIA2	0.432924	0.227935
TRIM31	0.432777	0.268107
ZDHHC23	0.432727	0.270881
AQP3	0.432475	0.321021
TOP6BL	0.432451	0.252314
CIST1	0.432042	0.267565
SLC44A2	0.431946	0.196557
POF1B	0.431706	0.227623
RAB3IP	0.43143	0.249106
B4GALNT3	0.431393	0.290691
KLF3	0.43076	0.232156
SLC16A5	0.430542	0.257639
SMAGP	0.430512	0.22048
RALGPS1	0.430457	0.223293
TMEM62	0.430248	0.235911
NPNT	0.429688	0.262952
GPR39	0.429154	0.264709
PAWR	0.428918	0.271135
CLDN1	0.428894	0.318821
SMIM5	0.428375	0.186799
STXBP2	0.428006	0.255787
LIPG	0.427787	0.277458
CNGA1	0.42722	0.273102
FBXW10B	0.427105	0.249862
ZNF552	0.426588	0.22845
S100A16	0.426522	0.309477
GALNT6	0.426338	0.20553
SEMA4B	0.426232	0.31566
CYP2J2	0.42607	0.253726
MARK2	0.425893	0.180741
ATP1B1	0.425688	0.288786
RSPH1	0.425543	0.234684
CYP4F11	0.424833	0.300654
SPACA4	0.42478	0.204882
ZDHHC9	0.424778	0.235746
KRT6A	0.424651	0.325374
LYPD6B	0.424024	0.240059
DOCK9	0.423929	0.274904
NKX1-2	0.423592	0.267057
ZBTB42	0.423299	0.185264
PTPN6	0.422899	0.225342
FGD4	0.422851	0.267305
DNAH3	0.42273	0.221231
SFTA2	0.422692	0.234083
ICA1	0.422421	0.1979
PIP4K2C	0.42184	0.255782
C3orf52	0.421816	0.251097
LYPD5	0.421243	0.25425
PRKCH	0.42114	0.229875
TESMIN	0.421029	0.216881
STON2	0.420597	0.293947
SLC34A3	0.41995	0.205116
LNX2	0.419594	0.200186
ETV7	0.419249	0.267928
EFNA4	0.419238	0.274423
PGAP3	0.419238	0.208204
PPP1R13B	0.41905	0.27866
TES	0.418959	0.287092
DHDH	0.418779	0.245243
PLCXD2	0.41821	0.359532
FAM110A	0.41818	0.246431
ABCC3	0.418151	0.283587
SPRR3	0.418083	0.256501
COMTD1	0.417647	0.259381
EGFR	0.417642	0.284525
CYP4F3	0.417355	0.247562
ESRRA	0.417341	0.235703
RNF149	0.417186	0.230767
NECTIN1	0.416766	0.270733
LPIN3	0.416684	0.298657
NET1	0.416622	0.216616
CEACAM5	0.416374	0.232303
TMEM41A	0.416359	0.227014
RAPGEFL1	0.415793	0.266529
CYP1A1	0.415639	0.237789
PADI1	0.415533	0.279357
ARHGEF10L	0.415527	0.282479
SRC	0.415449	0.299433
TJP1	0.41522	0.262334
SH3GLB2	0.415	0.218443
CARD14	0.414876	0.266412
MLXIPL	0.414526	0.243109
SH3RF2	0.414129	0.275476
CAMK2N1	0.414038	0.248556
RNF224	0.413813	0.198427
MFSD6	0.413704	0.212681
ACER2	0.413387	0.21932
BCL2L14	0.41319	0.246988
GPR160	0.413074	0.17867
MSLN	0.412478	0.242438
SLC27A2	0.412338	0.199345
AMN	0.412118	0.247541
WNT10A	0.4121	0.300859
ANXA8	0.412007	0.322318
REPS2	0.41191	0.279853
MMP15	0.411642	0.249248
TMEM63A	0.411606	0.213213
KLK11	0.411476	0.304345
ACE2	0.410597	0.264338
ERVMER34-1	0.410092	0.259087
SORL1	0.409056	0.199352
ORMDL2	0.408954	0.284653
SPTBN2	0.408933	0.240904
LY6G6C	0.408882	0.226155
SPRR1B	0.408797	0.30874
NTN4	0.408576	0.233874
C16orf74	0.408479	0.288136
PTBP3	0.408438	0.188548
SULT1A2	0.40819	0.202409
LRG1	0.407847	0.27265
FGD6	0.407575	0.211161
GCLC	0.407382	0.181933
POU2AF3	0.407248	0.251652
SPAG1	0.407244	0.213446
ENTPD3	0.406952	0.275149
ZNF750	0.406853	0.276937
DAB2IP	0.406261	0.325023
ACOXL	0.405918	0.247914
EPHB3	0.405216	0.275311
CRABP2	0.405171	0.233472
ZNRF2	0.405099	0.176455
AGR3	0.404905	0.22183
TSPAN6	0.40455	0.287242
WNT9A	0.40446	0.214053
EMP2	0.404012	0.218405
PSCA	0.403971	0.211642
TBC1D2	0.403904	0.273629
PITPNM3	0.403681	0.279322
RASAL1	0.403676	0.251078
B3GNT5	0.403544	0.296221
HSPA1B	0.403509	0.2393
DTX2	0.403491	0.244963
PRKCI	0.403491	0.230766
DCST2	0.402649	0.216268
RDH13	0.402311	0.189642
GPRC5C	0.402064	0.282202
BCAS1	0.401942	0.235405
LPAR2	0.40158	0.208142
PEX11G	0.401419	0.230831
KRT5	0.4014	0.316513
LIMK2	0.401396	0.242545
DHRS3	0.401111	0.267038
RHPN1	0.401039	0.225887
ARHGAP40	0.399446	0.232515
RLN2	0.399182	0.246828
MRTFB	0.398889	0.206902
TACC2	0.398868	0.260207
ST6GALNAC1	0.398533	0.237422
OSR2	0.397973	0.171886
CCDC6	0.397944	0.138432
ANXA8L1	0.397805	0.314555
TMEM102	0.397543	0.239579
ADAM15	0.397495	0.196893
SGMS2	0.396927	0.186386
UNC13D	0.396886	0.212054
TMBIM6	0.396292	0.267406
PPCS	0.395884	0.200576
PSD4	0.395534	0.162251
C9orf152	0.395313	0.21055
DNAJA4	0.395301	0.229306
SPATA6L	0.395093	0.238571
PPP1R26	0.39506	0.272525
SCRIB	0.39505	0.20263
GIPC1	0.394279	0.250666
GAREM1	0.394095	0.248543
TTC6	0.392963	0.221535
B4GALT1	0.392634	0.261011
MOB3B	0.392095	0.212023
MREG	0.392068	0.280537
LNX1	0.391951	0.182394
AFDN	0.391793	0.247299
C1orf226	0.391787	0.28284
GRAMD2B	0.391773	0.210662
PLEKHA1	0.391468	0.277034
MUC3A	0.391292	0.186775
FAM241B	0.391227	0.260906
SRMS	0.391222	0.20252
SPDEF	0.391165	0.195066
TNFRSF25	0.391054	0.256287
FZD6	0.390881	0.275505
RASSF6	0.390827	0.224294
C15orf48	0.390511	0.255588
ATG9B	0.390462	0.189285
CDA	0.390012	0.25972
CREG1	0.390007	0.27195
DSG3	0.38976	0.304572
PLXNB2	0.38961	0.291158
XKRX	0.389604	0.173295
ZNF774	0.389538	0.221487
LCN12	0.389521	0.221685
STK31	0.389405	0.210597
STPG4	0.389099	0.207516
CD2AP	0.388942	0.156349
NOTCH3	0.388925	0.218129
TMEM134	0.388754	0.237683
FGFR3	0.3887	0.275087
DLX3	0.388447	0.215904
TASP1	0.388117	0.290188
EPB41L4A	0.388013	0.236012
SGPL1	0.387943	0.225384
LDLRAD1	0.387823	0.210032
ID1	0.387769	0.269792
CCNP	0.387766	0.203671
SYK	0.387584	0.182898
TGM1	0.387266	0.241347
ASS1	0.38689	0.286863
KRTAP4-1	0.386295	0.252394
BAIAP3	0.385698	0.19157
PI3	0.384712	0.322357
LAMP3	0.384404	0.203765
GAST	0.384309	0.281413
SLC9A1	0.384142	0.172398
TMC7	0.383792	0.242305
GJB6	0.383608	0.302497
HCAR3	0.383531	0.27741
DLG5	0.383392	0.237284
KLHL31	0.382348	0.195557
TMEM87A	0.382289	0.193106
EVPLL	0.382171	0.24276
ZG16B	0.381953	0.201068
EGLN3	0.381804	0.254049
SH3RF1	0.381593	0.182097
PPP1R3D	0.381216	0.196666
ELF5	0.38119	0.190984
NAPRT	0.380981	0.1651
THEM6	0.38044	0.177293
NGEF	0.380354	0.265426
OPLAH	0.380342	0.222517
RIPK3	0.379978	0.183439
COBLL1	0.379902	0.254238
CRYBG1	0.379756	0.214445
MMEL1	0.37946	0.198773
BAIAP2	0.379444	0.2698
MFSD9	0.379349	0.200296
ALPG	0.379303	0.214229
KCNK6	0.379175	0.157245
CHDH	0.379146	0.249965
EFNB2	0.378461	0.299546
PLAAT2	0.377984	0.244349
TRPM4	0.377841	0.183337
RASSF10	0.377717	0.262606
IFNLR1	0.377091	0.248044
KCNK5	0.377015	0.16831
RAP1GAP	0.376723	0.222887
CCSER1	0.376709	0.148566
MSX2	0.376457	0.223736
SH3D19	0.376385	0.189928
ATP9A	0.37629	0.241792
PPP1R1C	0.375909	0.213911
KLRG2	0.375823	0.216292
SLC4A11	0.375639	0.236772
INHBB	0.375323	0.18069
TMPRSS3	0.375072	0.241579
KLHDC9	0.374944	0.250971
STK3	0.374794	0.175564
ACKR2	0.374239	0.138016
MGST2	0.374125	0.219183
CLTRN	0.373795	0.269893
ZFYVE21	0.373361	0.200547
VWA7	0.373331	0.188504
TFAP2C	0.373319	0.212926
OCIAD2	0.37324	0.268413
CYP4F12	0.372938	0.225057
TPRG1L	0.372821	0.173523
PON3	0.372817	0.203644
TLR5	0.372641	0.242549
RNF222	0.372525	0.159677
TMC1	0.372361	0.201312
SYDE2	0.372233	0.108791
TMEM87B	0.37217	0.151645
TMC6	0.371851	0.166194
GRAMD1C	0.371768	0.203894
TOM1L1	0.371737	0.239541
SYT12	0.371669	0.217609
CTTN	0.371506	0.261883
SLC2A9	0.371473	0.274229
B4GALT4	0.371288	0.225516
PAX9	0.370979	0.224865
RNASE7	0.370795	0.274105
SYBU	0.370756	0.198071
CMTM8	0.370691	0.177305
PLEKHG5	0.370451	0.243365
FOXJ1	0.37021	0.250153
FUCA1	0.369895	0.193411
ENTPD8	0.36966	0.179281
SLC16A13	0.369557	0.213649
TRIM16	0.369494	0.225771
SPNS2	0.369458	0.20826
OLR1	0.36934	0.237528
RCE1	0.369245	0.220943
RNF207	0.369189	0.240142
CAST	0.369022	0.202384
ZC3H12A	0.36879	0.293282
ALOXE3	0.368415	0.233739
NIPAL2	0.368104	0.183769
ZFP36	0.367926	0.16247
FAT2	0.367292	0.307342
DUOX1	0.367029	0.318818
MIEF2	0.366945	0.205091
PIK3C2B	0.366787	0.192211
ZBTB7B	0.366655	0.173588
SGPP2	0.366437	0.238114
PPARG	0.365987	0.260476
CHMP4B	0.365253	0.247941
ST6GALNAC2	0.365208	0.24186
PTGFRN	0.365162	0.312809
RXRA	0.364676	0.254514
MOCOS	0.364036	0.288873
ITPR3	0.363954	0.262269
C1orf115	0.363932	0.226998
TMEM270	0.363683	0.20777
GET4	0.363542	0.188204
CACFD1	0.363413	0.220043
RCAN3	0.363371	0.192704
MMP28	0.363315	0.247019
LMTK2	0.363299	0.231727
CHMP2B	0.363088	0.195287
TPBG	0.363059	0.197785
ALDH3A1	0.362871	0.260733
TNNI2	0.362606	0.215495
ACSF2	0.362279	0.166868
MECOM	0.362168	0.238272
ZDHHC12	0.362091	0.249366
FAM47E	0.362019	0.187375
FAM83G	0.361973	0.226034
RNF144B	0.361855	0.17602
ARTN	0.361604	0.266416
TUBA4A	0.360989	0.251245
PCSK6	0.360952	0.235679
HCAR1	0.36094	0.172854
GABRP	0.360546	0.249271
FBXO34	0.360423	0.119684
ADAM8	0.360296	0.226282
EEIG1	0.360289	0.213969
PDZK1IP1	0.360238	0.311209
LDAF1	0.36023	0.128956
TMEM92	0.359567	0.245066
CASP6	0.359525	0.189997
RNF141	0.359307	0.209877
PEX11A	0.358911	0.223777
MEGF6	0.358692	0.211426
PLEKHH1	0.358479	0.213987
CAPN12	0.358212	0.199667
SOX15	0.35814	0.256502
BCL2L1	0.357554	0.208152
MET	0.357512	0.267207
TMEM191B	0.357469	0.201109
EDAR	0.357202	0.244287
SYNE2	0.356876	0.219167
HTATIP2	0.35676	0.21758
CRYBB3	0.356641	0.230867
DAAM1	0.356626	0.188445
AJUBA	0.356614	0.245262
MT-CO1	0.356573	0.315218
CARD10	0.356486	0.270567
SLC8B1	0.35639	0.173575
F12	0.356016	0.198782
LPAR5	0.355212	0.13295
PDXDC1	0.355146	0.127887
SLC6A14	0.355035	0.218145
CCDC85C	0.354811	0.198624
STX3	0.354232	0.19557
GPR157	0.35411	0.223526
NUDT14	0.354005	0.228537
CACNA1D	0.353612	0.19562
NCMAP	0.353269	0.197346
WWP1	0.352913	0.13015
HDAC11	0.352893	0.237535
GDE1	0.352703	0.160702
A2ML1	0.352643	0.213627
LRP11	0.352641	0.195253
LMNTD2	0.352528	0.18266
TEDDM1	0.352316	0.187701
SEMA3F	0.352202	0.192968
ERN2	0.351406	0.209578
OTUD1	0.351201	0.256322
IDH1	0.350591	0.173425
FCHO2	0.35051	0.167137
TIGD2	0.350388	0.159639
NCCRP1	0.350106	0.189827
PSEN1	0.350057	0.186296
MT-ND4L	0.349841	0.297988
HERC6	0.349631	0.16413
GSDMB	0.349609	0.176513
JPH1	0.349606	0.258078
CEACAM19	0.349568	0.2196
SLC10A5	0.349508	0.208536
TNFAIP2	0.349183	0.268673
AOC1	0.348932	0.197411
SPRR1A	0.34848	0.262753
S100A2	0.347975	0.313238
DHX32	0.347737	0.257233
AHR	0.347627	0.201575
TMCC1	0.347415	0.216082
SLC6A11	0.347329	0.252935
MBOAT1	0.347269	0.141447
MTARC2	0.34697	0.253171
KITLG	0.346392	0.219806
FRAS1	0.346205	0.213452
SLC3A2	0.345775	0.238555
FRRS1	0.345556	0.169568
PRB3	0.345396	0.247596
MT-ND3	0.345271	0.301123
INPP5J	0.344995	0.147351
VSIG10	0.344084	0.158128
ARHGAP39	0.344072	0.19685
TPD52	0.343976	0.187258
RAPGEF3	0.343853	0.253233
MAST4	0.343443	0.205059
SLC2A12	0.34342	0.219829
RNF208	0.343363	0.153979
ITGA6	0.343296	0.258031
PDLIM1	0.343144	0.19825
JAG1	0.343077	0.294969
SAT1	0.343047	0.22415
ERG28	0.342753	0.194323
S100A10	0.342744	0.230612
ECHDC2	0.342345	0.176477
TDRD5	0.342098	0.157554
MATCAP2	0.341938	0.228946
IL1RL2	0.341788	0.239091
GCNT3	0.341512	0.249792
EPHA10	0.341437	0.168877
RTN4R	0.34138	0.214498
FGD3	0.341333	0.150505
TMBIM1	0.341141	0.184244
DSC3	0.341059	0.243128
ZNF488	0.340949	0.220996
TNNC1	0.340939	0.150098
MT1F	0.340856	0.214599
AIFM3	0.34082	0.156873
SLC35A2	0.340739	0.219805
TNFRSF10A	0.34066	0.157601
HPSE	0.34065	0.183696
PLBD1	0.340414	0.16553
POR	0.340278	0.200479
PSORS1C2	0.340122	0.171256
PLCD3	0.339928	0.254535
DHCR7	0.339901	0.191529
C17orf113	0.339781	0.163922
TNFSF10	0.33942	0.275255
MT-ND4	0.339204	0.274498
FAM25C	0.338701	0.195623
MTUS1	0.33857	0.246311
FBP1	0.33835	0.164886
CCNO	0.338262	0.210076
AFTPH	0.337877	0.126934
UGT1A3	0.33772	0.25145
EXD2	0.337575	0.222333
ASCL2	0.337567	0.18707
LGALS9C	0.337447	0.235462
MMRN2	0.337385	0.220527
SLC2A8	0.337322	0.217009
SRGAP3	0.337172	0.203522
ATAD3C	0.336374	0.23861
FLNB	0.336245	0.175661
BCL9L	0.336219	0.164655
AFAP1L2	0.335974	0.28882
GCH1	0.33593	0.169814
BCR	0.335847	0.189452
FUT6	0.335613	0.170715
TFF1	0.335409	0.183766
LGALS9B	0.335343	0.210652
NEURL3	0.335284	0.279571
PLA2G4B	0.335216	0.181099
GPRC5D	0.334998	0.212973
SLC50A1	0.334969	0.134445
CELSR2	0.334951	0.267413
ARSH	0.334943	0.138785
AVPI1	0.33488	0.239119
DOCK6	0.334876	0.195557
COL28A1	0.334854	0.198001
BTBD8	0.334726	0.127234
FBLIM1	0.334672	0.222751
PRSS27	0.334638	0.175108
REEP5	0.33405	0.216274
CXCL17	0.334	0.188165
DEGS2	0.33379	0.12614
RYK	0.33358	0.19428
DGCR2	0.333577	0.165311
PKP1	0.333452	0.296738
TFAP2A	0.333195	0.219883
FAM174B	0.333137	0.181945
CLMN	0.33303	0.222384
DMTN	0.333026	0.231503
ALDH1A3	0.332544	0.239394
DUSP8	0.332376	0.182118
SAV1	0.332258	0.155248
IYD	0.332041	0.176761
PPDPF	0.331797	0.230184
JDP2	0.331532	0.124853
ABITRAM	0.331452	0.240167
TTC39B	0.331334	0.181101
ATP6V1B1	0.331127	0.213461
WNT4	0.330919	0.228455
ZNF888	0.330911	0.115355
NCKAP1	0.33061	0.221411
SERINC5	0.330501	0.205014
RSPH3	0.330473	0.167124
SLC46A1	0.330317	0.206314
EFCAB14	0.330166	0.118292
NR2F6	0.329888	0.150099
SLCO1B3	0.329573	0.229256
EPHA2	0.329385	0.222393
AMOTL2	0.329347	0.197123
GK5	0.329337	0.143322
CNFN	0.329115	0.16678
SLC48A1	0.329032	0.192162
ANKRD65	0.328983	0.261551
ANXA4	0.32863	0.232142
ME1	0.328604	0.214152
OR10H1	0.328586	0.167067
YBX2	0.328405	0.144194
RIN2	0.328273	0.252098
PRAG1	0.328262	0.15888
SLC39A4	0.328237	0.200841
LGR4	0.328088	0.182232
IL1R2	0.327879	0.251373
MEAK7	0.327844	0.168435
TBC1D8	0.327784	0.174824
DUOXA1	0.327632	0.290445
SLC18B1	0.327558	0.215969
GID8	0.327524	0.19167
TMEM79	0.327332	0.193802
ZDHHC5	0.327256	0.166864
HEBP2	0.327246	0.170415
ERO1A	0.327148	0.175273
ZDHHC13	0.32671	0.209808
LHX5	0.326618	0.188189
ACP6	0.326485	0.215405
RARG	0.326429	0.187051
FAM169A	0.32626	0.203742
RORC	0.326127	0.230854
YIPF2	0.326047	0.170669
PEX13	0.325949	0.138593
RHBDF1	0.325642	0.18568
SERPINB1	0.325559	0.207948
PADI2	0.324971	0.168107
PITX1	0.324966	0.185133
GBP6	0.324729	0.266551
EPAS1	0.324722	0.214929
GIPC2	0.32471	0.206171
H1-0	0.324251	0.165372
NIBAN2	0.323855	0.226125
CITED4	0.323834	0.193641
SLC52A1	0.323647	0.222963
TM9SF2	0.323368	0.197346
EREG	0.323336	0.210797
MT-CO2	0.32328	0.300393
PACSIN3	0.323249	0.171215
SHB	0.323206	0.239986
HAS3	0.323082	0.277266
C1QTNF6	0.323073	0.187263
WNK2	0.323016	0.190557
S100A11	0.322899	0.241657
KLHDC7A	0.322626	0.198385
VDR	0.322555	0.170838
PGAP2	0.322501	0.132956
PNPLA4	0.322333	0.206248
OAS3	0.322256	0.195318
PLCH2	0.32225	0.232211
EPGN	0.322043	0.127991
LGALS3	0.321745	0.224114
FNDC11	0.321559	0.149935
TP63	0.321394	0.255548
SLC16A8	0.321315	0.17136
SOX9	0.321275	0.213156
OAS1	0.320983	0.221321
ZDHHC20	0.320937	0.14678
ARHGEF19	0.320752	0.138546
TST	0.320446	0.189148
LGMN	0.320362	0.255034
TPRN	0.320123	0.173652
VSIG2	0.320098	0.185714
SLC12A7	0.319574	0.235983
PLSCR1	0.319205	0.183909
GOLGA5	0.319154	0.151072
RLN1	0.318815	0.202698
LIPM	0.318577	0.204892
FAM25G	0.318402	0.197737
MYO1E	0.318169	0.227482
SLC38A1	0.317965	0.207373
KDM2A	0.317958	0.146857
PLEKHF2	0.317607	0.0687183
MT-ND2	0.317094	0.274731
BNIPL	0.316589	0.169401
ZC2HC1C	0.316585	0.189322
AIG1	0.316565	0.205629
RHOF	0.316454	0.16241
MFSD6L	0.316419	0.136432
SLC45A4	0.316389	0.153403
TMEM51	0.316174	0.187379
MXD1	0.315893	0.178657
ARFGEF1	0.315786	0.121597
ATP6V1C2	0.315779	0.160402
GCA	0.315749	0.143249
GLB1L2	0.315414	0.1901
FNBP1L	0.315366	0.167977
SLC15A1	0.31506	0.167826
CLDN8	0.314923	0.174547
TGIF1	0.314883	0.189561
SLC16A14	0.314763	0.184962
YAP1	0.314737	0.195275
NMRK1	0.314604	0.215397
SLC39A2	0.31438	0.230865
ZFP62	0.31432	0.151448
UPK1B	0.314031	0.229333
TNFRSF18	0.314024	0.211468
DHCR24	0.31353	0.172542
MAGIX	0.313279	0.150087
TMEM182	0.31322	0.129642
CLCN2	0.31307	0.189868
SLC39A1	0.312843	0.198293
MT-CO3	0.312381	0.304341
RAB3D	0.312316	0.179166
CYP4X1	0.31218	0.191169
CASK	0.312059	0.280344
NT5DC4	0.312043	0.192966
ANAPC16	0.312025	0.144678
MICALL2	0.312013	0.167799
JPT2	0.31196	0.166637
NKX2-8	0.311656	0.206956
MYCL	0.311125	0.151846
ZNF205	0.311051	0.181767
SLC7A5	0.310882	0.207602
SAA2	0.310653	0.253921
CYP39A1	0.310586	0.141607
NOL3	0.310545	0.209231
ADGRG6	0.310542	0.190206
MYO1B	0.310502	0.195727
PRSS36	0.310414	0.0861966
MYOF	0.310277	0.205136
SVOPL	0.310232	0.122592
DEDD2	0.309998	0.157332
B3GNT4	0.309723	0.218793
GLOD5	0.309589	0.132384
KCTD1	0.309472	0.243342
VWDE	0.309285	0.12281
PYM1	0.309216	0.18133
PRKG2	0.309209	0.168003
MAOA	0.309128	0.20874
TMEM254	0.308785	0.183269
PKN2	0.308645	0.0927717
TMEM52	0.308514	0.188362
CFAP92	0.30835	0.164302
LGALS8	0.308127	0.193356
ELL3	0.308123	0.0835261
CFB	0.308074	0.271082
GTF2IRD1	0.30804	0.203062
SEMA3B	0.308015	0.214696
GSKIP	0.307893	0.16658
MMP7	0.307794	0.272081
S100A8	0.307714	0.227198
DEFB1	0.307676	0.264635
SLC22A23	0.307655	0.18339
GGCT	0.307391	0.110965
PLAAT3	0.307217	0.222505
IL23A	0.307198	0.199794
SPINK5	0.307065	0.264912
ITPRIPL2	0.306915	0.161886
TMED10	0.306893	0.166044
GPR107	0.306733	0.176233
MYEOV	0.306585	0.192138
PPM1J	0.306583	0.156099
GFUS	0.306491	0.1222
CLTB	0.306382	0.159719
PRR5	0.305632	0.212369
COX6B2	0.305443	0.183572
GJA9	0.305163	0.152186
USP53	0.305012	0.182325
MT-ATP6	0.304982	0.248999
ANKRD2	0.304954	0.229025
GOLGB1	0.304949	0.154676
ASAP2	0.304947	0.186857
VPS37C	0.304895	0.110323
INF2	0.304786	0.162914
CHAD	0.30468	0.108881
LEKR1	0.304471	0.138118
WASL	0.304312	0.194189
XK	0.304305	0.127584
CCDC113	0.304285	0.173327
SERPINB13	0.304247	0.261183
COX19	0.3041	0.126491
SMIM14	0.303999	0.148724
LITAF	0.303982	0.248494
STX17	0.303949	0.149012
TBX6	0.303881	0.170307
ADGRV1	0.303856	0.226291
UGT1A1	0.30379	0.264908
AGPAT2	0.303781	0.169932
TM7SF2	0.303781	0.133593
KRT78	0.303769	0.176109
IKZF2	0.303729	0.0928904
CAMK2G	0.303619	0.072318
TMED2	0.303584	0.152273
C6orf141	0.303417	0.221124
EPHB2	0.303109	0.243862
IL20RB	0.303091	0.231757
KLHL35	0.303066	0.122397
CTBP2	0.30302	0.142681
MAP3K13	0.302944	0.249871
MID2	0.30289	0.203969
CD55	0.30278	0.148484
ETS2	0.302715	0.159548
SPATA17	0.302583	0.251574
CLCA2	0.302543	0.236867
NPDC1	0.302526	0.185232
VANGL1	0.302507	0.148556
FSCN2	0.302281	0.133246
SLC12A2	0.302124	0.139532
PPFIA1	0.302122	0.146634
BCAP31	0.302094	0.22064
NRG4	0.301927	0.21326
MT-CYB	0.301898	0.285314
BCL2L2	0.301761	0.123708
TLCD2	0.301669	0.168535
CFAP144	0.301612	0.203306
SLC44A1	0.301467	0.237977
RARRES1	0.301376	0.161415
SLC15A2	0.301281	0.133491
SIX4	0.300963	0.152734
P2RY6	0.300777	0.17728
UGT1A4	0.300565	0.254295
RBMS2	0.300352	0.169632
EFNB1	0.300258	0.245621
DHRS9	0.300166	0.174144
MCU	0.300132	0.147415
SOWAHA	0.29998	0.188484
PBX1	0.299883	0.186795
ALOX5	0.299387	0.102051
SYT16	0.299362	0.0885348
CCDC68	0.299355	0.165562
TSPAN12	0.299333	0.211587
PAIP2B	0.299325	0.16122
ANXA11	0.29932	0.17514
RASGEF1B	0.299305	0.172287
EPHX4	0.298888	0.180238
OVGP1	0.298837	0.17929
MT-ND1	0.298826	0.252874
BROX	0.298276	0.177551
SECTM1	0.298205	0.167741
CTNNBIP1	0.298142	0.113765
NEK11	0.297969	0.194031
PLSCR2	0.297965	0.130407
VAV2	0.297952	0.211953
RAPGEF5	0.29781	0.142266
BCL2L15	0.297772	0.148248
LRRC8A	0.297723	0.23095
IL17RB	0.297697	0.191288
KRT6B	0.297599	0.278686
CACNG4	0.297229	0.172698
ACP7	0.297223	0.146843
MSMO1	0.297055	0.172377
SPTLC3	0.297039	0.212806
USH1G	0.296908	0.184247
INSIG2	0.29673	0.157009
CIMAP2	0.296719	0.196472
IFI27	0.296718	0.216944
CACUL1	0.296654	0.0915994
SYNJ2BP	0.296594	0.138998
CLBA1	0.296306	0.203531
NOS1AP	0.296288	0.1984
ZFAND1	0.296267	0.113185
PLPP6	0.296212	0.208809
KRT83	0.296145	0.166029
SUDS3	0.296115	0.12874
ITGA3	0.296047	0.250779
SLC20A2	0.295673	0.105095
DUSP16	0.295673	0.168462
ARVCF	0.295536	0.159405
RNF225	0.295444	0.160651
STEAP2	0.295421	0.182129
PRICKLE3	0.295268	0.161288
C2CD4A	0.29509	0.171907
SIRT7	0.295033	0.165148
KLF8	0.294978	0.153816
CYP8B1	0.294955	0.129499
MGST1	0.294668	0.151977
CFAP43	0.294634	0.173123
ZNF600	0.294596	0.117156
VSIR	0.294275	0.144954
SCX	0.294174	0.172766
RNF183	0.294047	0.214311
PSORS1C1	0.293969	0.215927
RTKN2	0.293954	0.136409
GAS8	0.293911	0.174379
CDK18	0.293726	0.222327
DCST1	0.293628	0.11085
LFNG	0.293564	0.235365
NEK8	0.293552	0.114076
PPIC	0.293524	0.171172
DMBX1	0.293386	0.201071
MSMB	0.293012	0.158587
HOMEZ	0.292882	0.165294
SLC5A1	0.292822	0.169325
GBP3	0.29281	0.140871
RREB1	0.29267	0.110799
YIPF6	0.292604	0.118784
LRRC56	0.292596	0.13369
TRIM15	0.292523	0.15967
CDC42BPB	0.29241	0.187217
CEACAM1	0.292391	0.181877
WIPF2	0.29239	0.132548
GALE	0.292025	0.174988
MT-ATP8	0.291807	0.258432
NECTIN2	0.291784	0.14257
ZG16	0.291728	0.144207
PLCB3	0.291421	0.118291
ACSS2	0.29141	0.15368
SPIRE2	0.291317	0.139442
KLHL36	0.291246	0.109013
SPR	0.290766	0.162104
CDX2	0.290711	0.13281
APLP2	0.290657	0.132893
REM2	0.29065	0.129226
ALDH3A2	0.290613	0.220933
KRTAP5-2	0.290528	0.105092
UBXN10	0.290468	0.132805
CCDC153	0.290276	0.138641
H4C16	0.290125	0.153293
MNX1	0.290074	0.201074
TTC12	0.290068	0.161695
PLA2G2F	0.289984	0.187764
CDR2L	0.289925	0.176187
EXOC3L4	0.289797	0.224511
PRICKLE4	0.289573	0.116544
PPP1R16A	0.289257	0.145726
LRRC8B	0.28922	0.0968557
DIAPH1	0.289083	0.105705
CSTA	0.289037	0.208978
MAP4K3	0.288959	0.128518
ADCY6	0.288885	0.15768
GPD2	0.288827	0.118506
SUSD6	0.288659	0.12262
IMPG1	0.288631	0.169872
ATF3	0.288593	0.170612
NHERF1	0.288415	0.166194
STK24	0.288381	0.188793
ALDH1L1	0.288102	0.176743
NKPD1	0.288014	0.167272
IRX4	0.288004	0.206355
EPHB4	0.287922	0.140269
PIGO	0.287904	0.203671
TCP11L2	0.287705	0.188068
CAPNS2	0.287528	0.195257
ESYT3	0.287475	0.166637
SLC6A9	0.28744	0.126522
CANT1	0.28726	0.134608
KRTAP3-1	0.287214	0.15905
ARHGAP5	0.286933	0.1586
RABGAP1	0.286902	0.141154
SNTN	0.286883	0.156263
SPTLC1	0.286834	0.168938
HPGD	0.286798	0.128407
SLC44A5	0.286416	0.215198
IRX2-DT	0.286377	0.209995
WDR72	0.286221	0.262724
ZNHIT2	0.286208	0.152655
CALML5	0.286057	0.172951
IMPA2	0.286046	0.216505
PXN	0.285958	0.187426
PHGR1	0.285911	0.151469
FTH1	0.285899	0.229553
SPATS2L	0.285748	0.222327
PADI3	0.285697	0.234033
CEBPD	0.285295	0.184383
TPRG1	0.28506	0.234591
EFNA3	0.284517	0.133835
KCNQ1	0.28415	0.142443
DHRS2	0.283988	0.159994
CYP3A5	0.283916	0.213209
ABCG2	0.283797	0.145391
EXD3	0.283777	0.147814
EXOC6B	0.283764	0.190791
TNFRSF12A	0.283733	0.191148
TMPRSS7	0.283609	0.218916
FAM3C	0.28359	0.209455
PPP2R5A	0.283529	0.0972522
RBM41	0.28338	0.133903
TSEN54	0.283147	0.108202
CDC42EP1	0.283124	0.188595
FXYD4	0.283105	0.175889
ACVR1B	0.283093	0.215489
CATSPERZ	0.282952	0.181256
PEDS1	0.28282	0.23984
MAB21L3	0.282276	0.189293
H2AJ	0.282232	0.168986
RAB5IF	0.282191	0.218977
CA2	0.282105	0.235863
LMO7	0.282006	0.127425
CAB39	0.282003	0.107282
TMTC3	0.281871	0.154807
HSH2D	0.281724	0.0974634
MORC4	0.281626	0.192092
SUSD2	0.281493	0.149945
KRTAP5-1	0.281484	0.113144
RAB22A	0.281466	0.169093
RAB40C	0.281248	0.111
RND1	0.281134	0.156224
FCSK	0.281052	0.129154
ADK	0.280454	0.100632
GPX3	0.28022	0.175789
IZUMO1	0.280181	0.123589
RND3	0.28017	0.183794
SLC9A4	0.280148	0.199078
GJB7	0.279902	0.213809
LRRC26	0.279818	0.0951708
MT-ND5	0.279725	0.22692
SLC22A18	0.279645	0.190687
MRPL49	0.279633	0.068254
IFNGR1	0.279559	0.177953
RIPPLY3	0.279481	0.159078
CATSPERG	0.279445	0.0931824
NUAK2	0.279197	0.252537
YOD1	0.279099	0.13348
SAPCD2	0.279058	0.129021
RNPEP	0.279025	0.159092
PCBD1	0.278948	0.188418
SQOR	0.278865	0.193412
PLAAT4	0.27882	0.205376
NHLRC1	0.27873	0.104917
S100A7	0.278693	0.21417
SUSD4	0.27867	0.198077
TLR3	0.278615	0.189771
GRIN1	0.278545	0.113673
ACP3	0.278542	0.135588
CBY2	0.278515	0.210812
SPTLC2	0.278329	0.0510402
LYPD2	0.278288	0.199152
CAPS	0.278253	0.175664
TNNT2	0.278084	0.166097
P4HTM	0.278068	0.150701
TMEM52B	0.277947	0.188382
KRT14	0.277911	0.232122
CSTB	0.277908	0.177229
SAA1	0.277866	0.237054
BPIFB1	0.27786	0.147683
PRKD2	0.277743	0.102137
PTGS2	0.277732	0.128904
ARHGAP29	0.277611	0.183248
IRX2	0.2774	0.203509
SLCO3A1	0.277195	0.210729
ZP3	0.277189	0.165893
PARP9	0.277167	0.166077
TP53AIP1	0.276929	0.19323
RAB26	0.276908	0.163437
ACOX1	0.276904	0.101106
VAPB	0.276902	0.173112
MPP3	0.276796	0.146823
PPP1R14D	0.276742	0.126421
DUOX2	0.276644	0.231142
IER3	0.276423	0.196963
ASPH	0.276279	0.155229
SAMD10	0.276184	0.123185
CERS6	0.276165	0.122788
GDF15	0.275984	0.227912
PDE9A	0.275961	0.15949
CD47	0.275773	0.156641
MCTP2	0.275706	0.127995
DBNDD2	0.275668	0.119064
PANX2	0.275576	0.185448
TMEM191C	0.275572	0.134499
SVIL	0.275527	0.189812
PARP12	0.275451	0.15408
POU5F1B	0.275394	0.140215
RAD9A	0.275267	0.143392
USP54	0.275192	0.14865
ANKRD18A	0.275073	0.197248
CORO1B	0.274679	0.112362
RDH16	0.274582	0.197894
CES4A	0.274316	0.142702
GATA6	0.274193	0.179563
SLC25A39	0.274191	0.160214
C1orf74	0.273925	0.195406
HELZ2	0.273818	0.153229
BOK	0.273701	0.125523
EHHADH	0.2735	0.21314
IL15RA	0.273491	0.178245
LGALS7B	0.273473	0.238237
KRT33A	0.273378	0.168729
ALOX15	0.273367	0.168031
CSTL1	0.273351	0.18033
ITCH	0.273344	0.128048
TRIM11	0.273174	0.127365
DTX3L	0.27313	0.138043
PROC	0.273092	0.216727
OSTF1	0.273069	0.0904162
ZNF823	0.273065	0.0782626
USP18	0.273051	0.10831
RALGPS2	0.272974	0.134493
CHADL	0.272728	0.173644
IFI30	0.272426	0.16374
CCND1	0.272382	0.188435
SLC47A2	0.272364	0.259454
CAV2	0.272331	0.196371
JMJD7-PLA2G4B	0.272264	0.128402
SPECC1	0.272114	0.227866
CAPN9	0.272083	0.176621
RAB27B	0.271884	0.113186
PPA2	0.271738	0.108302
MISP3	0.271731	0.116355
H2BC5	0.271663	0.162598
STK35	0.271638	0.219717
CTSD	0.271263	0.216768
CLSTN3	0.271263	0.163976
MAFK	0.271244	0.122518
FBXO2	0.271102	0.156277
SFTPD	0.270917	0.168861
SIPA1L1	0.270793	0.131522
SPOPL	0.27066	0.0656064
VIL1	0.27062	0.182395
ARSD	0.270438	0.170422
RALGAPA2	0.270354	0.172813
GMDS	0.270348	0.163316
PIGV	0.270218	0.106954
PHLDA2	0.269927	0.180699
ABLIM2	0.269926	0.171581
TYSND1	0.2699	0.175495
FZD10	0.269755	0.224484
AZGP1	0.269672	0.168672
TBL1XR1	0.269644	0.158706
HAP1	0.269637	0.222623
SLC25A10	0.269627	0.133808
LRTOMT	0.269541	0.14913
CLEC7A	0.26945	0.139001
SCAMP2	0.269366	0.128018
VPS37B	0.269332	0.160826
FFAR4	0.269079	0.133021
BTBD7	0.268998	0.0916418
KCNS3	0.26895	0.179398
NFIA	0.268931	0.0803707
UBAC2	0.268723	0.144803
PKP4	0.268714	0.12448
HS6ST2	0.268634	0.175237
ZFYVE19	0.268492	0.083158
CLIP1	0.268459	0.141128
TMCO4	0.268379	0.124756
TWF1	0.268157	0.152927
PAQR7	0.268151	0.128329
LGALS9	0.268074	0.12304
LRRC61	0.268018	0.225281
DYNLL2	0.267908	0.139297
CALB1	0.267695	0.185898
CIMIP3	0.267498	0.112282
IL1F10	0.267465	0.180047
SULT1A1	0.267431	0.122213
AKR1C2	0.267423	0.22653
AGAP1	0.267287	0.157236
PMEPA1	0.267253	0.222293
ENPP4	0.267078	0.10762
ALDH3B1	0.266991	0.161896
GABRE	0.266789	0.155484
TSPAN8	0.266744	0.140994
PRSS1	0.266373	0.208217
NBEAL2	0.266193	0.0701128
PAK4	0.266089	0.127681
NR1H3	0.266052	0.119811
EPHB6	0.266039	0.150794
MOB3C	0.265986	0.113365
GFPT1	0.265846	0.0755674
SMIM6	0.265809	0.188759
MIPOL1	0.265583	0.136336
FAM177A1	0.265569	0.0909136
GOLPH3	0.265541	0.0831519
CGB7	0.265528	0.179147
SH3BP4	0.265448	0.188828
RASAL2	0.265404	0.162886
SPRR2A	0.265339	0.222827
SPSB3	0.265176	0.120308
LCOR	0.265103	0.105516
PDLIM5	0.265016	0.0696744
PDCD10	0.264905	0.137605
HR	0.264816	0.211913
SCGB2A1	0.2648	0.175554
EPS8L3	0.264749	0.152753
CMYA5	0.26446	0.140098
MINDY2	0.26446	0.134519
COQ4	0.264448	0.188481
SELENOP	0.264443	0.199478
CDC14B	0.26439	0.188353
CYP4F8	0.26438	0.0914216
DGKA	0.264078	0.146519
CYP24A1	0.263892	0.189463
IL4R	0.263826	0.145805
DLG1	0.263826	0.141577
A4GALT	0.263807	0.16268
C10orf67	0.263591	0.161673
GRID2IP	0.263533	0.110218
ROGDI	0.263168	0.102367
ODR4	0.263155	0.159493
KIF21A	0.262986	0.201103
ABHD3	0.262961	0.154816
RAB6A	0.262956	0.0744278
TMEM216	0.262896	0.15256
DHRS7	0.262882	0.11096
TRIM47	0.262707	0.208545
PEX7	0.262551	0.0951916
CPAMD8	0.262539	0.0871667
XGY2	0.262159	0.219155
OSBPL10	0.262053	0.132802
TMEM41B	0.261936	0.106518
EPS8	0.261817	0.143012
PHKB	0.261747	0.0535741
LGALS3BP	0.261649	0.21829
PPP1R36	0.261588	0.095826
PDX1	0.261528	0.162643
PBOV1	0.261528	0.13097
YPEL3	0.261521	0.166136
PLS3	0.261388	0.172402
REEP3	0.261266	0.136509
WDR31	0.261202	0.123685
SIGIRR	0.261162	0.116414
PHACTR2	0.261153	0.0613566
VSNL1	0.261046	0.217225
ZNF525	0.260941	0.0943288
WNT3A	0.260928	0.139921
NCOA3	0.260926	0.109019
CTNNA1	0.26086	0.176518
GLUL	0.260811	0.125181
PLEC	0.260805	0.151177
TMEM25	0.260682	0.130046
HNF4G	0.260634	0.206379
PALS1	0.260556	0.0955025
NPEPPS	0.26055	0.125514
TBC1D3B	0.260463	0.121983
CYP2W1	0.26042	0.185191
IQCE	0.260413	0.134789
ZNF664	0.26035	0.140834
ZSCAN31	0.26029	0.188054
OTX1	0.260255	0.104501
C17orf107	0.260194	0.150864
PIP5KL1	0.260185	0.131547
RDH10	0.260116	0.142244
H2BC21	0.259999	0.123365
MAP3K8	0.259997	0.0797702
JUNB	0.259996	0.152393
SERPINB3	0.259965	0.25243
TAB3	0.259844	0.115832
H4C14	0.259802	0.153681
C6orf15	0.259711	0.178571
KIF12	0.25969	0.231984
CCDC191	0.259316	0.171043
C15orf62	0.259236	0.0928325
PVR	0.259223	0.164969
OSBP	0.2592	0.0828118
PHKA1	0.259161	0.154299
EDN1	0.259131	0.133622
AACS	0.259026	0.149443
REEP6	0.259016	0.116851
INPP4B	0.258998	0.0962625
SUN1	0.258942	0.108283
SIM2	0.258917	0.17029
CMIP	0.258873	0.102493
CIMIP2C	0.258814	0.155413
ZNF385C	0.258746	0.111158
SLK	0.258736	0.0880131
EML2	0.258617	0.121495
LY6E	0.258514	0.187596
NFKBIA	0.258439	0.18858
FAM199X	0.258292	0.106377
DDAH1	0.258173	0.0903491
HSD17B8	0.258163	0.175207
ANKRD9	0.258149	0.156465
PLIN5	0.258047	0.157306
FLII	0.258037	0.112869
CHST15	0.257812	0.201717
PPP1R1B	0.257727	0.140432
MRRF	0.25759	0.200721
GNA15	0.257571	0.147045
CATSPER4	0.257472	0.177407
ECT2	0.257226	0.134748
FAM3B	0.257169	0.145934
ZNF652	0.25709	0.119402
FSIP2	0.257006	0.109052
DPY30	0.25689	0.110266
ARHGEF3	0.256835	0.138158
CASP14	0.256801	0.149991
CHMP1B	0.256401	0.150854
SLC12A8	0.256381	0.190955
ARRDC4	0.256371	0.117583
LIPK	0.256345	0.119251
NIPAL3	0.256247	0.0876538
PIK3IP1	0.256099	0.133064
LRBA	0.256035	0.0554152
PIERCE1	0.255904	0.201872
THOC3	0.255807	0.159882
SRRM5	0.255805	0.118958
DVL1	0.255801	0.075991
AKR7A3	0.255781	0.133818
BNIP5	0.255745	0.152237
MX1	0.255633	0.168681
SC5D	0.255451	0.118109
DAG1	0.255445	0.148597
TMEM154	0.255411	0.14684
SPICE1	0.25525	0.0704111
TMEM187	0.255192	0.153314
WDFY3	0.255065	0.121823
UBE2H	0.254971	0.19598
KCTD11	0.254798	0.180646
CTSE	0.254787	0.168327
FAT1	0.254773	0.189271
CRCT1	0.254659	0.1541
FOXC1	0.254593	0.177824
HYAL1	0.254519	0.211071
KRT9	0.254438	0.183631
DDX60	0.254308	0.156083
CXorf49	0.254261	0.206421
DENND11	0.254124	0.142054
SLC27A3	0.254086	0.14789
WFS1	0.254024	0.17139
ZNF33B	0.25401	0.12441
GPC1	0.253933	0.207845
TMEM179B	0.253884	0.145345
LENG9	0.253705	0.140078
H4C15	0.253637	0.154809
TRPV3	0.253627	0.153656
IER5L	0.253617	0.219965
PLEKHD1	0.253573	0.126448
TCHHL1	0.253469	0.138438
SLC33A1	0.253278	0.140645
MORN3	0.253237	0.178401
H2BC4	0.25321	0.129836
MARCHF6	0.252997	0.112879
FAM221B	0.252922	0.100119
GPR37L1	0.252732	0.206773
GSAP	0.252676	0.166068
MINK1	0.252652	0.119249
LIPT2	0.252621	0.143253
SLURP2	0.252611	0.170627
L2HGDH	0.25261	0.0815352
PLA2G4E	0.252426	0.195695
ZNF710	0.252422	0.100176
TNFAIP1	0.252311	0.138533
SLC30A2	0.252092	0.13759
SCGB1A1	0.252086	0.233632
POU5F1	0.251762	0.240912
DENND2C	0.251531	0.210691
TCIM	0.251432	0.202432
YES1	0.251426	0.151936
C2CD4D	0.251385	0.175352
ERICH5	0.251374	0.143154
MYO10	0.25118	0.187635
PKIB	0.251036	0.0881045
CRISPLD2	0.251028	0.151489
FAM120AOS	0.251007	0.116828
LACTB2	0.250836	0.0924479
ELOVL1	0.2508	0.0904749
CPTP	0.250581	0.108119
RAB15	0.25057	0.118914
CEMIP2	0.250569	0.164029
OASL	0.250507	0.18632
SEC16A	0.250458	0.120372
SGMS1	0.250451	0.0707243
NLRP2	0.250311	0.109063
RNF103	0.250304	0.0915118
SAA2-SAA4	0.250173	0.217608
PGLYRP4	0.250136	0.203285
HIPK3	0.249978	0.0554445
SLC35D2	0.249914	0.156232
RGL2	0.249887	0.0438847
ATMIN	0.249854	0.0862396
DOCK5	0.249619	0.115211
EDN2	0.24961	0.196495
PGRMC1	0.249359	0.158413
RNF128	0.249244	0.208438
KLK9	0.249132	0.214996
SLC2A4RG	0.248949	0.161757
PTPN20	0.248947	0.103992
SLURP1	0.248946	0.150518
LIMA1	0.248927	0.133874
TLE1	0.248818	0.169146
ZDHHC3	0.248666	0.0743388
RHBG	0.248666	0.147997
REN	0.248646	0.109122
OSER1	0.248367	0.173367
SLC6A20	0.248287	0.141293
LRIG3	0.247943	0.19121
TRADD	0.2479	0.15226
ZNF630	0.247873	0.111016
NQO1	0.24764	0.166894
ZDHHC7	0.247611	0.126111
DNAJB1	0.247514	0.136597
ISG15	0.247509	0.139387
ANKK1	0.247339	0.188122
NRIP1	0.247323	0.11968
NHS	0.247205	0.190269
THSD4	0.247185	0.151099
TMEM59	0.247183	0.101235
PTK2	0.247128	0.0864061
EPHX1	0.24703	0.168714
SLC39A11	0.247022	0.0738499
IPPK	0.247008	0.17623
SERPINF2	0.246937	0.218183
LHPP	0.246927	0.0530815
ATP11A	0.246817	0.146633
DAGLA	0.246804	0.139074
GALR2	0.246733	0.145567
PTGES2	0.246641	0.120251
ZNF524	0.246622	0.0860782
PRELID3B	0.246569	0.143063
CERS3	0.246425	0.211295
PHLDB2	0.246416	0.220261
UPK3BL1	0.246399	0.187161
PER2	0.246371	0.0599938
IFNL2	0.246358	0.154761
SGSM1	0.246344	0.0921628
ABCB11	0.246322	0.117895
RNASET2	0.246149	0.173161
YTHDF1	0.246126	0.145348
CHP1	0.245984	0.0695008
CAPG	0.245874	0.192427
HECTD1	0.245857	0.047229
DCAF11	0.245714	0.0793013
C1RL	0.245698	0.178605
RBCK1	0.245516	0.19537
HSD17B2	0.245471	0.164198
LRRC31	0.24544	0.125898
AOPEP	0.245378	0.211099
DGAT1	0.245366	0.0933206
IFNL1	0.245159	0.19039
ADPRHL1	0.244919	0.084508
CYSTM1	0.244655	0.183517
TAS2R38	0.244561	0.15882
PPP1R37	0.244476	0.13394
YBX3	0.244441	0.154708
BMAL2	0.244406	0.159507
USP31	0.24439	0.170662
ADIPOR1	0.244341	0.154456
NAXD	0.244262	0.126109
SCIN	0.244131	0.127736
MT-ND6	0.244117	0.184678
CALML3	0.244029	0.233583
SLC40A1	0.24398	0.0597801
CCDC57	0.243955	0.160438
AQP5	0.243934	0.162768
GAL3ST2	0.243811	0.143634
RUSC1	0.243713	0.109228
CCN6	0.24371	0.1824
PCNX2	0.243658	0.255935
BDKRB2	0.24362	0.146115
SYPL1	0.243498	0.107187
NFXL1	0.243457	0.0680889
CREB3L4	0.243442	0.0858738
METTL25B	0.243411	0.13964
ZFPL1	0.243128	0.099872
TMEM63B	0.243103	0.147516
ALG2	0.242999	0.185938
TBC1D3L	0.242968	0.138378
NPC2	0.242955	0.193734
BCAR1	0.242675	0.167519
NHERF2	0.242655	0.12743
KLK13	0.24253	0.212305
ALCAM	0.242346	0.144535
SIK1	0.242221	0.159238
CIMAP1B	0.242195	0.165744
GADD45G	0.24206	0.160905
PIGR	0.241773	0.165131
ITGB8	0.241553	0.226616
ESYT2	0.241424	0.0742338
MFSD4A	0.241412	0.122651
AUH	0.241412	0.168863
ZXDC	0.241369	0.122827
DNAL4	0.241324	0.140198
PLA2G2A	0.241292	0.170827
GRXCR2	0.241156	0.131115
CST5	0.241124	0.149979
APH1A	0.241055	0.115799
C3	0.240906	0.234205
PTGR2	0.240757	0.111066
S100A13	0.240715	0.179914
MCOLN3	0.240669	0.155297
KCNJ5-AS1	0.240648	0.11991
NMNAT3	0.240595	0.150556
SLC41A2	0.24057	0.153437
KRT6C	0.240559	0.216427
TRIM17	0.240423	0.117635
C4BPB	0.240395	0.164296
HS6ST1	0.240304	0.149788
EEF1AKMT4	0.240103	0.138349
FOXN1	0.239814	0.183687
MFSD3	0.239813	0.117899
MYRFL	0.239793	0.117114
ARPC5L	0.239789	0.140314
ANXA2	0.239783	0.187471
IGSF3	0.239773	0.207345
SLC35F5	0.239622	0.0461428
NPIPB8	0.239568	0.114041
KLK14	0.239532	0.14278
PACS2	0.239491	0.124032
LGALSL	0.239354	0.177647
IFIH1	0.238652	0.113715
DOLPP1	0.238493	0.134918
TOR4A	0.238414	0.107994
MUC13	0.238328	0.140053
DDI2	0.238255	0.0380662
CDK2AP2	0.238177	0.158478
UBAP1	0.238116	0.135188
TXNRD3	0.238054	0.127134
PDZD2	0.237945	0.172481
RIGI	0.237888	0.119053
PIM3	0.237842	0.166377
SKIL	0.237705	0.13447
THNSL2	0.237673	0.150715
UQCC3	0.23757	0.102991
MMP13	0.23745	0.184375
NPTN	0.237093	0.144786
MAP3K5	0.237015	0.0933623
RNF13	0.236953	0.143565
H2AC19	0.236929	0.13103
FAM95C	0.236817	0.166831
USP40	0.236767	0.164409
CYFIP1	0.236713	0.139418
AKR1C3	0.236651	0.194079
IFNE	0.236633	0.196382
SMURF1	0.236603	0.141908
CCNYL1	0.236597	0.0509048
PLD2	0.236565	0.146699
SH3BP1	0.236376	0.122167
ULBP2	0.236329	0.155272
GALNT5	0.236288	0.119866
MANBAL	0.236234	0.201196
DDRGK1	0.236028	0.201024
CENATAC	0.236008	0.101511
PSAPL1	0.236004	0.15164
BAG5	0.235843	0.0832264
PCNX3	0.235705	0.108001
IL13RA1	0.235681	0.129176
ERRFI1	0.235679	0.131987
MBNL2	0.235503	0.150247
TKFC	0.235435	0.0974941
TVP23C-CDRT4	0.235351	0.13363
IQCH	0.235344	0.117156
SELENOI	0.235236	0.0776469
TMEM185B	0.235145	0.129109
TET3	0.235111	0.0609209
DYNLRB2	0.235105	0.169979
CLDN12	0.235066	0.158138
CCDC166	0.234991	0.120131
PRXL2A	0.234918	0.132352
DHRS7B	0.234778	0.186752
RPS6KA4	0.234623	0.0807603
ADAM28	0.23447	0.125611
AMIGO2	0.234361	0.159002
SH3TC2	0.234089	0.134216
SETD6	0.233982	0.138912
SLC45A3	0.233945	0.142699
[truncated: 17,098 more rows]

## Sheet: c
	Experiment	sgControl				sgZEB1 #1				sgZEB1 #2
	NCI-H2030 #1	0.991846	1.0136	0.935145	1.06368	3.84848	4.07762	4.72169	4.10885	2.43097	2.53601	2.50493	2.56712
	NCI-H2030 #2	1.08664	0.864457	0.772173	1.37865	16.6773	17.4662	14.2703	14.4853	7.12131	9.82509	8.25881	9.184
	NCI-H1975 #1	0.908193	0.972785	1.02557	1.10367	5.44433	5.40768	5.62108	5.5485	4.21744	4.66214	4.34386	4.39337
	NCI-H1975 #2	1.11319	0.956582	1.01203	0.927929	3.02889	2.95165	2.88512	2.94291	3.46537	3.32373	3.30862	3.22592
	Table Analyzed	Summary plot
	Two-way ANOVA	Ordinary
	Alpha	0.05
	Source of Variation	% of total variation	P value	P value summary	Significant?
	Interaction	25.66	<0,0001	****	Yes
	Row Factor	35.72	<0,0001	****	Yes
	Column Factor	37.07	<0,0001	****	Yes
	ANOVA table	SS	DF	MS	F (DFn, DFd)	P value
	Interaction	208.3	6	34.72	F (6, 36) = 99,15	P<0,0001
	Row Factor	289.9	3	96.63	F (3, 36) = 275,9	P<0,0001
	Column Factor	300.9	2	150.4	F (2, 36) = 429,6	P<0,0001
	Residual	12.61	36	0.3502
	Data summary
	Number of columns (Column Factor)	3
	Number of rows (Row Factor)	4
	Number of values	48
	Within each row, compare columns (simple effects within rows)
	Number of families	4
	Number of comparisons per family	2
	Alpha	0.05
	Dunnett's multiple comparisons test	Mean Diff,	95,00% CI of diff,	Below threshold?	Summary	Adjusted P Value
	NCI-H2030 #1
	sgControl vs. sgZEB1 #1	-3.188	-4,151 to -2,225	Yes	****	<0,0001
	sgControl vs. sgZEB1 #2	-1.509	-2,472 to -0,5454	Yes	**	0.0018
	NCI-H2030 #2
	sgControl vs. sgZEB1 #1	-14.7	-15,66 to -13,74	Yes	****	<0,0001
	sgControl vs. sgZEB1 #2	-7.572	-8,535 to -6,609	Yes	****	<0,0001
	NCI-H1975 #1
	sgControl vs. sgZEB1 #1	-4.503	-5,466 to -3,540	Yes	****	<0,0001
	sgControl vs. sgZEB1 #2	-3.402	-4,365 to -2,438	Yes	****	<0,0001
	NCI-H1975 #2
	sgControl vs. sgZEB1 #1	-1.95	-2,913 to -0,9864	Yes	****	<0,0001
	sgControl vs. sgZEB1 #2	-2.328	-3,292 to -1,365	Yes	****	<0,0001
	Test details	Mean 1	Mean 2	Mean Diff,	SE of diff,	N1	N2	q	DF
	NCI-H2030 #1
	sgControl vs. sgZEB1 #1	1.001	4.189	-3.188	0.4184	4	4	7.619	36
	sgControl vs. sgZEB1 #2	1.001	2.51	-1.509	0.4184	4	4	3.606	36
	NCI-H2030 #2
	sgControl vs. sgZEB1 #1	1.025	15.72	-14.7	0.4184	4	4	35.13	36
	sgControl vs. sgZEB1 #2	1.025	8.597	-7.572	0.4184	4	4	18.1	36
	NCI-H1975 #1
	sgControl vs. sgZEB1 #1	1.003	5.505	-4.503	0.4184	4	4	10.76	36
	sgControl vs. sgZEB1 #2	1.003	4.404	-3.402	0.4184	4	4	8.129	36
	NCI-H1975 #2
	sgControl vs. sgZEB1 #1	1.002	2.952	-1.95	0.4184	4	4	4.659	36
	sgControl vs. sgZEB1 #2	1.002	3.331	-2.328	0.4184	4	4	5.565	36

## Sheet: d
Cancer type	CDS1 high (%)	CDH1 high (%)	VIM high (%)	ZEB1 high (%)				P value
bladder	72.4138	72.4138	24.1379	31.0345		Pearson correlation CDS1 expression and ZEB1 expression	-0.902938	< 0.001
blood	2.06186	3.09278	80.4124	72.1649		Pearson correlation CDH1 expression and ZEB1 expression	-0.908831	< 0.001
bone	28	0	100	60		Pearson correlation CDH1 expression and CDS1 expression	0.972957	< 0.001
brain	5.43478	4.34783	95.6522	94.5652		Pearson correlation VIM expression and CDS1 expression	-0.926135	< 0.001
breast	70	70	40	25
colorectal	88	88	8	14
esophagus	82.1429	92.8571	28.5714	25
eye	0	0	85.7143	57.1429
gallbladder	25	25	50	75
head_neck	78.2609	91.3043	30.4348	4.34783
kidney	12.5	4.16667	100	91.6667
liver_bile_duct	45.098	49.0196	54.902	60.7843
lung	45.9016	48.3607	58.1967	57.377
ovary	47.1698	41.5094	69.8113	56.6038
pancreas	64.2857	76.1905	50	38.0952
prostate	100	100	0	0
skin	9.375	17.1875	90.625	57.8125
soft_tissue	4.44444	2.22222	100	86.6667
stomach	68.9655	62.069	27.5862	31.0345
thyroid	12.5	12.5	100	87.5
uterus	57.7778	57.7778	57.7778	42.2222

## Sheet: f
Gene	CDS1	CDS2	CDIPT	PIK3CA	PIK3CB	PIK3CD	PIK3CG
Average CERES	-0.0939549	-0.330339	-0.796937	-0.474479	-0.202337	-0.221658	-0.115296

## Sheet: g
	Pearson correlation with ΔCDS2 lethality in solid cancer cell lines	Sample size	Bonferroni corrected p-value
CDIPT	0.136035	865	0.0001195
PIK3CA	-0.235705	865	4.39243e-12
	Pearson correlation with ΔCDS2 lethality in solid cancer cell lines	Sample size	Bonferroni corrected p-value
Copanlisib	-0.145239	428	0.00519203
Alpelisib	-0.174077	441	0.000478822

## Sheet: h
	Untreated mix rescue (%)			PC treated mix rescue (%)			PI treated mix rescue (%)
BLM	0.155868	0.124833	-0.280702	4.55885	3.09896	3.41906	12.4235	14.7768	14.0067
SK-MEL-147	0.112116	-0.270008	0.157892	12.3569	14.192	13.5215	28.996	23.9383	25.8786
Two-way ANOVA	Ordinary
Source of Variation	P-value
Interaction	<0.0001
Row Factor	<0.0001
Column Factor	<0.0001
Dunnett's multiple comparisons test	Adjusted p-value
BLM
mix vs. mix - PC treated	0.0069
mix vs. mix - PI treated	<0.0001
SK-MEL-147
mix vs. mix - PC treated	<0.0001
mix vs. mix - PI treated	<0.0001
