# Supplementary material for: Cytidine diphosphate diacylglycerol synthase 2 is a synthetic lethal target in mesenchymal-like cancers
Source: Nat Genet. 2025 Jul 4;57(7):1659–71. doi: 10.1038/s41588-025-02221-2 (PMC12283369; doi:10.1038/s41588-025-02221-2)
Supplement: Supplementary file 8 — Plotted data and statistics: unprocessed data and code are available on repositories. [file 41588_2025_2221_MOESM8_ESM.xlsx]

## Sheet: b
Proteins found in all five cell lines	CDS1-negative cell lines (average log2(sgCDS2/sgControl))	CDS1-high cell line (log2(sgCDS2/sgControl))	Significant in all five cell lines	Significant in the CDS1-negative cell lines (not in the CDS1-high cell line)	Related to cholesterol production or import (and significant)
CDS2	-4.13628	-3.24222	TRUE	FALSE	FALSE
ACACA	0.541482	-0.0207253	FALSE	TRUE	FALSE
ACAT2	0.721215	0.0535617	FALSE	TRUE	FALSE
ACSS2	1.10943	0.156496	FALSE	TRUE	FALSE
AHSG	1.4248	0.061183	FALSE	TRUE	FALSE
ALG2	0.574284	-0.0656557	FALSE	TRUE	FALSE
ATAD1	-0.800556	-0.128416	FALSE	TRUE	FALSE
ATP6V0A1;ATP6V0A2	0.506453	-0.0268836	FALSE	TRUE	FALSE
ATP6V0A2	0.552196	0.0445385	FALSE	TRUE	FALSE
CYP51A1	0.955646	-0.00243235	FALSE	TRUE	TRUE
DHCR24	1.65315	-0.121676	FALSE	TRUE	TRUE
ERG28	1.10378	0.0313883	FALSE	TRUE	TRUE
ESYT1	-1.21172	-0.0766392	FALSE	TRUE	FALSE
FAM177A1	0.887849	-0.104672	FALSE	TRUE	FALSE
FASN	1.09561	-0.00733614	FALSE	TRUE	FALSE
FDPS	0.972646	0.0725231	FALSE	TRUE	TRUE
HMGCS1	2.0021	0.0922632	FALSE	TRUE	TRUE
IDI1	1.02121	0.0992284	FALSE	TRUE	TRUE
LDLR	1.60974	-0.0398788	FALSE	TRUE	TRUE
LSS	1.11497	0.0655465	FALSE	TRUE	TRUE
LUC7L3	0.695524	-0.0898609	FALSE	TRUE	FALSE
METTL9	1.20586	-0.266196	FALSE	TRUE	FALSE
MMAB	0.634589	-0.113843	FALSE	TRUE	FALSE
MTCH1	-1.07961	-0.114178	FALSE	TRUE	FALSE
MVD	0.936609	0.17909	FALSE	TRUE	TRUE
MVK	0.902076	0.0121508	FALSE	TRUE	TRUE
NEMP1	-1.06846	-0.0630174	FALSE	TRUE	FALSE
NSDHL	0.710199	-0.025775	FALSE	TRUE	TRUE
PDXDC1	0.523594	0.0202022	FALSE	TRUE	FALSE
PIEZO1	-0.837493	0.11488	FALSE	TRUE	FALSE
SCARB1	1.51153	0.0216045	FALSE	TRUE	TRUE
SQLE	1.90338	-0.144693	FALSE	TRUE	TRUE
SREK1	0.675969	-0.0502663	FALSE	TRUE	FALSE
SRSF11	0.979599	-0.394405	FALSE	TRUE	FALSE
SUN2	-0.671251	-0.601892	FALSE	TRUE	FALSE
TMEM41B	0.98204	-0.0906425	FALSE	TRUE	FALSE
TRABD	-0.501654	0.0348854	FALSE	TRUE	FALSE
UGDH	0.508319	-0.00277185	FALSE	TRUE	FALSE
AAAS	0.137936	-0.133379	FALSE	FALSE	FALSE
AACS	0.195069	0.0797753	FALSE	FALSE	FALSE
AAGAB	0.0729485	0.00733805	FALSE	FALSE	FALSE
AAK1	0.182063	0.153992	FALSE	FALSE	FALSE
AAMDC	-0.247142	0.0255065	FALSE	FALSE	FALSE
AAMP	-0.174279	0.0152144	FALSE	FALSE	FALSE
AAR2	0.113839	-0.0037241	FALSE	FALSE	FALSE
AARS1	0.0752406	0.0516291	FALSE	FALSE	FALSE
AARS2	-0.00168462	-0.0513086	FALSE	FALSE	FALSE
AARSD1	-0.130155	0.0723505	FALSE	FALSE	FALSE
AASDHPPT	-0.100132	-0.117864	FALSE	FALSE	FALSE
AATF	0.101291	-0.0385537	FALSE	FALSE	FALSE
ABCB10	0.100896	0.148442	FALSE	FALSE	FALSE
ABCB6	-0.0430916	-0.0115876	FALSE	FALSE	FALSE
ABCB7	0.164146	-0.24544	FALSE	FALSE	FALSE
ABCC1	-0.183525	-0.111194	FALSE	FALSE	FALSE
ABCC4	-0.182265	-0.057653	FALSE	FALSE	FALSE
ABCD1	0.0169562	0.109006	FALSE	FALSE	FALSE
ABCD3	-0.394427	0.0332122	FALSE	FALSE	FALSE
ABCE1	-0.0879525	0.0270176	FALSE	FALSE	FALSE
ABCF1	0.00450555	0.0486236	FALSE	FALSE	FALSE
ABCF2	-0.051033	0.0384746	FALSE	FALSE	FALSE
ABCF3	-0.0153342	0.000133991	FALSE	FALSE	FALSE
ABHD10	0.0251044	0.0954614	FALSE	FALSE	FALSE
ABHD11	0.0329868	0.0558233	FALSE	FALSE	FALSE
ABHD12	0.168372	-0.119004	FALSE	FALSE	FALSE
ABHD14B	-0.111084	0.00988197	FALSE	FALSE	FALSE
ABHD16A	-0.0701746	0.0260448	FALSE	FALSE	FALSE
ABI1	-0.0326747	-0.115183	FALSE	FALSE	FALSE
ABI1;ABI2	-0.0597984	-0.112389	FALSE	FALSE	FALSE
ABL1	-0.193445	-0.123638	FALSE	FALSE	FALSE
ABRAXAS2	-0.0279052	0.110653	FALSE	FALSE	FALSE
ABT1	0.0769813	-0.0635748	FALSE	FALSE	FALSE
ACAA1	0.294449	0.022059	FALSE	FALSE	FALSE
ACAA2	0.134911	-0.0709801	FALSE	FALSE	FALSE
ACAD8	-0.180094	-0.138829	FALSE	FALSE	FALSE
ACAD9	0.0400525	-0.133066	FALSE	FALSE	FALSE
ACADM	0.021523	-0.0630536	FALSE	FALSE	FALSE
ACADS	-0.0656455	0.00610924	FALSE	FALSE	FALSE
ACADSB	0.00778041	-0.0985794	FALSE	FALSE	FALSE
ACADVL	0.109711	-0.0331016	FALSE	FALSE	FALSE
ACAP2	-0.0515266	0.0877857	FALSE	FALSE	FALSE
ACAT1	-0.0469736	-0.0391521	FALSE	FALSE	FALSE
ACBD3	-0.00751852	0.0207701	FALSE	FALSE	FALSE
ACBD5	0.3044	0.0145993	FALSE	FALSE	FALSE
ACBD6	-0.0311492	-0.0732312	FALSE	FALSE	FALSE
ACD	-0.59189	0.00115585	FALSE	FALSE	FALSE
ACIN1	0.013118	-0.101774	FALSE	FALSE	FALSE
ACLY	0.619459	0.0500507	FALSE	FALSE	FALSE
ACO1	0.0574152	-0.0502448	FALSE	FALSE	FALSE
ACO2	0.00324508	-0.072989	FALSE	FALSE	FALSE
ACOT13	0.0802857	-0.103768	FALSE	FALSE	FALSE
ACOT7	-0.0229499	0.0382352	FALSE	FALSE	FALSE
ACOT8	0.493305	0.117304	FALSE	FALSE	FALSE
ACOT9	0.131134	-0.0445962	FALSE	FALSE	FALSE
ACOX1	0.550829	-0.094841	FALSE	FALSE	FALSE
ACOX3	-0.0693426	0.113722	FALSE	FALSE	FALSE
ACP1	-0.0849604	0.0576382	FALSE	FALSE	FALSE
ACP2	0.175641	-0.0150661	FALSE	FALSE	FALSE
ACSF2	0.150084	-0.177729	FALSE	FALSE	FALSE
ACSF3	0.024575	-0.0730567	FALSE	FALSE	FALSE
ACSL1	0.0835041	0.0238299	FALSE	FALSE	FALSE
ACSL3	0.300278	-0.0676737	FALSE	FALSE	FALSE
ACSL3;ACSL4	0.156203	-0.14163	FALSE	FALSE	FALSE
ACSL4	0.0975189	0.0209899	FALSE	FALSE	FALSE
ACSM3	-0.056528	0.0514431	FALSE	FALSE	FALSE
ACTL6A	-0.0526644	0.010829	FALSE	FALSE	FALSE
ACTN1	0.0363359	-0.0390649	FALSE	FALSE	FALSE
ACTN1;ACTN4	-0.0432464	-0.0158525	FALSE	FALSE	FALSE
ACTN4	-0.144724	0.0393496	FALSE	FALSE	FALSE
ACTR10	-0.0388612	0.0372176	FALSE	FALSE	FALSE
ACTR1A	0.0174543	0.0360956	FALSE	FALSE	FALSE
ACTR1A;ACTR1B	-0.0406169	0.0943141	FALSE	FALSE	FALSE
ACTR1B	-0.138701	0.125954	FALSE	FALSE	FALSE
ACTR2	-0.0387685	-0.023149	FALSE	FALSE	FALSE
ACTR3	-0.0212156	0.00668478	FALSE	FALSE	FALSE
ACTR5	0.0975962	-0.163558	FALSE	FALSE	FALSE
ACTR8	0.0815216	0.0331979	FALSE	FALSE	FALSE
ACY1	0.0353855	0.0942225	FALSE	FALSE	FALSE
ACYP1	-0.314036	0.0389123	FALSE	FALSE	FALSE
ADAM10	0.275705	0.0251555	FALSE	FALSE	FALSE
ADAM17	-0.0920387	-0.125198	FALSE	FALSE	FALSE
ADAM9	-0.027281	-0.0260239	FALSE	FALSE	FALSE
ADAR	0.121699	0.23031	FALSE	FALSE	FALSE
ADD1	-0.271897	-0.0459328	FALSE	FALSE	FALSE
ADD3	-0.306806	-0.176126	FALSE	FALSE	FALSE
ADGRE5	0.199534	-0.303774	FALSE	FALSE	FALSE
ADH5	-0.03295	0.0373998	FALSE	FALSE	FALSE
ADI1	-0.0638387	-0.0998673	FALSE	FALSE	FALSE
ADK	-0.0884821	0.00262165	FALSE	FALSE	FALSE
ADNP	-0.141208	-0.138422	FALSE	FALSE	FALSE
ADO	-0.0482804	0.0160747	FALSE	FALSE	FALSE
ADPGK	0.197472	-0.00898933	FALSE	FALSE	FALSE
ADPRS	-0.057783	0.118549	FALSE	FALSE	FALSE
ADRM1	-0.0210449	0.0988436	FALSE	FALSE	FALSE
ADSL	-0.146909	0.168625	FALSE	FALSE	FALSE
ADSS2	0.014693	0.0194263	FALSE	FALSE	FALSE
AFDN	-0.0634817	-0.0503178	FALSE	FALSE	FALSE
AFF4	-0.0683601	-0.0592852	FALSE	FALSE	FALSE
AFG3L2	-0.0153414	-0.0472617	FALSE	FALSE	FALSE
AFG3L2;ANK2	-0.132263	-0.239887	FALSE	FALSE	FALSE
AFTPH	0.112638	0.020668	FALSE	FALSE	FALSE
AGA	0.0438032	0.142497	FALSE	FALSE	FALSE
AGAP3	-0.0016253	0.105964	FALSE	FALSE	FALSE
AGFG1	-0.0730569	-0.0340958	FALSE	FALSE	FALSE
AGFG2	-0.119158	-0.224441	FALSE	FALSE	FALSE
AGK	-0.0120337	-0.0673838	FALSE	FALSE	FALSE
AGL	-0.153529	0.0388503	FALSE	FALSE	FALSE
AGO2	-0.0494768	0.0622935	FALSE	FALSE	FALSE
AGPAT1	0.515934	0.114	FALSE	FALSE	FALSE
AGPAT2	0.527615	0.00186205	FALSE	FALSE	FALSE
AGPAT5	0.289213	-0.129601	FALSE	FALSE	FALSE
AGRN	-0.164135	0.125623	FALSE	FALSE	FALSE
AGTPBP1	-0.143707	-0.0929427	FALSE	FALSE	FALSE
AGTRAP	0.1665	0.103299	FALSE	FALSE	FALSE
AHCTF1	0.172545	-0.0576878	FALSE	FALSE	FALSE
AHCY	-0.0143426	0.025691	FALSE	FALSE	FALSE
AHCYL1	0.200168	0.0327306	FALSE	FALSE	FALSE
AHCYL1;AHCYL2	0.25065	0.0203595	FALSE	FALSE	FALSE
AHCYL2	0.310015	-0.0737114	FALSE	FALSE	FALSE
AHNAK	-0.0555927	-0.137862	FALSE	FALSE	FALSE
AHSA1	0.0368941	0.0773206	FALSE	FALSE	FALSE
AIDA	-0.252519	0.0529609	FALSE	FALSE	FALSE
AIFM1	0.117798	-0.0308409	FALSE	FALSE	FALSE
AIFM2	0.255321	0.0506706	FALSE	FALSE	FALSE
AIMP1	-0.0396777	0.0625429	FALSE	FALSE	FALSE
AIMP2	0.0130432	0.0772209	FALSE	FALSE	FALSE
AIP	-0.0859735	0.0829549	FALSE	FALSE	FALSE
AK1	0.0111725	0.131638	FALSE	FALSE	FALSE
AK2	-0.0254032	-0.047174	FALSE	FALSE	FALSE
AK3	0.0893244	-0.0956273	FALSE	FALSE	FALSE
AK4	0.534327	-0.0709081	FALSE	FALSE	FALSE
AK6	0.101611	0.0359826	FALSE	FALSE	FALSE
AKAP1	-0.0493193	-0.0587296	FALSE	FALSE	FALSE
AKAP17A	0.107815	-0.125774	FALSE	FALSE	FALSE
AKAP8	0.0314983	-0.181511	FALSE	FALSE	FALSE
AKAP8L	0.10991	0.00014019	FALSE	FALSE	FALSE
AKAP9	0.0399885	0.0192618	FALSE	FALSE	FALSE
AKR1A1	0.377782	0.109918	FALSE	FALSE	FALSE
AKR1E2	0.477145	0.0514169	FALSE	FALSE	FALSE
AKR7A2	-0.00862316	0.0208969	FALSE	FALSE	FALSE
AKT1	-0.17447	-0.0323339	FALSE	FALSE	FALSE
AKT1;AKT2	0.0505854	-0.0857558	FALSE	FALSE	FALSE
AKT1S1	0.0267536	-0.0208073	FALSE	FALSE	FALSE
AKT2	0.0140672	0.13035	FALSE	FALSE	FALSE
ALAD	-0.0724211	0.17522	FALSE	FALSE	FALSE
ALB	1.0094	0.1513	FALSE	FALSE	FALSE
ALDH16A1	-0.130578	0.0741005	FALSE	FALSE	FALSE
ALDH18A1	0.344449	-0.040556	FALSE	FALSE	FALSE
ALDH4A1	0.0539844	-0.00987434	FALSE	FALSE	FALSE
ALDH6A1	0.161339	-0.194961	FALSE	FALSE	FALSE
ALDH9A1	-0.0525736	-0.00439167	FALSE	FALSE	FALSE
ALDOA	0.202498	0.0886593	FALSE	FALSE	FALSE
ALDOA;ALDOC	0.247941	0.16312	FALSE	FALSE	FALSE
ALDOC	0.502429	0.143041	FALSE	FALSE	FALSE
ALG1	-0.0382633	-0.0305934	FALSE	FALSE	FALSE
ALG11	0.213997	0.0737653	FALSE	FALSE	FALSE
ALG13	0.0869391	-0.876833	FALSE	FALSE	FALSE
ALG5	0.332485	-0.0561852	FALSE	FALSE	FALSE
ALG8	0.258326	-0.219767	FALSE	FALSE	FALSE
ALG9	-0.0546569	-0.18677	FALSE	FALSE	FALSE
ALKBH1	-0.0405694	0.112181	FALSE	FALSE	FALSE
ALKBH5	-0.0179055	-0.0448265	FALSE	FALSE	FALSE
ALKBH6	-0.134156	-0.0141721	FALSE	FALSE	FALSE
ALYREF	-0.0333146	-0.117551	FALSE	FALSE	FALSE
AMBRA1	0.364013	-0.0432754	FALSE	FALSE	FALSE
AMFR	-0.399155	0.0114326	FALSE	FALSE	FALSE
AMPD2	0.104268	0.10118	FALSE	FALSE	FALSE
AMZ2	0.371253	-0.116009	FALSE	FALSE	FALSE
ANAPC1	-0.0157249	0.011487	FALSE	FALSE	FALSE
ANAPC16	-0.134428	-0.205803	FALSE	FALSE	FALSE
ANAPC2	-0.044086	-0.109527	FALSE	FALSE	FALSE
ANAPC4	-0.0314082	-0.204961	FALSE	FALSE	FALSE
ANAPC5	-0.0115036	0.00403357	FALSE	FALSE	FALSE
ANAPC7	-0.122742	0.0956793	FALSE	FALSE	FALSE
ANKFY1	-0.181506	0.00624561	FALSE	FALSE	FALSE
ANKHD1	0.0436015	-0.0204406	FALSE	FALSE	FALSE
ANKHD1;ANKRD17	0.0818946	-0.0593834	FALSE	FALSE	FALSE
ANKLE2	0.0100399	-0.11552	FALSE	FALSE	FALSE
ANKMY2	-0.0645004	0.199061	FALSE	FALSE	FALSE
ANKRD17	0.0173714	0.108883	FALSE	FALSE	FALSE
ANKRD27	-0.140442	-0.0965328	FALSE	FALSE	FALSE
ANKRD28	0.0370259	-0.0112262	FALSE	FALSE	FALSE
ANKRD52	-0.18038	0.331018	FALSE	FALSE	FALSE
ANKS1A	-0.00801074	0.0623741	FALSE	FALSE	FALSE
ANKS1A;ANKS1B	-0.0682233	0.30152	FALSE	FALSE	FALSE
ANKZF1	-0.181774	0.0555611	FALSE	FALSE	FALSE
ANLN	0.170628	0.335538	FALSE	FALSE	FALSE
ANO10	0.128991	-0.0561485	FALSE	FALSE	FALSE
ANP32A	-0.140212	0.00830746	FALSE	FALSE	FALSE
ANP32A;ANP32B	0.233621	0.106297	FALSE	FALSE	FALSE
ANP32B	-0.102566	-0.0107298	FALSE	FALSE	FALSE
ANP32E	-0.0530542	0.169076	FALSE	FALSE	FALSE
ANXA1	-0.0163604	0.22253	FALSE	FALSE	FALSE
ANXA11	-0.0972359	0.0423045	FALSE	FALSE	FALSE
ANXA2	-0.0518109	0.0768819	FALSE	FALSE	FALSE
ANXA4	0.185427	0.12035	FALSE	FALSE	FALSE
ANXA5	0.096541	0.0120077	FALSE	FALSE	FALSE
ANXA6	0.555158	-0.118661	FALSE	FALSE	FALSE
ANXA7	0.0161606	0.105478	FALSE	FALSE	FALSE
AP1B1	0.0167072	0.0165854	FALSE	FALSE	FALSE
AP1B1;AP2B1	0.00778679	-0.00680876	FALSE	FALSE	FALSE
AP1G1	0.0752149	-0.02279	FALSE	FALSE	FALSE
AP1M1	0.0355096	0.0226216	FALSE	FALSE	FALSE
AP1S1	0.129582	0.0798745	FALSE	FALSE	FALSE
AP2A1	-0.00475071	-0.0158882	FALSE	FALSE	FALSE
AP2A1;AP2A2	0.000521718	-0.085247	FALSE	FALSE	FALSE
AP2A2	0.019801	0.074255	FALSE	FALSE	FALSE
AP2B1	-0.0407829	-0.0842099	FALSE	FALSE	FALSE
AP2M1	0.0172041	-0.0725193	FALSE	FALSE	FALSE
AP2S1	-0.0325306	-0.0240211	FALSE	FALSE	FALSE
AP3B1	0.02888	-0.033432	FALSE	FALSE	FALSE
AP3D1	0.063994	-0.00946236	FALSE	FALSE	FALSE
AP3M1	-0.01718	-0.0215025	FALSE	FALSE	FALSE
AP3S1	-0.0352777	0.0291629	FALSE	FALSE	FALSE
AP4B1	-0.0136864	0.15064	FALSE	FALSE	FALSE
AP4E1	0.062472	0.0512195	FALSE	FALSE	FALSE
APEH	-0.0463491	0.0690856	FALSE	FALSE	FALSE
APEX1	0.0118	0.0414982	FALSE	FALSE	FALSE
APH1A	0.943627	0.0452051	FALSE	FALSE	FALSE
API5	-0.0654005	0.00719118	FALSE	FALSE	FALSE
APIP	-0.0751382	-0.0467215	FALSE	FALSE	FALSE
APLP2	0.851402	-0.179868	FALSE	FALSE	FALSE
APMAP	0.271458	-0.0830169	FALSE	FALSE	FALSE
APOL2	-0.586182	1.0392	FALSE	FALSE	FALSE
APOO	0.162041	0.0212989	FALSE	FALSE	FALSE
APOOL	0.227793	-0.0506558	FALSE	FALSE	FALSE
APPL1	-0.0148974	-0.0777354	FALSE	FALSE	FALSE
APRT	0.0229693	0.0668106	FALSE	FALSE	FALSE
APTX	0.106195	0.155262	FALSE	FALSE	FALSE
AQR	0.0299777	-0.1317	FALSE	FALSE	FALSE
ARAF	0.108723	0.102509	FALSE	FALSE	FALSE
ARAP1	-0.141971	-0.0944672	FALSE	FALSE	FALSE
ARCN1	0.125594	0.0785356	FALSE	FALSE	FALSE
ARF1;ARF3	0.0842149	0.0208855	FALSE	FALSE	FALSE
ARF4	0.384758	0.0607052	FALSE	FALSE	FALSE
ARF4;ARF5	0.252071	-0.275115	FALSE	FALSE	FALSE
ARF5	0.0535602	-0.00526094	FALSE	FALSE	FALSE
ARF6	-0.00159391	-0.068604	FALSE	FALSE	FALSE
ARFGAP1	0.240658	0.0666189	FALSE	FALSE	FALSE
ARFGAP2	0.0288817	0.0664315	FALSE	FALSE	FALSE
ARFGAP3	0.370857	0.09235	FALSE	FALSE	FALSE
ARFGEF1	0.0904217	0.00740194	FALSE	FALSE	FALSE
ARFGEF1;ARFGEF2	0.130321	0.073349	FALSE	FALSE	FALSE
ARFGEF2	0.0443146	0.0890512	FALSE	FALSE	FALSE
ARFIP1	0.0283559	0.0344477	FALSE	FALSE	FALSE
ARFIP2	0.0450574	-0.0505519	FALSE	FALSE	FALSE
ARFRP1	-0.17492	0.0139761	FALSE	FALSE	FALSE
ARGLU1	0.431534	-0.107894	FALSE	FALSE	FALSE
ARHGAP1	0.02013	0.0110092	FALSE	FALSE	FALSE
ARHGAP12	-0.12374	0.0898781	FALSE	FALSE	FALSE
ARHGAP17	-0.0476171	0.0971804	FALSE	FALSE	FALSE
ARHGAP18	-0.139766	0.207331	FALSE	FALSE	FALSE
ARHGAP21	0.145181	-0.0924358	FALSE	FALSE	FALSE
ARHGAP35	-0.149905	0.0533347	FALSE	FALSE	FALSE
ARHGAP5	-0.151712	-0.00172234	FALSE	FALSE	FALSE
ARHGDIA	-0.126969	0.0500836	FALSE	FALSE	FALSE
ARHGEF1	-0.039205	0.0745153	FALSE	FALSE	FALSE
ARHGEF11	-0.0293178	-0.156467	FALSE	FALSE	FALSE
ARHGEF12	-0.261062	-0.258739	FALSE	FALSE	FALSE
ARHGEF2	0.17589	0.0866871	FALSE	FALSE	FALSE
ARHGEF7	-0.0402867	-0.0047307	FALSE	FALSE	FALSE
ARID1A	-0.108584	-0.134198	FALSE	FALSE	FALSE
ARID1B	-0.0998882	-0.079308	FALSE	FALSE	FALSE
ARID2	-0.151323	-0.222552	FALSE	FALSE	FALSE
ARID4A	-0.000933545	-0.246137	FALSE	FALSE	FALSE
ARIH1	-0.00644761	0.079381	FALSE	FALSE	FALSE
ARIH2	-0.069051	-0.024724	FALSE	FALSE	FALSE
ARL1	0.421009	0.0546374	FALSE	FALSE	FALSE
ARL2	-0.0307161	0.0781307	FALSE	FALSE	FALSE
ARL2BP	0.0734191	-0.104151	FALSE	FALSE	FALSE
ARL3	-0.04669	-0.00464058	FALSE	FALSE	FALSE
ARL6IP1	0.705482	0.116667	FALSE	FALSE	FALSE
ARL6IP4	-0.237566	0.0420117	FALSE	FALSE	FALSE
ARL6IP5	0.237969	-0.0418591	FALSE	FALSE	FALSE
ARL6IP6	-0.0215456	-0.0049758	FALSE	FALSE	FALSE
ARL8B	0.147792	0.0101066	FALSE	FALSE	FALSE
ARMC1	0.150094	0.00250483	FALSE	FALSE	FALSE
ARMC10	-0.256375	0.00259638	FALSE	FALSE	FALSE
ARMC6	-0.175445	0.199299	FALSE	FALSE	FALSE
ARMC8	-0.036789	0.0455456	FALSE	FALSE	FALSE
ARMCX3	-0.351679	0.0861692	FALSE	FALSE	FALSE
ARMT1	-0.0799142	-0.136189	FALSE	FALSE	FALSE
ARNT	-0.159322	0.0649948	FALSE	FALSE	FALSE
ARPC1A	-0.0533369	-0.106512	FALSE	FALSE	FALSE
ARPC1B	0.0774247	-0.0263734	FALSE	FALSE	FALSE
ARPC2	0.0305726	-0.0782638	FALSE	FALSE	FALSE
ARPC3	-0.011874	-0.00547028	FALSE	FALSE	FALSE
ARPC4	-0.0199249	-0.0752721	FALSE	FALSE	FALSE
ARPC5	0.0133505	-0.0323238	FALSE	FALSE	FALSE
ARPC5;ARPC5L	-0.0859892	0.0675735	FALSE	FALSE	FALSE
ARPC5L	-0.00407701	-0.0339236	FALSE	FALSE	FALSE
ARPP19	-0.205372	-0.276329	FALSE	FALSE	FALSE
ARPP19;ENSA	-0.0413794	-0.0237546	FALSE	FALSE	FALSE
ARRB1	0.083296	0.227556	FALSE	FALSE	FALSE
ARRDC1	0.000789823	0.0985179	FALSE	FALSE	FALSE
ARV1	-0.50508	-0.265524	FALSE	FALSE	FALSE
ASAH1	0.195761	0.0913458	FALSE	FALSE	FALSE
ASB6	-0.162468	0.23496	FALSE	FALSE	FALSE
ASCC1	-0.0118696	-0.0492811	FALSE	FALSE	FALSE
ASCC2	0.0948397	-0.0215569	FALSE	FALSE	FALSE
ASCC3	0.069477	0.0296841	FALSE	FALSE	FALSE
ASF1A	-0.110131	-0.0237422	FALSE	FALSE	FALSE
ASH2L	-0.133847	-0.0687118	FALSE	FALSE	FALSE
ASL	0.104277	0.112804	FALSE	FALSE	FALSE
ASMTL	-0.111613	0.0626202	FALSE	FALSE	FALSE
ASNS	0.328772	0.105669	FALSE	FALSE	FALSE
ASPH	0.225409	0.0235682	FALSE	FALSE	FALSE
ASPSCR1	-0.110583	0.154308	FALSE	FALSE	FALSE
ATAD2	-0.2425	-0.0251713	FALSE	FALSE	FALSE
ATAD3A	0.112195	-0.000824928	FALSE	FALSE	FALSE
ATAD3A;ATAD3B	0.104449	-0.0187964	FALSE	FALSE	FALSE
ATAD3B	0.191487	-0.024127	FALSE	FALSE	FALSE
ATE1	0.0426783	-0.0533452	FALSE	FALSE	FALSE
ATF1	-0.129147	-0.0136137	FALSE	FALSE	FALSE
ATF1;CREB1	-0.127501	0.0908384	FALSE	FALSE	FALSE
ATF2	-0.119754	-0.18063	FALSE	FALSE	FALSE
ATF7	-0.22549	-0.00679111	FALSE	FALSE	FALSE
ATF7IP	-0.178732	-0.0997281	FALSE	FALSE	FALSE
ATG101	0.240726	0.144557	FALSE	FALSE	FALSE
ATG13	-0.0258928	0.243029	FALSE	FALSE	FALSE
ATG16L1	-0.0425253	-0.054616	FALSE	FALSE	FALSE
ATG2A	0.500793	0.032742	FALSE	FALSE	FALSE
ATG2B	0.0279486	0.0213275	FALSE	FALSE	FALSE
ATG3	0.104726	0.061913	FALSE	FALSE	FALSE
ATG4B	-0.0499445	0.0125012	FALSE	FALSE	FALSE
ATG5	0.115056	0.0325198	FALSE	FALSE	FALSE
ATG7	0.0834831	-0.000535488	FALSE	FALSE	FALSE
ATG9A	-0.196156	-0.108235	FALSE	FALSE	FALSE
ATIC	-0.10726	-0.0599947	FALSE	FALSE	FALSE
ATL2	0.45125	-0.135052	FALSE	FALSE	FALSE
ATL3	0.138404	-0.126092	FALSE	FALSE	FALSE
ATOX1	0.0342604	-0.0539632	FALSE	FALSE	FALSE
ATP13A1	-0.121535	-0.0552731	FALSE	FALSE	FALSE
ATP13A3	-0.142912	-0.0260024	FALSE	FALSE	FALSE
ATP1A1	0.00857046	-0.179424	FALSE	FALSE	FALSE
ATP1B1	-0.0493349	-0.225081	FALSE	FALSE	FALSE
ATP1B3	0.037206	-0.16198	FALSE	FALSE	FALSE
ATP2A2	0.292587	-0.0476408	FALSE	FALSE	FALSE
ATP2B1	-0.0966264	-0.0769134	FALSE	FALSE	FALSE
ATP2B1;ATP2B4	-0.0337196	-0.0850182	FALSE	FALSE	FALSE
ATP2B4	-0.113453	-0.311769	FALSE	FALSE	FALSE
ATP2C1	0.195942	-0.0751824	FALSE	FALSE	FALSE
ATP5F1A	0.126828	-0.0694299	FALSE	FALSE	FALSE
ATP5F1B	0.0904629	-0.124196	FALSE	FALSE	FALSE
ATP5F1C	0.144937	-0.0499334	FALSE	FALSE	FALSE
ATP5F1D	0.159167	-0.387933	FALSE	FALSE	FALSE
ATP5F1E;ATP5F1EP2	0.116738	0.0416665	FALSE	FALSE	FALSE
ATP5IF1	0.0628929	-0.0757575	FALSE	FALSE	FALSE
ATP5MC1;ATP5MC2;ATP5MC3	0.20995	0.0644412	FALSE	FALSE	FALSE
ATP5ME	0.0980709	-0.138295	FALSE	FALSE	FALSE
ATP5MG	0.142533	-0.0927186	FALSE	FALSE	FALSE
ATP5MJ	0.0897045	0.161327	FALSE	FALSE	FALSE
ATP5MK	0.189083	-0.0861473	FALSE	FALSE	FALSE
ATP5PB	0.159405	-0.0939522	FALSE	FALSE	FALSE
ATP5PD	0.0607012	0.0204024	FALSE	FALSE	FALSE
ATP5PO	0.104326	-0.0511317	FALSE	FALSE	FALSE
ATP6AP1	0.295326	-0.0395908	FALSE	FALSE	FALSE
ATP6V0A1	0.40201	0.0207353	FALSE	FALSE	FALSE
ATP6V0D1	0.267797	-0.105671	FALSE	FALSE	FALSE
ATP6V1A	0.0927449	0.0371327	FALSE	FALSE	FALSE
ATP6V1B2	0.0302445	-0.00693321	FALSE	FALSE	FALSE
ATP6V1C1	0.0461339	0.0365353	FALSE	FALSE	FALSE
ATP6V1D	0.0555001	-0.0257359	FALSE	FALSE	FALSE
ATP6V1E1	0.112361	-0.0513954	FALSE	FALSE	FALSE
ATP6V1F	0.383972	-0.780164	FALSE	FALSE	FALSE
ATP6V1G1	0.0642106	0.120378	FALSE	FALSE	FALSE
ATP6V1H	0.0766612	0.120107	FALSE	FALSE	FALSE
ATPAF1	-0.0732073	-0.106147	FALSE	FALSE	FALSE
ATPAF2	0.155547	0.0556617	FALSE	FALSE	FALSE
ATR	-0.0880368	0.179891	FALSE	FALSE	FALSE
ATRN	-0.0534977	-0.127363	FALSE	FALSE	FALSE
ATRX	0.130969	-0.0983982	FALSE	FALSE	FALSE
ATXN10	-0.127715	0.0547819	FALSE	FALSE	FALSE
ATXN2	0.00116273	0.0365024	FALSE	FALSE	FALSE
ATXN2L	-0.0992431	0.00276279	FALSE	FALSE	FALSE
ATXN3	-0.123319	0.0324979	FALSE	FALSE	FALSE
AUP1	0.0412169	-0.103218	FALSE	FALSE	FALSE
AURKA	-0.281849	0.252857	FALSE	FALSE	FALSE
AURKB	-0.106667	-0.07933	FALSE	FALSE	FALSE
AVL9	0.00758641	0.0332975	FALSE	FALSE	FALSE
B2M	0.717269	1.01466	FALSE	FALSE	FALSE
B3GALT6	-0.227651	-0.000802517	FALSE	FALSE	FALSE
B3GAT3	0.00525512	-0.00837564	FALSE	FALSE	FALSE
B4GALT1	-0.109093	-0.0672779	FALSE	FALSE	FALSE
B4GALT7	0.363097	-0.0880499	FALSE	FALSE	FALSE
BABAM1	-0.0354678	-0.067801	FALSE	FALSE	FALSE
BABAM2	-0.0713494	0.174049	FALSE	FALSE	FALSE
BAD	-0.191397	-0.087122	FALSE	FALSE	FALSE
BAG2	0.00046954	0.136981	FALSE	FALSE	FALSE
BAG3	0.258166	0.0891261	FALSE	FALSE	FALSE
BAG4	-0.305946	0.158045	FALSE	FALSE	FALSE
BAG5	0.144351	-0.0159979	FALSE	FALSE	FALSE
BAG6	-0.0199211	-0.0107541	FALSE	FALSE	FALSE
BAIAP2	-0.127703	0.00214338	FALSE	FALSE	FALSE
BAIAP2L1	-0.0857271	0.162268	FALSE	FALSE	FALSE
BAK1	0.296181	-0.266832	FALSE	FALSE	FALSE
BANF1	0.0557004	-0.493591	FALSE	FALSE	FALSE
BANP	0.150178	-0.0921192	FALSE	FALSE	FALSE
BAP1	-0.107443	-0.0900626	FALSE	FALSE	FALSE
BAP18	0.0273842	0.081306	FALSE	FALSE	FALSE
BAX	-0.111246	0.0964084	FALSE	FALSE	FALSE
BAZ1A	-0.0174347	-0.0429225	FALSE	FALSE	FALSE
BAZ1B	0.0256615	-0.0458956	FALSE	FALSE	FALSE
BAZ2A	0.142241	-0.0251713	FALSE	FALSE	FALSE
BCAP29	0.000479508	-0.084331	FALSE	FALSE	FALSE
BCAP31	0.169401	-0.0109482	FALSE	FALSE	FALSE
BCAR1	-0.0545131	0.165435	FALSE	FALSE	FALSE
BCAS2	8.84314e-05	0.0313983	FALSE	FALSE	FALSE
BCAT2	0.0756828	-0.0851765	FALSE	FALSE	FALSE
BCCIP	-0.0162826	0.0150127	FALSE	FALSE	FALSE
BCKDHA	0.0227066	-0.0334926	FALSE	FALSE	FALSE
BCKDK	0.00552494	-0.231926	FALSE	FALSE	FALSE
BCL10	0.0669963	-0.00739622	FALSE	FALSE	FALSE
BCL2L13	0.0718406	0.147838	FALSE	FALSE	FALSE
BCL7C	-0.349579	-0.0823617	FALSE	FALSE	FALSE
BCLAF1	0.0616922	-0.0538492	FALSE	FALSE	FALSE
BCLAF1;THRAP3	0.248675	-0.0468783	FALSE	FALSE	FALSE
BCS1L	0.237456	-0.291921	FALSE	FALSE	FALSE
BET1	0.404616	-0.212118	FALSE	FALSE	FALSE
BET1L	0.412554	-0.155835	FALSE	FALSE	FALSE
BICD2	-0.0342927	-0.0252743	FALSE	FALSE	FALSE
BICRA	-0.0580059	0.0959249	FALSE	FALSE	FALSE
BID	0.00119413	-0.153284	FALSE	FALSE	FALSE
BIRC2	-0.0781957	-0.125799	FALSE	FALSE	FALSE
BIRC6	0.0185699	-0.0370727	FALSE	FALSE	FALSE
BLM	-0.0207437	0.204619	FALSE	FALSE	FALSE
BLMH	0.00703064	0.030057	FALSE	FALSE	FALSE
BLOC1S1	0.0171087	-0.0411057	FALSE	FALSE	FALSE
BLOC1S2	0.452639	-0.105011	FALSE	FALSE	FALSE
BLOC1S3	-0.018936	-0.0676379	FALSE	FALSE	FALSE
BLOC1S4	0.0951228	-0.119027	FALSE	FALSE	FALSE
BLOC1S5	-0.0614738	0.0116739	FALSE	FALSE	FALSE
BLVRA	-0.0145762	0.0299559	FALSE	FALSE	FALSE
BLVRB	0.165215	0.0560889	FALSE	FALSE	FALSE
BMS1	0.185024	-0.0315952	FALSE	FALSE	FALSE
BNIP1	0.158543	-0.00686121	FALSE	FALSE	FALSE
BNIP2	-0.119575	0.152797	FALSE	FALSE	FALSE
BOD1L1	-0.0447768	-0.1329	FALSE	FALSE	FALSE
BOLA2	-0.0125626	0.0125184	FALSE	FALSE	FALSE
BOLA3	-0.0959481	0.0249381	FALSE	FALSE	FALSE
BOP1	0.10152	0.0721622	FALSE	FALSE	FALSE
BORCS5	-0.215931	-0.303183	FALSE	FALSE	FALSE
BORCS6	0.225542	-0.0176945	FALSE	FALSE	FALSE
BPHL	-0.0805884	-0.188674	FALSE	FALSE	FALSE
BPNT1	0.036267	0.0636349	FALSE	FALSE	FALSE
BPNT2	0.146943	-0.154608	FALSE	FALSE	FALSE
BPTF	-0.100074	-0.0908322	FALSE	FALSE	FALSE
BRAP	-0.0723287	0.0966434	FALSE	FALSE	FALSE
BRAT1	-0.176615	-0.0469618	FALSE	FALSE	FALSE
BRCC3	-0.0369372	0.116159	FALSE	FALSE	FALSE
BRD2	0.0283748	-0.156771	FALSE	FALSE	FALSE
BRD2;BRD4	-0.302174	0.0886536	FALSE	FALSE	FALSE
BRD3	-0.286308	0.00288534	FALSE	FALSE	FALSE
BRD3;BRD4	-0.15787	-0.109554	FALSE	FALSE	FALSE
BRD4	-0.147411	-0.0302825	FALSE	FALSE	FALSE
BRD7	-0.120889	-0.104241	FALSE	FALSE	FALSE
BRD8	-0.0742996	-0.0845103	FALSE	FALSE	FALSE
BRF1	-0.052483	-0.0139141	FALSE	FALSE	FALSE
BRI3BP	0.255652	-0.0750818	FALSE	FALSE	FALSE
BRIX1	0.194175	-0.0202575	FALSE	FALSE	FALSE
BRMS1	-0.173419	0.118721	FALSE	FALSE	FALSE
BROX	-0.0451231	0.0139284	FALSE	FALSE	FALSE
BSDC1	0.140696	-0.0470672	FALSE	FALSE	FALSE
BSG	0.00538556	-0.0835061	FALSE	FALSE	FALSE
BTAF1	0.0040793	0.104582	FALSE	FALSE	FALSE
BTF3	-0.0779884	0.0506787	FALSE	FALSE	FALSE
BTF3L4	0.0625593	0.00153828	FALSE	FALSE	FALSE
BUB1B	-0.24322	0.14183	FALSE	FALSE	FALSE
BUB3	-0.0531894	0.0496969	FALSE	FALSE	FALSE
BUD13	-0.050567	-0.0796394	FALSE	FALSE	FALSE
BUD23	0.158011	-0.0561442	FALSE	FALSE	FALSE
BUD31	-0.0211626	0.0445313	FALSE	FALSE	FALSE
BYSL	0.239907	0.0151167	FALSE	FALSE	FALSE
BZW1	0.0773987	0.0384932	FALSE	FALSE	FALSE
BZW1;BZW2	-0.0154004	-0.344951	FALSE	FALSE	FALSE
BZW2	-0.0429729	0.113873	FALSE	FALSE	FALSE
C11orf54	-0.160841	-0.0560961	FALSE	FALSE	FALSE
C11orf68	-0.10738	0.0415592	FALSE	FALSE	FALSE
C11orf98	0.0362512	0.0522695	FALSE	FALSE	FALSE
C15orf40	-0.142462	0.264861	FALSE	FALSE	FALSE
C17orf75	-0.0917946	-0.0695667	FALSE	FALSE	FALSE
C17orf80	0.440006	-0.337056	FALSE	FALSE	FALSE
C18orf21	-0.0391326	0.055831	FALSE	FALSE	FALSE
C18orf25	-0.0498031	-0.0760112	FALSE	FALSE	FALSE
C19orf12	-0.293035	-0.388339	FALSE	FALSE	FALSE
C19orf47	0.0710337	-0.132085	FALSE	FALSE	FALSE
C19orf53	-0.0475572	-0.228954	FALSE	FALSE	FALSE
C1D	-0.199549	-0.0755668	FALSE	FALSE	FALSE
C1orf122	0.134192	0.208193	FALSE	FALSE	FALSE
C1orf174	-0.225958	-0.195271	FALSE	FALSE	FALSE
C1orf52	-0.209808	0.0102096	FALSE	FALSE	FALSE
C1QBP	0.429254	-0.49156	FALSE	FALSE	FALSE
C20orf27	-0.170352	-0.17666	FALSE	FALSE	FALSE
C22orf39	-0.0271403	0.104559	FALSE	FALSE	FALSE
C2CD5	0.00625001	-0.0130987	FALSE	FALSE	FALSE
C2orf49	-0.21744	0.0928879	FALSE	FALSE	FALSE
C5orf22	-0.189365	0.131817	FALSE	FALSE	FALSE
C5orf24	-0.164437	-0.375229	FALSE	FALSE	FALSE
C6orf120	-0.16696	-0.571101	FALSE	FALSE	FALSE
C7orf50	0.0408831	-0.00415564	FALSE	FALSE	FALSE
C8orf33	0.0812954	0.107095	FALSE	FALSE	FALSE
C8orf82	-0.0436013	-0.163094	FALSE	FALSE	FALSE
C9orf64	-0.094797	-0.0168681	FALSE	FALSE	FALSE
C9orf78	-0.125615	0.0531826	FALSE	FALSE	FALSE
CAAP1	0.151442	-0.107489	FALSE	FALSE	FALSE
CAB39	-0.134981	0.0486035	FALSE	FALSE	FALSE
CACTIN	0.0101873	0.177159	FALSE	FALSE	FALSE
CACUL1	-0.163543	-0.207391	FALSE	FALSE	FALSE
CACYBP	-0.166699	0.098002	FALSE	FALSE	FALSE
CAD	-0.105898	-0.0327601	FALSE	FALSE	FALSE
CALCOCO1	0.70608	-0.120503	FALSE	FALSE	FALSE
CALCOCO2	0.830574	0.0665817	FALSE	FALSE	FALSE
CALM1;CALM2;CALM3	-0.212781	-0.66791	FALSE	FALSE	FALSE
CALR	0.0745784	-0.0439048	FALSE	FALSE	FALSE
CALR;CANX	0.113108	0.139506	FALSE	FALSE	FALSE
CALU	0.270571	-0.0506754	FALSE	FALSE	FALSE
CAMK2G	-0.346145	0.0827899	FALSE	FALSE	FALSE
CAMLG	0.099613	0.0597396	FALSE	FALSE	FALSE
CAMSAP1	-0.0546212	0.168084	FALSE	FALSE	FALSE
CAND1	-0.0135203	0.0159006	FALSE	FALSE	FALSE
CANX	0.422539	-0.0885859	FALSE	FALSE	FALSE
CAP1	-0.00102878	0.0353622	FALSE	FALSE	FALSE
CAPN1	-0.0735898	0.0644693	FALSE	FALSE	FALSE
CAPN2	0.0343272	-0.0752521	FALSE	FALSE	FALSE
CAPN7	-0.239515	-0.0205264	FALSE	FALSE	FALSE
CAPNS1	-0.0986394	-0.0195894	FALSE	FALSE	FALSE
CAPRIN1	-0.116619	0.055306	FALSE	FALSE	FALSE
CAPZA1	-0.0148511	-0.0171528	FALSE	FALSE	FALSE
CAPZA1;CAPZA2	-0.000600357	-0.0432348	FALSE	FALSE	FALSE
CAPZA2	0.0684846	-0.00722361	FALSE	FALSE	FALSE
CAPZB	-0.0205849	0.00478745	FALSE	FALSE	FALSE
CARHSP1	-0.0883262	0.0594554	FALSE	FALSE	FALSE
CARM1	-0.129042	0.054575	FALSE	FALSE	FALSE
CARNMT1	-0.505726	-0.0181541	FALSE	FALSE	FALSE
CARS1	0.0971801	0.0837917	FALSE	FALSE	FALSE
CARS2	-0.191203	-0.562999	FALSE	FALSE	FALSE
CASC3	-0.023973	0.0997467	FALSE	FALSE	FALSE
CASP6	-0.0346008	0.00728035	FALSE	FALSE	FALSE
CASP8	0.0694438	0.148074	FALSE	FALSE	FALSE
CASP9	-0.0768321	-0.0213385	FALSE	FALSE	FALSE
CAST	-0.0431782	0.243035	FALSE	FALSE	FALSE
CAT	0.260822	-0.0668001	FALSE	FALSE	FALSE
CBFB	-0.0039912	0.0985808	FALSE	FALSE	FALSE
CBL	-0.136698	0.0272193	FALSE	FALSE	FALSE
CBLL1	-0.105515	0.239096	FALSE	FALSE	FALSE
CBR1	-0.00574349	0.0839963	FALSE	FALSE	FALSE
CBS	-0.126249	0.0968823	FALSE	FALSE	FALSE
CBX1	-0.0461479	0.0209613	FALSE	FALSE	FALSE
CBX3	-0.0506156	0.0317273	FALSE	FALSE	FALSE
CBX3;CBX5	0.179785	-0.00752926	FALSE	FALSE	FALSE
CBX4	-0.0695154	-0.0266089	FALSE	FALSE	FALSE
CBX5	-0.00327249	-0.0714712	FALSE	FALSE	FALSE
CBX8	-0.140526	-0.0315986	FALSE	FALSE	FALSE
CC2D1A	-0.0955981	0.133794	FALSE	FALSE	FALSE
CC2D1B	0.0601402	0.130229	FALSE	FALSE	FALSE
CCAR1	-0.127995	-0.0609202	FALSE	FALSE	FALSE
CCAR2	-0.0778166	-0.0533299	FALSE	FALSE	FALSE
CCDC12	0.0497023	-0.0346923	FALSE	FALSE	FALSE
CCDC124	-0.0776178	0.0806251	FALSE	FALSE	FALSE
CCDC134	-0.54677	-0.249875	FALSE	FALSE	FALSE
CCDC137	0.0429591	-0.0392475	FALSE	FALSE	FALSE
CCDC22	-0.0247064	0.0514317	FALSE	FALSE	FALSE
CCDC25	-0.164102	-0.115593	FALSE	FALSE	FALSE
CCDC43	-0.166686	0.082675	FALSE	FALSE	FALSE
CCDC47	-0.229527	-0.0341768	FALSE	FALSE	FALSE
CCDC50	-0.141784	0.114374	FALSE	FALSE	FALSE
CCDC51	-0.0146375	0.0579281	FALSE	FALSE	FALSE
CCDC59	0.102114	0.0625057	FALSE	FALSE	FALSE
CCDC6	0.0136795	0.0622902	FALSE	FALSE	FALSE
CCDC71L	0.0592114	0.104661	FALSE	FALSE	FALSE
CCDC86	0.107088	-0.0943251	FALSE	FALSE	FALSE
CCDC9	-0.0781409	0.0136676	FALSE	FALSE	FALSE
CCDC90B	0.202974	-0.0957694	FALSE	FALSE	FALSE
CCDC93	0.0177338	0.0981774	FALSE	FALSE	FALSE
CCDC97	-0.12515	0.0234962	FALSE	FALSE	FALSE
CCM2	-0.093538	-0.0390286	FALSE	FALSE	FALSE
CCNB1	-0.245844	0.170351	FALSE	FALSE	FALSE
CCNB2	0.13846	-0.153031	FALSE	FALSE	FALSE
CCNDBP1	0.142417	0.227048	FALSE	FALSE	FALSE
CCNH	-0.00823117	0.147091	FALSE	FALSE	FALSE
CCNK	0.052568	-0.0713983	FALSE	FALSE	FALSE
CCNL2	0.0927736	-0.0209422	FALSE	FALSE	FALSE
CCNT1	0.0224112	-0.0800743	FALSE	FALSE	FALSE
CCNY	-0.219897	0.0952377	FALSE	FALSE	FALSE
CCS	-0.0842765	0.0260801	FALSE	FALSE	FALSE
CCT2	-0.0295985	0.0338531	FALSE	FALSE	FALSE
CCT3	-0.0357615	0.0522485	FALSE	FALSE	FALSE
CCT4	-0.025317	0.0544543	FALSE	FALSE	FALSE
CCT5	-0.0377221	0.048099	FALSE	FALSE	FALSE
CCT6A	-0.0677913	0.0502977	FALSE	FALSE	FALSE
CCT7	-0.0426157	0.0179238	FALSE	FALSE	FALSE
CCT8	-0.0437674	0.0252333	FALSE	FALSE	FALSE
CCZ1;CCZ1B	0.0419155	0.0703778	FALSE	FALSE	FALSE
CD151	0.135967	-0.115635	FALSE	FALSE	FALSE
CD2AP	-0.0249983	-0.050324	FALSE	FALSE	FALSE
CD2BP2	-0.0577856	0.0546551	FALSE	FALSE	FALSE
CD44	0.655755	-0.377438	FALSE	FALSE	FALSE
CD47	0.0908684	-0.0208883	FALSE	FALSE	FALSE
CD55	0.127114	-0.30001	FALSE	FALSE	FALSE
CD58	0.107954	-0.213287	FALSE	FALSE	FALSE
CD59	0.0543263	-0.326075	FALSE	FALSE	FALSE
CD63	0.0823751	0.0572391	FALSE	FALSE	FALSE
CD99L2	-0.304792	-1.06436	FALSE	FALSE	FALSE
CDAN1	-0.176314	0.111038	FALSE	FALSE	FALSE
CDC123	0.0169648	-0.0207686	FALSE	FALSE	FALSE
CDC16	-0.0530279	-0.00739717	FALSE	FALSE	FALSE
CDC20	0.240844	-0.0394006	FALSE	FALSE	FALSE
CDC23	-0.010827	-0.0756702	FALSE	FALSE	FALSE
CDC27	-0.098766	-0.109858	FALSE	FALSE	FALSE
CDC34	0.104307	0.0719914	FALSE	FALSE	FALSE
CDC34;UBE2R2	-0.299424	0.0818558	FALSE	FALSE	FALSE
CDC37	-0.0252972	0.140199	FALSE	FALSE	FALSE
CDC40	-0.038706	0.0154724	FALSE	FALSE	FALSE
CDC42	0.0488742	0.0086174	FALSE	FALSE	FALSE
CDC42BPA	-0.0821762	-0.0360417	FALSE	FALSE	FALSE
CDC42BPA;CDC42BPB	-0.178433	-0.128141	FALSE	FALSE	FALSE
CDC42BPB	0.100356	-0.0338688	FALSE	FALSE	FALSE
CDC42EP4	-0.23103	-0.0550652	FALSE	FALSE	FALSE
CDC42SE2	0.191656	0.0206389	FALSE	FALSE	FALSE
CDC45	-0.274959	0.232567	FALSE	FALSE	FALSE
CDC5L	-0.0735536	-0.00500154	FALSE	FALSE	FALSE
CDC73	-0.0623087	-0.0594745	FALSE	FALSE	FALSE
CDCA2	0.0507523	0.43995	FALSE	FALSE	FALSE
CDCA5	0.0213463	-0.073523	FALSE	FALSE	FALSE
CDCA8	0.00315747	0.0258965	FALSE	FALSE	FALSE
CDIPT	0.0743077	0.0694966	FALSE	FALSE	FALSE
CDK1	-0.166238	-0.0217428	FALSE	FALSE	FALSE
CDK1;CDK2	-0.164907	-0.311311	FALSE	FALSE	FALSE
CDK11B	-0.0742486	-0.0343356	FALSE	FALSE	FALSE
CDK12	-0.0592102	-0.195539	FALSE	FALSE	FALSE
CDK13	0.281815	0.027072	FALSE	FALSE	FALSE
CDK2	-0.17322	0.0690603	FALSE	FALSE	FALSE
CDK2AP1;CDK2AP2	0.0618765	-0.0940781	FALSE	FALSE	FALSE
CDK5	0.00497031	0.174455	FALSE	FALSE	FALSE
CDK5RAP2	-0.210114	-0.0208688	FALSE	FALSE	FALSE
CDK5RAP3	0.195937	0.0768194	FALSE	FALSE	FALSE
CDK6	-0.26821	-0.21632	FALSE	FALSE	FALSE
CDK7	0.0406722	-0.0726533	FALSE	FALSE	FALSE
CDK9	0.0609339	-0.0269685	FALSE	FALSE	FALSE
CDKAL1	-0.139667	0.0319424	FALSE	FALSE	FALSE
CDKN1A	0.828701	-0.0263543	FALSE	FALSE	FALSE
CDKN1B	-0.0207547	0.0826764	FALSE	FALSE	FALSE
CDKN2AIP	-0.034626	0.0201297	FALSE	FALSE	FALSE
CDV3	-0.0467959	-0.0196261	FALSE	FALSE	FALSE
CDYL	-0.201895	0.0911098	FALSE	FALSE	FALSE
CEBPB	0.380704	0.110247	FALSE	FALSE	FALSE
CEBPZ	0.188512	-0.0448875	FALSE	FALSE	FALSE
CELF1	0.0312828	-0.0875931	FALSE	FALSE	FALSE
CEMIP2	0.359043	0.228202	FALSE	FALSE	FALSE
CENPA	0.471025	-1.30616	FALSE	FALSE	FALSE
CENPB	-0.15034	-0.205456	FALSE	FALSE	FALSE
CENPC	-0.0915951	-0.28271	FALSE	FALSE	FALSE
CENPH	-0.21702	-0.0138278	FALSE	FALSE	FALSE
CEP131	-0.224278	0.139261	FALSE	FALSE	FALSE
CEP170	-0.0635934	0.0176516	FALSE	FALSE	FALSE
CEP41	-0.160014	-0.241036	FALSE	FALSE	FALSE
CEP43	-0.0391481	0.0411749	FALSE	FALSE	FALSE
CEP55	-0.281669	-0.00717354	FALSE	FALSE	FALSE
CEP85	-0.0278865	-0.136412	FALSE	FALSE	FALSE
CEP97	-0.1317	-0.0484815	FALSE	FALSE	FALSE
CEPT1	0.14027	0.10206	FALSE	FALSE	FALSE
CERS2	0.262738	-0.107761	FALSE	FALSE	FALSE
CERS5	0.271551	0.257006	FALSE	FALSE	FALSE
CERT1	0.306369	-0.112209	FALSE	FALSE	FALSE
CETN2	0.114639	0.08147	FALSE	FALSE	FALSE
CETN3	-0.224755	0.157937	FALSE	FALSE	FALSE
CFAP20	0.0520027	-0.101528	FALSE	FALSE	FALSE
CFAP298	-0.15793	0.152873	FALSE	FALSE	FALSE
CFAP36	-0.0600773	0.208334	FALSE	FALSE	FALSE
CFDP1	-0.128347	2.28882e-05	FALSE	FALSE	FALSE
CFL1	-0.0418569	0.046226	FALSE	FALSE	FALSE
CFL1;CFL2	0.0195737	0.120232	FALSE	FALSE	FALSE
CFL1;CFL2;DSTN	-0.122586	-0.0570536	FALSE	FALSE	FALSE
CFL2	0.0283515	0.122766	FALSE	FALSE	FALSE
CGGBP1	0.0149054	-0.0777364	FALSE	FALSE	FALSE
CHAF1A	-0.336197	-0.281245	FALSE	FALSE	FALSE
CHAF1B	-0.222731	-0.0412154	FALSE	FALSE	FALSE
CHAMP1	-0.0220503	-0.0429964	FALSE	FALSE	FALSE
CHCHD1	-0.0318362	-0.0938115	FALSE	FALSE	FALSE
CHCHD2	0.19606	0.00146484	FALSE	FALSE	FALSE
CHCHD3	0.0990205	-0.0396614	FALSE	FALSE	FALSE
CHCHD4	0.176226	-0.401967	FALSE	FALSE	FALSE
CHCHD6	0.173543	-0.11241	FALSE	FALSE	FALSE
CHD1	0.094838	0.17275	FALSE	FALSE	FALSE
CHD1;CHD2	0.204414	-0.20117	FALSE	FALSE	FALSE
CHD1L	-0.201401	0.104166	FALSE	FALSE	FALSE
CHD2	0.123699	-0.0263591	FALSE	FALSE	FALSE
CHD3	-0.340412	-0.18954	FALSE	FALSE	FALSE
CHD3;CHD4	-0.103813	-0.167731	FALSE	FALSE	FALSE
CHD4	-0.0710014	-0.0876193	FALSE	FALSE	FALSE
CHD8	-0.10771	0.0355244	FALSE	FALSE	FALSE
CHEK1	-0.398383	0.851851	FALSE	FALSE	FALSE
CHEK2	-0.0263011	0.0504875	FALSE	FALSE	FALSE
CHERP	0.0376095	-0.00838614	FALSE	FALSE	FALSE
CHID1	-0.386657	-0.113447	FALSE	FALSE	FALSE
CHML	-0.559398	-0.234007	FALSE	FALSE	FALSE
CHMP1A	-0.125887	0.0454364	FALSE	FALSE	FALSE
CHMP1B	-0.0560986	0.0480709	FALSE	FALSE	FALSE
CHMP2A	-0.0590668	-0.0429397	FALSE	FALSE	FALSE
CHMP2B	0.170442	-0.0221801	FALSE	FALSE	FALSE
CHMP3	-0.0423128	-0.00929499	FALSE	FALSE	FALSE
CHMP4A	-0.0935911	0.0308471	FALSE	FALSE	FALSE
CHMP4B	-0.0292619	0.147583	FALSE	FALSE	FALSE
CHMP5	-0.0399273	0.1285	FALSE	FALSE	FALSE
CHMP6	0.0191463	0.0397754	FALSE	FALSE	FALSE
CHMP7	-0.143782	-0.186503	FALSE	FALSE	FALSE
CHORDC1	-0.102985	0.100246	FALSE	FALSE	FALSE
CHP1	0.402214	-0.109833	FALSE	FALSE	FALSE
CHRAC1	-0.212335	-0.0842843	FALSE	FALSE	FALSE
CHSY1	0.373761	0.117165	FALSE	FALSE	FALSE
CHTF18	-0.248352	-0.0354233	FALSE	FALSE	FALSE
CHTF8	-0.245605	0.356084	FALSE	FALSE	FALSE
CHTOP	0.0142486	-0.0900269	FALSE	FALSE	FALSE
CHUK	0.0820991	0.0106626	FALSE	FALSE	FALSE
CIAO1	0.0229042	0.0178032	FALSE	FALSE	FALSE
CIAO2A	-0.0215647	0.0833864	FALSE	FALSE	FALSE
CIAO2B	0.0674916	-0.0480914	FALSE	FALSE	FALSE
CIAPIN1	-0.116412	0.131165	FALSE	FALSE	FALSE
CIB1	-0.0716875	-0.0228744	FALSE	FALSE	FALSE
CIP2A	-0.160767	-0.0966587	FALSE	FALSE	FALSE
CIRBP	-0.0490034	2.81334e-05	FALSE	FALSE	FALSE
CISD1	-0.103032	-0.0351191	FALSE	FALSE	FALSE
CISD2	0.200746	0.00182438	FALSE	FALSE	FALSE
CIT	-0.182942	-0.0571384	FALSE	FALSE	FALSE
CIZ1	-0.319714	0.0129471	FALSE	FALSE	FALSE
CKAP2	0.038212	0.163375	FALSE	FALSE	FALSE
CKAP5	0.0119266	0.0404615	FALSE	FALSE	FALSE
CKB	0.841556	0.333078	FALSE	FALSE	FALSE
CKS1B	-0.221673	0.169778	FALSE	FALSE	FALSE
CLASP1	0.0454156	0.0112448	FALSE	FALSE	FALSE
CLASP1;CLASP2	0.010411	-0.164061	FALSE	FALSE	FALSE
CLASP2	-0.0457626	-0.0198655	FALSE	FALSE	FALSE
CLASRP	0.00454091	-0.303631	FALSE	FALSE	FALSE
CLCC1	-0.167056	-0.0213423	FALSE	FALSE	FALSE
CLCN6	0.218436	0.128376	FALSE	FALSE	FALSE
CLCN7	0.195519	0.0830164	FALSE	FALSE	FALSE
CLIC1	0.0796544	0.024065	FALSE	FALSE	FALSE
CLIC4	0.0233955	-0.0131555	FALSE	FALSE	FALSE
CLINT1	-0.0261371	-0.0382195	FALSE	FALSE	FALSE
CLIP1	0.0114427	0.138361	FALSE	FALSE	FALSE
CLK3	0.164246	0.0105591	FALSE	FALSE	FALSE
CLN6	0.184435	0.11785	FALSE	FALSE	FALSE
CLNS1A	0.0174201	0.327099	FALSE	FALSE	FALSE
CLP1	-0.158814	0.00573158	FALSE	FALSE	FALSE
CLPB	-0.0966843	-0.0321875	FALSE	FALSE	FALSE
CLPP	0.0151543	-0.0923653	FALSE	FALSE	FALSE
CLPTM1	0.180938	-0.0393682	FALSE	FALSE	FALSE
CLPTM1L	-0.0942937	-0.0305834	FALSE	FALSE	FALSE
CLPX	-0.00846088	-0.0367627	FALSE	FALSE	FALSE
CLTA	0.0515867	0.0615296	FALSE	FALSE	FALSE
CLTB	0.0842388	0.175576	FALSE	FALSE	FALSE
CLTC	0.0347404	0.0207992	FALSE	FALSE	FALSE
CLUH	-0.1548	0.077415	FALSE	FALSE	FALSE
CMAS	0.272331	0.113634	FALSE	FALSE	FALSE
CMC1	-0.145266	0.19294	FALSE	FALSE	FALSE
CMC2	-0.0640525	-0.171669	FALSE	FALSE	FALSE
CMC4	0.0200261	-0.211302	FALSE	FALSE	FALSE
CMPK1	0.0298819	0.157129	FALSE	FALSE	FALSE
CMSS1	-0.0805207	-0.0283694	FALSE	FALSE	FALSE
CMTR1	-0.104556	0.160426	FALSE	FALSE	FALSE
CMTR2	0.0150412	0.245653	FALSE	FALSE	FALSE
CNBP	-0.113442	0.184217	FALSE	FALSE	FALSE
CNDP2	-0.0201863	0.165703	FALSE	FALSE	FALSE
CNEP1R1	0.280754	-0.193351	FALSE	FALSE	FALSE
CNIH4	0.137182	0.0268183	FALSE	FALSE	FALSE
CNN2	-0.309028	0.103508	FALSE	FALSE	FALSE
CNNM3	-0.291091	-0.123564	FALSE	FALSE	FALSE
CNOT1	-0.0961236	-0.0820189	FALSE	FALSE	FALSE
CNOT10	-0.0511268	-0.15731	FALSE	FALSE	FALSE
CNOT11	-0.0924342	-0.0848689	FALSE	FALSE	FALSE
CNOT2	-0.178498	0.0503774	FALSE	FALSE	FALSE
CNOT3	-0.128532	-0.0344601	FALSE	FALSE	FALSE
CNOT4	-0.0461149	0.0284505	FALSE	FALSE	FALSE
CNOT7	-0.054061	-0.129915	FALSE	FALSE	FALSE
CNOT9	-0.0277354	-0.0892606	FALSE	FALSE	FALSE
CNP	-0.206338	0.112917	FALSE	FALSE	FALSE
CNPY2	-0.0907031	0.0518098	FALSE	FALSE	FALSE
CNPY3	-0.237075	-0.0663986	FALSE	FALSE	FALSE
CNRIP1	0.222454	-0.0448546	FALSE	FALSE	FALSE
CNTNAP4	0.202076	-0.0795236	FALSE	FALSE	FALSE
COA1	-0.324084	0.218607	FALSE	FALSE	FALSE
COA3	-0.120071	-0.163291	FALSE	FALSE	FALSE
COA4	-0.131328	-0.567317	FALSE	FALSE	FALSE
COA6	0.0185148	-0.156754	FALSE	FALSE	FALSE
COA7	-0.142865	-0.0621834	FALSE	FALSE	FALSE
COASY	0.0309943	0.128481	FALSE	FALSE	FALSE
COG1	0.193511	0.00365448	FALSE	FALSE	FALSE
COG2	0.131387	-0.00127316	FALSE	FALSE	FALSE
COG3	0.302892	-0.0210476	FALSE	FALSE	FALSE
COG4	0.122072	0.0167794	FALSE	FALSE	FALSE
COG5	0.0458695	-0.0549703	FALSE	FALSE	FALSE
COG6	0.135071	-0.000762463	FALSE	FALSE	FALSE
COG7	0.0278851	-0.088274	FALSE	FALSE	FALSE
COG8	0.206917	-0.106629	FALSE	FALSE	FALSE
COIL	-0.0368045	-0.0238423	FALSE	FALSE	FALSE
COLGALT1	0.0237331	-0.0274105	FALSE	FALSE	FALSE
COLGALT2	-0.101876	0.00974178	FALSE	FALSE	FALSE
COMMD1	-0.0591605	-0.0216188	FALSE	FALSE	FALSE
COMMD10	0.0369653	0.022048	FALSE	FALSE	FALSE
COMMD2	-0.0863743	-0.000933647	FALSE	FALSE	FALSE
COMMD3	-0.0559414	-0.201066	FALSE	FALSE	FALSE
COMMD4	0.0871736	-0.0265527	FALSE	FALSE	FALSE
COMMD6	-0.0113519	-0.116183	FALSE	FALSE	FALSE
COMMD7	0.0792944	-0.0287976	FALSE	FALSE	FALSE
COMMD8	-0.106768	-0.595813	FALSE	FALSE	FALSE
COMMD9	0.0992585	-0.0836887	FALSE	FALSE	FALSE
COMT	0.306319	0.0435767	FALSE	FALSE	FALSE
COPA	0.249653	0.0248632	FALSE	FALSE	FALSE
COPB1	0.2008	0.060987	FALSE	FALSE	FALSE
COPB2	0.217116	0.0216851	FALSE	FALSE	FALSE
COPE	0.223485	0.00253916	FALSE	FALSE	FALSE
COPG1	0.306958	0.0863304	FALSE	FALSE	FALSE
COPG1;COPG2	0.322419	-0.0435324	FALSE	FALSE	FALSE
COPG2	-0.101084	0.0718398	FALSE	FALSE	FALSE
COPS2	-0.0390064	-0.0166802	FALSE	FALSE	FALSE
COPS3	-0.0242803	-0.00362968	FALSE	FALSE	FALSE
COPS4	-0.0168638	0.0161223	FALSE	FALSE	FALSE
COPS5	-0.0274186	-0.0397086	FALSE	FALSE	FALSE
COPS6	-0.112095	0.00203753	FALSE	FALSE	FALSE
COPS7A	-0.0312476	-0.0117674	FALSE	FALSE	FALSE
COPS7B	-0.121948	0.0605845	FALSE	FALSE	FALSE
COPS8	-0.0617714	-0.0389676	FALSE	FALSE	FALSE
COPZ1	-0.02742	-0.0532198	FALSE	FALSE	FALSE
COQ3	-0.103838	0.114032	FALSE	FALSE	FALSE
COQ5	-0.00148239	-0.0812926	FALSE	FALSE	FALSE
COQ6	-0.210403	-0.215379	FALSE	FALSE	FALSE
COQ7	-0.100885	-0.0529671	FALSE	FALSE	FALSE
COQ8A	-0.0509812	-0.0387878	FALSE	FALSE	FALSE
COQ8B	-0.0938397	-0.255448	FALSE	FALSE	FALSE
COQ9	0.0623427	-0.0862565	FALSE	FALSE	FALSE
CORO1A	-0.0386598	0.03368	FALSE	FALSE	FALSE
CORO1A;CORO1C	-0.118433	0.00450039	FALSE	FALSE	FALSE
CORO1B	-0.0863813	0.0315671	FALSE	FALSE	FALSE
CORO1C	-0.0912739	-0.0645442	FALSE	FALSE	FALSE
CORO7	-0.124708	0.0458779	FALSE	FALSE	FALSE
COTL1	-0.143221	0.0181246	FALSE	FALSE	FALSE
COX14	0.577443	-0.0835805	FALSE	FALSE	FALSE
COX15	0.070811	-0.0178452	FALSE	FALSE	FALSE
COX16	-0.0244282	-0.134295	FALSE	FALSE	FALSE
COX17	0.204158	-0.302951	FALSE	FALSE	FALSE
COX19	0.140452	-0.0846481	FALSE	FALSE	FALSE
COX20	0.0864622	-0.154345	FALSE	FALSE	FALSE
COX4I1	0.155779	-0.0763669	FALSE	FALSE	FALSE
COX5A	-0.000947221	-0.407706	FALSE	FALSE	FALSE
COX5B	-0.00654097	-0.316205	FALSE	FALSE	FALSE
COX6B1	0.0220569	-0.385747	FALSE	FALSE	FALSE
COX6C	-0.0393149	-0.013495	FALSE	FALSE	FALSE
COX7A2	0.308106	-0.254337	FALSE	FALSE	FALSE
COX7A2L	-0.0991782	-0.0928888	FALSE	FALSE	FALSE
COX7B	0.203558	-0.313558	FALSE	FALSE	FALSE
COX7C	0.138261	-0.146443	FALSE	FALSE	FALSE
CPD	-0.214693	-0.146466	FALSE	FALSE	FALSE
CPNE1	-0.128445	0.0229554	FALSE	FALSE	FALSE
CPNE3	0.015586	0.034142	FALSE	FALSE	FALSE
CPOX	0.029668	-0.093729	FALSE	FALSE	FALSE
CPPED1	-0.0200448	0.190192	FALSE	FALSE	FALSE
CPSF1	-0.0282883	-0.0716567	FALSE	FALSE	FALSE
CPSF2	-0.010395	-0.0372596	FALSE	FALSE	FALSE
CPSF3	-0.0256564	-0.107092	FALSE	FALSE	FALSE
CPSF4	-0.0609479	-0.0546994	FALSE	FALSE	FALSE
CPSF6	-0.0795591	0.0407104	FALSE	FALSE	FALSE
CPSF7	-0.0471793	-0.0164828	FALSE	FALSE	FALSE
CPT1A	0.26706	-0.0555015	FALSE	FALSE	FALSE
CPT2	0.161952	-0.054698	FALSE	FALSE	FALSE
CRAT	-0.00750247	-0.277545	FALSE	FALSE	FALSE
CRCP	-0.202651	0.00805187	FALSE	FALSE	FALSE
CREB1	-0.162993	-0.276266	FALSE	FALSE	FALSE
CREBBP	-0.17174	-0.183562	FALSE	FALSE	FALSE
CREBBP;EP300	-0.0825464	-0.0613861	FALSE	FALSE	FALSE
CRELD1	0.351643	-0.248582	FALSE	FALSE	FALSE
CRELD2	0.0979598	-0.0392442	FALSE	FALSE	FALSE
CRIPT	-0.0797993	-0.115283	FALSE	FALSE	FALSE
CRK	-0.123464	0.0813446	FALSE	FALSE	FALSE
CRKL	-0.145398	0.0828915	FALSE	FALSE	FALSE
CRLF3	-0.123823	0.0569615	FALSE	FALSE	FALSE
CRNKL1	-0.0677041	-0.103207	FALSE	FALSE	FALSE
CRTAP	0.208969	-0.00406694	FALSE	FALSE	FALSE
CRYZ	0.0339505	-0.0928741	FALSE	FALSE	FALSE
CRYZL1	-0.181655	0.166476	FALSE	FALSE	FALSE
CS	0.0381912	-0.136336	FALSE	FALSE	FALSE
CSDE1	0.0453186	-0.0359941	FALSE	FALSE	FALSE
CSE1L	-0.12811	0.013658	FALSE	FALSE	FALSE
CSK	-0.109766	0.0598202	FALSE	FALSE	FALSE
CSNK1A1	-0.0274729	-0.031055	FALSE	FALSE	FALSE
CSNK1D	-0.0484521	0.0309758	FALSE	FALSE	FALSE
CSNK1G3	-0.131194	0.0707169	FALSE	FALSE	FALSE
CSNK2A1	-0.071112	-0.133792	FALSE	FALSE	FALSE
CSNK2A2	0.00650749	0.0120978	FALSE	FALSE	FALSE
CSNK2B	-0.0609647	0.0723815	FALSE	FALSE	FALSE
CSRP1	-0.0591601	0.0921001	FALSE	FALSE	FALSE
CST3	0.435494	-0.0153933	FALSE	FALSE	FALSE
CSTB	0.274925	-0.0242467	FALSE	FALSE	FALSE
CSTF1	-0.0397584	0.0174737	FALSE	FALSE	FALSE
CSTF2	-0.0442284	-0.045959	FALSE	FALSE	FALSE
CSTF2;CSTF2T	0.00952289	-0.037643	FALSE	FALSE	FALSE
CSTF2T	-0.0248884	-0.218472	FALSE	FALSE	FALSE
CSTF3	0.0147683	-0.0824471	FALSE	FALSE	FALSE
CTBP1	-0.106854	-0.0488944	FALSE	FALSE	FALSE
CTCF	-0.110801	-0.0539322	FALSE	FALSE	FALSE
CTDP1	-0.002819	0.0592761	FALSE	FALSE	FALSE
CTDSPL2	-0.247027	-0.271757	FALSE	FALSE	FALSE
CTNNA1	-0.00543535	-0.0765967	FALSE	FALSE	FALSE
CTNNBL1	-0.0157592	-0.0544019	FALSE	FALSE	FALSE
CTNND1	-0.126684	-0.121043	FALSE	FALSE	FALSE
CTPS1	-0.104586	0.157143	FALSE	FALSE	FALSE
CTPS1;CTPS2	0.0335375	0.301096	FALSE	FALSE	FALSE
CTR9	-0.048225	-0.100592	FALSE	FALSE	FALSE
CTSA	0.0824817	0.0640864	FALSE	FALSE	FALSE
CTSB	0.111489	0.0807519	FALSE	FALSE	FALSE
CTSC	-0.169577	0.32713	FALSE	FALSE	FALSE
CTSD	0.383325	0.0740113	FALSE	FALSE	FALSE
CTSL	0.910732	0.16394	FALSE	FALSE	FALSE
CTTN	-0.119064	0.0437365	FALSE	FALSE	FALSE
CTU1	-0.098009	-0.0429606	FALSE	FALSE	FALSE
CTU2	-0.0843316	-0.109125	FALSE	FALSE	FALSE
CUEDC2	0.235545	0.218688	FALSE	FALSE	FALSE
CUL1	-0.0196215	-0.00231409	FALSE	FALSE	FALSE
CUL2	-0.0715732	0.018095	FALSE	FALSE	FALSE
CUL3	-0.0701373	-0.0648513	FALSE	FALSE	FALSE
CUL4A	-0.0804882	0.00624084	FALSE	FALSE	FALSE
CUL4A;CUL4B	-0.0237203	0.041079	FALSE	FALSE	FALSE
CUL4B	0.0370691	-0.0222955	FALSE	FALSE	FALSE
CUL7	-0.0454007	0.296378	FALSE	FALSE	FALSE
CUSTOS	-0.0771081	0.0241838	FALSE	FALSE	FALSE
CUTC	-0.156393	-0.519397	FALSE	FALSE	FALSE
CUX1	-0.0261623	-0.0792856	FALSE	FALSE	FALSE
CWC15	-0.0959311	0.128867	FALSE	FALSE	FALSE
CWC22	0.0478163	-0.132203	FALSE	FALSE	FALSE
CWC25	0.186608	0.128022	FALSE	FALSE	FALSE
CWC27	-0.00752437	-0.0010767	FALSE	FALSE	FALSE
CWF19L1	-0.0672577	-0.0779123	FALSE	FALSE	FALSE
CXCL14	0.211265	0.160492	FALSE	FALSE	FALSE
CXXC1	-0.0269401	-0.0102129	FALSE	FALSE	FALSE
CYB561D2	0.502148	-0.0821662	FALSE	FALSE	FALSE
CYB5B	0.492928	-0.194938	FALSE	FALSE	FALSE
CYB5R1	0.282827	-0.0704374	FALSE	FALSE	FALSE
CYB5R3	0.225875	-0.125793	FALSE	FALSE	FALSE
CYBC1	0.0864067	-0.0115571	FALSE	FALSE	FALSE
CYC1	0.0360797	-0.0545106	FALSE	FALSE	FALSE
CYCS	0.139586	-0.273341	FALSE	FALSE	FALSE
CYFIP1	0.00417413	0.00669479	FALSE	FALSE	FALSE
CYFIP1;CYFIP2	-0.0791046	-0.0131326	FALSE	FALSE	FALSE
CYFIP2	-0.109209	-0.113257	FALSE	FALSE	FALSE
CYP20A1	0.110954	-0.149723	FALSE	FALSE	FALSE
CYRIB	-0.15845	0.0506773	FALSE	FALSE	FALSE
CYSTM1	0.435268	-0.230077	FALSE	FALSE	FALSE
CZIB	-0.189028	0.0701637	FALSE	FALSE	FALSE
DAD1	0.224586	-0.214103	FALSE	FALSE	FALSE
DAGLB	-0.102343	0.0510845	FALSE	FALSE	FALSE
DAP	0.12223	-0.0720234	FALSE	FALSE	FALSE
DAP3	-0.218547	-0.0772133	FALSE	FALSE	FALSE
DARS1	-0.0256274	0.0120454	FALSE	FALSE	FALSE
DARS2	-0.00566756	-0.0652542	FALSE	FALSE	FALSE
DAXX	0.0526366	-0.00720215	FALSE	FALSE	FALSE
DAZAP1	-0.0501005	-0.134509	FALSE	FALSE	FALSE
DBI	0.456803	-0.483499	FALSE	FALSE	FALSE
DBN1	-0.0793505	-0.0925894	FALSE	FALSE	FALSE
DBNL	-0.109484	0.0703945	FALSE	FALSE	FALSE
DBR1	-0.0510219	0.0814667	FALSE	FALSE	FALSE
DBT	0.207751	-0.0957556	FALSE	FALSE	FALSE
DCAF1	-0.0256871	-0.0086956	FALSE	FALSE	FALSE
DCAF11	-0.06193	0.0529556	FALSE	FALSE	FALSE
DCAF13	0.126844	0.00655794	FALSE	FALSE	FALSE
DCAF6	-0.11147	0.0306668	FALSE	FALSE	FALSE
DCAF7	-0.122846	-7.10487e-05	FALSE	FALSE	FALSE
DCAF8	0.00663359	0.00875092	FALSE	FALSE	FALSE
DCAKD	0.190538	-0.353312	FALSE	FALSE	FALSE
DCD	0.271003	-0.133431	FALSE	FALSE	FALSE
DCK	-0.0989268	0.039434	FALSE	FALSE	FALSE
DCP1A	-0.0651767	-0.0153389	FALSE	FALSE	FALSE
DCPS	-0.219551	-0.0465441	FALSE	FALSE	FALSE
DCTD	0.101377	0.09796	FALSE	FALSE	FALSE
DCTN1	-0.0428754	0.0545187	FALSE	FALSE	FALSE
DCTN2	-0.119999	0.0636168	FALSE	FALSE	FALSE
DCTN3	-0.0558181	0.0795059	FALSE	FALSE	FALSE
DCTN4	-0.0324898	0.0657783	FALSE	FALSE	FALSE
DCTN5	0.0087376	0.0935755	FALSE	FALSE	FALSE
DCTN6	-0.0511115	-0.00850296	FALSE	FALSE	FALSE
DCTPP1	-0.128294	-0.205508	FALSE	FALSE	FALSE
DCUN1D1	-0.0228346	0.0402694	FALSE	FALSE	FALSE
DCUN1D3	0.550376	0.119398	FALSE	FALSE	FALSE
DCUN1D5	0.0781926	-0.0923905	FALSE	FALSE	FALSE
DCXR	-0.132607	0.0579352	FALSE	FALSE	FALSE
DDA1	-0.0624759	-0.0464306	FALSE	FALSE	FALSE
DDAH2	-0.0528431	0.0434389	FALSE	FALSE	FALSE
DDB1	-0.0507695	-0.00532532	FALSE	FALSE	FALSE
DDI2	-0.0452714	0.113283	FALSE	FALSE	FALSE
DDOST	0.0878121	-0.128201	FALSE	FALSE	FALSE
DDRGK1	0.121112	-0.109876	FALSE	FALSE	FALSE
DDX1	0.0928329	0.0291986	FALSE	FALSE	FALSE
DDX10	0.182544	0.0372472	FALSE	FALSE	FALSE
DDX17	-0.0929923	0.11459	FALSE	FALSE	FALSE
DDX17;DDX5	-0.00802623	-0.0545659	FALSE	FALSE	FALSE
DDX18	0.149499	-0.0569839	FALSE	FALSE	FALSE
DDX19A	-0.0146229	0.0286112	FALSE	FALSE	FALSE
DDX20	-0.0210203	-0.0525703	FALSE	FALSE	FALSE
DDX21	0.132438	0.0146351	FALSE	FALSE	FALSE
DDX21;DDX50	0.112463	0.0441942	FALSE	FALSE	FALSE
DDX23	-0.0457571	-0.156323	FALSE	FALSE	FALSE
DDX24	0.297111	0.0841327	FALSE	FALSE	FALSE
DDX27	0.150734	-0.0455809	FALSE	FALSE	FALSE
DDX28	-0.0945733	0.00563908	FALSE	FALSE	FALSE
DDX31	0.19579	-0.0174155	FALSE	FALSE	FALSE
DDX39A	-0.128528	-0.0303907	FALSE	FALSE	FALSE
DDX39A;DDX39B	-0.0587005	-0.104889	FALSE	FALSE	FALSE
DDX39B	-0.0451426	0.00400972	FALSE	FALSE	FALSE
DDX3X	-0.0752588	-0.00451422	FALSE	FALSE	FALSE
DDX41	0.101388	-0.0555968	FALSE	FALSE	FALSE
DDX42	-0.0292725	0.0282536	FALSE	FALSE	FALSE
DDX46	0.278166	-0.154764	FALSE	FALSE	FALSE
DDX47	0.0866574	-0.0058856	FALSE	FALSE	FALSE
DDX49	0.107486	-0.139522	FALSE	FALSE	FALSE
DDX5	0.0301023	-0.0175257	FALSE	FALSE	FALSE
DDX50	0.13597	-0.11499	FALSE	FALSE	FALSE
DDX51	-0.0530304	-0.0799327	FALSE	FALSE	FALSE
DDX52	0.0616952	-0.0517793	FALSE	FALSE	FALSE
DDX54	0.117097	-0.0160346	FALSE	FALSE	FALSE
DDX55	0.0975578	0.0560651	FALSE	FALSE	FALSE
DDX56	0.206951	-0.017086	FALSE	FALSE	FALSE
DDX59	-0.0234443	0.0217743	FALSE	FALSE	FALSE
DDX6	-0.0490483	-0.0978508	FALSE	FALSE	FALSE
DECR1	0.0833491	-0.104116	FALSE	FALSE	FALSE
DECR2	0.33935	-0.0546799	FALSE	FALSE	FALSE
DEK	-0.0879483	-0.103927	FALSE	FALSE	FALSE
DENND4C	-0.00149385	-0.0512486	FALSE	FALSE	FALSE
DENND6A	-0.382391	-0.206469	FALSE	FALSE	FALSE
DENR	0.0377727	-0.0221806	FALSE	FALSE	FALSE
DERA	-0.0733099	0.057034	FALSE	FALSE	FALSE
DERL1	0.218876	-0.107321	FALSE	FALSE	FALSE
DERL2	-0.0359322	-0.026793	FALSE	FALSE	FALSE
DERPC	-0.0194267	-0.00337362	FALSE	FALSE	FALSE
DFFA	-0.14474	0.180655	FALSE	FALSE	FALSE
DGAT1	0.345203	-0.235809	FALSE	FALSE	FALSE
DHFR	-0.24885	-0.0998025	FALSE	FALSE	FALSE
DHODH	-0.0956629	-0.140222	FALSE	FALSE	FALSE
DHPS	0.0208531	0.112064	FALSE	FALSE	FALSE
DHRS1	0.476502	0.194286	FALSE	FALSE	FALSE
DHRS4	0.322514	-0.00318956	FALSE	FALSE	FALSE
DHRS7	0.255882	-0.063612	FALSE	FALSE	FALSE
DHRS7B	0.0569626	0.0809584	FALSE	FALSE	FALSE
DHTKD1	-0.105013	-0.116004	FALSE	FALSE	FALSE
DHX15	0.0562469	-0.00493002	FALSE	FALSE	FALSE
DHX15;DHX16;DHX8	-0.0291995	0.0734658	FALSE	FALSE	FALSE
DHX16	-0.0625709	-0.0588522	FALSE	FALSE	FALSE
DHX29	-0.0252029	0.00555754	FALSE	FALSE	FALSE
DHX30	0.0469071	-0.000713825	FALSE	FALSE	FALSE
DHX32	0.197671	0.0640435	FALSE	FALSE	FALSE
DHX33	0.180544	-0.0852561	FALSE	FALSE	FALSE
DHX35	-0.112531	0.0771904	FALSE	FALSE	FALSE
DHX36	-0.0535072	-0.0635118	FALSE	FALSE	FALSE
DHX36;DHX57	-0.00151233	0.0371575	FALSE	FALSE	FALSE
DHX37	0.211423	-0.0336995	FALSE	FALSE	FALSE
DHX38	0.0164235	0.0152993	FALSE	FALSE	FALSE
DHX40	-0.0680375	0.0357952	FALSE	FALSE	FALSE
DHX57	0.0549843	-0.0270123	FALSE	FALSE	FALSE
DHX8	-0.0365797	0.00198221	FALSE	FALSE	FALSE
DHX9	0.035073	-0.0446324	FALSE	FALSE	FALSE
DIABLO	0.0576725	-0.26203	FALSE	FALSE	FALSE
DIAPH1	-0.00300716	-0.00279284	FALSE	FALSE	FALSE
DICER1	-0.0295432	-0.0163307	FALSE	FALSE	FALSE
DIDO1	-0.0863172	-0.0349302	FALSE	FALSE	FALSE
DIMT1	0.0494332	0.0799236	FALSE	FALSE	FALSE
DIP2B	0.0887585	0.0568724	FALSE	FALSE	FALSE
DIS3	0.0941601	0.0272555	FALSE	FALSE	FALSE
DIS3L2	-0.132833	-0.135442	FALSE	FALSE	FALSE
DKC1	0.128857	-0.00841808	FALSE	FALSE	FALSE
DLAT	0.123333	-0.132253	FALSE	FALSE	FALSE
DLD	-0.00709627	-0.0324283	FALSE	FALSE	FALSE
DLG1	-0.250835	-0.0530095	FALSE	FALSE	FALSE
DLGAP4	0.0306975	0.0162978	FALSE	FALSE	FALSE
DLGAP5	-0.0945284	0.106925	FALSE	FALSE	FALSE
DLST	0.169029	-0.0298872	FALSE	FALSE	FALSE
DMAC2	-0.0597687	-0.121367	FALSE	FALSE	FALSE
DMAP1	0.0357356	-0.0503421	FALSE	FALSE	FALSE
DMXL1	0.102042	0.0949855	FALSE	FALSE	FALSE
DNAAF5	-0.113556	-0.08109	FALSE	FALSE	FALSE
DNAJA1	0.0289543	0.179376	FALSE	FALSE	FALSE
DNAJA2	0.063617	-0.00853395	FALSE	FALSE	FALSE
DNAJA3	0.0523944	0.0911584	FALSE	FALSE	FALSE
DNAJB1	0.0347596	0.0226493	FALSE	FALSE	FALSE
DNAJB1;DNAJB4	0.187646	0.104392	FALSE	FALSE	FALSE
DNAJB11	0.243259	-0.070344	FALSE	FALSE	FALSE
DNAJB12	0.0890051	-0.0684242	FALSE	FALSE	FALSE
DNAJB14	0.160527	-0.317858	FALSE	FALSE	FALSE
DNAJB4	0.144587	3.93717	FALSE	FALSE	FALSE
DNAJB6	-0.0417608	0.0856328	FALSE	FALSE	FALSE
DNAJC1	-0.100778	-0.0233083	FALSE	FALSE	FALSE
DNAJC10	0.162974	-0.00646591	FALSE	FALSE	FALSE
DNAJC11	-0.17999	-0.0527544	FALSE	FALSE	FALSE
DNAJC13	-0.0324442	-0.0651822	FALSE	FALSE	FALSE
DNAJC16	0.158598	0.192606	FALSE	FALSE	FALSE
DNAJC17	-0.109664	0.0832477	FALSE	FALSE	FALSE
DNAJC19	0.251279	-0.205075	FALSE	FALSE	FALSE
DNAJC2	-0.0310606	0.0536199	FALSE	FALSE	FALSE
DNAJC21	-0.128562	0.0432291	FALSE	FALSE	FALSE
DNAJC3	-0.13157	-0.0425825	FALSE	FALSE	FALSE
DNAJC5	0.187529	0.0510092	FALSE	FALSE	FALSE
DNAJC7	-0.0368518	-0.0295029	FALSE	FALSE	FALSE
DNAJC8	-0.154182	0.00254774	FALSE	FALSE	FALSE
DNAJC9	-0.214036	-0.00327539	FALSE	FALSE	FALSE
DNASE2	0.178638	-0.0915427	FALSE	FALSE	FALSE
DNM1L	-0.0204796	0.0714097	FALSE	FALSE	FALSE
DNM2	-0.0400419	0.0517035	FALSE	FALSE	FALSE
DNM2;DNM3	-0.0868503	0.026669	FALSE	FALSE	FALSE
DNMBP	0.00978075	0.203846	FALSE	FALSE	FALSE
DNMT1	-0.277713	0.0236416	FALSE	FALSE	FALSE
DNPEP	-0.0229809	0.0325937	FALSE	FALSE	FALSE
DNPH1	-0.0531002	0.0362978	FALSE	FALSE	FALSE
DNTTIP1	-0.0597147	0.320566	FALSE	FALSE	FALSE
DNTTIP2	0.0766965	-0.0317197	FALSE	FALSE	FALSE
DOCK7	0.0393679	-0.00338507	FALSE	FALSE	FALSE
DOHH	-0.0522418	-0.201241	FALSE	FALSE	FALSE
DOLPP1	0.740321	-0.0598097	FALSE	FALSE	FALSE
DPAGT1	0.334288	-0.0711403	FALSE	FALSE	FALSE
DPCD	-0.05988	0.0691748	FALSE	FALSE	FALSE
DPF2	-0.113863	-0.0174417	FALSE	FALSE	FALSE
DPH1	-0.111515	0.0297441	FALSE	FALSE	FALSE
DPH2	0.0560013	0.148811	FALSE	FALSE	FALSE
DPH5	0.0175036	-0.0113668	FALSE	FALSE	FALSE
DPM1	0.122258	-0.0384555	FALSE	FALSE	FALSE
DPM3	0.230607	-0.13938	FALSE	FALSE	FALSE
DPP3	0.0169178	0.0678215	FALSE	FALSE	FALSE
DPP9	0.0472135	0.085896	FALSE	FALSE	FALSE
DPY19L1	-0.44272	-0.508436	FALSE	FALSE	FALSE
DPYSL2	0.341419	-0.150521	FALSE	FALSE	FALSE
DR1	-0.0407995	-0.202307	FALSE	FALSE	FALSE
DRAP1	-0.142675	0.0430818	FALSE	FALSE	FALSE
DRG1	-0.0729437	0.00657749	FALSE	FALSE	FALSE
DRG2	0.0270444	-0.0112596	FALSE	FALSE	FALSE
DSCC1	-0.218904	0.139969	FALSE	FALSE	FALSE
DSG1	0.331143	-0.00133801	FALSE	FALSE	FALSE
DSN1	-0.112413	-0.317512	FALSE	FALSE	FALSE
DST	-0.147985	-0.136092	FALSE	FALSE	FALSE
DST;MACF1	-0.0786225	-0.16453	FALSE	FALSE	FALSE
DSTN	-0.0299484	0.0476799	FALSE	FALSE	FALSE
DTD1	-0.00708154	-0.0990276	FALSE	FALSE	FALSE
DTNBP1	-0.0328831	-0.0557303	FALSE	FALSE	FALSE
DTYMK	-0.207039	-0.135355	FALSE	FALSE	FALSE
DUS2	0.0503725	0.00835752	FALSE	FALSE	FALSE
DUS3L	-0.107828	0.185417	FALSE	FALSE	FALSE
DUSP12	-0.214278	-0.237595	FALSE	FALSE	FALSE
DUSP3	-0.0708329	0.178086	FALSE	FALSE	FALSE
DUT	-0.304021	-0.0871615	FALSE	FALSE	FALSE
DVL2	0.082312	0.122787	FALSE	FALSE	FALSE
DYNC1H1	0.0950094	0.0283227	FALSE	FALSE	FALSE
DYNC1I2	0.0830236	0.0299816	FALSE	FALSE	FALSE
DYNC1LI1	0.0360965	-0.0459647	FALSE	FALSE	FALSE
DYNC1LI1;DYNC1LI2	0.0828246	0.184342	FALSE	FALSE	FALSE
DYNC1LI2	0.109111	0.0281644	FALSE	FALSE	FALSE
DYNLL1	-0.0431708	-0.178262	FALSE	FALSE	FALSE
DYNLRB1	0.0557491	-0.129427	FALSE	FALSE	FALSE
DYNLT1	0.232194	-0.319106	FALSE	FALSE	FALSE
DYNLT3	0.274276	0.195524	FALSE	FALSE	FALSE
DYRK1A	-0.129414	-0.142148	FALSE	FALSE	FALSE
E2F4	-0.0437917	0.565451	FALSE	FALSE	FALSE
EAPP	0.21436	-0.0374975	FALSE	FALSE	FALSE
EARS2	-0.00237	-0.0636058	FALSE	FALSE	FALSE
EBNA1BP2	0.126745	-0.0243726	FALSE	FALSE	FALSE
ECD	0.187885	-0.119981	FALSE	FALSE	FALSE
ECE1	-0.434318	-0.165802	FALSE	FALSE	FALSE
ECHS1	0.097004	-0.086216	FALSE	FALSE	FALSE
ECI1	-0.0586132	-0.0788012	FALSE	FALSE	FALSE
ECI2	0.138758	-0.14435	FALSE	FALSE	FALSE
ECPAS	0.0118316	0.169612	FALSE	FALSE	FALSE
ECSIT	-0.073447	0.0208817	FALSE	FALSE	FALSE
ECT2	-0.0696539	-0.0236268	FALSE	FALSE	FALSE
EDC3	0.0179065	0.0510268	FALSE	FALSE	FALSE
EDC4	-0.127018	-0.012517	FALSE	FALSE	FALSE
EDEM3	-0.0591058	-0.0650482	FALSE	FALSE	FALSE
EDF1	-0.117678	-0.0644011	FALSE	FALSE	FALSE
EEA1	-0.0910766	-0.0112505	FALSE	FALSE	FALSE
EEF1A1;EEF1A1P5	0.192758	-0.088861	FALSE	FALSE	FALSE
EEF1A2	0.0883461	0.0634918	FALSE	FALSE	FALSE
EEF1B2	-0.0282787	-0.0127311	FALSE	FALSE	FALSE
EEF1B2;EEF1D	0.0670488	-0.0774155	FALSE	FALSE	FALSE
EEF1D	-0.102463	0.0534821	FALSE	FALSE	FALSE
EEF1E1	-0.0173771	0.0151825	FALSE	FALSE	FALSE
EEF1G	-0.0242144	0.0328016	FALSE	FALSE	FALSE
EEF2	0.0322659	0.0492845	FALSE	FALSE	FALSE
EEF2;EFTUD2	0.000217682	-0.0242882	FALSE	FALSE	FALSE
EEFSEC	-0.0713853	-0.0396795	FALSE	FALSE	FALSE
EFHD2	-0.115351	0.00814486	FALSE	FALSE	FALSE
EFL1	0.11029	0.0328164	FALSE	FALSE	FALSE
EFTUD2	-0.0411282	-0.0873899	FALSE	FALSE	FALSE
EGLN1	-0.0474943	-0.0113373	FALSE	FALSE	FALSE
EHBP1	-0.00186157	0.00682735	FALSE	FALSE	FALSE
EHBP1L1	-0.324255	-0.0243669	FALSE	FALSE	FALSE
EHD1	0.173338	0.0527453	FALSE	FALSE	FALSE
EHD4	0.149626	0.168108	FALSE	FALSE	FALSE
EHMT1	-0.14651	-0.138155	FALSE	FALSE	FALSE
EHMT2	-0.116687	-0.0929918	FALSE	FALSE	FALSE
EI24	-0.378891	-0.18096	FALSE	FALSE	FALSE
EIF1;EIF1B	0.156835	-0.141449	FALSE	FALSE	FALSE
EIF1AD	-0.00311283	0.117945	FALSE	FALSE	FALSE
EIF1AX	0.0609205	0.0923047	FALSE	FALSE	FALSE
EIF2A	0.0733733	-0.0338988	FALSE	FALSE	FALSE
EIF2AK2	-0.0227986	0.715898	FALSE	FALSE	FALSE
EIF2AK4	-0.0893945	-0.202012	FALSE	FALSE	FALSE
EIF2B1	-0.0848541	-0.00871038	FALSE	FALSE	FALSE
EIF2B2	-0.0630912	0.109213	FALSE	FALSE	FALSE
EIF2B3	-0.00517774	0.110421	FALSE	FALSE	FALSE
EIF2B4	-0.0489036	0.0145507	FALSE	FALSE	FALSE
EIF2B5	-0.0641742	0.0845895	FALSE	FALSE	FALSE
EIF2D	-0.0646664	0.108349	FALSE	FALSE	FALSE
EIF2S1	0.0153878	0.0465908	FALSE	FALSE	FALSE
EIF2S2	0.00746312	0.0547552	FALSE	FALSE	FALSE
EIF2S3	0.0030883	0.0173426	FALSE	FALSE	FALSE
EIF3A	-0.0572318	-0.0178585	FALSE	FALSE	FALSE
EIF3B	-0.0144495	0.0571733	FALSE	FALSE	FALSE
EIF3C	-0.013663	0.057796	FALSE	FALSE	FALSE
EIF3D	0.0147365	0.0182185	FALSE	FALSE	FALSE
EIF3E	0.0139664	0.0688305	FALSE	FALSE	FALSE
EIF3F	0.0453601	-0.0426021	FALSE	FALSE	FALSE
EIF3G	-0.015081	0.0157194	FALSE	FALSE	FALSE
EIF3H	-0.00573432	0.0399909	FALSE	FALSE	FALSE
EIF3I	-0.00777298	0.0413818	FALSE	FALSE	FALSE
EIF3J	0.0164936	0.0723038	FALSE	FALSE	FALSE
EIF3K	0.0393103	0.0539227	FALSE	FALSE	FALSE
EIF3L	0.0103602	0.00485229	FALSE	FALSE	FALSE
EIF3M	0.0104649	0.00328684	FALSE	FALSE	FALSE
EIF4A1	-0.034793	0.0276561	FALSE	FALSE	FALSE
EIF4A1;EIF4A2	0.0509237	0.0223188	FALSE	FALSE	FALSE
EIF4A1;EIF4A2;EIF4A3	0.0766455	-0.0442495	FALSE	FALSE	FALSE
EIF4A2	0.0667113	0.263263	FALSE	FALSE	FALSE
EIF4A3	0.00724823	-0.0335321	FALSE	FALSE	FALSE
EIF4B	-0.0408652	0.0554748	FALSE	FALSE	FALSE
EIF4E	-0.0906698	0.052207	FALSE	FALSE	FALSE
EIF4E2	-0.0503823	-0.0141988	FALSE	FALSE	FALSE
EIF4G1	-0.00230698	0.0315166	FALSE	FALSE	FALSE
EIF4G1;EIF4G3	-0.00307328	0.0329919	FALSE	FALSE	FALSE
EIF4G2	0.00734412	0.0159202	FALSE	FALSE	FALSE
EIF4G3	-0.0079522	-0.019506	FALSE	FALSE	FALSE
EIF4H	-0.135484	-0.00899458	FALSE	FALSE	FALSE
EIF5	0.216317	0.0424509	FALSE	FALSE	FALSE
EIF5A	-0.11665	0.0215998	FALSE	FALSE	FALSE
EIF5B	-0.0155894	-0.00683546	FALSE	FALSE	FALSE
EIF6	0.0970897	0.0707154	FALSE	FALSE	FALSE
EIPR1	-0.043794	-0.0273743	FALSE	FALSE	FALSE
ELAC2	-0.0258027	0.0302153	FALSE	FALSE	FALSE
ELAVL1	-0.0604399	-0.16109	FALSE	FALSE	FALSE
ELF1	-0.0194018	0.0249562	FALSE	FALSE	FALSE
ELL	-0.0266706	0.000812531	FALSE	FALSE	FALSE
ELMO2	-0.0415694	0.0379705	FALSE	FALSE	FALSE
ELMOD2	0.119331	-0.126642	FALSE	FALSE	FALSE
ELOA	0.0260875	0.0286455	FALSE	FALSE	FALSE
ELOB	0.0384208	-0.0737667	FALSE	FALSE	FALSE
ELOC	0.0184166	-0.107534	FALSE	FALSE	FALSE
ELOF1	-0.0857082	1.87335	FALSE	FALSE	FALSE
ELOVL1	0.442712	0.0622072	FALSE	FALSE	FALSE
ELOVL5	0.446048	-0.0793777	FALSE	FALSE	FALSE
ELP1	-0.0423575	-0.0256371	FALSE	FALSE	FALSE
ELP2	-0.0282174	0.0224023	FALSE	FALSE	FALSE
ELP3	-0.201401	0.0402961	FALSE	FALSE	FALSE
ELP4	-0.111197	0.101352	FALSE	FALSE	FALSE
ELP6	-0.103596	-0.175889	FALSE	FALSE	FALSE
EMC1	0.220307	-0.0999675	FALSE	FALSE	FALSE
EMC10	0.303124	-0.052196	FALSE	FALSE	FALSE
EMC2	0.139794	-0.0203524	FALSE	FALSE	FALSE
EMC3	0.134528	-0.0823293	FALSE	FALSE	FALSE
EMC4	0.161205	-0.0153246	FALSE	FALSE	FALSE
EMC6	0.546762	-0.171468	FALSE	FALSE	FALSE
EMC7	0.211886	-0.126263	FALSE	FALSE	FALSE
EMC8	0.160912	0.0221844	FALSE	FALSE	FALSE
EMD	0.0777164	-0.0597806	FALSE	FALSE	FALSE
EMG1	0.0235525	-0.0295854	FALSE	FALSE	FALSE
EML2	-0.0854491	0.110222	FALSE	FALSE	FALSE
EML3	0.0130342	0.269051	FALSE	FALSE	FALSE
EML4	-0.0561667	0.0689168	FALSE	FALSE	FALSE
ENDOD1	0.0546351	-0.0620737	FALSE	FALSE	FALSE
ENDOG	-0.468921	-0.131585	FALSE	FALSE	FALSE
ENGASE	-0.00377328	-0.0324693	FALSE	FALSE	FALSE
ENO1	0.00501999	0.0243464	FALSE	FALSE	FALSE
ENO3	0.0238648	-0.0999241	FALSE	FALSE	FALSE
ENOPH1	0.0327236	0.224418	FALSE	FALSE	FALSE
ENSA	-0.0639629	-0.158522	FALSE	FALSE	FALSE
ENY2	-0.046415	-0.0913725	FALSE	FALSE	FALSE
EOGT	-0.176371	-0.261686	FALSE	FALSE	FALSE
EP300	-0.102698	-0.223533	FALSE	FALSE	FALSE
EP400	-0.0757853	-0.146579	FALSE	FALSE	FALSE
EPB41	-0.0284277	0.10723	FALSE	FALSE	FALSE
EPB41L2	-0.224821	-0.10194	FALSE	FALSE	FALSE
EPB41L5	-0.229476	0.0763574	FALSE	FALSE	FALSE
EPC1	-0.214501	-0.17931	FALSE	FALSE	FALSE
EPHB4	-0.257271	-0.344139	FALSE	FALSE	FALSE
EPHX1	-0.0559825	-0.0888739	FALSE	FALSE	FALSE
EPM2AIP1	-0.0388561	-0.126438	FALSE	FALSE	FALSE
EPN1	-0.073972	-0.00355482	FALSE	FALSE	FALSE
EPN2	0.0921894	-0.0583029	FALSE	FALSE	FALSE
EPPK1;PLEC	0.075815	-0.0156374	FALSE	FALSE	FALSE
EPRS1	0.040206	0.0834022	FALSE	FALSE	FALSE
EPS15	-0.0867534	-0.0215783	FALSE	FALSE	FALSE
EPS15L1	-0.0729048	0.0263791	FALSE	FALSE	FALSE
ERAL1	-0.0519719	-0.0974417	FALSE	FALSE	FALSE
ERAP1	-0.0384489	0.24432	FALSE	FALSE	FALSE
ERBIN	0.00791126	-0.0426474	FALSE	FALSE	FALSE
ERC1	0.0640909	0.153435	FALSE	FALSE	FALSE
ERCC2	-0.0231519	-0.333261	FALSE	FALSE	FALSE
ERCC3	-0.0129637	-0.0645194	FALSE	FALSE	FALSE
ERCC4	-0.0634874	0.152436	FALSE	FALSE	FALSE
ERCC5	0.0638081	0.0215797	FALSE	FALSE	FALSE
ERCC6	-0.165337	-0.111359	FALSE	FALSE	FALSE
ERCC6L	-0.139448	0.0751696	FALSE	FALSE	FALSE
ERF	0.00420417	0.0488796	FALSE	FALSE	FALSE
ERGIC1	0.334942	-0.128844	FALSE	FALSE	FALSE
ERGIC2	0.398639	0.00881338	FALSE	FALSE	FALSE
ERGIC3	0.231799	-0.0114961	FALSE	FALSE	FALSE
ERH	0.0101899	-0.431251	FALSE	FALSE	FALSE
ERI1	-0.122741	-0.0316758	FALSE	FALSE	FALSE
ERI3	0.037074	0.0877991	FALSE	FALSE	FALSE
ERICH1	-0.00287933	-0.425517	FALSE	FALSE	FALSE
ERLEC1	0.165406	0.0189748	FALSE	FALSE	FALSE
ERLIN1	-0.19855	0.0416293	FALSE	FALSE	FALSE
ERLIN1;ERLIN2	-0.11451	0.122458	FALSE	FALSE	FALSE
ERLIN2	0.0280336	-0.00134373	FALSE	FALSE	FALSE
ERMP1	-0.0575653	-0.0205426	FALSE	FALSE	FALSE
ERO1A	-0.0246483	-0.017333	FALSE	FALSE	FALSE
ERP29	-0.0542641	0.00524426	FALSE	FALSE	FALSE
ERP44	0.106702	-0.0391569	FALSE	FALSE	FALSE
ESD	-0.0312329	0.0346813	FALSE	FALSE	FALSE
ESF1	0.030533	-0.0409589	FALSE	FALSE	FALSE
ESS2	-0.0895005	0.0201225	FALSE	FALSE	FALSE
ESYT2	-0.445248	0.0360384	FALSE	FALSE	FALSE
ETF1	0.0165443	0.0470757	FALSE	FALSE	FALSE
ETFA	0.127539	-0.0619812	FALSE	FALSE	FALSE
ETFB	0.139794	-0.0276542	FALSE	FALSE	FALSE
ETFDH	0.209487	-0.0118237	FALSE	FALSE	FALSE
ETHE1	0.129779	0.0468574	FALSE	FALSE	FALSE
ETV3	-0.181307	-0.0416722	FALSE	FALSE	FALSE
EWSR1	-0.0855853	0.00141668	FALSE	FALSE	FALSE
EXD2	0.0736647	-0.0980487	FALSE	FALSE	FALSE
EXOC1	0.0263581	0.0443425	FALSE	FALSE	FALSE
EXOC2	0.0694273	-0.0342355	FALSE	FALSE	FALSE
EXOC3	-0.0740665	-0.0144658	FALSE	FALSE	FALSE
EXOC4	0.0277647	-0.0273237	FALSE	FALSE	FALSE
EXOC5	-0.0531991	0.0131087	FALSE	FALSE	FALSE
EXOC5;NUMA1	-0.0269626	-0.174683	FALSE	FALSE	FALSE
EXOC6	-0.128532	-0.18806	FALSE	FALSE	FALSE
EXOC7	-0.104428	0.0580559	FALSE	FALSE	FALSE
EXOC8	-0.0894515	0.0714722	FALSE	FALSE	FALSE
EXOSC1	-0.198592	-0.0587788	FALSE	FALSE	FALSE
EXOSC10	-0.144769	-0.0418339	FALSE	FALSE	FALSE
EXOSC2	-0.138562	-0.0436969	FALSE	FALSE	FALSE
EXOSC3	-0.205554	-0.0117955	FALSE	FALSE	FALSE
EXOSC4	-0.16396	-0.0715966	FALSE	FALSE	FALSE
EXOSC5	-0.22108	-0.262379	FALSE	FALSE	FALSE
EXOSC6	-0.166028	-0.00685263	FALSE	FALSE	FALSE
EXOSC7	-0.0469195	-0.205345	FALSE	FALSE	FALSE
EXOSC8	-0.0546817	-0.0340552	FALSE	FALSE	FALSE
EXOSC9	-0.11423	-0.0302706	FALSE	FALSE	FALSE
EYA3	0.057061	0.0185218	FALSE	FALSE	FALSE
EZR	-0.146767	0.242698	FALSE	FALSE	FALSE
EZR;RDX	-0.146839	0.0874305	FALSE	FALSE	FALSE
F11R	0.35919	-0.0495553	FALSE	FALSE	FALSE
FAAP100	-0.0351556	0.026154	FALSE	FALSE	FALSE
FADD	0.0703694	0.21146	FALSE	FALSE	FALSE
FADS1	-0.209125	-0.496036	FALSE	FALSE	FALSE
FAF1	-0.13904	0.0352073	FALSE	FALSE	FALSE
FAF2	0.0847378	-0.0548038	FALSE	FALSE	FALSE
FAH	-0.061263	0.0682631	FALSE	FALSE	FALSE
FAHD1	0.169962	-0.186817	FALSE	FALSE	FALSE
FAHD2A	0.115774	-0.0319114	FALSE	FALSE	FALSE
FAM102B	0.364851	0.32181	FALSE	FALSE	FALSE
FAM107B	-0.273096	-0.190446	FALSE	FALSE	FALSE
FAM114A1	0.744782	-0.0334597	FALSE	FALSE	FALSE
FAM114A2	-0.00283772	0.0433354	FALSE	FALSE	FALSE
FAM117B	-0.134947	-0.105012	FALSE	FALSE	FALSE
FAM120A	-0.0510797	-0.00433969	FALSE	FALSE	FALSE
FAM120B	-0.134231	0.125813	FALSE	FALSE	FALSE
FAM136A	-0.0209939	-0.088243	FALSE	FALSE	FALSE
FAM162A	-0.0279819	-0.0861788	FALSE	FALSE	FALSE
FAM20B	0.170622	0.0391855	FALSE	FALSE	FALSE
FAM210A	0.17631	-0.132517	FALSE	FALSE	FALSE
FAM234A	-0.118915	-0.0239158	FALSE	FALSE	FALSE
FAM32A	-0.106028	0.0420995	FALSE	FALSE	FALSE
FAM3C	0.570423	-0.0515718	FALSE	FALSE	FALSE
FAM50A	-0.00592321	0.0553217	FALSE	FALSE	FALSE
FAM76A	0.13503	-0.00821257	FALSE	FALSE	FALSE
FAM83D	-0.15343	0.20394	FALSE	FALSE	FALSE
FAM8A1	0.200831	-0.0567946	FALSE	FALSE	FALSE
FAM91A1	-0.0211735	0.0503788	FALSE	FALSE	FALSE
FAM98A	0.167898	0.159519	FALSE	FALSE	FALSE
FAM98A;FAM98B	0.059772	0.328802	FALSE	FALSE	FALSE
FAM98B	0.0170538	0.0385518	FALSE	FALSE	FALSE
FANCD2	-0.183899	-0.0923219	FALSE	FALSE	FALSE
FANCG	-0.3265	0.0531068	FALSE	FALSE	FALSE
FANCI	-0.147217	-0.0560861	FALSE	FALSE	FALSE
FAR1	1.01712	-0.0114646	FALSE	FALSE	FALSE
FARS2	-0.0518088	-0.213512	FALSE	FALSE	FALSE
FARSA	-0.13228	-0.0456562	FALSE	FALSE	FALSE
FARSB	-0.107386	-0.0580354	FALSE	FALSE	FALSE
FASTKD2	-0.0107805	-0.189648	FALSE	FALSE	FALSE
FASTKD5	-0.114826	-0.112401	FALSE	FALSE	FALSE
FAU	-0.374267	-0.191235	FALSE	FALSE	FALSE
FBL	0.0625631	0.00716066	FALSE	FALSE	FALSE
FBRS	0.000803313	-0.0498772	FALSE	FALSE	FALSE
FBXL18	0.101355	0.104044	FALSE	FALSE	FALSE
FBXO22	0.0682999	0.0870423	FALSE	FALSE	FALSE
FBXO28	-0.344339	0.120584	FALSE	FALSE	FALSE
FBXO30	0.0742189	-0.512441	FALSE	FALSE	FALSE
FBXO6	0.0688334	0.14564	FALSE	FALSE	FALSE
FBXO7	-0.138891	0.0909319	FALSE	FALSE	FALSE
FBXW11	0.0576644	-0.0286875	FALSE	FALSE	FALSE
FCF1	0.178311	-0.262283	FALSE	FALSE	FALSE
FCHO2	0.0584353	-0.00818396	FALSE	FALSE	FALSE
FDFT1	-0.711311	0.0433488	FALSE	FALSE	FALSE
FDX1	-0.0338533	-0.0458922	FALSE	FALSE	FALSE
FDXR	0.0589736	-0.0323863	FALSE	FALSE	FALSE
FECH	0.0306025	-0.0180626	FALSE	FALSE	FALSE
FEN1	-0.165482	-0.0779715	FALSE	FALSE	FALSE
FERMT2	-0.0960489	-0.0484076	FALSE	FALSE	FALSE
FH	-0.0158751	-0.166189	FALSE	FALSE	FALSE
FHIP2A	0.121103	-0.0552754	FALSE	FALSE	FALSE
FHOD1	0.0349177	0.086412	FALSE	FALSE	FALSE
FIBP	-0.0810805	-0.115932	FALSE	FALSE	FALSE
FIP1L1	-0.00212354	0.0114918	FALSE	FALSE	FALSE
FIS1	-0.278075	0.0856285	FALSE	FALSE	FALSE
FKBP15	-0.0304905	0.023366	FALSE	FALSE	FALSE
FKBP1A	-0.240686	-0.216627	FALSE	FALSE	FALSE
FKBP2	-0.0292872	-0.00170851	FALSE	FALSE	FALSE
FKBP3	-0.235699	0.0471134	FALSE	FALSE	FALSE
FKBP4	-0.061491	0.00405407	FALSE	FALSE	FALSE
FKBP5	-0.0167183	0.0501156	FALSE	FALSE	FALSE
FKBP8	-0.242588	-0.0864677	FALSE	FALSE	FALSE
FKBP9	0.165528	-0.144577	FALSE	FALSE	FALSE
FLCN	0.0493687	0.276302	FALSE	FALSE	FALSE
FLG2	0.651055	-0.0129232	FALSE	FALSE	FALSE
FLII	-0.0242021	-0.0178456	FALSE	FALSE	FALSE
FLNA	-0.0797868	0.0340462	FALSE	FALSE	FALSE
FLNA;FLNB;FLNC	0.108248	-0.0214639	FALSE	FALSE	FALSE
FLNA;FLNC	-0.0666529	0.153322	FALSE	FALSE	FALSE
FLNB	0.106835	-0.0606527	FALSE	FALSE	FALSE
FLNB;FLNC	0.115108	0.20494	FALSE	FALSE	FALSE
FLOT1	-0.0289437	-0.068327	FALSE	FALSE	FALSE
FLOT2	0.0535855	-0.0311232	FALSE	FALSE	FALSE
FLVCR1	0.290947	-0.196375	FALSE	FALSE	FALSE
FLYWCH2	-0.251196	-0.0609765	FALSE	FALSE	FALSE
FMR1	-0.0332506	0.0148926	FALSE	FALSE	FALSE
FMR1;FXR1;FXR2	0.0463281	-0.014863	FALSE	FALSE	FALSE
FMR1;FXR2	-0.0367833	0.175907	FALSE	FALSE	FALSE
FNBP4	-0.116197	-0.0243669	FALSE	FALSE	FALSE
FNDC3A	0.50855	-1.07493	FALSE	FALSE	FALSE
FNTA	-0.0702523	0.00904799	FALSE	FALSE	FALSE
FNTB	0.0540659	-0.503112	FALSE	FALSE	FALSE
FOXJ3	-0.0782884	0.0841022	FALSE	FALSE	FALSE
FOXK1	0.0569334	-0.0281701	FALSE	FALSE	FALSE
FOXK2	0.121893	-0.0761871	FALSE	FALSE	FALSE
FRA10AC1	-0.0063545	-0.307363	FALSE	FALSE	FALSE
FRG1	0.132836	0.188425	FALSE	FALSE	FALSE
FRK	-0.165369	-0.0689054	FALSE	FALSE	FALSE
FRYL	0.0479955	0.119462	FALSE	FALSE	FALSE
FSCN1	0.157714	0.109296	FALSE	FALSE	FALSE
FTH1	0.153498	0.0302367	FALSE	FALSE	FALSE
FTL	0.0745576	0.316768	FALSE	FALSE	FALSE
FTO	-0.105001	0.0290871	FALSE	FALSE	FALSE
FTSJ1	-0.09084	0.149422	FALSE	FALSE	FALSE
FTSJ3	0.164851	-0.0650277	FALSE	FALSE	FALSE
FUBP1	-0.081638	-0.0343928	FALSE	FALSE	FALSE
FUBP1;FUBP3	0.0728537	-0.0897527	FALSE	FALSE	FALSE
FUBP1;FUBP3;KHSRP	-0.0621915	0.0205569	FALSE	FALSE	FALSE
FUBP1;KHSRP	-0.0605138	0.105746	FALSE	FALSE	FALSE
FUBP3	-0.0644539	-0.0578518	FALSE	FALSE	FALSE
FUCA1	-0.0428289	-0.0571671	FALSE	FALSE	FALSE
FUNDC2	-0.510613	-0.079392	FALSE	FALSE	FALSE
FUS	-0.0905556	-0.00444126	FALSE	FALSE	FALSE
FUS;TAF15	-0.0857297	-0.0104876	FALSE	FALSE	FALSE
FUT8	0.602619	-0.0202751	FALSE	FALSE	FALSE
FXN	-0.00861403	-0.262936	FALSE	FALSE	FALSE
FXR1	0.298647	0.0301027	FALSE	FALSE	FALSE
FXR1;FXR2	0.702072	-0.108189	FALSE	FALSE	FALSE
FXR2	0.0224109	-0.0291309	FALSE	FALSE	FALSE
FYCO1	0.0776893	0.147502	FALSE	FALSE	FALSE
FYTTD1	0.0378954	0.0969443	FALSE	FALSE	FALSE
G3BP1	-0.114528	-0.0332446	FALSE	FALSE	FALSE
G3BP2	-0.0172987	0.0377235	FALSE	FALSE	FALSE
G6PD	0.209159	0.105397	FALSE	FALSE	FALSE
GABARAP	0.0972335	-0.122031	FALSE	FALSE	FALSE
GABARAPL2	0.454496	-0.0499282	FALSE	FALSE	FALSE
GABPA	-0.0579538	-0.0459161	FALSE	FALSE	FALSE
GABPB1	0.158993	-0.294619	FALSE	FALSE	FALSE
GADD45GIP1	-0.260887	-0.0139718	FALSE	FALSE	FALSE
GAK	0.0788094	0.0366592	FALSE	FALSE	FALSE
GALE	0.0931046	0.175074	FALSE	FALSE	FALSE
GALK1	0.0318182	0.134323	FALSE	FALSE	FALSE
GALK2	0.0337647	0.0352426	FALSE	FALSE	FALSE
GALNT1	0.171666	0.163417	FALSE	FALSE	FALSE
GALNT2	0.0285658	0.111191	FALSE	FALSE	FALSE
GALNT7	0.139963	-0.0715041	FALSE	FALSE	FALSE
GAN	0.149432	0.0758438	FALSE	FALSE	FALSE
GANAB	0.0383915	-0.108052	FALSE	FALSE	FALSE
GAPDH	-0.0572802	0.0681853	FALSE	FALSE	FALSE
GAPVD1	0.0335383	0.0561528	FALSE	FALSE	FALSE
GAR1	0.130782	0.0134587	FALSE	FALSE	FALSE
GARS1	0.290296	0.0408525	FALSE	FALSE	FALSE
GART	-0.0258095	0.0750151	FALSE	FALSE	FALSE
GATAD2A	-0.151591	-0.0565686	FALSE	FALSE	FALSE
GATAD2A;GATAD2B	-0.150937	-0.0471754	FALSE	FALSE	FALSE
GATAD2B	-0.0961054	0.00908566	FALSE	FALSE	FALSE
GATB	-0.0768133	-0.302643	FALSE	FALSE	FALSE
GATC	0.0471551	-0.480008	FALSE	FALSE	FALSE
GATD1	0.0487225	0.0919209	FALSE	FALSE	FALSE
GATD3;GATD3B	0.0534125	-0.0217695	FALSE	FALSE	FALSE
GBE1	0.146917	0.0206108	FALSE	FALSE	FALSE
GBF1	0.15239	-0.0449538	FALSE	FALSE	FALSE
GCAT	0.128229	-0.25053	FALSE	FALSE	FALSE
GCC1	-0.0861669	0.058743	FALSE	FALSE	FALSE
GCC2	-0.03815	-0.0483255	FALSE	FALSE	FALSE
GCDH	-0.0421206	-0.0798092	FALSE	FALSE	FALSE
GCFC2	-0.120674	-0.111789	FALSE	FALSE	FALSE
GCLC	0.018156	0.15756	FALSE	FALSE	FALSE
GCLM	0.29666	0.181507	FALSE	FALSE	FALSE
GCN1	-0.0624036	0.0683665	FALSE	FALSE	FALSE
GCSH	-0.0350178	0.00463581	FALSE	FALSE	FALSE
GDAP2	0.229799	0.0615768	FALSE	FALSE	FALSE
GDE1	0.183572	-0.00036335	FALSE	FALSE	FALSE
GDI1	-0.0762194	0.114277	FALSE	FALSE	FALSE
GDI1;GDI2	-0.0814126	0.11923	FALSE	FALSE	FALSE
GDI2	-0.0378729	0.0298414	FALSE	FALSE	FALSE
GEMIN2	-0.150666	-0.14325	FALSE	FALSE	FALSE
GEMIN4	-0.00599458	0.000244141	FALSE	FALSE	FALSE
GEMIN5	-0.0478255	-0.00798321	FALSE	FALSE	FALSE
GEMIN6	0.0958808	-0.018846	FALSE	FALSE	FALSE
GET1	0.19019	-0.0963631	FALSE	FALSE	FALSE
GET3	0.0851902	0.0332675	FALSE	FALSE	FALSE
GET4	0.0675042	0.122991	FALSE	FALSE	FALSE
GFER	-0.0699463	0.0377512	FALSE	FALSE	FALSE
GFM1	0.135999	-0.0478926	FALSE	FALSE	FALSE
GFM2	0.118784	0.301827	FALSE	FALSE	FALSE
GFPT1	0.409449	0.133395	FALSE	FALSE	FALSE
GFUS	0.145936	0.144781	FALSE	FALSE	FALSE
GGA1	-0.182553	0.0678415	FALSE	FALSE	FALSE
GGA2	-0.15063	0.0166216	FALSE	FALSE	FALSE
GGA3	0.0834429	0.0120554	FALSE	FALSE	FALSE
GGCT	-0.142948	0.101589	FALSE	FALSE	FALSE
GGH	-0.117895	-0.140594	FALSE	FALSE	FALSE
GGPS1	0.40853	0.20935	FALSE	FALSE	FALSE
GHITM	0.169535	-0.0417347	FALSE	FALSE	FALSE
GID8	0.0714902	-0.0236025	FALSE	FALSE	FALSE
GIGYF2	-0.118966	-0.091958	FALSE	FALSE	FALSE
GINS1	-0.322033	-0.0515466	FALSE	FALSE	FALSE
GINS2	-0.0793848	-1.58819	FALSE	FALSE	FALSE
GINS3	-0.206417	-0.00733852	FALSE	FALSE	FALSE
GINS4	-0.411041	-0.149466	FALSE	FALSE	FALSE
GIPC1	-0.0350172	0.0973892	FALSE	FALSE	FALSE
GIT1	0.0276866	0.0441556	FALSE	FALSE	FALSE
GIT2	-0.0306751	-0.0415063	FALSE	FALSE	FALSE
GLA	0.112746	-0.0642123	FALSE	FALSE	FALSE
GLB1	0.0426958	0.0592718	FALSE	FALSE	FALSE
GLCE	-0.252786	-0.0849686	FALSE	FALSE	FALSE
GLE1	0.181033	0.00363398	FALSE	FALSE	FALSE
GLG1	0.405821	-0.161763	FALSE	FALSE	FALSE
GLMN	-0.016138	0.282268	FALSE	FALSE	FALSE
GLO1	0.0330833	-0.0242782	FALSE	FALSE	FALSE
GLOD4	-0.159902	0.0588155	FALSE	FALSE	FALSE
GLRX3	0.0515531	0.0236459	FALSE	FALSE	FALSE
GLRX5	-0.11083	-0.31597	FALSE	FALSE	FALSE
GLS	0.145594	-0.0742469	FALSE	FALSE	FALSE
GLS2	0.279711	-0.0523129	FALSE	FALSE	FALSE
GLTP	-0.0321366	-0.0793943	FALSE	FALSE	FALSE
GLUD1	0.126863	-0.0182991	FALSE	FALSE	FALSE
GLYR1	0.046005	-0.120154	FALSE	FALSE	FALSE
GM2A	-0.000222129	-0.260103	FALSE	FALSE	FALSE
GMDS	-0.132005	0.147136	FALSE	FALSE	FALSE
GMEB1	-0.326826	-0.0162559	FALSE	FALSE	FALSE
GMEB1;GMEB2	-0.160621	-0.148246	FALSE	FALSE	FALSE
GMEB2	-0.227468	-0.0664678	FALSE	FALSE	FALSE
GMFB	-0.118667	0.146719	FALSE	FALSE	FALSE
GMIP	-0.0578401	0.0741014	FALSE	FALSE	FALSE
GMPPA	0.186479	0.047657	FALSE	FALSE	FALSE
GMPPB	0.167889	0.0762777	FALSE	FALSE	FALSE
GMPR2	-0.114028	0.0531678	FALSE	FALSE	FALSE
GMPS	-0.0573344	0.0623965	FALSE	FALSE	FALSE
GNA11	-0.06191	-0.0860543	FALSE	FALSE	FALSE
GNA11;GNA14;GNAQ	0.0829165	-0.00619984	FALSE	FALSE	FALSE
GNA11;GNAQ	-0.0394703	-0.101326	FALSE	FALSE	FALSE
GNA13	0.0508832	-0.0349655	FALSE	FALSE	FALSE
GNAI2	-0.0173881	-0.0926533	FALSE	FALSE	FALSE
GNAI3	-0.0246918	-0.0617127	FALSE	FALSE	FALSE
GNAQ	0.0228015	-0.115393	FALSE	FALSE	FALSE
GNAS	0.354315	-0.0251932	FALSE	FALSE	FALSE
GNB1	0.0294794	-0.127573	FALSE	FALSE	FALSE
GNB1;GNB2	0.0040879	-0.0638938	FALSE	FALSE	FALSE
GNB1L	-0.197956	0.247009	FALSE	FALSE	FALSE
GNB2	0.0208196	0.0609808	FALSE	FALSE	FALSE
GNG12	0.351638	-0.497931	FALSE	FALSE	FALSE
GNG5	0.433049	-0.068428	FALSE	FALSE	FALSE
GNL1	-0.0781105	0.121291	FALSE	FALSE	FALSE
GNL2	0.304727	-0.0234184	FALSE	FALSE	FALSE
GNL3	0.318495	-0.00820494	FALSE	FALSE	FALSE
GNL3L	0.161974	-0.00254917	FALSE	FALSE	FALSE
GNPAT	0.223227	-0.00226164	FALSE	FALSE	FALSE
GNPDA1	-0.0341057	0.113656	FALSE	FALSE	FALSE
GNPNAT1	0.0472329	0.0172777	FALSE	FALSE	FALSE
GNS	0.129903	0.021987	FALSE	FALSE	FALSE
GOLGA1	0.190436	0.0257287	FALSE	FALSE	FALSE
GOLGA2	0.290164	-0.0744934	FALSE	FALSE	FALSE
GOLGA3	0.203785	0.0308962	FALSE	FALSE	FALSE
GOLGA4	0.199658	-0.10767	FALSE	FALSE	FALSE
GOLGA5	0.375751	0.0143046	FALSE	FALSE	FALSE
GOLGA7	0.0359421	0.113377	FALSE	FALSE	FALSE
GOLGB1	0.32526	-0.0704856	FALSE	FALSE	FALSE
GOLIM4	-0.368097	-0.0871954	FALSE	FALSE	FALSE
GOLM2	0.251977	-0.425381	FALSE	FALSE	FALSE
GOLPH3	0.331401	-0.011261	FALSE	FALSE	FALSE
GOLPH3L	0.382687	0.127249	FALSE	FALSE	FALSE
GOLT1B	0.25154	0.153135	FALSE	FALSE	FALSE
GOPC	0.199682	-0.0263338	FALSE	FALSE	FALSE
GORASP2	0.320994	-0.0562758	FALSE	FALSE	FALSE
GOSR1	0.0600165	-0.160666	FALSE	FALSE	FALSE
GOSR2	0.517119	0.091053	FALSE	FALSE	FALSE
GOT1	0.123054	0.0561628	FALSE	FALSE	FALSE
GOT2	0.104526	-0.0828614	FALSE	FALSE	FALSE
GPAA1	0.0544115	-0.152242	FALSE	FALSE	FALSE
GPALPP1	-0.235654	0.0348406	FALSE	FALSE	FALSE
GPAT4	0.327631	0.0378284	FALSE	FALSE	FALSE
GPATCH1	-0.0972248	0.0170379	FALSE	FALSE	FALSE
GPATCH4	0.164939	-0.0823121	FALSE	FALSE	FALSE
GPATCH8	-0.0768929	-0.0690236	FALSE	FALSE	FALSE
GPD1L	0.0477309	0.052691	FALSE	FALSE	FALSE
GPD2	0.0188768	-0.105869	FALSE	FALSE	FALSE
GPHN	-0.114795	0.028491	FALSE	FALSE	FALSE
GPI	-0.137324	0.0589767	FALSE	FALSE	FALSE
GPKOW	-0.0809071	-0.0072937	FALSE	FALSE	FALSE
GPN1	-0.147157	0.056304	FALSE	FALSE	FALSE
GPN3	-0.393527	0.130017	FALSE	FALSE	FALSE
GPR107	0.457035	-0.148279	FALSE	FALSE	FALSE
GPR108	0.348212	0.101834	FALSE	FALSE	FALSE
GPR180	0.0590237	0.118919	FALSE	FALSE	FALSE
GPR89A;GPR89B	0.0769071	-0.100153	FALSE	FALSE	FALSE
GPRIN1	-0.181801	-0.00758219	FALSE	FALSE	FALSE
GPS1	-0.0240729	-0.0152025	FALSE	FALSE	FALSE
GPT2	0.113926	0.0525689	FALSE	FALSE	FALSE
GPX4	0.094685	0.0807509	FALSE	FALSE	FALSE
GRAMD4	0.459599	-0.00789595	FALSE	FALSE	FALSE
GRB2	-0.106693	0.0926876	FALSE	FALSE	FALSE
GRHPR	-0.188677	0.0714645	FALSE	FALSE	FALSE
GRIPAP1	-0.109692	0.0907793	FALSE	FALSE	FALSE
GRK2	-0.220651	-0.01513	FALSE	FALSE	FALSE
GRK6	-0.292947	0.197951	FALSE	FALSE	FALSE
GRN	0.26452	-0.0602088	FALSE	FALSE	FALSE
GRPEL1	0.204626	-0.0312352	FALSE	FALSE	FALSE
GRPEL2	0.14219	-0.350947	FALSE	FALSE	FALSE
GRSF1	0.12992	-0.0331631	FALSE	FALSE	FALSE
GRWD1	0.0380919	0.107324	FALSE	FALSE	FALSE
GSK3A	-0.2047	0.051456	FALSE	FALSE	FALSE
GSK3A;GSK3B	0.0797703	-0.0608211	FALSE	FALSE	FALSE
GSK3B	0.0307724	0.0615211	FALSE	FALSE	FALSE
GSN	0.271368	0.235169	FALSE	FALSE	FALSE
GSPT1	0.000405781	0.0108523	FALSE	FALSE	FALSE
GSPT1;GSPT2	0.0021398	0.0647998	FALSE	FALSE	FALSE
GSR	0.0389537	-0.0021472	FALSE	FALSE	FALSE
GSS	-0.131468	0.0903745	FALSE	FALSE	FALSE
GSTK1	0.101488	0.0535116	FALSE	FALSE	FALSE
GSTO1	0.127629	-0.00030899	FALSE	FALSE	FALSE
GSTP1	0.0235051	0.682374	FALSE	FALSE	FALSE
GSTZ1	0.146927	0.00126028	FALSE	FALSE	FALSE
GTF2A2	-0.014381	-0.252265	FALSE	FALSE	FALSE
GTF2B	0.0542686	0.0380626	FALSE	FALSE	FALSE
GTF2E1	0.091678	0.0304375	FALSE	FALSE	FALSE
GTF2E2	0.0454057	-0.010746	FALSE	FALSE	FALSE
GTF2F1	-0.0718486	0.124619	FALSE	FALSE	FALSE
GTF2F2	-0.0423316	-0.0622845	FALSE	FALSE	FALSE
GTF2H1	0.0235721	-0.278883	FALSE	FALSE	FALSE
GTF2H3	-0.0605433	-0.0811353	FALSE	FALSE	FALSE
GTF2H4	0.0208781	0.122437	FALSE	FALSE	FALSE
GTF2I	-0.145736	-0.165481	FALSE	FALSE	FALSE
GTF3C1	-0.0212857	-0.0359273	FALSE	FALSE	FALSE
GTF3C2	-0.0270956	-0.101615	FALSE	FALSE	FALSE
GTF3C3	0.00452671	0.00629854	FALSE	FALSE	FALSE
GTF3C4	-0.010345	-0.0643849	FALSE	FALSE	FALSE
GTF3C5	-0.120891	-0.0580459	FALSE	FALSE	FALSE
GTPBP1	0.00380665	0.207777	FALSE	FALSE	FALSE
GTPBP3	0.0163637	0.0116792	FALSE	FALSE	FALSE
GTPBP4	0.255725	0.00933504	FALSE	FALSE	FALSE
GTSE1	-0.0851584	-0.245255	FALSE	FALSE	FALSE
GUK1	-0.0085807	0.0168743	FALSE	FALSE	FALSE
GUSB	0.0149219	-0.106813	FALSE	FALSE	FALSE
GXYLT1	0.665753	0.339063	FALSE	FALSE	FALSE
GYG1	-0.133245	0.136233	FALSE	FALSE	FALSE
GYS1	0.105603	0.0493307	FALSE	FALSE	FALSE
H1-10	-0.115629	-0.0996261	FALSE	FALSE	FALSE
H1-2	0.0620114	-0.236397	FALSE	FALSE	FALSE
H1-2;H1-4;H1-5	0.582228	-0.489508	FALSE	FALSE	FALSE
H1-4	-0.0890089	0.206953	FALSE	FALSE	FALSE
H2AC21	0.291227	1.22447	FALSE	FALSE	FALSE
H2AC21;H2AX	-0.00307843	-0.198451	FALSE	FALSE	FALSE
H2AX	-0.0242727	-0.165346	FALSE	FALSE	FALSE
H2AZ1;H2AZ2	-0.0908618	-0.162071	FALSE	FALSE	FALSE
H2BC11	0.208531	-0.143852	FALSE	FALSE	FALSE
H2BC3	-0.0642245	-0.144874	FALSE	FALSE	FALSE
H2BC5	0.00320131	-0.148452	FALSE	FALSE	FALSE
H2BU1	0.0347796	-0.0695548	FALSE	FALSE	FALSE
H3-2	-0.132147	-0.160949	FALSE	FALSE	FALSE
H3-2;H3-3A	-0.0286731	-0.171247	FALSE	FALSE	FALSE
H3-3A	-0.158951	-0.152064	FALSE	FALSE	FALSE
H4C1	-0.0427219	-0.167564	FALSE	FALSE	FALSE
HACD3	0.0251427	-0.0526104	FALSE	FALSE	FALSE
HACL1	0.159853	-0.0603595	FALSE	FALSE	FALSE
HADH	-0.0441044	-0.0829949	FALSE	FALSE	FALSE
HADHA	0.16793	-0.0845561	FALSE	FALSE	FALSE
HADHB	0.143498	-0.0493374	FALSE	FALSE	FALSE
HAGH	-0.0203952	0.10097	FALSE	FALSE	FALSE
HARS1	-0.0470724	0.0127616	FALSE	FALSE	FALSE
HARS1;HARS2	-0.0210618	0.0472875	FALSE	FALSE	FALSE
HARS2	0.181503	-0.0431428	FALSE	FALSE	FALSE
HAT1	-0.171786	0.0634837	FALSE	FALSE	FALSE
HAUS3	-0.194742	-0.30461	FALSE	FALSE	FALSE
HAUS4	-0.238162	0.0272651	FALSE	FALSE	FALSE
HAUS5	-0.0986883	-0.0741115	FALSE	FALSE	FALSE
HAUS6	-0.0447397	0.0948052	FALSE	FALSE	FALSE
HAX1	0.0764048	-0.0911355	FALSE	FALSE	FALSE
HBS1L	0.0259752	-0.140198	FALSE	FALSE	FALSE
HCCS	0.0404648	-0.0539069	FALSE	FALSE	FALSE
HCFC1	-0.0734749	-0.095222	FALSE	FALSE	FALSE
HDAC1	-0.0600146	-0.0536146	FALSE	FALSE	FALSE
HDAC1;HDAC2	-0.0931322	0.0233974	FALSE	FALSE	FALSE
HDAC1;HDAC2;HDAC3	0.613438	-0.178864	FALSE	FALSE	FALSE
HDAC2	-0.0782085	-0.0598431	FALSE	FALSE	FALSE
HDAC3	-0.160029	0.0403509	FALSE	FALSE	FALSE
HDAC6	0.217827	0.0903082	FALSE	FALSE	FALSE
HDAC7	-0.35286	0.131707	FALSE	FALSE	FALSE
HDDC2	0.0121778	0.052321	FALSE	FALSE	FALSE
HDDC3	0.111768	0.0163779	FALSE	FALSE	FALSE
HDGF	-0.00744963	0.0288825	FALSE	FALSE	FALSE
HDGFL2	0.0572387	-0.0962086	FALSE	FALSE	FALSE
HDGFL3	-0.0701057	0.0193739	FALSE	FALSE	FALSE
HDHD2	-0.245593	-0.0143356	FALSE	FALSE	FALSE
HDHD3	0.00390448	0.0126305	FALSE	FALSE	FALSE
HDHD5	-0.0981233	-0.180623	FALSE	FALSE	FALSE
HDLBP	0.0389121	-0.035027	FALSE	FALSE	FALSE
HEATR1	0.159509	-0.0232415	FALSE	FALSE	FALSE
HEATR3	-0.0305328	-0.249876	FALSE	FALSE	FALSE
HEATR5B	0.0475163	0.00917864	FALSE	FALSE	FALSE
HEATR6	0.0159004	0.0750756	FALSE	FALSE	FALSE
HEBP1	-0.0354326	0.027029	FALSE	FALSE	FALSE
HEBP2	0.0334116	0.142397	FALSE	FALSE	FALSE
HECTD1	0.136861	0.216477	FALSE	FALSE	FALSE
HECTD3	0.0798002	-0.0352511	FALSE	FALSE	FALSE
HECTD4	-0.0358077	-0.0131578	FALSE	FALSE	FALSE
HELLS	-0.483083	-0.0686321	FALSE	FALSE	FALSE
HELZ	-0.0608809	-0.0345383	FALSE	FALSE	FALSE
HELZ2	0.0779879	0.781468	FALSE	FALSE	FALSE
HERC1	0.0532894	-0.0793352	FALSE	FALSE	FALSE
HERC2	0.0289694	0.0965285	FALSE	FALSE	FALSE
HERC4	0.0822532	-0.0109396	FALSE	FALSE	FALSE
HERPUD1	0.880488	0.406368	FALSE	FALSE	FALSE
HEXA	-0.0241935	-0.0692596	FALSE	FALSE	FALSE
HEXB	-0.0295712	0.00323486	FALSE	FALSE	FALSE
HEXIM1	-0.165869	0.00867891	FALSE	FALSE	FALSE
HEXIM1;HEXIM2	-0.241837	0.1841	FALSE	FALSE	FALSE
HEXIM2	0.514201	0.195151	FALSE	FALSE	FALSE
HGH1	-0.140513	-0.236056	FALSE	FALSE	FALSE
HGS	0.0372935	0.0453053	FALSE	FALSE	FALSE
HIBADH	0.0383417	-0.0537028	FALSE	FALSE	FALSE
HIBCH	0.0107988	-0.0887823	FALSE	FALSE	FALSE
HIF1AN	-0.117645	0.0532627	FALSE	FALSE	FALSE
HIKESHI	0.0969912	0.0143628	FALSE	FALSE	FALSE
HINT1	-0.00872089	0.172321	FALSE	FALSE	FALSE
HINT2	0.073555	-0.260193	FALSE	FALSE	FALSE
HIP1	-0.00916983	-0.0992832	FALSE	FALSE	FALSE
HIP1;HIP1R	0.0266811	-0.0263376	FALSE	FALSE	FALSE
HIP1R	0.0280408	0.039917	FALSE	FALSE	FALSE
HIRA	0.00986419	-0.0636678	FALSE	FALSE	FALSE
HIRIP3	-0.37019	0.187366	FALSE	FALSE	FALSE
HJURP	0.129343	0.0109015	FALSE	FALSE	FALSE
HK1	0.0793182	-0.0443258	FALSE	FALSE	FALSE
HK1;HK2	0.0918639	-0.130598	FALSE	FALSE	FALSE
HK2	0.248078	0.125892	FALSE	FALSE	FALSE
HLA-A	0.0822544	0.321931	FALSE	FALSE	FALSE
HLA-E	-0.104785	0.278429	FALSE	FALSE	FALSE
HLCS	-0.0548231	0.455149	FALSE	FALSE	FALSE
HLTF	-0.196236	-0.129339	FALSE	FALSE	FALSE
HM13	0.2007	-0.0436006	FALSE	FALSE	FALSE
HMBS	-0.248273	0.0881038	FALSE	FALSE	FALSE
HMCES	-0.211615	0.103051	FALSE	FALSE	FALSE
HMG20A	0.0169881	-0.256387	FALSE	FALSE	FALSE
HMG20B	-0.0638371	0.0372424	FALSE	FALSE	FALSE
HMGA1	0.0580779	0.0695739	FALSE	FALSE	FALSE
HMGB1	-0.0326667	-0.120855	FALSE	FALSE	FALSE
HMGB1;SP100	0.0203844	-0.135778	FALSE	FALSE	FALSE
HMGB2	-0.210095	-0.0464435	FALSE	FALSE	FALSE
HMGB3	-0.131555	-0.0630584	FALSE	FALSE	FALSE
HMGCL	0.174877	0.052372	FALSE	FALSE	FALSE
HMGN1	0.0216184	-0.0760312	FALSE	FALSE	FALSE
HMGN2	-0.473787	0.133257	FALSE	FALSE	FALSE
HMGN2;HMGN3	0.660999	0.240482	FALSE	FALSE	FALSE
HMGN3	0.102572	-0.124595	FALSE	FALSE	FALSE
HMGN4	0.150641	0.00570488	FALSE	FALSE	FALSE
HMGN5	0.0874115	-0.50792	FALSE	FALSE	FALSE
HMMR	0.0258797	0.037456	FALSE	FALSE	FALSE
HMOX2	0.149973	-0.0126853	FALSE	FALSE	FALSE
HNRNPA0	0.0304521	-0.0581474	FALSE	FALSE	FALSE
HNRNPA1	0.0780669	-0.151913	FALSE	FALSE	FALSE
HNRNPA1;HNRNPA2B1	0.207157	-0.169364	FALSE	FALSE	FALSE
HNRNPA1;HNRNPA3	0.0960149	-0.133204	FALSE	FALSE	FALSE
HNRNPA2B1	-0.0162995	-0.143768	FALSE	FALSE	FALSE
HNRNPA3	-0.0839601	-0.0292687	FALSE	FALSE	FALSE
HNRNPAB	-0.0362716	-0.0555978	FALSE	FALSE	FALSE
HNRNPAB;HNRNPD	0.144114	0.751122	FALSE	FALSE	FALSE
HNRNPC	0.0543778	-0.107277	FALSE	FALSE	FALSE
HNRNPC;RALYL	-0.0239144	0.147172	FALSE	FALSE	FALSE
HNRNPD	-0.0698568	-0.0454183	FALSE	FALSE	FALSE
HNRNPDL	-0.061079	-0.0661292	FALSE	FALSE	FALSE
HNRNPF	-0.0203578	-0.0325193	FALSE	FALSE	FALSE
HNRNPF;HNRNPH1;HNRNPH2	-0.0460928	-0.913443	FALSE	FALSE	FALSE
HNRNPH1	0.0265563	-0.102671	FALSE	FALSE	FALSE
HNRNPH1;HNRNPH2	-0.0591354	0.0487766	FALSE	FALSE	FALSE
HNRNPH1;HNRNPH2;HNRNPH3	0.161753	-0.186274	FALSE	FALSE	FALSE
HNRNPH2	0.0418278	-0.00562572	FALSE	FALSE	FALSE
HNRNPH3	-0.0211435	-0.0743299	FALSE	FALSE	FALSE
HNRNPK	-0.0330538	-0.0210676	FALSE	FALSE	FALSE
HNRNPL	0.0105902	-0.126561	FALSE	FALSE	FALSE
HNRNPL;HNRNPLL	0.0522977	-0.123073	FALSE	FALSE	FALSE
HNRNPLL	-0.067446	-0.0278912	FALSE	FALSE	FALSE
HNRNPM	-0.0251009	-0.0770669	FALSE	FALSE	FALSE
HNRNPR	-0.0734638	-0.0155544	FALSE	FALSE	FALSE
HNRNPR;SYNCRIP	-0.0462183	-0.0626779	FALSE	FALSE	FALSE
HNRNPU	-0.0408979	-0.100061	FALSE	FALSE	FALSE
HNRNPUL1	-0.036326	-0.0559525	FALSE	FALSE	FALSE
HNRNPUL2	0.0435679	-0.0831494	FALSE	FALSE	FALSE
HOOK3	-0.0808623	0.132691	FALSE	FALSE	FALSE
HP1BP3	0.0425784	-0.0103474	FALSE	FALSE	FALSE
HPCAL1	0.0618333	-0.0623164	FALSE	FALSE	FALSE
HPF1	-0.235254	-0.539256	FALSE	FALSE	FALSE
HPRT1	-0.0747173	0.0831103	FALSE	FALSE	FALSE
HPS3	-0.112831	0.11758	FALSE	FALSE	FALSE
HPS6	0.281655	0.165347	FALSE	FALSE	FALSE
HRNR	0.203247	0.42019	FALSE	FALSE	FALSE
HS1BP3	-0.128345	-0.0562401	FALSE	FALSE	FALSE
HS2ST1	-0.0568385	0.0675483	FALSE	FALSE	FALSE
HSD17B10	0.0919961	-0.115382	FALSE	FALSE	FALSE
HSD17B11	-0.121214	0.135207	FALSE	FALSE	FALSE
HSD17B12	0.426928	-0.0616465	FALSE	FALSE	FALSE
HSD17B4	0.223807	-0.0643344	FALSE	FALSE	FALSE
HSD17B7	1.23058	0.00816774	FALSE	FALSE	FALSE
HSDL1	-0.146492	-0.0417614	FALSE	FALSE	FALSE
HSDL2	0.0197836	-0.0883088	FALSE	FALSE	FALSE
HSF1	-0.112578	0.0624533	FALSE	FALSE	FALSE
HSP90AA1	0.00687721	0.112322	FALSE	FALSE	FALSE
HSP90AA1;HSP90AA4P	0.808903	0.177552	FALSE	FALSE	FALSE
HSP90AA1;HSP90AA4P;HSP90AB1	1.61812	-0.285721	FALSE	FALSE	FALSE
HSP90AA1;HSP90AB1	-0.0565502	0.0967503	FALSE	FALSE	FALSE
HSP90AA1;HSP90AB1;HSP90AB4P	0.150851	0.019465	FALSE	FALSE	FALSE
HSP90AA4P	-0.0303342	-0.00473261	FALSE	FALSE	FALSE
HSP90AB1	0.000758213	0.0857334	FALSE	FALSE	FALSE
HSP90AB1;HSP90B1	-0.0683642	0.293158	FALSE	FALSE	FALSE
HSP90B1	0.285631	-0.0473614	FALSE	FALSE	FALSE
HSPA13	0.538649	-0.0377874	FALSE	FALSE	FALSE
HSPA14	0.0190226	-0.0113974	FALSE	FALSE	FALSE
HSPA1A;HSPA1B	0.195442	0.0788355	FALSE	FALSE	FALSE
HSPA1L	0.162454	0.108679	FALSE	FALSE	FALSE
HSPA1L;HSPA2;HSPA5;HSPA8	0.236516	-0.00405502	FALSE	FALSE	FALSE
HSPA1L;HSPA2;HSPA8	-0.0391608	0.0118833	FALSE	FALSE	FALSE
HSPA2	-0.17801	-0.0443764	FALSE	FALSE	FALSE
HSPA2;HSPA8	0.0430663	0.0894532	FALSE	FALSE	FALSE
HSPA2;HSPA8;HSPA9	0.0782349	0.0235138	FALSE	FALSE	FALSE
HSPA4	0.0279191	0.0818558	FALSE	FALSE	FALSE
HSPA4;HSPA4L;HSPH1	-0.115792	0.141171	FALSE	FALSE	FALSE
HSPA4L	-0.063458	0.166056	FALSE	FALSE	FALSE
HSPA4L;HSPH1	0.0996104	0.12344	FALSE	FALSE	FALSE
HSPA5	0.688613	-0.0387506	FALSE	FALSE	FALSE
HSPA8	0.0192137	0.0483441	FALSE	FALSE	FALSE
HSPA9	0.134477	-0.0916715	FALSE	FALSE	FALSE
HSPB1	0.0987364	0.160197	FALSE	FALSE	FALSE
HSPB11	-0.178058	0.145607	FALSE	FALSE	FALSE
HSPBP1	-0.0723867	0.051599	FALSE	FALSE	FALSE
HSPD1	0.105462	-0.036694	FALSE	FALSE	FALSE
HSPE1	0.0390731	-0.0308747	FALSE	FALSE	FALSE
HSPG2	0.159572	0.244653	FALSE	FALSE	FALSE
HSPH1	0.0614865	0.131684	FALSE	FALSE	FALSE
HTATSF1	0.0081411	-0.0452886	FALSE	FALSE	FALSE
HTRA2	-0.140081	6.91414e-05	FALSE	FALSE	FALSE
HTT	-0.0631592	0.0360823	FALSE	FALSE	FALSE
HUS1	0.0807119	-0.0564814	FALSE	FALSE	FALSE
HUWE1	0.0230811	-0.0156651	FALSE	FALSE	FALSE
HYOU1	0.271671	-0.0432286	FALSE	FALSE	FALSE
HYPK	0.0503106	-0.0215621	FALSE	FALSE	FALSE
IARS1	0.0378949	-0.00618505	FALSE	FALSE	FALSE
IARS2	-0.0114068	-0.109601	FALSE	FALSE	FALSE
IBA57	0.126913	-0.163062	FALSE	FALSE	FALSE
ICMT	-0.443757	-1.19963	FALSE	FALSE	FALSE
IDE	-0.0265763	0.0923772	FALSE	FALSE	FALSE
IDH1	0.342691	0.0651121	FALSE	FALSE	FALSE
IDH1;IDH2	0.310025	-0.0337491	FALSE	FALSE	FALSE
IDH2	0.2931	-0.0970368	FALSE	FALSE	FALSE
IDH3A	0.0975758	-0.0703101	FALSE	FALSE	FALSE
IDH3B	0.0982573	-0.119105	FALSE	FALSE	FALSE
IDH3G	0.138853	-0.10176	FALSE	FALSE	FALSE
IFI35	0.159337	1.40052	FALSE	FALSE	FALSE
IFIT3	-0.159436	0.0353441	FALSE	FALSE	FALSE
IFITM3	0.2654	0.615177	FALSE	FALSE	FALSE
IFNGR1	0.369508	-0.292087	FALSE	FALSE	FALSE
IFT20	0.385766	0.222637	FALSE	FALSE	FALSE
IGBP1	0.0371076	0.0984702	FALSE	FALSE	FALSE
IGF2BP2	-0.0208646	-0.145385	FALSE	FALSE	FALSE
IGF2R	0.057944	0.0516567	FALSE	FALSE	FALSE
IK	0.0512671	-0.0914397	FALSE	FALSE	FALSE
IKBIP	0.269855	-0.0432935	FALSE	FALSE	FALSE
IKBKB	-0.0378051	0.154421	FALSE	FALSE	FALSE
IKBKG	-0.0536262	0.16494	FALSE	FALSE	FALSE
ILF2	0.0600711	-0.0613313	FALSE	FALSE	FALSE
ILF3	-0.000545316	-0.0501041	FALSE	FALSE	FALSE
ILF3;STRBP	0.0798226	-0.167691	FALSE	FALSE	FALSE
ILK	-0.0335828	-0.00758791	FALSE	FALSE	FALSE
ILKAP	-0.13873	-0.0255179	FALSE	FALSE	FALSE
ILVBL	-0.238416	-0.145535	FALSE	FALSE	FALSE
IMMT	0.129437	-0.0516109	FALSE	FALSE	FALSE
IMP3	0.203601	-0.0212455	FALSE	FALSE	FALSE
IMP4	0.180234	-0.0537648	FALSE	FALSE	FALSE
IMPA1	-0.0123996	-0.0212836	FALSE	FALSE	FALSE
IMPACT	-0.0133365	0.0342298	FALSE	FALSE	FALSE
IMPDH1	-0.0361308	-0.0312428	FALSE	FALSE	FALSE
IMPDH1;IMPDH2	-0.0581044	0.115109	FALSE	FALSE	FALSE
IMPDH2	-0.0233934	0.0917816	FALSE	FALSE	FALSE
INCENP	0.0238347	0.0353403	FALSE	FALSE	FALSE
INF2	-0.16807	-0.0494509	FALSE	FALSE	FALSE
ING1	0.0787576	0.1873	FALSE	FALSE	FALSE
INIP	0.520043	-0.394483	FALSE	FALSE	FALSE
INO80C	0.0267786	-1.38154	FALSE	FALSE	FALSE
INPP4A	-0.1781	-0.0151772	FALSE	FALSE	FALSE
INPP5K	0.294208	0.098043	FALSE	FALSE	FALSE
INPPL1	-0.176276	0.0826025	FALSE	FALSE	FALSE
INTS1	0.00270066	-0.0716243	FALSE	FALSE	FALSE
INTS10	-0.060596	-0.00467014	FALSE	FALSE	FALSE
INTS11	-0.102071	-0.121697	FALSE	FALSE	FALSE
INTS12	0.0522059	-0.216266	FALSE	FALSE	FALSE
INTS13	-0.039798	0.0829926	FALSE	FALSE	FALSE
INTS14	-0.0629178	-0.0402064	FALSE	FALSE	FALSE
INTS2	0.0778907	0.0301781	FALSE	FALSE	FALSE
INTS3	0.0166793	-0.149732	FALSE	FALSE	FALSE
INTS4	-0.0258904	0.000587463	FALSE	FALSE	FALSE
INTS5	-0.0755954	-0.206121	FALSE	FALSE	FALSE
INTS6	-0.0909101	-0.162393	FALSE	FALSE	FALSE
INTS7	0.0186031	-0.0162482	FALSE	FALSE	FALSE
INTS8	0.00823498	-0.103881	FALSE	FALSE	FALSE
IP6K1	0.0734181	0.372148	FALSE	FALSE	FALSE
IPO11	-0.0292223	-0.0207067	FALSE	FALSE	FALSE
IPO13	0.194969	0.0427852	FALSE	FALSE	FALSE
IPO4	-0.107429	-0.0176172	FALSE	FALSE	FALSE
IPO5	-0.0770652	-0.00498819	FALSE	FALSE	FALSE
IPO5;RANBP6	-0.0637285	0.115468	FALSE	FALSE	FALSE
IPO7	0.0392334	0.0205622	FALSE	FALSE	FALSE
IPO7;IPO8	0.211322	-0.0190272	FALSE	FALSE	FALSE
IPO8	0.0448821	0.0780096	FALSE	FALSE	FALSE
IPO9	-0.145229	0.0363121	FALSE	FALSE	FALSE
IQGAP1	0.0199741	-0.0355239	FALSE	FALSE	FALSE
IQGAP1;IQGAP2;IQGAP3	-0.0146038	-0.191365	FALSE	FALSE	FALSE
IQGAP1;IQGAP3	-0.0841072	0.0424118	FALSE	FALSE	FALSE
IQGAP2	0.0544466	-0.0352821	FALSE	FALSE	FALSE
IQGAP3	-0.49583	0.0200105	FALSE	FALSE	FALSE
IRAK1	-0.378788	0.0362597	FALSE	FALSE	FALSE
IREB2	0.148891	0.278769	FALSE	FALSE	FALSE
IRF2BP1	-0.0644667	-0.102237	FALSE	FALSE	FALSE
IRF2BP2	-0.146525	0.107696	FALSE	FALSE	FALSE
IRF2BP2;IRF2BPL	0.164012	-0.223203	FALSE	FALSE	FALSE
IRF2BPL	-0.108663	-0.0342021	FALSE	FALSE	FALSE
IRF3	-0.0875049	0.0954747	FALSE	FALSE	FALSE
IRGQ	-0.0708268	0.0747228	FALSE	FALSE	FALSE
ISCA2	-0.0960563	-0.0546336	FALSE	FALSE	FALSE
ISCU	-0.0903225	-0.118458	FALSE	FALSE	FALSE
ISG15	-0.0521327	1.72428	FALSE	FALSE	FALSE
[truncated: 3,098 more rows]

## Sheet: c
	CDS2 protein average level relative to BLM	CDS1 protein average level compared to MCF7	CDS1 expression category
A431	0.279911	0.45584	High
BLM	0.286751	0	Negative
Jurkat	0.95417	0	Negative
K562	0.331265	0	Negative
LPS141	0.460003	0	Negative
MCF7	0.626293	1	High
NCI-H1975	0.851666	0	Low
NCI-H2030	0.23974	0	Low
SK-MEL-147	0.626949	0	Negative
SK-MEL-2	1	0	Negative
