# Supplementary material for: Cytidine diphosphate diacylglycerol synthase 2 is a synthetic lethal target in mesenchymal-like cancers
Source: Nat Genet. 2025 Jul 4;57(7):1659–71. doi: 10.1038/s41588-025-02221-2 (PMC12283369; doi:10.1038/s41588-025-02221-2)
Supplement: Supplementary file 9 — Plotted data and statistics: unprocessed data and code are available on repositories. [file 41588_2025_2221_MOESM9_ESM.xlsx]

## Sheet: a
	K562				MCF7				NCI-H2030				LPS141				SK-MEL-2
CE	0.0339682	0.0273105	0.0763696	0.0112968	0.28391	0.15813	0.0251863	0.363916	1.8225	1.71645	1.79302	1.91323	2.40347	2.25717	2.32126	2.32146	2.88187	2.87656	2.89285	2.76533
Cer d18:0	1.02046	1.5954	1.60625	1.22631	0.850729	0.235133	0.25258	0.0031857	0.850819	0.101573	0.192328	0.489706	0.264012	-0.22681	-0.0802883	0.414989	0.825663	1.13316	0.552651	0.761312
Cer d18:1	1.0983	0.997824	1.19296	1.16217	0.973858	0.46177	0.130121	0.446827	1.12538	0.921326	0.986098	1.03226	0.531016	0.49595	0.72884	0.716177	0.501432	0.504845	0.104851	0.426649
DG	2.46319	2.59321	2.61247	2.4501	0.840041	0.0846664	-0.119407	0.355266	2.32843	2.14004	2.14846	2.18722	1.48601	1.51076	1.55127	1.57754	1.82797	1.7277	1.84245	1.89793
FFA	0.825285	0.742634	0.88164	0.775128	0.214477	-0.0088808	-0.185109	-0.123716	1.30609	1.14378	1.33213	1.2887	0.650169	0.510842	0.856174	0.466645	0.722771	0.839512	0.770403	0.632264
HexCER	0.69974	0.713803	0.819487	0.748321	0.721264	0.277569	-0.0346904	0.360432	0.209244	-0.0074254	0.470519	0.0746827	0.264569	0.203872	0.271423	0.220227	0.513157	0.427233	0.676511	0.43724
LPC	1.77677	1.85562	2.00611	1.80858	0.504142	0.207963	0.0136007	0.0609917	1.61232	1.71069	1.80679	2.17463	0.686812	0.366357	0.658621	0.528343	0.440894	0.0424957	0.0808516	-0.0282307
LPE	1.56195	1.65512	1.72598	1.65082	0.789332	0.0941745	0.112461	0.370872	1.89967	1.91764	2.3027	2.60002	1.15467	1.10978	1.27327	1.04153	0.818448	0.722489	0.887777	0.666855
PA	4.77642	4.52183	4.15673	4.68754	-0.0514803	-0.101829	-0.421848	0.385034	0.76294	0.980207	1.16464	1.32382	0.359632	0.239564	0.398348	1.40659	2.29536	2.49582	2.74812	2.46513
PC	0.217697	0.563088	0.468128	0.572068	0.774649	0.166741	0.159527	0.441232	0.49238	0.534062	0.523286	0.532423	0.373331	0.244749	0.323214	0.470592	0.230249	0.00094074	0.424203	0.21795
PE	0.068126	-0.0887688	0.0668886	0.404064	0.960377	0.597788	-0.37076	0.474064	0.655579	0.291725	0.876373	0.542075	0.648444	0.203353	0.213904	0.380511	0.568955	0.595072	0.996813	0.644156
PG	1.15764	1.15513	1.27271	1.13809	0.847666	0.384989	0.0289184	0.393602	0.378087	0.140308	0.418522	0.234096	0.404517	0.420224	0.432743	0.334215	1.58997	1.57347	1.58749	1.57253
PI	-1.19229	-1.03891	-1.06813	-1.06917	0.862946	0.249096	-0.0732229	0.375408	-0.416117	-0.437172	-0.617966	-0.455347	-0.229905	-0.287137	-0.380471	-0.337033	-1.88155	-1.77672	-1.96821	-1.96121
PS	0.0246003	0.15936	0.0906286	0.0896215	1.02025	0.17556	-0.203434	0.420144	0.446778	0.459954	0.592815	0.649998	0.528747	-0.147594	0.333659	0.68361	-0.458536	-0.325929	-0.371478	-0.407676
SM	-0.355552	-0.38653	-0.328743	-0.336309	0.739913	0.214661	-0.0821836	0.333733	0.209921	0.107645	0.173207	0.170045	0.0238316	-0.106894	-0.0501808	0.00021028	-0.598293	-0.58976	-0.579451	-0.612153
TG	1.43944	1.35633	1.56247	1.52277	0.363272	0.172628	0.0503274	0.269199	2.74142	2.76104	2.88676	2.85633	4.93915	4.79591	4.86617	5.02195	5.34345	5.19621	5.42482	5.43152
Two-way ANOVA	Ordinary
Source of Variation	P-value
Interaction	<0.0001
Lipid	<0.0001
Cell line	<0.0001
Šídák's multiple comparisons test	Adjusted p-value
CE
MCF7 vs. K562	>0.9999
MCF7 vs. NCI-H2030	<0.0001
MCF7 vs. LPS141	<0.0001
MCF7 vs. SK-MEL-2	<0.0001
Cer d18:0
MCF7 vs. K562	<0.0001
MCF7 vs. NCI-H2030	>0.9999
MCF7 vs. LPS141	0.9995
MCF7 vs. SK-MEL-2	0.0998
Cer d18:1
MCF7 vs. K562	0.0049
MCF7 vs. NCI-H2030	0.0519
MCF7 vs. LPS141	>0.9999
MCF7 vs. SK-MEL-2	>0.9999
DG
MCF7 vs. K562	<0.0001
MCF7 vs. NCI-H2030	<0.0001
MCF7 vs. LPS141	<0.0001
MCF7 vs. SK-MEL-2	<0.0001
FFA
MCF7 vs. K562	<0.0001
MCF7 vs. NCI-H2030	<0.0001
MCF7 vs. LPS141	0.0018
MCF7 vs. SK-MEL-2	<0.0001
HexCER
MCF7 vs. K562	0.3523
MCF7 vs. NCI-H2030	>0.9999
MCF7 vs. LPS141	>0.9999
MCF7 vs. SK-MEL-2	>0.9999
LPC
MCF7 vs. K562	<0.0001
MCF7 vs. NCI-H2030	<0.0001
MCF7 vs. LPS141	0.6729
MCF7 vs. SK-MEL-2	>0.9999
LPE
MCF7 vs. K562	<0.0001
MCF7 vs. NCI-H2030	<0.0001
MCF7 vs. LPS141	<0.0001
MCF7 vs. SK-MEL-2	0.2623
PA
MCF7 vs. K562	<0.0001
MCF7 vs. NCI-H2030	<0.0001
MCF7 vs. LPS141	0.0017
MCF7 vs. SK-MEL-2	<0.0001
PC
MCF7 vs. K562	>0.9999
MCF7 vs. NCI-H2030	>0.9999
MCF7 vs. LPS141	>0.9999
MCF7 vs. SK-MEL-2	>0.9999
PE
MCF7 vs. K562	0.9539
MCF7 vs. NCI-H2030	>0.9999
MCF7 vs. LPS141	>0.9999
MCF7 vs. SK-MEL-2	0.9816
PG
MCF7 vs. K562	<0.0001
MCF7 vs. NCI-H2030	>0.9999
MCF7 vs. LPS141	>0.9999
MCF7 vs. SK-MEL-2	<0.0001
PI
MCF7 vs. K562	<0.0001
MCF7 vs. NCI-H2030	<0.0001
MCF7 vs. LPS141	0.0012
MCF7 vs. SK-MEL-2	<0.0001
PS
MCF7 vs. K562	0.9966
MCF7 vs. NCI-H2030	>0.9999
MCF7 vs. LPS141	>0.9999
MCF7 vs. SK-MEL-2	0.0001
SM
MCF7 vs. K562	0.0015
MCF7 vs. NCI-H2030	>0.9999
MCF7 vs. LPS141	0.8394
MCF7 vs. SK-MEL-2	<0.0001
TG
MCF7 vs. K562	<0.0001
MCF7 vs. NCI-H2030	<0.0001
MCF7 vs. LPS141	<0.0001
MCF7 vs. SK-MEL-2	<0.0001

## Sheet: b
	sgControl				sgCDS2
Cell line	Replicate 1	Replicate 2	Replicate 3	Replicate 4	Replicate 1	Replicate 2	Replicate 3	Replicate 4
SK-MEL-2	0	0.000544635	0	3.17085e-05	3.47177	3.95283	2.67559	2.15326
NCI-H2030	0.0548125	0.12536	0.105739	0.0729323	2.89669	3.92436	2.65796	2.94138
Two-way ANOVA	Ordinary
Source of Variation	P-value
Interaction	0.9238
Row Factor	0.7933
Column Factor	<0.0001
Šídák's multiple comparisons test	Adjusted p-value
sgControl - sgCDS2
SK-MEL-2	<0.0001
NCI-H2030	<0.0001

## Sheet: d
	Day 11				Day 14
sgControl BSA	0.04	0.085	0.004	0.004	0.000178	0.002	0.000255	0.000505
sgControl PA	0.001	0.028	0.004	0.001	0.117	0.07	0.017	0.043
sgControl PI	0.016	0.407	0.006	0.122	0.027	0.053	0.003	0.057
sgCDS2 BSA	0.754	1.369	1.122	1.315	3.126	4.902	3.089	4.546
sgCDS2 PA	1.712	1.397	1.511	1.834	3.604	4.91	5.04	3.349
sgCDS2 PI	0.436	0.428	0.625	0.615	1	2.003	2.161	1.97
