# Supplementary material for: Cytidine diphosphate diacylglycerol synthase 2 is a synthetic lethal target in mesenchymal-like cancers
Source: Nat Genet. 2025 Jul 4;57(7):1659–71. doi: 10.1038/s41588-025-02221-2 (PMC12283369; doi:10.1038/s41588-025-02221-2)
Supplement: Supplementary file 10 — Plotted data and statistics: unprocessed data and code are available on repositories. [file 41588_2025_2221_MOESM10_ESM.xlsx]

## Sheet: a
Decile	Mean CDS1 expression (log2(TPM+0.025))	Mean ΔCDS2 lethality (CERES)	Interquartile range upperbound ΔCDS2 lethality (CERES)	Interquartile range lowerbound ΔCDS2 lethality (CERES)
1	0.0854167	-0.599618	-0.496024	-0.714237
2	0.178544	-0.586764	-0.458482	-0.724463
3	0.408017	-0.508545	-0.319519	-0.658505
4	0.839489	-0.437037	-0.295841	-0.583957
5	1.59661	-0.344924	-0.146638	-0.531304
6	3.25712	-0.218272	-0.072732	-0.266503
7	6.18832	-0.160705	-0.0552422	-0.252169
8	9.28788	-0.152173	-0.0695338	-0.235383
9	13.4406	-0.148766	-0.0426999	-0.220549
10	23.4065	-0.139533	-0.0514269	-0.216406
Sigmoidal, 4PL, X is concentration
Best-fit values
Bottom	-0.6081
Top	-0.1252
IC50	1.273
HillSlope	1.397
logIC50	0.1047
Span	0.4829
95% CI (profile likelihood)
Bottom	-0,6497 to -0,5771
Top	-0,1493 to -0,09275
IC50	1,046 to 1,529
HillSlope	1,059 to 1,806
logIC50	0,01954 to 0,1844
Goodness of Fit
Degrees of Freedom	6
R squared	0.997
Sum of Squares	0.0009642
Sy.x	0.01268
Number of points
# of X values	10
# Y values analyzed	10

## Sheet: b
	shCDS2 #1			shCDS2 #2			shCDS2 #3
low dose shRNA	31.0415	28.7291	29.7863	22.5127	17.3845	17.0637	29.4594	24.963	23.5504
high dose shRNA	71.518	67.7494	69.6203	82.5716	77.8572	81.9631	43.652	50.9335	50.5051
Table Analyzed	SL data_2 dose
Two-way ANOVA	Ordinary
Alpha	0.05
Source of Variation	% of total variation	P value	P value summary	Significant?
Interaction	12.22	<0,0001	****	Yes
Row Factor	80.13	<0,0001	****	Yes
Column Factor	6.665	<0,0001	****	Yes
ANOVA table	SS	DF	MS	F (DFn, DFd)	P value
Interaction	1172	2	585.9	F (2, 12) = 74,75	P<0,0001
Row Factor	7683	1	7683	F (1, 12) = 980,2	P<0,0001
Column Factor	639.1	2	319.5	F (2, 12) = 40,76	P<0,0001
Residual	94.06	12	7.839
Difference between row means
Mean of low dose shRNA	24.94
Mean of high dose shRNA	66.26
Difference between means	-41.32
SE of difference	1.32
95% CI of difference	-44,20 to -38,44
Data summary
Number of columns (Column Factor)	3
Number of rows (Row Factor)	2
Number of values	18
Compare each cell mean with the other cell mean in that column
Number of families	1
Number of comparisons per family	3
Alpha	0.05
Šídák's multiple comparisons test	Mean Diff,	95,00% CI of diff,	Below threshold?	Summary	Adjusted P Value
low dose shRNA - high dose shRNA
shCDS2 #1	-39.78	-46,11 to -33,44	Yes	****	<0,0001
shCDS2 #2	-61.81	-68,14 to -55,48	Yes	****	<0,0001
shCDS2 #3	-22.37	-28,71 to -16,04	Yes	****	<0,0001
Test details	Mean 1	Mean 2	Mean Diff,	SE of diff,	N1	N2	t	DF
low dose shRNA - high dose shRNA
shCDS2 #1	29.85	69.63	-39.78	2.286	3	3	17.4	12
shCDS2 #2	18.99	80.8	-61.81	2.286	3	3	27.04	12
shCDS2 #3	25.99	48.36	-22.37	2.286	3	3	9.787	12

## Sheet: c
	BLM sgControl									BLM sgCDS2
0	0	0	0	0	0	0	0	0	0	0	0	0	0	0	0	0	0	0
3	1	0	0	0	0	0	0	0	0	0	1	0	0	0	0	0	0	0
6	0	0	0	0	1	0	0	1	0	0	0	0	0	1	0	1	0	0
8	1	1	1	1	1	4	0	1	0	1	1	1	0	0	1	0	0	1
10	4	6	1	1	4	14	6	14	6	1	1	0	1	0	1	1	1	1
13	6	6	4	6	180	55	53	83	125	1	0	0	1	0	6	6	4	1
15	8	54	4	8	128	203	160	178	232	1	1	1	1	4	18	18	4	1
17	57	131	18	40	194	150	313	316	262	1	1	1	1	0	40	14	4	14
20	159	225	36	154	348	289	407	526	278	4	4	4	1	4	76	32	32	32
22	198	376	150	402	684	502	566	764	552	30	6	8	0	6	234	75	50	150
24	976	849	410	794	1020	895	893	1048	1063	104	41	23	23	18	467	188	154	214
Table Analyzed	BLM unmixed
Two-way RM ANOVA	Matching: Stacked
Assume sphericity?	No
Alpha	0.05
Source of Variation	% of total variation	P value	P value summary	Significant?	Geisser-Greenhouse's epsilon
Time x Column Factor	26.09	<0.0001	****	Yes
Time	47.93	<0.0001	****	Yes	0.1825
Column Factor	12.71	<0.0001	****	Yes
Subject	4.682	<0.0001	****	Yes
ANOVA table	SS	DF	MS	F (DFn, DFd)	P value
Time x Column Factor	2479793	10	247979	F (10, 160) = 48.59	P<0.0001
Time	4555571	10	455557	F (1.825, 29.20) = 89.26	P<0.0001
Column Factor	1208379	1	1208379	F (1, 16) = 43.44	P<0.0001
Subject	445045	16	27815	F (16, 160) = 5.450	P<0.0001
Residual	816598	160	5104
Difference between column means
Mean of BLM sgControl	177.8
Mean of BLM sgCDS2	21.61
Difference between means	156.2
SE of difference	23.7
95% CI of difference	106.0 to 206.5
Data summary
Number of columns (Column Factor)	2
Number of rows (Time)	11
Number of subjects (Subject)	18
Number of missing values	0

## Sheet: d
	BLM			SK-MEL-2
CDS1	46.3271	43.2496	43.8352	40.7134	38.4049	37.4543
GFP	101.076	100.21	100.154	97.0393	96.4066	98.5755
CDS2-GFP #1	39.417	34.5638	36.0406	38.3024	39.3469	38.5389
CDS2-GFP #2	28.725	36.859	28.74	36.5476	31.3734	36.5155
CDS2-GFP D384A #1	95.5715	96.9225	96.4862	96.2408	96.779	95.3735
CDS2-GFP D384A #2	96.2902	96.3046	96.315	87.1187	87.8943	90.9027
Table Analyzed	Lethality
Two-way ANOVA	Ordinary
Alpha	0.05
Source of Variation	% of total variation	P value	P value summary	Significant?
Interaction	0.4549	0.0004	***	Yes
Row Factor	99.13	<0,0001	****	Yes
Column Factor	0.1	0.0109	*	Yes
ANOVA table	SS	DF	MS	F (DFn, DFd)	P value
Interaction	142.3	5	28.46	F (5, 24) = 6,923	P=0,0004
Row Factor	31011	5	6202	F (5, 24) = 1509	P<0,0001
Column Factor	31.28	1	31.28	F (1, 24) = 7,609	P=0,0109
Residual	98.67	24	4.111
Difference between column means
Mean of BLM	67.62
Mean of SK-MEL-2	65.75
Difference between means	1.864
SE of difference	0.6759
95% CI of difference	0,4695 to 3,259
Data summary
Number of columns (Column Factor)	2
Number of rows (Row Factor)	6
Number of values	36
Compare row means (main row effect)
Number of families	1
Number of comparisons per family	3
Alpha	0.05
Šídák's multiple comparisons test	Mean Diff,	95,00% CI of diff,	Below threshold?	Summary	Adjusted P Value
CDS1 vs. GFP	-57.25	-60,25 to -54,24	Yes	****	<0,0001
CDS2-GFP #1 vs. CDS2-GFP D384A #1	-58.53	-61,53 to -55,52	Yes	****	<0,0001
CDS2-GFP #2 vs. CDS2-GFP D384A #2	-59.34	-62,35 to -56,34	Yes	****	<0,0001
Test details	Mean 1	Mean 2	Mean Diff,	SE of diff,	N1	N2	t	DF
CDS1 vs. GFP	41.66	98.91	-57.25	1.171	6	6	48.9	24
CDS2-GFP #1 vs. CDS2-GFP D384A #1	37.7	96.23	-58.53	1.171	6	6	50	24
CDS2-GFP #2 vs. CDS2-GFP D384A #2	33.13	92.47	-59.34	1.171	6	6	50.69	24
