# Supplementary material for: Cytidine diphosphate diacylglycerol synthase 2 is a synthetic lethal target in mesenchymal-like cancers
Source: Nat Genet. 2025 Jul 4;57(7):1659–71. doi: 10.1038/s41588-025-02221-2 (PMC12283369; doi:10.1038/s41588-025-02221-2)
Supplement: Supplementary file 11 — Plotted data and statistics: unprocessed data and code are available on repositories. [file 41588_2025_2221_MOESM11_ESM.xlsx]

## Sheet: a
	All			Lung			Skin			CNS			Breast
FAM50A FAM50B	0.784485		FAM50A FAM50B	0.777606		NAA10 NAA11	0.840634		DDX3X DDX3Y	0.82476		RPL8 ZNF7	0.857671
NAA10 NAA11	0.754462		NAA10 NAA11	0.754604		TP63 VIM	0.814375		NAA10 NAA11	0.797179		C17orf64 DMP1	0.831217
RPP25L RPP25	0.726161		NAPA ACTL6B	0.744951		RPP25L RPP25	0.779705		EIF1AX UTY	0.788615		FOXA1 LYN	0.821074
EIF1AX EIF1AY	0.724905		DDX3X DDX3Y	0.72301		DDX3X DDX3Y	0.777604		MTHFR CLEC9A	0.777932		DAD1 CCR5	0.815597
DDX3X DDX3Y	0.72447		EIF1AX EIF1AY	0.714419		SOX10 GPR39	0.772974		RIPK4 CEACAM4	0.777164		NUTF2 OR52D1	0.815296
CDS2 CDS1	0.642207		EAF1 EAF2	0.703031		PIK3CA IFFO1	0.750401		OTX2 S100A10	0.765083		IGF1R TSR3	0.811627
DNAJC19 DNAJC15	0.638732		INTS6 INTS6L	0.702085		EFR3A CYP27A1	0.749434		INTS6 INTS6L	0.748194		CSTF2 EID1	0.808416
INTS6 INTS6L	0.627437		DNAJC19 DNAJC15	0.674892		ITPA PUDP	0.743494		FAM50A FAM50B	0.736852		PHLDA2 OR5AU1	0.798079
RAB6A RAB6B	0.621084		PCYT1A PCYT1B	0.668947		YRDC NKX2.1	0.737755		NEUROD1 ST7.OT3	0.736265		RPL19 FBXL20	0.796029
EFR3A EFR3B	0.614015		DYNC1I2 GRP	0.661095		TTC16 TDRD15	0.737702		PRMT8 TEX26	0.734858		EIF3E PTDSS1	0.79599
TTC7A TTC7B	0.601989		CDS2 CDS1	0.655802		DCLK2 CHRNA2	0.735478		CDKN2A CDKN2A	0.72923		IFNAR2 MAS1L	0.79536
ATP6V0E1 ATP6V0E2	0.57675		RNGTT PNLIPRP3	0.654737		RBL1 TMEM155	0.729658		PELO FOCAD	0.723409		FAM50A FAM50B	0.791196
ATP1B3 ATP1B1	0.563188		POP7 RPP25	0.619361		RAB6A SRPX	0.717248		LDHB LDHA	0.714367		TFIP11 TFIP11	0.787856
CHMP4B CHMP4C	0.563125		RAB6A RAB6B	0.616641		ELMO3 FAM50A	0.710334		PRPF18 UPF2	0.70287		GINS1 CCDC73	0.787599
IRF4 PTK2	0.536755		MED21 MRPS35	0.615418		GNAI2 ZNF638	0.70888		EBF2 ZDHHC4	0.700674		ACVR2A DAZ4	0.787546
PCYT1A PCYT1B	0.532904		SLC44A5 FAM124B	0.612268		TXN PBX1	0.708187		IGF1R DECR1	0.698572		CREB5 HELB	0.783854
STX4 STX2	0.527126		REM1 CST9	0.612062		SOX9 IL15RA	0.70519		CDK8 IFI16	0.698117		GATA3 TBC1D1	0.779889
WNK1 WNK3	0.516872		CASP3 MINDY4B	0.611835		FERMT1 NME4	0.697035		ALG14 BFSP2	0.697785		BAX PSTPIP1	0.77987
POU2AF1 CTBP2	0.513344		ITGAV SYTL1	0.611468		GRAMD4 PRR23D1	0.69452		PPBP OR5H1	0.697143		INTS6 INTS6L	0.778509
MYBL2 MYBL1	0.509691		PYROXD1 SYN1	0.602982		MITF CDH13	0.691841		CTNNA1 INSM2	0.696843		KMT2D PIM1	0.777956
GSPT1 GSPT2	0.504098		ACTL6A KCNK12	0.599769		LIFR CER1	0.691461		TP63 ECI2	0.694334		CDC6 KCNH7	0.77483
LDHA LDHB	0.50371		PRDX1 PRDX2	0.59617		WDR4 BAMBI	0.684569		POU4F1 ARMH2	0.693042		SKAP1 RGS18	0.774566
RRAGC RRAGD	0.498446		CAPZB MYMK	0.596054		CHD4 LMX1A	0.68328		SNRNP25 CXorf66	0.691196		WNT9B ZNF248	0.772688
SNAP23 SNAP25	0.497213		COPG1 ZBTB12	0.595208		KIAA1549L CAMKV	0.681147		ZNF280B SPAG6	0.689048		CHEK1 ASIC2	0.77253
YRDC GJA1	0.49086		CFLAR RAB39A	0.589431		ASB6 TMCO2	0.678183		PI4KA TNMD	0.686219		SOX10 MPST	0.769352
SLF1 SIMC1	0.489254		BTF3 BTF3L4	0.588372		GGNBP2 RAB38	0.67773		DNAJC19 DNAJC15	0.68358		RASSF6 ACADSB	0.768874
SLC2A1 SLC2A3	0.489229		CTNND1 ZBTB8B	0.585211		TFAP2A ANXA1	0.67753		DYNLRB1 NKX6.2	0.682591		WNK1 RNF220	0.768832
NMT1 NMT2	0.488029		CLMN KIR3DL2	0.582837		WDR24 SEC11C	0.674902		SEC24C MLH1	0.681702		PKMYT1 LYZL2	0.768816
MYB CAMSAP2	0.486061		SLC22A2 LMAN1L	0.580898		ITGB1 DGKG	0.673978		MEGF9 BANF2	0.681527		PSMD3 PSMD3	0.768419
NXT1 NXT2	0.484533		ATP6V1C1 SLC38A8	0.578776		ATP6AP2 TPPP	0.672903		SPATA5L1 SPATA19	0.679876		JAM2 SIGLEC6	0.766189
MYC MYCN	0.483657		SLC39A7 RAPGEF4	0.578105		SBK1 TMEM147	0.668577		ACSM4 LGI1	0.677685		KLHL25 PPIL2	0.766171
TP53 EDA2R	0.482638		SLC2A1 SLC2A3	0.57767		B4GALT7 ME2	0.668006		NETO1 ABHD5	0.677239		PMAIP1 PIK3R6	0.764483
DDX19A DDX19B	0.480659		MYC ATCAY	0.577658		FDFT1 LDLR	0.666442		PLEKHH3 PKP1	0.676695		ATP6V1B2 SLC15A1	0.764292
PRDX1 PRDX2	0.47949		ASH2L PLPBP	0.572125		KEAP1 ANXA2R	0.665793		TJP1 SFTPD	0.675261		PRPS1 PHF19	0.762614
RPS4X ZFY	0.476806		BCOR LAMB2	0.570692		NF1 CXCR1	0.665017		POP5 LY6H	0.670356		ZPBP2 PAX1	0.762563
CEPT1 CHPT1	0.474369		STX4 STX2	0.570224		GNPDA2 ORC4	0.662013		CFAP46 SLC22A6	0.669541		NOC4L OCM	0.758538
EBF1 NCKAP1	0.47382		DNM2 SNAP25	0.568795		CEBPA OR10AG1	0.657356		USH2A TAGLN2	0.668859		MAGOH MAGOHB	0.757421
MCL1 BCL2L1	0.469691		INSM1 ITGB5	0.567701		WDR43 ADAMTS9	0.656377		PCYT1A PCYT1B	0.661445		IL4I1 PTBP1	0.756506
COPG1 COPG2	0.466722		BCL10 SIGLEC6	0.567563		HNRNPA0 POLR1D	0.655274		NUDCD3 APOL1	0.661155		ATP2A2 KIAA1210	0.75547
TIMM17A TIMM17B	0.464536		RPP38 GTPBP4	0.567363		IRF2BP2 PCCB	0.654409		TRMT112 C1orf194	0.659779		DENND2B SUPT20HL2	0.754481
ARHGEF7 ARHGEF6	0.463859		TECTA EDDM3B	0.564359		CHRM1 JAM3	0.653643		RPP25L RPP25	0.656907		C3orf67 SPOP	0.754242
SLC16A1 SLC16A3	0.462841		SNAP23 ZNF235	0.563993		GAB1 ETV5	0.651837		RPP14 NRAP	0.656613		KRT19 BIVM	0.754008
CYB5B CYB5A	0.460732		BCL2 ITPRIPL2	0.56231		NFE2L2 SESN3	0.651056		PSMC6 MYMX	0.65606		USF1 KIF2C	0.752565
MAGOH MAGOHB	0.458997		PLP2 KERA	0.562254		SDHB SIX4	0.65071		LIN28B HPS6	0.653392		CDK19 UBTFL1	0.752404
CFL1 DSTN	0.458755		TBC1D1 PDYN	0.561104		SPPL3 SP6	0.649393		IGFL3 STK11	0.651276		AKR1A1 MTUS1	0.750786
MYH9 MYH10	0.457922		LPAR2 DPP6	0.56078		ERBB3 AP1S2	0.648801		SEC61A1 CAPN6	0.646091		WNT3 PRKCZ	0.74963
DNM2 DNM1	0.452245		NXT1 NXT2	0.560494		EIF1AX EIF1AY	0.648709		TOMM34 HSH2D	0.644752		DHRS3 ZNF254	0.749353
PSMB5 PSMB8	0.451606		RPS4X RPS4Y1	0.560147		LYRM7 CDC5L	0.647464		BCOR MGAT5B	0.644147		GJA3 DDX47	0.749028
UAP1 UAP1L1	0.448567		SLC25A43 TAFA1	0.559963		TRA2B TRA2A	0.646919		HSPA9 TREML2	0.643547		ESR1 SDHAF3	0.748977
TBL1XR1 TBL1X	0.444942		SLC35F6 MCEMP1	0.558805		CELSR1 MMP10	0.646072		CSTF2 ANXA1	0.643405		RAP1GAP2 CLEC4C	0.748407
BCL2 YAP1	0.44382		WNK1 ZNF625	0.558794		CNFN H2AC20	0.645534		TRA2A PARK7	0.641841		UBFD1 FCF1	0.748243
PPP2CA PPP2CB	0.443368		GEMIN8 GEMIN8	0.558358		UBAP1 CASQ2	0.645441		RUNX2 TRIP4	0.641362		MED9 DVL2	0.746754
KLF5 AP1M1	0.443196		DKC1 CACNA1F	0.557864		NUMB STXBP6	0.643672		ZFP36L2 HS3ST4	0.638629		WDR82 APELA	0.746469
CDKN1A CDKN1A	0.442364		STOX1 MYH13	0.557843		FLII UBL3	0.643167		PAQR9 SYNPR	0.638445		EPS15 CLDN22	0.745025
GEMIN8 GEMIN8	0.440603		ACTR3 RAB3C	0.556742		MYO15A GNPTAB	0.642881		RALA CYB561A3	0.634483		STT3A GGCX	0.744857
EAF1 EAF2	0.440529		RCL1 CDC37L1	0.556057		COMMD7 ZDBF2	0.642821		PPP2R1A FZD10	0.634146		KIRREL1 BMP5	0.74424
ATP6V1B2 ATP6V1B1	0.438682		SMARCA2 SMARCA4	0.555564		FDX2 MCOLN1	0.642271		PSMB5 LBP	0.634124		IQSEC3 SLC7A13	0.743998
ITGAV DAPP1	0.43688		COLCA2 TMCO1	0.553859		RPL13 EFEMP1	0.641691		ADAMTS1 N4BP2L2	0.633595		ZBTB10 GABRG1	0.742755
PAX5 GNPDA1	0.434474		POLR3F SEC23B	0.553088		CDKN1A GDF15	0.639897		NFIB TAX1BP3	0.633591		GOLGA3 RPL26	0.742328
ATP1A1 ATP1A3	0.433973		TP53 EDA2R	0.55269		TUBB4B BTG3	0.639505		NEUROG1 MSANTD4	0.631501		TRAPPC8 SMAD2	0.742284
NAPA KCNH6	0.432617		NOL7 WDR46	0.551732		LTO1 SMIM38	0.638798		SLF1 SIMC1	0.631068		DYNLL1 KCNK1	0.74179
CDKN2A CDKN2A	0.430581		CDC16 CDC16	0.551727		ENO1 GPR143	0.638244		DDX31 FUBP3	0.630703		IRF1 RFTN2	0.741418
NARS1 TXNL1	0.428674		HEPACAM2 C10orf71	0.550664		ESS2 KIAA0930	0.637834		STRIP2 MED12	0.627782		TP73 OR51I1	0.741373
SH3GL1 APP	0.428188		SAT1 KRTAP20.1	0.549997		STX4 TRPV2	0.637275		TP53 PTCHD4	0.627505		TTC7A NBPF9	0.740832
TP63 ACAA2	0.426266		TECRL ANHX	0.549415		AJUBA ZNF770	0.637059		UTP23 RTL1	0.627408		RAD21 UTP23	0.740814
EGFR MTFR1L	0.423211		MAGOH COPS7A	0.549309		SPRED2 CSTL1	0.636993		EIF3E EIF3E	0.626797		KCNH4 CBY3	0.740341
CBFB CTTN	0.422961		UFD1 COMT	0.547173		WDR48 IGFBP6	0.636829		ETS1 SELE	0.626606		PCYOX1L TLCD3B	0.739999
ATP6V1G1 ATP6V1G2	0.421851		APEX2 TDP1	0.547092		ATOH8 PIP4P2	0.636735		RBMX FRMD1	0.626473		LCN1 CYB561	0.739965
SOX10 SLC38A1	0.421671		CCNE2 RAB32	0.547042		CLPTM1 MRPS12	0.636613		SPICE1 FYTTD1	0.62566		SNRPB SNRPB	0.739942
PRPS1 PRPS2	0.420894		ACTR2 GRM2	0.546349		PHKG2 WDTC1	0.635972		PAPSS1 PAPSS2	0.624052		SMIM17 DEFB128	0.739756
PSMD3 PSMD3	0.418308		MCM10 RPP38	0.545658		ARHGEF7 ARHGEF6	0.635442		SLC2A1 SMAGP	0.624025		RAPGEF6 NAT1	0.739372
FERMT2 FERMT1	0.417566		RNF146 SHISA5	0.54447		CRTC3 PDGFC	0.635147		HCFC2 CENPS.CORT	0.622332		E2F3 BLVRB	0.738593
GRHL2 LIX1L	0.414243		SOD1 KIF5C	0.54439		RAMP1 DPYSL2	0.635027		SYCE1L HAT1	0.621941		TUBB GAL3ST2	0.73827
MBNL1 LAPTM4B	0.413347		PRPF4 ECPAS	0.542268		SHOC2 BIVM	0.634646		INSR TMEM250	0.621925		RUVBL2 SLFN14	0.738233
RPA2 RPA2	0.413226		GTF3A COG3	0.541579		RPL10L PNRC2	0.634011		IER3IP1 FAM111A	0.619458		NUP93 TNFSF11	0.738175
TUBB4B PRR3	0.411678		E2F3 S100A10	0.541531		USP11 APBB2	0.633608		DCPS THY1	0.619409		GEMIN8 CRADD	0.738106
ACSL3 ACSL1	0.409617		PELI1 SIGLEC12	0.541443		LAMTOR2 PCNA	0.632846		PLEKHA1 MATK	0.618635		NFKBIB TAF2	0.737196
PSMB6 PSMB9	0.409467		POU2F3 ANXA2	0.539995		CALR FAM167B	0.632674		CCT2 CCL14	0.617707		PITX1 RPL22	0.736734
TUBGCP3 STK24	0.409183		SLC16A3 SLC16A1	0.538814		FUS LAMC2	0.632664		TTC27 GRM7	0.61728		CENPI FAM199X	0.736352
PFN1 PFN2	0.40693		GSPT1 GSPT2	0.538677		OSBPL9 TGDS	0.632428		NR1H3 SUSD1	0.616497		EIF1 EIF1B	0.73627
PSMD6 PSMD6	0.40603		RSPH9 OR4K13	0.53822		C5orf34 TLE3	0.632338		LSM7 NR0B2	0.615261		EME1 DUT	0.736087
BUD13 BUD13	0.405126		TUBGCP3 LAMP1	0.537789		MED1 PTHLH	0.632284		ZNF410 S100A11	0.615198		MGAT5B RB1	0.735897
FNTA FNTA	0.404389		KBTBD2 PLIN3	0.536343		SLC50A1 DTWD2	0.631436		DENND1B TRAF3IP3	0.61506		RACGAP1 PGK2	0.734989
FERMT1 FERMT2	0.40401		OSBPL1A TXNL4A	0.536187		RNF113A RBMX2	0.63081		ZNF705G LIPN	0.614862		CLMN ADARB2	0.734755
FAM126B FAM126A	0.40243		CHCHD4 ARL8B	0.535861		PSMB4 DAP3	0.630456		RBBP4 PCDH19	0.613871		BRF2 ASH2L	0.734567
OXSR1 STK39	0.397737		MED7 RARS1	0.535479		EXT1 GPI	0.630009		HLX CD59	0.613766		CNKSR3 CNTNAP3	0.733728
CTNNB1 KRBA1	0.3974		ASB3 IRS4	0.535424		EDC4 WDR63	0.629885		CENPK PCDHB6	0.612041		TTLL2 POP4	0.733651
ZNF407 TXNL4A	0.397392		HLA.DQA1 PRAMEF7	0.53531		TTC7A ZNF695	0.629104		NSRP1 SDF2	0.611492		TRPS1 PRNP	0.733463
NAMPT CALD1	0.396835		WBP11 CMAS	0.534908		METTL21A GPR31	0.62807		GSE1 LOR	0.610164		GTF2E2 BIN3	0.733463
CHMP3 CHMP2A	0.396616		ANKRD26 BPIFB4	0.534762		FAM50A FAM50B	0.62786		DLX5 ASPA	0.609967		MACROD2 ELMO2	0.733332
NMNAT1 TSPAN6	0.396427		SEC13 GOLGA4	0.533876		TYK2 ST6GALNAC2	0.627543		ELAC2 SLC1A6	0.609688		SHB NLRP8	0.732919
CCND3 CCND1	0.396198		EIF2S3 EIF2S3	0.532738		YKT6 ZMAT3	0.627484		TBX18 UBB	0.609298		BANF1 GSTA3	0.732226
AK2 TOM1L1	0.395459		CTDP1 TIMM21	0.532286		EQTN DEFB115	0.626353		TRPC4AP HSPA8	0.608078		CNOT3 ANKRD55	0.732169
ELMO2 ELMO3	0.394537		RAC1 RALYL	0.532215		SMG6 DLG4	0.625793		TRNT1 FPR3	0.607925		TRAPPC12 CCNB2	0.73182
EP300 GPRC5A	0.393891		NOP2 NDUFA9	0.531773		DPP7 LCTL	0.62524		SLC36A4 GSTM4	0.60631		NOP14 CORIN	0.731765
ARCN1 ARCN1	0.39083		FAM3A TAS2R42	0.531406		TM2D2 RASSF3	0.625079		C1orf43 M1AP	0.605357		CDKN1C TOGARAM2	0.731751
ITGA3 PDXP	0.390041		PPP2CA PPP2CB	0.531236		TNFSF12 ST8SIA1	0.624293		ZNF197 ASPHD1	0.605074		JAK1 TAS2R38	0.731465
CDKN2B CDKN2B	0.389904		RHEB VAMP2	0.529719		INTS6 INTS6L	0.624251		TRAPPC5 PNMA6E	0.605057		BCAR1 PRSS8	0.731081
CFLAR PDZRN3	0.389543		CDC40 CDC40	0.529153		KRT20 TRIM43	0.624232		NONO QKI	0.604387		NANP RBM33	0.731074
EIF3G EIF3G	0.387436		OXCT2 EVX2	0.529057		RASA2 CCN5	0.623757		STT3A SLC35D1	0.604387		PSMC2 CD180	0.731074

## Sheet: b
FAM50A dependency (CERES)	FAM50B expression (log(TPM+1))		CDS2 dependency (CERES)	CDS1 expression (log(TPM+1))
-0.2751	2.34767		-0.408286	5.12846
-1.08581	1.85599		-1.33836	0.0285692
-1.39631	2.13093		-0.749322	0.111031
-0.341399	1.91073		0.0204584	3.67469
-0.964998	0.0565835		-0.0689351	4.13093
-0.2929	4.0036		-0.527472	0.871844
-0.881536	0.669027		-0.0390391	3.80219
-0.879061	1.40054		-0.0360241	3.8125
-0.389069	2.79077		-0.71686	0.790772
-0.184856	3.87283		-0.618936	0.286881
-0.106888	2.80529		-0.168911	4.64731
-0.795895	0.0426443		-0.230639	0.659925
-0.151454	3.63691		-0.254697	3.47249
-0.361026	3.51349		-0.252862	3.25399
-0.995681	2.09085		0.0100852	3.94767
-0.20565	3.69265		-0.474115	0.731183
-0.809344	0.0143553		-0.188519	1.02857
-0.334665	4.41143		-0.546402	0.111031
-0.310381	2.9542		-0.0660207	3.49953
-0.640733	0		-0.192029	4.22959
-0.2722	4.00988		-0.0952124	4.45483
-0.224779	3.9486		-0.240282	4.60288
-0.881781	1.26303		-0.157376	1.72683
-0.547243	4.51538		-0.164332	1.07039
-0.0286774	3.59694		-0.302416	2.65535
-1.42818	0.0565835		-0.27971	1.69153
-0.357826	4.39575		-0.023428	2.03914
-0.259148	3.10098		-0.178137	3.12102
-0.130712	3.40735		-0.688585	0.0143553
-0.618529	1.91073		-0.598872	0.0565835
-0.386358	3.99639		-0.496718	0.807355
-0.141173	5.6427		-0.113749	2.06005
-0.91491	0		-0.147631	1.29866
-0.435796	3.5008		-0.667167	1.02857
-0.35768	3.34908		-0.118075	2.88362
-0.707887	1.42223		-0.605669	2.12433
-0.873892	0.0285692		-0.452735	0.0285692
-0.0819681	3.29719		-0.529391	0.0285692
-0.391189	2.40327		-0.201733	1.1375
-1.15727	0.0285692		-0.848295	0.0426443
-0.444021	2.73335		-0.660169	0.111031
-0.574814	1.77821		-0.783965	0.176323
-0.714991	3.16027		-0.0585766	3.5656
-0.297815	2.848		-0.533051	0.62293
-0.176404	4.02326		-0.174818	2.05311
-0.321942	2.99639		-0.464943	0.389567
-0.119188	2.42492		-0.197592	3.80426
-0.174824	2.18269		-0.108403	3.65076
-0.226872	1.70487		-0.536663	1.07724
-0.678241	0.0426443		-0.92389	0.0285692
-1.0246	0.0703893		0.00825671	4.62117
-0.496539	2.50589		-0.247762	1.23266
-0.560597	2.30159		-0.506049	0.847997
-1.3664	0.411426		-0.128896	4.43563
-0.128221	4.75916		-0.657104	0.85599
-0.361247	4.07895		-0.131274	3.38957
-1.00134	0.0565835		-0.700311	0.443607
-1.3191	0.0143553		-0.451415	4.16672
-0.170203	2.0635		-0.315665	3.63459
-0.195873	4.43829		-0.0617259	3.39506
-0.107539	3.62527		-0.369878	3.26604
-1.15903	0.963474		-0.730113	0.970854
-0.302548	3.30451		-0.664337	0.176323
-1.22261	0.0143553		-0.541895	0.0285692
-0.814751	0.887525		-0.376004	1.46467
-1.12556	0.0976108		-0.346024	1.41143
-0.187929	2.86196		-0.220054	4.6792
-1.01344	0.201634		-0.632237	1.1375
-0.229204	4.23189		-0.30456	1.73985
-0.250891	3.904		0.0143925	3.41549
-0.183888	2.59694		-0.0819487	3.23879
-0.372258	2.81558		-0.189727	4.07039
-0.54856	2.89918		0.00268263	3.98003
-0.176184	1.63691		-0.0417125	3.76553
-0.605715	2.18269		-0.342056	3.26153
-1.23561	0.0143553		-0.968523	1.23879
-0.276937	3.04439		-0.203628	3.56316
-0.301492	2.53356		-0.461014	0.613532
-0.389654	3.34341		-0.384578	0.0565835
-0.210185	4.39643		-0.877491	4.01881
-0.864615	0.111031		-0.331972	0.0840643
-0.267826	3.95606		-0.720496	0.333424
-0.323259	1.79909		-0.391465	1.0072
-1.19633	0		-0.445155	1.04963
-0.354755	3.54844		-0.101575	2.1177
-0.387627	3.39369		-0.359078	0.0840643
-0.209302	4.00988		-0.0339245	1.53605
-0.45097	4.56377		-0.663066	0.83996
-0.857383	0.0565835		-0.195821	3.07553
-0.835275	0		-0.695226	0.0703893
-1.29038	0.584963		-0.517397	0.31034
-0.285292	2.21723		-0.729704	0.124328
-0.815292	0.0840643		-0.0717958	0.584963
-0.257844	3.6792		0.0150667	0.62293
-0.305287	1.67356		-0.483635	1.07039
-0.587544	2.29278		-0.515226	1.26903
-0.371089	2.70929		-0.0573469	3.8679
-0.259428	3.64039		-0.0439513	5.17113
-0.878407	0.0976108		-0.525292	0.0285692
-1.08984	0.0426443		0.072854	4.28983
-0.0924773	3.05658		-0.0238274	2.0036
-0.175307	3.853		-0.303163	2.69599
-0.449216	4.12846		-0.71948	0.0565835
-0.330183	3.13258		-0.386954	3.07211
-0.966624	0.0143553		-0.632192	0.0285692
-0.346222	3.87184		-0.1829	2.0036
-0.744668	0.941106		-0.232766	3.0993
-0.52294	2.54597		-0.32202	0.411426
-1.32522	0.0703893		-0.447915	1.0072
-0.33764	2.25096		-0.206	3.06867
-0.942325	1.9222		-0.118789	1.51602
-0.442938	2.7845		0.0831475	1.02148
-0.20631	3.57046		-0.497775	0.782409
-0.266921	3.90977		-0.109216	4.06437
-1.237	0.0143553		-0.30419	1.65992
-0.804107	1.21412		-0.68803	0.411426
-0.398069	2.86394		-0.139553	0.807355
-0.276312	2.96901		-0.77676	0.263034
-0.223016	2.40054		-0.347875	2.48543
-0.181635	3.13586		-0.128753	3.95233
-0.187541	7.1416		-0.0733869	2.22033
-0.172902	3.51602		-0.530599	0.0285692
-0.183299	4.28096		-0.21809	3.21257
-0.633625	2.21412		-0.077466	1.91456
-1.03682	0.0703893		-0.0413319	1.31034
-0.039993	6.79351		-0.0200209	1.70044
-0.243288	3.75382		-0.0074263	5.30706
-0.964851	0.0426443		-0.157025	4.81096
-0.417975	3.69153		-0.267122	2.09761
-0.584505	2.41414		-0.0538885	3.60051
-0.17634	3.34341		-0.253622	2.50843
-1.19153	0.0426443		-0.7077	0.815575
-0.358807	2.95233		0.146326	1.51096
-0.217049	3.37295		-0.139542	3.54597
-0.173506	3.51602		-0.251341	4.72901
-1.24578	0.0143553		-0.329622	3.80839
-0.441009	3.80941		0.144581	2.21723
-0.225074	4.61353		-0.70619	0.0285692
-0.378278	2.04963		-0.56454	3.62877
-0.977521	0.0426443		0.0490404	3.0197
-0.367199	4.47508		-0.715625	0.871844
-0.0639958	3.33771		-0.107633	2.33342
-0.0690608	2.9486		-0.772108	2.37016
-1.22954	0.0426443		-0.251486	1.03562
-1.21827	0.678072		-0.612028	0.163499
-0.263075	3.03914		-0.263909	0.545968
-0.297325	4.07724		-0.562274	0.536053
-0.210407	2.88362		0.0683565	1.95233
-0.782997	0.0976108		-0.635654	0.0840643
-1.39207	0.0426443		-0.639034	0.124328
-0.094178	4.05918		-0.727633	0.333424
-0.496457	2.43563		-0.101891	4.15299
-1.42191	0.526069		-0.766255	0.189034
-0.614384	0.0426443		-0.635199	0.0285692
-0.450667	3.24031		-0.618149	0.575312
-0.32447	2.56316		-0.367801	0.903038
-0.389591	3.23726		-0.472264	0.176323
-0.327991	3.9982		0.0796619	4.96671
-1.47037	0		-0.0167158	4.60348
-0.0958568	5.16068		-0.586557	1.20163
-0.293744	3.68594		-0.0675971	1.97453
-0.396975	2.93734		-0.107803	3.30743
-0.748828	2.12763		-0.545836	4.08746
-0.0603887	3.7366		-0.488071	1.77821
-1.03643	0.0143553		-0.404871	3.19849
-0.450645	3.32048		-0.508699	0.799087
-0.361944	4.76713		-0.0255001	2.57046
-0.451087	2.9982		0.00339874	3.51728
-0.0622015	4.63923		-0.847735	0.250962
-0.352906	2.5435		-0.185482	3.14731
-0.748013	1.9222		-0.754056	0.0703893
-0.0721699	3.34199		-0.641735	0.124328
-1.0301	0.863938		-0.0807421	4.80941
-0.298342	2.12433		-0.219345	2.26003
-0.885205	3.8885		-0.0133355	0.263034
-0.0852935	3.46336		-0.23449	0.214125
-0.218599	3.39506		-0.185258	3.5472
-0.391402	2.7866		-0.217243	3.88655
-0.507892	2.48027		-0.202903	1.74846
-0.0718174	4.29719		-0.193355	0.0703893
-0.259018	2.91648		0.034053	3.7366
-0.172966	3.63923		-0.752425	0.111031
-1.23157	0.238787		-1.08115	0.0426443
-0.560534	1.8679		-0.339508	0.422233
-1.60982	0.124328		-0.64923	2.34199
-0.292783	2.77189		-0.31054	3.0072
-0.123761	3.488		-0.193449	1.38957
-1.07051	0.0143553		-0.601533	0.0426443
-1.09754	0.15056		-0.543158	0.344828
-1.16159	0.0143553		-0.432256	0.0426443
-0.30083	4.41414		0.0769433	2.63459
-0.766093	0.0426443		-0.147845	5.10559
-1.09222	1.20163		-0.876347	0.422233
-1.08855	3.28688		-0.45484	0.925999
-0.325236	2.28096		-0.277434	3.66676
-0.282454	4.56925		-0.709938	1.49057
-0.3093	3.74524		-0.0465531	3.89433
-1.36637	0.0143553		-0.459765	0.0143553
-0.648018	2.58256		-0.265381	0.389567
-0.422536	1.58496		-0.310478	0.189034
-1.07438	0		-0.234037	3.6017
-0.326745	4.43229		-0.449987	1.36737
-0.211265	3.97085		-0.549824	0.0703893
-0.245622	3.12598		-0.645054	0.555816
-1.07796	0.0143553		-0.285203	1.22651
-1.3554	1.36177		-0.44808	0.0840643
-1.25265	0		-0.223745	3.36877
-0.978977	0.0703893		-0.22943	3.55336
-1.17726	0.0976108		-0.344021	3.18903
-0.511973	3.48543		-0.562567	0.400538
-1.07853	0.0565835		-0.110975	2.83592
-0.13817	4.57168		-0.680714	0.0976108
-0.752664	1.42223		-0.641318	0.0143553
-0.28367	3.09255		-0.289788	1.61824
-0.852575	0.0703893		-0.728298	1.36177
-1.09309	0.0143553		-0.797963	0.0426443
-0.976151	0.400538		-0.566902	0.773996
-0.444963	2.79909		-0.388462	0.62293
-1.30693	0.565597		-0.808444	0.536053
-0.655305	0.250962		0.0148568	0.0565835
-0.876712	0.0426443		-0.805613	0
-0.587572	3.75702		-0.276841	2.99277
-0.0178724	3.07553		-0.831844	0.15056
-1.10168	0.454176		-0.228431	2.40054
-0.0953676	3.09592		-0.0454207	3.37156
-0.233345	3.97453		-0.866242	2.21101
-1.10963	0.0143553		-0.250717	2.93734
-0.255745	3.57289		-0.261398	4.32553
-0.0987584	4.35191		-0.170401	1.71809
-0.730284	2.88557		-1.00219	0.0285692
-0.51415	3.13586		-0.185621	1.93734
-0.368425	4.51286		-0.0816626	3.1127
-0.17789	3.8846		-0.339169	2.57773
-0.499748	4.31976		-0.601247	0.124328
-0.762471	0.0703893		-0.0695614	3.10769
-0.36108	2.62527		0.13638	4.03562
-1.3395	3.49313		-0.432208	0.0840643
-1.52759	0.0143553		-0.829599	0.0285692
-0.416405	4.41481		-0.161171	3.85798
0.0249813	2.63691		-0.913832	1.0072
-0.612697	2.79494		-1.00633	0.0426443
-1.12929	0		-0.439278	0.214125
-0.222782	2.67582		-0.19158	0.584963
-0.757198	2.42223		-0.217948	3.63575
-0.148476	3.42895		-1.00851	0.298658
-0.213469	2.52105		0.00844204	1.72683
-0.0316392	2.55336		-0.0594799	1.98185
-1.14077	0.632268		-0.123385	2.42492
-1.33363	0.0285692		-0.631391	0.0703893
-1.36964	0.0143553		-0.0744105	3.74739
-0.542734	1.76553		-0.133658	1.27501
-0.590619	0.163499		-0.214359	4.77136
-0.322959	2.45418		-0.373332	1.76977
-0.0865994	3.74739		-0.195494	2.32481
-0.188256	3.21101		-0.303344	0.378512
-1.0896	0.0426443		-0.0061818	4.4019
-0.0348138	3.11603		-0.567329	0.0143553
-0.803849	0.176323		-0.164124	0.847997
0.0394857	3.53107		-0.207951	0.85599
-1.591	0.0285692		-0.784517	0.443607
-0.20283	1.83592		-0.0606558	2.39506
-1.10001	0.0426443		-0.19824	0.226509
-0.315835	0.807355		-0.418895	0.773996
-0.321361	4.02326		-0.574771	0.201634
-0.262035	3.64962		-0.712623	1.19535
-0.317895	3.0993		-0.0660106	0.594549
0.0544132	3.11936		-0.301916	0.495695
-0.0786084	3.14568		-0.514675	0.545968
-0.508815	2.71809		0.0164401	3.99639
-0.164905	3.46074		-0.324313	0.0840643
-0.121185	3.7366		-0.297089	1.62761
-1.5004	0		-0.220922	3.31904
-0.266684	1		-0.124915	1.87184
-0.69864	0.250962		-0.319063	4.10685
-0.548163	4.06695		-0.814113	1.60881
-0.971464	0.0285692		0.0267072	2.8339
-0.93961	0.0426443		-0.306442	3.26003
-1.10597	1.12433		-0.493613	0.263034
-1.27952	0		-0.407375	0.613532
-1.4349	0.0565835		0.015178	4.14486
-0.826784	0.0143553		-0.236166	2.73985
-0.8825	0.0285692		-0.451392	0.432959
-0.152975	3.81558		-0.836297	1.1375
-0.760489	2.37295		-0.426019	3.19219
-0.798516	0.0426443		-0.636514	0.687061
-0.486193	1.93357		-0.134961	2.87381
-1.38147	0.0565835		-0.283838	3.83693
-0.25852	3.20633		-0.745449	0.15056
-1.17786	0.0143553		-0.424166	0
-0.248852	3.40871		-0.348415	0.0840643
-0.185489	3.42895		-0.195892	1.29278
-0.0608463	3.32625		-0.347425	1.15704
-0.297208	2.35332		-0.233517	4.20945
-0.767396	1.97085		-0.2429	1.84398
-0.827288	2.64847		-0.548635	1.852
-0.22016	3.11936		0.0537552	3.67243
0.00562882	3.52982		-0.0480526	3.80323
-1.06523	0.0703893		-0.662766	0.0285692
-0.206499	3.50589		-0.157116	3.56071
-0.939284	0.0703893		0.0475117	3.47379
-1.08467	0.298658		-0.719222	0.111031
-0.304552	2.11437		-0.218568	0.62293
-0.0489626	5.06523		-0.0947841	1.38405
-0.188925	4.05311		-0.542667	1.32193
-0.890573	0.0840643		-0.71249	0.0285692
-0.311277	2.57289		-0.370353	2.83794
-0.136258	3.88655		-0.139534	1.28096
-0.965394	0.0426443		-0.23673	3.29866
-0.200662	4.61294		-0.698606	0.201634
-0.3386	2.22033		-0.204555	2.80323
-1.10912	0.238787		-0.401501	0.815575
-0.938127	0.948601		-0.239233	0.15056
-0.911421	0.773996		0.0011778	3.77821
-0.269904	4.88753		-0.719406	0.464668
-0.368312	4.01792		-0.589637	0.773996
-0.583529	0.0426443		-0.617996	0
-0.756163	0.713696		-0.663148	0.695994
-0.307945	2.18269		-0.165557	1.50589
-0.396985	2.23573		-0.585356	0.485427
-0.248422	2.58496		-0.114444	3.68032
-0.0881394	3.22342		-0.144253	0.970854
-0.304982	5.26716		-0.996803	0.298658
-1.05021	0.0285692		-0.595976	0.0285692
-0.364567	1.7137		-0.264512	2.65076
-1.03721	0.124328		0.0197679	4.33128
-1.03836	0		-0.231249	4.22959
-0.807802	0.0565835		-0.134361	3.3799
-1.18465	0.0285692		-0.750485	0.485427
-0.380464	3.49185		-0.232735	3.07895
-0.959934	0.201634		-0.0092157	1.52105
-0.131212	3.56316		-0.189919	0.863938
-0.228369	3.02148		-0.641989	0.124328
-0.239047	3.06695		-0.0688496	2.69153
-0.593101	1.59455		-0.156954	4.0365
-0.371655	3.64616		0.0361154	2.9855
-0.612577	0		-0.184081	4.58496
-0.222199	3.08916		-0.14054	3.19219
0.0320664	3.47897		-0.140501	4.08321
-0.441155	3.76553		-0.259473	0.713696
-0.924029	0.422233		-1.02189	0.575312
-0.769841	0		-0.0038211	3.30597
-0.349514	3.51602		-0.543038	4.36947
-0.323785	3.01436		-0.177147	1.51096
-1.67268	0.137504		-0.706616	0.111031
-0.480034	1.89142		-0.434928	1.21412
-0.380434	3.33771		-0.211631	3.23266
0.195828	3.05311		0.0658089	3.70266
-0.269859	4.01792		-0.0964956	4.57713
-0.884033	0.0426443		-0.520724	2.8679
-0.721425	3.19061		-0.549803	0.250962
-1.12909	0.367371		-0.464998	0.83996
-0.710858	0.0703893		-0.335505	1.01436
-1.13859	0.0143553		-0.128868	1.33914
-0.542636	0.757023		-0.742775	0.0285692
-1.01719	0.536053		-0.436582	0.0565835
-0.862692	3.19535		-0.429649	0.941106
-0.225039	4.47249		-0.161518	3.6311
-0.561303	0.0143553		-1.0172	0.0143553
-0.15596	3.76341		-0.395537	4.71864
-0.240118	3.84599		-0.146456	3.1127
-0.321816	4.37921		-0.01732	2.29572
0.00782854	3.95327		-0.523907	0.516015
-0.908221	1.11103		-0.0725981	3.50462
-0.497562	2.93357		-0.62832	2.35332
-1.22445	0.454176		-0.265883	1.73985
-0.199895	2.26303		-0.105644	3.46728
-1.0941	0.0426443		-0.0766912	1.07039
-0.106882	2.38128		-0.119714	4.28466
-0.0972455	4.38405		-0.100072	2.45154
-0.929638	0.0565835		-0.179259	1.24489
-1.13832	0.0143553		-0.607335	0.0703893
0.120606	4.80323		-0.846151	0.0143553
-0.164905	3.66107		-0.60431	0.214125
-0.305409	3.50208		-0.237763	3.13914
-0.649615	1.04963		0.0277679	2.23573
-1.16493	0.176323		-0.624161	0.378512
-1.19397	0.124328		-0.279565	4.853
-0.558298	1.41684		-0.394132	1.89918
-1.26014	0		-0.661265	0.0976108
-0.0439868	3.43429		-0.110319	1.59932
-0.298299	3.20477		-0.215918	2.46205
-0.455658	2.40871		0.025571	3.45154
-0.498459	3.73985		-0.0436872	3.82883
-1.27656	0		-0.247139	1.0635
-0.974599	1.65076		-0.0810718	1.66448
-0.220965	3.85898		-0.657717	0.879706
-0.910496	0.333424		-0.0563848	2.85997
-0.329915	3.23573		-0.234325	1.77821
-0.242578	4.29793		-0.391802	3.13422
-0.1234	2.94486		-0.55494	0.400538
-0.553282	0.0976108		-0.489864	0.659925
-1.5007	0.0426443		-0.130859	1.81147
-0.327472	3.54226		-0.015409	1.97085
-0.196214	3.53854		-0.1302	4.91121
-0.25024	2.62994		0.035462	4.94392
-1.49547	0.226509		-0.459479	1.25701
-0.331585	2.56071		-0.11975	1.67807
-1.23865	0		-0.261024	4.33628
-0.27765	1.79909		0.00751955	1.4957
-1.14073	1.97453		-0.0498649	3.20633
-0.691517	0.85599		-0.292852	0.250962
-1.00936	0.807355		-0.480026	0.454176
-1.1307	0.0285692		-0.34953	2.89724
-0.351222	2.82171		-0.769517	0.0143553
-1.21213	0.0285692		-0.520911	0.895303
-0.213756	3.37573		-0.521642	0.0285692
-0.255176	2.17313		-0.413992	0.0426443
-1.12202	0.163499		-0.441682	0.871844
-1.4823	0.0565835		-0.702427	0.137504
-0.620335	0.0426443		-0.554376	0.443607
0.0916952	3.08066		-0.202234	2.8679
-0.288944	4.57592		-0.501503	0.555816
-0.075782	3.28688		-0.149002	2.75489
-0.180644	3.61235		-0.408947	0.111031
-0.103152	4.63052		-0.507696	1.0072
-0.943647	0.0285692		-0.396123	3.77821
-0.953331	0.963474		-0.0882995	2.35332
-0.31765	2.60644		-0.499572	0.250962
-0.291106	3.78031		-0.831299	0.0143553
-1.22062	0		-0.450365	0.400538
-0.132523	2.28688		-0.195947	3.64155
-0.350012	2.76341		-0.478064	0.887525
-0.425571	3.75061		-0.223149	3.854
-0.512465	2.29866		-0.18673	2.72465
-0.229581	3.32337		-0.459263	1.0635
-0.427695	4.1235		-0.159104	2.85798
-0.122344	3.9855		-0.621513	0.0285692
-0.411995	3.10601		-0.110502	2.81967
-0.521201	3.56438		-0.250097	3.51223
-0.278403	3.34908		-0.252837	2.40327
-0.922799	0.137504		-0.828579	0.226509
-0.617327	1.09761		-0.146308	1.37851
-0.304276	4.45286		-0.149391	4.15218
-0.848345	2.63923		-0.14259	2.22342
-1.20264	0.238787		-0.219715	2.26903
-1.37399	0.226509		-0.13244	5.21723
-0.426884	3.8846		-0.31085	0.443607
-1.21406	0.189034		-0.127293	1.76977
-0.322844	3.32337		-0.676628	1.69153
-0.0010962	3.37295		-0.329106	4.77979
-0.346309	1.91456		-0.249709	3.93546
-0.279119	3.32912		-0.338681	1.59932
-0.479032	3.30305		-0.118304	3.64155
-1.31414	0.0285692		-0.0768044	4.09845
-1.02293	0.0426443		-0.0057933	4.32553
-0.886769	0		-0.493472	0.739848
-0.827119	0		-0.484025	0.201634
-1.36223	0.0426443		-0.276	2.81967
-0.426915	4.4363		-0.114397	4.30961
-0.011366	2.31034		-0.433089	3.62644
-0.954877	1.36177		-0.200143	3.09761
-0.228311	3.78346		-0.0913026	2.82375
-0.821219	0.0426443		0.0779705	3.43696
-0.830333	0.475085		0.0131924	3.47249
-1.49661	0.0565835		-0.66236	0.0976108
-0.270671	4.15462		0.0215431	1.43296
-0.762227	0.0565835		-0.288068	3.29866
-0.891074	0		-0.381494	2.50335
-0.99271	0.782409		-0.795136	0.0703893
-1.14809	0.0840643		-0.76081	0.0976108
-0.207265	3.29719		-0.751625	0.163499
-0.870652	2.0635		-0.584931	0
-1.07789	0.0285692		-0.0936683	0.495695
-0.881114	0.0143553		-0.543017	2.30159
-1.25337	0.0426443		-0.12534	5.00405
-0.918161	0.124328		-0.801052	0.137504
-0.511749	1.54597		-0.413459	3.8679
-0.0767097	3.68706		-0.242724	2.02857
-0.548582	2.96347		-0.203377	0.0143553
-0.289608	1.65076		-0.210597	0.176323
-0.0803762	2.80116		-0.171442	3.17153
-0.833517	2.53605		-0.188173	3.8339
-0.991081	0.545968		-0.59735	1.1635
-0.944141	0		-0.0546078	2.75489
-0.348868	1.75702		-0.74585	0.0285692
0.0452697	6.55811		-0.0437124	3.37295
-0.892881	1.79909		-0.0431088	0.879706
-1.29981	0.333424		-0.0681938	4.60585
-0.617705	0.0143553		-0.237001	3.32912
-1.0311	1.18269		-0.0232645	2.0635
-0.518579	2.38128		-0.10088	3.59574
-0.278227	3.22497		-0.267595	3.40599
-0.695277	0.594549		-0.603836	1.26903
-0.280917	4.24031		-0.588233	0.0703893
-1.10403	0.214125		-0.071852	4.18428
-0.363057	3.56438		-0.0726153	3.62877
-0.112359	5.20124		-0.315775	4.69153
-0.27076	4.36527		-0.393807	0.925999
-0.0821515	3.46074		-0.473963	0.0976108
-0.128488	4.854		-0.134248	1.70044
-0.375703	3.69488		-0.185233	4.38267
-0.476373	2.15056		-0.283967	1.4957
-0.349153	3.21723		-0.0685005	4.06005
-0.216412	2.53107		-0.211248	3.00899
-0.675756	0.0285692		-0.136534	2.86394
-0.17708	3.63459		-0.262414	0.298658
-0.961306	0.0703893		-0.54306	0.31034
-0.336664	2.71809		-0.0303253	1.29278
-0.76767	0		-0.0558766	2.62994
-0.150016	3.63807		-0.14993	0.0565835
-0.23197	4.17233		-0.158899	0.879706
-1.1597	0		-0.278497	0.378512
-1.62261	0.189034		-0.0766832	4.10852
-0.514377	3.72247		-0.527961	0.0976108
-0.618707	3.83895		-0.1457	3.07039
-1.08254	0.443607		-0.200191	0.411426
-0.712915	2.63459		-0.103772	2.67129
-0.439281	0.275007		-0.557083	1.04264
-0.225377	3.60051		-0.349031	3.67243
-0.347272	3.10769		-0.402941	0.333424
-0.39122	2.14078		-0.447229	0.238787
-0.856313	1.15056		-0.243707	2.76765
-1.09674	0.344828		-0.0550412	3.75382
-0.607316	2.96901		-0.216591	3.89142
-1.01519	0.0143553		-0.650836	0.575312
-1.10781	0		-0.662903	0.0143553
-0.223478	3.1177		-0.629717	0.389567
-0.6528	0.0565835		-0.0526942	2.9486
-1.1647	0.163499		-0.520178	0.111031
-0.297119	3.99729		-0.102729	3.41954
-1.02209	0.367371		-0.703431	0.0976108
-1.36563	0.0143553		-0.0234373	2.8679
-1.01909	0.0565835		-0.269719	4.07468
-0.210746	2.38957		-0.500881	0.0426443
-0.0286277	5.22882		0.0287423	2.9542
-0.117234	3.81455		-0.261919	3.26153
-0.349382	2.55336		-0.189619	3.68482
-0.314934	3.15543		-0.0404695	3.05832
-0.265187	2.79701		-0.284371	4.12598
-1.12995	0		-0.112583	3.32625
-1.13652	0		-0.665851	0.0976108
-0.284127	4.83693		-0.187155	1.79909
-0.258055	3.63459		-0.235757	3.97453
-0.323666	3.6017		-0.489841	3.90881
-0.104841	3.30012		-0.635365	0.613532
-0.269686	3.1177		0.156053	0.400538
-0.920713	0.722466		-0.291877	3.66221
-0.480272	2.57046		-0.111742	3.43563
-0.135891	3.11103		-0.15259	3.5008
-0.161334	3.84398		-0.423438	4.9644
-0.336986	3.07039		-0.144693	4.2502
-0.195146	2.50335		-0.188335	0.505891
-0.340512	3.38267		-0.156765	3.69377
-0.310508	3.68032		0.235409	3.45418
-0.227619	3.84499		-0.336778	2.15381
-0.300116	4.41075		-0.191271	3.15381
-0.439788	3.04789		-0.201655	3.70819
-0.330878	4.23802		-0.119904	3.20945
-0.294666	2.488		-0.106814	5.30961
-0.412249	1.68706		-0.0484634	2.01436
-0.401031	4.83643		-0.259813	2.848
-0.203949	3.72901		-0.264976	3.58856
-1.04666	0.0143553		-0.543437	1.52607
-1.13521	0		-0.327223	2.52607
-0.743335	1.96717		-0.0578465	3.7761
-0.810959	2.81762		-0.436889	0.454176
-0.962782	0		-0.317017	0.367371
-0.161042	3.94205		-0.676351	0.389567
-0.363314	3.8748		-0.0889485	2.88947
-0.538299	1.96347		-0.12041	4.27575
-0.777474	0.0285692		0.0123978	3.95977
-0.127962	3.75168		-0.0785543	2.57773
-1.36336	3.65076		-0.143833	1.52607
-1.12146	0.0426443		-0.487466	0.137504
-1.52745	0.0285692		-0.157862	4.08831
-0.134321	2.95233		-0.144492	3.9991
-0.136839	4.68032		-0.0224877	3.07895
-0.121386	4.31107		-0.17174	0.773996
-0.921041	0.0143553		-0.463309	0.516015
-0.329165	2.70929		-0.916715	0.0840643
-0.334647	3.30012		-0.247053	1.79077
-0.362706	3.60051		-0.135665	3.24031
-0.0479165	4.11936		-0.822878	0.15056
-0.95401	0.0565835		-0.582107	1.02857
-1.08473	0.0565835		-0.326145	3.8125
-1.22646	0.0285692		-0.120231	3.51096
-0.264563	3.76235		-0.69173	0.0565835
-0.159632	4.17632		-0.652601	0.189034
-0.661882	0.555816		-0.763951	0.0565835
-0.295116	3.75275		-0.668432	0.111031
-0.330014	3.67129		-0.142076	4.24413
-0.366601	3.58976		0.00263096	4.31976
-0.173468	3.10098		-0.0968021	4.33271
-0.162787	2.60881		-0.588007	0.31034
-0.101591	5.2149		-0.625981	0.189034
-1.06303	0.0143553		-0.181935	3.46074
-0.37598	3.35896		-0.164743	4.52795
-1.01198	0.0285692		-0.160119	3.98368
-0.178396	2.88362		-0.781022	0.0285692
-0.271678	2.54844		-0.361262	4.48929
-1.28167	0.0426443		0.0654217	0.475085
-0.22701	3.59455		-0.149208	3.19377
-0.599069	2.81352		-0.595553	0.344828
-1.10778	0		-0.497545	0.0143553
-0.239393	2.84197		-0.689217	0.163499
-1.07279	0.0143553		-0.359499	2.51854
-0.206819	3.9607		-0.518059	0.275007
-1.34898	0.0285692		-0.760691	0.0976108
-1.40899	0.111031		0.0420859	4.84298
-1.06545	0.124328		-0.136786	1.20789
-0.179665	4.1235		-0.11533	3.76341
-0.0527991	3.31615		-0.269879	2.98914
-1.22454	0.250962		-0.278032	0.584963
-1.27641	1.28688		0.0199544	4.70874
-0.990011	0.0285692		-0.129033	3.63691
-0.435421	3.74201		-0.246631	3.70044
-0.228063	2.84599		-0.163437	4.7252
-0.252872	2.30159		-0.567265	0.189034
-1.02619	0.0426443		-0.110969	4.37365
-1.25042	0.0840643		-0.153358	1.73985
-0.157737	4.97728		-0.272022	2.98914
-1.22181	0.0285692		0.0593889	4.65076
-1.06384	0.189034		-0.155744	1.99277
-1.31965	0.485427		-0.465966	0.0840643
-0.379992	2.21101		-0.3493	3.9364
-1.15429	0.0565835		-0.296044	3.95791
-0.232143	2.53854		-0.0983214	3.52732
-0.378784	2.30743		-0.638067	0.773996
-0.335515	2.74631		-0.0519264	3.46728
-1.3435	0.214125		-0.720593	0.286881
-0.195425	3.10769		-0.0067157	3.7126
-0.943467	0		0.16012	3.63691
-1.26618	0.0285692		-0.180667	1.848
-1.18223	0.0565835		-0.022949	2.75275
-0.840048	0.0565835		-0.678751	0.0703893
-1.55435	0.0565835		-0.268737	3.10936
-1.16753	0.0840643		-0.0960454	2.72247
-0.129866	1.87578		-0.127284	2.73118
0.0330998	3.65535		-0.120497	3.23266
-1.05676	0.0426443		-0.198323	4.52419
-0.406125	2.9982		-0.0124073	3.08066
-1.13132	0.0426443		-0.140052	3.78764
-0.209239	3.96625		-0.409569	1.43296
-0.922044	1.01436		-0.0539188	4.47638
-0.828809	0		-0.343357	4.67751
-0.992495	0		-0.666174	0.367371
-0.943568	0		-0.441301	0.887525
-0.0036193	1.66448		-0.19451	1.59932
-1.1916	0.0285692		-0.684462	0.226509
-0.813941	1.32193		-0.0440177	2.85599
-0.0723438	3.85898		-0.162557	0.790772
-0.414067	2.42761		-0.0163947	1.3505
-0.244824	1.37295		-0.173541	2.7137
-0.332086	2.33056		-0.476994	2.45943
-1.12381	0		-0.431489	0.15056
-0.560657	0		-0.0983991	3.64386
-0.270637	2.70929		-0.681685	0.443607
-1.01693	1.60407		-0.0427929	4.16591
-0.0650407	2.83794		-0.419239	0.344828
0.0339975	2.70708		-0.131782	4.38474
-0.288325	4.80632		-0.684038	0.0285692
-0.268338	2.88166		-0.558365	0.0426443
-0.353137	2.15056		-0.39268	0.214125
-0.22814	0		-0.323147	0
-0.735109	2.54102		-0.0353257	2.28392
-1.01293	0		-0.32258	1.64616
-0.933355	0		-0.491463	0.0285692
-0.986535	0.0565835		-0.730038	0.111031
-0.933246	0.0285692		-0.80492	0.238787
-0.331629	3.26604		-0.760431	0.475085
-0.274746	3.73877		0.0187309	3.61235
-0.726179	2.18903		-0.461015	0.432959
-0.294134	2.53107		-0.729928	0.0426443
-0.232657	0		-0.429476	2.50335
-0.802115	0.992768		-0.259898	3.28983
-1.01948	0		-0.452956	1.16993
0.135295	3.74416		-0.372031	0.0285692
-0.269435	3.4957		-0.193983	1.37851
-0.350521	1.94111		-0.19522	0.722466
-0.542307	1.78241		-0.341059	0.367371
-0.127686	3.22959		-0.0429903	2.80941
-0.350741	3.38957		-0.177002	2.49825
-0.110756	2.14731		-0.231344	2.53854
-0.189621	2.86196		-0.67378	0.201634
-0.284858	2.67582		-0.638946	1.22033
-0.280973	1.72247		-0.636098	0.0840643
-0.830274	1.75275		-0.640273	0.0840643
-0.50125	2.88362		-0.876975	0.565597
-0.323796	2.86196		-0.460629	0.0426443
-0.80083	2.09761		-0.295841	0.765535
-0.231909	2.21412		0.0637695	1.9486
-1.02672	1.1375		-0.272159	3.04789
-0.819899	0.214125		-0.507212	0.411426
-0.770161	0.443607		-0.62713	0.201634
-1.12618	2.20789		-0.678944	0
-0.240026	3.28688		-0.168517	0.286881
-0.612637	1.8953		-0.290316	0.505891
-0.894294	0		-0.578902	0.344828
-0.258971	2.24489		-0.630906	0.226509
-0.421294	2.09424		-0.796472	1.10434
-0.404199	2.28392		-0.896668	0.400538
-1.32517	0.0143553		-0.0586984	3.29425
-0.896942	0		-0.336624	2.04264
-1.33712	0		-0.289516	3.14731
-0.270639	2.70044		-0.360788	0.389567
-0.284038	3.93168		-0.016808	4.93404
-0.110576	3.18903		-0.082476	4.42425
-0.0092455	2.17313		-0.254834	2.85599
-0.084396	2.78869		0.160677	2.32481
-0.302287	2.64386		0.0183787	4.83137
-0.860548	0.992768		-0.283128	0.189034
-0.204995	3.88069		-0.193643	2.87774
-1.14194	0.807355		-0.135842	4.24945
-0.502914	4.34483		-0.141363	3.60407
-1.24774	0.0143553		-0.103661	4.17073
-0.208709	1.95606		-0.271461	1.05658
-0.0407255	2.24793		-0.514664	0.111031
-0.505387	0		-0.0720771	1.89142
-0.218151	2.10434		-0.581627	0.575312
-0.177392	2.65992		-0.442609	4.15218
-0.120466	2.36737		-0.0869437	1.79909
-0.323466	2.7761		0.0673049	4.50779
-0.0934818	1.97085		-0.127861	3.22651
-0.121527	2.42761		-0.0672431	4.12184
-0.381679	1.86394		-0.558543	0.163499
-1.12207	0.137504		-0.178934	1.35614
-0.264203	2.40327		-0.142428	3.60526
-1.4598	0		-0.0410275	2.28392
-0.0723881	3.06695		-0.165839	1.59932
-0.474002	1.85599		-0.269529	2.31325
-0.391727	2.60644		-0.241187	3.06178
-1.18246	0.0143553		0.0523276	3.45154
-0.301988	1.90689		-0.0376517	1.85997
-0.489085	1.62293		-0.198939	2.5509
-0.563178	0		-0.194575	0.704872
-0.682493	1.63691		0.135413	4.64097
-0.622248	0.0285692		-0.230843	4.55766
-1.01808	0.298658		-0.0695063	3.4489
-1.24372	0		0.0143879	4.16189
-1.32166	0.0143553		-0.761505	2.38128
-0.285161	3.48414		0.0596852	3.85499
-0.485951	2.23879		-0.21519	5.94439
-0.0429825	1.73118		-0.136853	5.57743
-0.08765	2.34483		-0.247207	3.04963
-0.544255	1.57531		-0.231415	2.10434
-0.156162	2.90497		0.00226565	2.63227
-0.551631	1.90304		-0.191446	3.03738
-1.15806	0		-0.583506	0.0565835
-0.916654	0		-0.120338	3.20633
-0.652808	1.14405		-0.833261	0.263034
-0.738915	2.98732		-0.324936	0
-1.17103	0.0143553		-0.41261	0.731183
-0.139344	1.1375		-0.280576	3.32337
-0.390608	1.03562		-0.158243	4.41819
-0.816457	1.49057		-0.257925	3.48027
-0.684545	0.163499		-0.227087	3.23266
-0.231978	0.0565835		0.0612292	3.33199
-0.2013	2.23266		-0.204871	2.24184
-0.371633	1.40054		-0.561407	0
-0.223732	2.26604		-0.139089	0
-1.06703	0		0.0492215	3.94579
0.00241083	2.26003		-0.172387	1.85599
-1.07546	0		0.0733305	4.56194
-0.0437881	1.40599		-0.785858	0.124328
-0.312288	1.50589		-0.612461	0
-0.855016	1.79077		-0.949037	0.275007
-0.364703	3.10769		-0.0327027	2.88557
-1.13789	0.201634		0.0440065	1.31034
-0.43405	1.73552		-0.156301	3.16027
-0.251839	1.95606		-0.18152	3.60999
-0.938784	0		-0.0682579	4.15866
-0.173832	3.03738		-0.316221	1.0072
-0.121062	2.12102		-0.529758	2.34199
-0.274225	2.83592		-0.556455	0
-0.524637	3.09592		-0.197607	3.87873
-0.143208	1.98914		-0.110316	1.74846
-0.439842	1.5509		-0.0866689	3.46467
-0.927396	0.176323		-0.0633905	3.99005
-0.446004	1.48543		0.0453816	2.6893
-0.323182	3.27798		-0.58946	0.0840643
-1.23283	0.632268		0.0308755	3.94111
-0.497491	2		-0.115964	4.37365
-0.752907	2.35614		-0.560597	1.09761
-0.230755	2.72247		-0.208174	0.831877
-0.262422	2.23879		-0.217797	3.41143
-0.237502	3.6017		-0.549898	1.32769
-1.1812	0		0.0702064	3.11437
-0.419039	3.19219		-0.137143	2.86196
-0.0520375	2.30451		-0.585362	1.03562
-0.238429	3.09085		-0.680064	2.08746
-0.753248	0.443607		-0.513181	0.613532
-0.301686	1.70929		-0.599874	1.1375
-0.814306	0.765535		-0.388241	1.51096
-0.804169	0.214125		-0.712942	0.773996
-0.836276	0		-0.126247	0.298658
-0.40883	2.77189		-0.154264	2.34483
-0.388964	2.18269		-0.455609	0.659925
0.0230294	1.75702		-0.810431	0.163499
-0.18651	2.0072		-0.528179	0.0426443
-0.764798	0.356144		-0.607773	0.0426443
-1.07024	0		-0.525128	0.378512
-0.136985	2.21723		-1.10069	0.422233
-1.2427	0		-0.375108	0.62293
-0.775615	0		-0.426128	0
-1.05662	1		-0.624622	0.0426443
-1.23608	0		-0.126482	2.48027
-0.979211	1.43829		-0.503258	1.19535
-0.953806	1.03562		-0.153065	1.8953
-1.2173	0		-0.653772	0.799087
-1.21621	0		-0.886537	1.04264
-0.812435	0.0143553		-0.430268	0.226509
-1.00516	0		-0.701385	0.956057
-0.319163	1.95606		-0.410954	0.0976108
-0.873503	0		-0.379855	1.25096
-0.353567	2.31615		-0.352803	0.263034
-0.449263	2.61117		-0.583957	0.669027
-0.244897	0.970854		-0.0517038	1.36737
-0.0938794	3.32769		-0.324416	3.6241
-0.876394	0		-0.204891	3.89239
-1.39269	0		0.194431	3.8166
-0.953966	0		-0.459387	0.505891
-0.939867	0.464668		-0.023281	4.40122
-0.987421	0.0840643		-0.181908	2.80941
-0.467257	2.21412		-0.636782	0
-0.960064	1.19535		-0.628771	0.0143553
-0.553042	1.67356		-0.69739	0.0703893
-0.0650039	2.27501		0.0137739	2.23573
-0.407211	1.4489		-0.559176	1.5008
-0.45029	1.41684		-0.263752	1.74846
-1.16224	0		-0.014278	3.05311
-0.995773	0.526069		-0.0808302	3.05485
-0.6356	1.65076		-0.803424	0.0285692
-1.02368	0.0703893		-0.0514407	2.57046
-0.654703	0		-0.245058	1.76129
-0.209179	6.21101		-0.0768112	4.39369
-0.737827	0.298658		-0.145051	0.411426
-0.575479	1.11103		-0.339193	0
-0.292486	1.65992		-0.229298	0.411426
-0.305169	1.27501		0.0459746	1.48027
-0.216581	2.10098		0.0829852	2.46989
-0.428399	2.83794		-0.0154192	3.49953
-1.08879	0.565597		-0.301254	1.02857
-0.204372	3.45943		-0.0414967	2.26003
-0.097227	2.61117		-0.450999	0.226509
-1.10733	0.321928		-0.448779	1.15704
-1.07207	0		-0.440184	0.731183
-0.490674	0		-0.367533	1.02148
-1.18975	0		-0.801372	0.0426443
-1.48895	0.594549		-0.470556	0
-0.828411	0.0840643		-0.510411	0
-0.850937	0		-0.493852	0.286881
0.254937	1.96717		-0.456017	0.0143553
-0.489057	0		-0.785545	0.604071
-0.236333	1.36177		-0.163038	1.0072
-1.21658	0.344828		-0.616467	3.31759
-0.236619	3.01257		-0.208084	0
-0.322442	3.27352		-0.645888	0.321928
-1.08836	1.11103		-0.833722	0.0426443
-0.297926	1.02148		-0.777528	1.85997
-0.303009	2.21412		-0.449257	1.65076
-1.15033	0.0285692		-0.413255	1.03562
-0.23004	3.11103		-0.924849	0.263034
-0.592948	0.722466		-0.0579117	0.970854
0.0970092	2.94673		-1.08305	0.757023
-0.266256	3.52105		-0.175231	0.367371
-0.0956418	3.03562		0.0153934	3.02326
-0.114631	2.98368		-0.0991338	4.27202
-0.529293	0.963474		-0.25664	2.61824
-0.369221	3.25096		0.00994862	3.50462
-0.576406	1.22033		-0.0885783	4.45483
0.116263	3.6311		-0.162294	2.9279
-0.353934	2.58256		-0.269231	1.0072
-0.327309	2.4957		-0.0032357	4.02857
-0.595536	0.263034		-0.326624	4.51159
-0.873775	0		-0.136747	0.0703893
-0.216062	3.10434		-0.095366	4.0993
-1.07859	0.137504		0.127504	3.66448
-0.650045	0.526069		-0.562685	0.0426443
-0.89703	0		0.0318038	3.04614
-0.214923	2.34767		-0.357701	5.06048
-1.00269	0		-0.183858	1.29278
-0.421963	2.31034		-0.114992	2.53605
-1.09527	0.0703893		0.0146385	2.11437
-1.1846	0.163499		-0.410905	0.713696
-0.349524	0.903038		-0.190275	4.6153
-0.193004	1.9782		-0.647455	0.0426443
-1.36651	0		-0.132386	3.1635
-0.204501	3.27947		-0.312434	0.815575
-0.174297	2.9222		-0.329601	0.879706
-0.599524	1.96717		-0.743914	0.111031
-0.412172	2.33914		-0.19005	4.49121
-0.123423	1.95233		-0.194645	4.0365
-0.222129	3.14568		-0.489543	0.565597
-0.967041	0.0285692		-0.632948	0.970854
-0.288303	3.63923		-0.116746	1.08406
-0.307589	2.90111		-0.269946	1.29866
-0.0254236	3.23419		-0.254814	1.36737
-0.880853	0		-0.673617	0.505891
-0.407681	1.95233		-0.639409	1.26303
0.116951	1.99639		-0.39591	0.807355
-0.0978024	2.51096		-1.17882	1.20163
-0.616382	0.815575		-0.250603	4.35966
-0.708581	1.13093		-0.473032	2.40871
-0.543244	1.61824		-0.215567	2.87774
-0.652103	1.15056		0.0629566	4.07125
-0.331245	1.54597		-0.166022	3.01436
-0.635666	2.14405		-0.2363	2.06005
-0.856936	0		-0.153347	3.0635
-1.1099	0.389567		-0.186749	3.83794
-0.0928862	2.22651		-0.470651	0.722466
-1.10072	0		-0.671601	0
-0.67861	0		-0.477388	0.526069
-0.946	0		-0.402143	0.678072
-0.964056	0		-0.306407	0.704872
-0.885427	0.0565835		-0.423496	1.62761
-1.36228	0		-0.391648	1.22651
-0.949217	0.189034		-0.59415	0.400538
-0.23763	3.71809		-0.589582	0.137504
-0.150965	2.92029		-0.988917	0.748461
0.0737645	2.41143		-0.511193	0.0565835
-0.697386	0.0703893		-0.697386	0.0703893
-0.789975	0.678072		-0.789975	0.678072
-0.132181	0.0703893		-0.132181	0.0703893

## Sheet: c
Target gene	Anchor gene	Pearson correlation	TCGA tumor-healthy percentage reduction anchor gene
FAM50A	FAM50B	0.769267	19.3735
RPP25L	RPP25	0.743137	0
EIF1AX	EIF1AY	0.740311	17.1876
DDX3X	DDX3Y	0.723776	26.4871
CDS2	CDS1	0.689844	20.4722
NAA10	NAA11	0.681282	0
TP53	EDA2R	0.654851	0
DNAJC19	DNAJC15	0.633887	0
ATP1B3	ATP1B1	0.613309	49.2038
INTS6	INTS6L	0.612663	0
TTC7A	TTC7B	0.611983	11.1584
MYB	NCKAP1	0.590066	2.35907
RAB6A	RAB6B	0.586703	0
EFR3A	EFR3B	0.577169	0
STX4	STX2	0.569406	14.6973
CHMP4B	CHMP4C	0.568881	0
ATP6V0E1	ATP6V0E2	0.568108	0
YRDC	GJA1	0.566612	0
MYBL2	MYBL1	0.55593	0
NMT1	NMT2	0.547792	39.3646
IRF4	PTK2	0.544146	0
AK2	FKBP9	0.539304	0
SH3GL1	APP	0.534898	21.9911
NAMPT	CALD1	0.523744	55.3283
CFL1	DSTN	0.513936	40.1776
FERMT2	CCDC88C	0.511401	0
WNK1	WNK3	0.510507	0
POU2AF1	GNAQ	0.505045	26.0282
RPS4X	ZFY	0.504474	18.8343
CDKN1A	CDKN1A	0.503202	14.4362
IKZF1	CTNND1	0.502963
GRHL2	LIX1L	0.501731	11.0883
SLC2A1	SLC2A3	0.494195	9.91578
DDX19A	DDX19B	0.49009	1.95599
EAF1	EAF2	0.489984	3.66499
GSPT1	GSPT2	0.48765	3.14066
PRDX1	PRDX2	0.486992	0
CBFB	CTTN	0.486614	0
UAP1	UAP1L1	0.482998	0
SDHB	CCDC80	0.481092	54.1303
RRAGC	RRAGD	0.48043	20.6349
CYB5B	CYB5A	0.478664	48.6627
SNAP23	SNAP25	0.476173	0
SLF1	SIMC1	0.475348	0
SLC16A1	SLC16A3	0.472829	0
CEPT1	CHPT1	0.471021	18.2684
PCYT1A	PCYT1B	0.467139	0
COPG1	COPG2	0.466922	0
ATP6V1G1	ATP6V1G2	0.466615	0
MYC	MYCN	0.46617	0
NMNAT1	CD276	0.465132	0
SDHA	EXT1	0.465037
LDHA	LDHB	0.463705	12.1738
ARHGEF7	ARHGEF6	0.458905	10.0507
TP63	ACAA2	0.454367	54.3267
ITGAV	SYTL1	0.453328	0
PTK2	PTK2B	0.452709	4.31405
MCL1	BCL2L1	0.4497	0
ALAS1	LAMB1	0.446694	1.88797
EP300	NIBAN2	0.44609	7.63808
PSMB5	PSMB8	0.445801	0
ILK	WAS	0.444631	0
NXT1	NXT2	0.444147	0
TBL1XR1	TBL1X	0.442678	22.8924
TLN1	MYB	0.442595	0
KIRREL1	ITGA11	0.442351
PPCDC	CNN3	0.440144
ELMO2	ELMO3	0.437703	0
SMARCA2	SMARCA4	0.433771	0
PFN1	PFN2	0.431277	0
SOX10	SLC38A1	0.427775	0
PPP2CA	PPP2CB	0.426306	20.0722
MYH9	MYH10	0.426289	31.7348
LRP8	CDC42BPB	0.424202	8.06997
TADA2B	GPX8	0.42301	0
CDIN1	SDC4	0.422617	12.2387
MED12	LOXL2	0.421783	0
ZEB2	EPB41L4B	0.421445	47.1681
RAB10	ATP8B2	0.421272	10.8414
RUNX1	SEPTIN10	0.420747
DLST	SH3BP4	0.418587	0.0974437
OXSR1	STK39	0.417505	0
VRK1	VRK2	0.415929	0
GPX4	ERBB3	0.414716	0
HYCC2	HYCC1	0.413996	6.97873
TIMM17A	TIMM17B	0.413065	0
PSMB6	PSMB9	0.412944	0
DNM2	DNM1	0.412314	0
TAOK1	AXL	0.411847	21.1851
AGPAT1	AGPAT2	0.407901	17.6546
CTNNB1	TCEA2	0.407748	0
SYK	NDFIP1	0.40747	13.4167
MYCN	MYC	0.406812	0
SLC20A1	LAPTM4B	0.406322	0
ATP6V0A2	ATP6V0A1	0.405142	0
COA5	GNG12	0.40512	30.9916
MED24	FERMT2	0.404859	58.7106
ITGA3	PDXP	0.404006	0
TUBB4B	PRR3	0.402554	0
PSMB7	MAP4K1	0.401094	0
ATP1A1	ATP1A3	0.400928	0
HSPA8	HSPA1A	0.40015	9.30254
SMARCD1	DCBLD2	0.398574	0
TADA1	CCN1	0.398304	69.4251
ISL1	YBX3	0.398273	0
MEF2B	CYFIP1	0.395866	0
EPHA2	TNFRSF12A	0.395007	0
RAP1GDS1	TEX26	0.394618	0
JUN	TMC6	0.393138	0
EEFSEC	MAP7	0.391124
CDAN1	GPRC5A	0.390245	27.7933
SRD5A3	HTATIP2	0.389737	0
CYCS	COL5A1	0.388281	0
RABIF	SYDE1	0.38752	9.30713
WDR20	CAV1	0.386888	71.5323
MAGOH	MAGOHB	0.386353	0
CCDC47	NHSL3	0.384892
AP1M1	ARHGAP8	0.384815
FLVCR1	ACTN1	0.382389	10.6763
EMC4	EMC10	0.382188	0
PSTK	ESRP2	0.379979
CTBP1	CTBP2	0.379702	0
LDB1	PERP	0.379601	0
H2AZ1	KDELR3	0.378428	0
IMPDH2	MMP2	0.378246	0
STRIP1	STRIP2	0.377244	0
NAPA	SVOP	0.375737	0
TCF7L2	SPART	0.375605
FBXW11	BTRC	0.375571	0
RHOA	RHOB	0.375525	36.399
KRAS	EVL	0.373292	0
UQCRB	ITGA3	0.373246	0
ACSL3	ACSL1	0.373014	65.3245
IREB2	ACO1	0.367467	47.1014
PIK3CA	PIK3CD	0.363328	0
TXNRD1	RBM47	0.36262	31.4657
DLG5	DDN	0.362424	51.4785
COX16	THBS1	0.362277	45.1933
ATP2B1	ATP2B4	0.36224	27.4736
MMGT1	TJP1	0.361721	23.7114
UBIAD1	SQLE	0.361032	0
ATP6V1B2	ATP6V1B1	0.36093	39.0562
DLD	PALLD	0.36089	50.274
RBBP7	RBBP4	0.360881	0
WRN	MLH1	0.359947	0
DOCK7	PTPN6	0.359421	0
CD79A	CST3	0.359291	0
ZBTB8OS	PPIC	0.357531	0
CHMP3	CHMP2A	0.357495	0
PAX8	UQCRH	0.356952	0
FH	AMOTL2	0.356103	37.9337
RAC1	KIF21B	0.355756	0
SOX11	HLA-E	0.355657	22.3703
MED15	TPM1	0.354138
ACTL6A	ACTL6B	0.353913	0
PMM2	RTL8C	0.353383
CCNC	RUSC2	0.35312
CDK4	CDK6	0.353045	0
VPS4A	NARS1	0.352975	0
CITED2	LGMN	0.351703	16.4372
UQCRFS1	FSTL1	0.351217
WDR77	MTAP	0.350743	0
AMOTL2	SERPINE1	0.350627	0
STK11	DDR1	0.350344	0
TSC2	CFL2	0.349953	56.1365
GLS	PLEKHA1	0.349558	12.4586
SUZ12	FRMD6	0.34924	18.5866
GAK	DNAJC6	0.348571	0
FOXQ1	SERPINB5	0.347014	0
MRPS16	ABLIM3	0.346844
XPNPEP1	POU2AF1	0.345601	0
ZEB1	ESRP1	0.344456	0
IQGAP1	IKBIP	0.344087	0
ACTR1A	ACTR1B	0.343373	0
FARS2	CD151	0.342836
KCNQ5	ZNF205	0.34266
CDC42	GPX2	0.342586	0
CPOX	SNX9	0.341829	22.5732
ELL	ELL2	0.341795	20.648
GOLT1B	GOLT1A	0.341695	0
PABPC1	PABPC4	0.341111	0
CSTF2	CSTF2T	0.340891	4.09955
INS	ZEB2	0.340141	11.1402
MNT	LARP6	0.338484
MRPS24	TGFBI	0.337515	0
PRPS1	PRPS2	0.337328	0
ZFP36L1	E2F2	0.337154	0
ATL2	ATL3	0.336929	0
UPF1	EMP3	0.336559	0
STAMBP	VPS35L	0.33635	3.69525
ASF1B	ASF1A	0.336335	0
PPA1	ARHGEF38	0.335942	0
MTG1	RND3	0.335487	32.2653
TTF2	S100A6	0.335314	0
ITGB5	DAPP1	0.333873	0
MED13L	EPHA2	0.33348	12.0035
SLC25A28	SLC25A37	0.33331	0
SMARCA4	SMARCA2	0.333177	38.8493
PAK2	PAK1	0.333065	0
MAGT1	TUSC3	0.332701	0
AP2S1	RILPL1	0.332552	3.58763
TSC1	SCARA3	0.332398
IRF2BP2	FGD1	0.33212	0
MOB4	KCNJ11	0.331322	0
SEC23B	SEC23A	0.33132	12.9811
FXN	ARHGAP27	0.331054	0
MMD	EPCAM	0.330417	0
EMC6	EPB41L1	0.330361	15.6503
MBD2	PTPRF	0.329245	0
MED1	MED31	0.32903
UBR4	CYFIP2	0.328433	65.381
GDI2	GDI1	0.328094	0
TFDP1	TFDP2	0.327972	13.1334
CYRIB	SRPX	0.326714	35.681
VPS4B	EXOSC6	0.326328	0
PTMA	ASAP3	0.32617	21.8249
FOXA1	CCDC82	0.326088	7.234
USE1	USE1	0.325968	0
PMAIP1	CDX4	0.32591	27.9782
ITPK1	LIMA1	0.32564
PTPN1	EPX	0.324928	0
GPAT4	PRG2	0.324255	0
KATNA1	KATNAL1	0.324233	20.1162
KCMF1	IKZF1	0.324051	0
MRM2	GBP3	0.323904
SNAI2	EXOC6	0.323767	7.09971
CAPZB	CNRIP1	0.323574	15.0875
DDX39B	DDX39A	0.322977	0
PCYT2	BAIAP2	0.322444	0
CCND2	RAB13	0.321947	0
SCD	SDC2	0.321673
CRK	CRKL	0.321577	0
NRP1	ARSJ	0.321022
DYNLL1	DYNLL2	0.320776	14.0478
TENT5C	MZB1	0.319223	0
VPS26A	VPS26B	0.319169	0
IGF2BP1	LRP10	0.318451	21.1715
LATS2	MOXD1	0.318413	21.6404
FBXO7	CRK	0.31833	16.1758
ERRFI1	ALS2CL	0.318283	16.8063
CFLAR	PDZRN3	0.317558	47.9615
FDFT1	OSMR	0.317387	0
EMC2	MAL2	0.316792	0
CDH2	FGD3	0.316694	0
DAB2IP	DAB2IP	0.316466	20.6236
NF2	FBN1	0.316009
ZNF592	CDR2L	0.315946	0
POLR3D	INTS10	0.315853	0.0606057
MRPL21	PTPRM	0.315256	29.4756
AFF1	BCAR1	0.314106
TUBA1C	ARHGAP9	0.314057	0
CMTR2	SCHIP1	0.313497
MDM2	SASS6	0.313192
NKAPD1	BUD13	0.310952	0
VPS36	VPS36	0.310889	21.8555
CEP43	CLMP	0.310734	70.1493
PYROXD1	CARMIL2	0.310531	0
ICE2	TNFRSF13C	0.310502	0
HNF1A	CERCAM	0.310281	0
IRS2	ZFP36L1	0.309908	19.7425
SRF	IQANK1	0.309889
AAMP	SLC10A3	0.309646	0
LYRM4	FAM83H	0.309421	0
TCF12	SLC35D2	0.309054	11.2974
MARCHF5	WSB2	0.308751	0
ATP5PB	SAMD9L	0.308425
PDCL	MAPK13	0.306981	0
COQ10B	SMARCA1	0.306944	20.1906
FANCB	FAM241B	0.306512	0
TGIF1	TGIF2	0.30649	0
EGLN1	CAMSAP3	0.305919
RNF113A	RNF113A	0.304253	0
GRB2	MARS2	0.304116	0
MRPL37	LOX	0.303271
PHOX2A	TUBA1C	0.303232	0
WDR26	CDCA7	0.303189	0
HCCS	FN1	0.302995
MAP4K4	NAV3	0.302919	0
DCLRE1B	STXBP2	0.30232	0
EIF4A1	EIF4A2	0.302087	0
CDKN1C	CDKN1C	0.301952	49.1614
HDAC2	FUCA1	0.301772	30.0229
TNKS1BP1	PLEKHG3	0.301696	3.10861
BIRC6	TASL	0.301149	0
MRPS27	PTTG1IP	0.300772	0
MRPS14	CD63	0.300605
PPA2	TUFT1	0.300117
REXO2	CTSA	0.300045
TEAD3	CD320	0.2997	0
GABPB1	GJB3	0.299675	0
TRNAU1AP	PARVA	0.299477	45.9262
PAWR	KRT18	0.299369	0
SLC7A5	DZIP1	0.298843	26.7064
PPP1R12A	FAM78A	0.297658	0
RPL17	SLC5A8	0.297519
NDUFB3	GBP1	0.297282
TIPARP	CBX2	0.296774	0
POT1	NHLRC1	0.296532	0
IKBKB	CORO1B	0.296334	0
NUP58	RPL21	0.295904	17.8752
COL1A1	PDGFRB	0.295829	11.0717
CCDC32	MXRA7	0.295781	33.1735
BET1	ZNF394	0.295655	0
PPIL1	NSRP1	0.295252	4.2398
MRPL2	TICAM2	0.29514	22.4186
RBM18	STMP1	0.29475
PTPN14	RRAS	0.294214	30.6548
ATP2C1	LAD1	0.294174	0
SPINT2	ST3GAL3	0.29403	8.75857
TSKS	MZT2B	0.294022
SOX13	IL20RA	0.293792	22.5842
COASY	LOXL1	0.293475
RNF146	GLIPR1	0.293309	0
PPM1D	KDM2A	0.293	0
SRPK1	SRPK2	0.292884	0
NXPE2	PLEC	0.292758
CHKA	DNAAF9	0.292398	30.9237
RAPGEF2	DENND1C	0.291839	9.91099
SECISBP2	PKP3	0.291388	0
EMC8	CDC42BPG	0.291211
VMA21	FAM50A	0.290977	0
ATP6AP2	TIMP2	0.290836	16.3998
YARS2	COL1A1	0.290825	0
SUCLA2	ACOT9	0.29082	0
RBSN	DDAH1	0.290436	20.4716
CRADD	SPAG11B	0.290367
YJU2B	OSTM1	0.290357	3.55834
ACTR3	LRRC8B	0.290119	0
ICAM1	OR6S1	0.290016	0
OST4	C2CD2L	0.289818	0
MLLT1	CAVIN1	0.289591	55.3182
NDUFB2	IFI44	0.289365	0
IPMK	KIF13A	0.287735
SNRPB2	EIF3L	0.287339	16.1441
ARF4	ARF5	0.287057	0
ABI1	PIAS2	0.28694	0
THAP11	S100A16	0.286744	0
TUBG1	EVA1A	0.286441	14.4584
RPP21	CLDN3	0.286223
TP53BP2	RGS16	0.286212	38.2255
ENO1	ENO2	0.285988	0
TIRAP	P2RY2	0.285523	1.19041
SYS1	TMEM45B	0.285481
NUP37	ITGAV	0.285364
HSPA13	FRG1	0.285213	0.57697
N6AMT1	RNF11	0.284616
NAPG	NAPA	0.284178	0
DCPS	CCDC149	0.28395
KCTD9	PTPN14	0.283941	38.8783
BRAT1	INTS9	0.283903	0
PHLDA3	KRT5	0.283778	0
EIF5A	GRAMD2B	0.283741	19.5273
NCOA6	KCNQ5	0.283718	0
CDK8	ANKRD44	0.283588	0
SOX9	BASP1	0.283566	0
PARD6B	CSK	0.283549	0
PLK4	PIGT	0.283544
PPM1G	TUBA4A	0.283279	0
SARS2	EPS8	0.283018
SATB2	MAP7D1	0.282986
STAG2	STAG1	0.282872	8.42903
PELO	KLHL9	0.282538	15.5166
ERAL1	PMEPA1	0.282196
PTPN11	FCRLA	0.282074	0
CDX2	QKI	0.281929	0
PPP2R2A	ZNF443	0.281801	0
HEATR3	PPP1R13L	0.281725	0
SPICE1	HYLS1	0.281671	0
ZC3H13	ESD	0.281386
XYLT2	TMC8	0.281092	0
STING1	OASL	0.280857	0
GGNBP2	RAB3A	0.28046	0
ILF3	HID1	0.280453	0
CMIP	SLC37A3	0.280393	0
ASH2L	LSM1	0.280344	0
NOP56	IL2RG	0.279822	0
RBM27	COMMD6	0.279753	7.67061
RB1	TBPL2	0.279689	0
CHD7	TNFRSF21	0.279654	0
TGIF2	TGIF1	0.279529	0
MRPL28	MGLL	0.27938
PXMP4	UQCC3	0.279061
MRPL22	ATP6V0E1	0.278953	2.0875
ELOA	EGFR	0.278874	0
RASGRP2	ATM	0.278868	0
GEMIN8	GEMIN8	0.278855	0
TGS1	RPS20	0.278821	0
TAF13	P3H2	0.278367	34.4166
ACTR2	SRRM4	0.278335	0
HIKESHI	CD53	0.278154	0
RNASEH2B	CAMK2N1	0.27793	11.253
RING1	ANXA1	0.277841	41.5783
BCOR	LMNA	0.277705	2.92946
NABP2	NABP1	0.277576	0
CNOT4	ANTXR1	0.277452	0.257178
CIT	LGALS1	0.277408	0
NARS2	CDC42EP3	0.277092
NACA	ANKLE1	0.276939	0
TMEM147	ZNF112	0.276913
RXRA	TMCC2	0.276876
AIFM1	RAB5A	0.276772
ATP6V1C1	ATP6V1C2	0.276431	23.8848
SCNM1	SASH3	0.276232	0
SLC16A3	SLC16A1	0.27617	0
CDCA5	RASAL3	0.276107	0
ADAR	EEF1B2	0.275935	0
E2F3	RB1	0.275934	0
IFT70A	GPR34	0.275884	5.98204
SCAP	C14orf132	0.275658	19.4268
BRD2	BRD3	0.275618	0
RER1	FHL2	0.275586
RMND5A	RMND5B	0.275546	0
SGO1	POLR1D	0.275431	0
DPH3	LLGL2	0.275397	0
RIC1	SEPTIN5	0.275324
TAF1D	MBTD1	0.275307	0
TTC14	TSPAN1	0.275301	32.2782
NUP153	PTPN7	0.275276	0
WTAP	SACS	0.275125	0
EPOP	IL16	0.274661	14.3417
TFAP4	APBB1	0.274607
GLE1	GLE1	0.274335	0
USP22	BMP1	0.274136	0
PLXNA1	VEGFC	0.273915	22.0692
WDR24	SCARB2	0.273802	3.20137
ARHGEF12	TMEM30B	0.273774
MED10	DNAH5	0.273596	3.97602
VARS2	RTN4	0.273103	24.2873
SLC38A5	MANBAL	0.272933	0
RRAGA	RRAGB	0.272823	7.94912
ALDH18A1	RBFOX2	0.272672	22.3925
AHCYL1	DGKA	0.272636	0
MTR	GJC1	0.272499	0.756945
CD8A	DEFB110	0.272309	36.3705
EXOC4	ATP6V1F	0.272293	0
UFM1	BCL7A	0.271981	0
NUDCD3	HERPUD2	0.271684	0
LIN28B	OSTF1	0.271615	0.108903
PKP3	ITGB4	0.271452	0
ELF1	RTL8A	0.271431	0
MAN1A2	MAN1A1	0.271395	54.4396
TNR	REX1BD	0.271301	0
BICRA	PLK2	0.271096	0
CTDNEP1	SINHCAF	0.271036	0
PPP6C	EML1	0.271031	43.6743
DYNC1LI2	SS18L2	0.271017	0
HNF1B	DUSP7	0.271006	0
SLC35B1	SMIM22	0.270824
KMT2D	SGCB	0.270789
TRA2B	TRA2A	0.270755	0
CUL2	AGMAT	0.270571
HBS1L	FOCAD	0.270506	2.30253
SLC25A26	CD59	0.27049	26.3726
SPCS1	ITGB6	0.270447	31.3348
HIGD2A	FXYD5	0.270429	0
MRPL14	CMKLR2	0.270383
RNF8	INPP5D	0.270019	0
MON2	EVPL	0.26992
POLR1G	TMEM238	0.269767
CNIH2	NKAPD1	0.26971	0
LIMK2	KLK10	0.26944	0
SUPV3L1	NECTIN3	0.269397
ANKRD49	HCFC2	0.269323
REL	CMTM4	0.269317	30.7561
MAX	ATP6AP2	0.269106	0
MPDU1	RPAIN	0.268748	0
FANCD2	PEPD	0.268663	43.9525
TXN	EPS8L2	0.268565	12.8939
ALDOA	ALDOC	0.268425	0
PDCD2	KLRG2	0.268306	24.8859
PAPOLA	C1orf116	0.268122	38.4446
EIF3G	EIF3G	0.26809	0
MST1R	MST1R	0.268052	0
HNRNPM	MYEF2	0.267948	0
DICER1	WWC1	0.267869	29.0714
ICE1	FASTKD3	0.267758	0
XRCC5	SPINT2	0.267595	0
WASHC4	SPR	0.26749	0
PARD3	INKA1	0.267266	0
MEN1	EPAS1	0.267154	64.4219
CRTC2	STK11	0.267097	0
PMVK	CPE	0.267065	0
SLC25A37	DEF6	0.266781	0
FUBP1	LSM7	0.266149	0
INPP4A	TCEAL6	0.266088	16.1949
G6PD	EHHADH	0.265985	56.9
SPEN	SFN	0.265919	0
TMEM165	GTF3A	0.265212	0
ARRDC3	GOLGA8S	0.265204
PPP2R3C	TMEM158	0.265084	0
WSB2	FLII	0.264997	0
HLA-DQB1	RPS18	0.264953
EIF4G1	CAST	0.264873
VAPA	VAPB	0.264701	3.63802
IWS1	ARHGAP32	0.264508
IDH3A	IDH2	0.264453	0
SARS1	CD48	0.264442	1.72095
SLC25A19	FNDC3B	0.264293
WDR1	FIBP	0.264171	0
BAD	PKD1	0.264096
NUBP2	PRR15L	0.263973	9.64406
ATP6V1H	MAP1A	0.263608	0
SOD2	HRH1	0.263536	0
ARHGAP21	GNG11	0.263472
SSH2	TIMP1	0.263332	0
PET100	TGFB1I1	0.263299	53.2996
PCBP2	PCBP4	0.263274
PRDX6	CYB561	0.263135	0
PRELID3B	GPR176	0.262728	0
RELA	MSI2	0.262437	0
ZNF217	PTGFRN	0.262323	0
MSI2	PRICKLE3	0.261728
KIF18A	ATP2A3	0.261612	12.7176
ANLN	PXK	0.261608	23.4576
RPF2	PATJ	0.261577	19.8376
TFAP2A	BMAL2	0.261528	0
DPP4	CABS1	0.261527
GPX8	NBEAL2	0.261519
BRCA1	TRAF3IP3	0.261513	0
ARMCX6	TPST1	0.261471	0.223445
SPRY2	DEFB131A	0.261308
GADD45GIP1	ASPH	0.261274	9.02632
BCL9L	DSC3	0.261191	0
TWIST1	SLC37A1	0.261191	0
SLC7A11	PHLDA2	0.261099	0
VPS54	RAB17	0.260997	36.0022
PNMA3	ENAH	0.260958	0
FANCA	CCDC85C	0.26036	0
REEP4	REEP3	0.260313	5.12123
MRPL18	HPCAL1	0.260307	0.190514
NELFA	MAP3K21	0.260276	8.20549
MRPS35	IL6ST	0.259927	34.1834
TRABD	KLC3	0.259835	0
SND1	SNAI2	0.259832	0
INAFM1	C19orf33	0.259625
SYNJ1	OCRL	0.25959	0
TIAL1	TIA1	0.259513
FOXK2	DMKN	0.259504	0
RAPGEF1	CORO1A	0.259472	0
VPS37A	R3HCC1	0.259456	2.82285
GATAD1	NR2F6	0.259367	0
UTP14A	ZDHHC9	0.259287
NHLRC2	JAG2	0.259285
CAPZA1	CHMP3	0.259174	20.7647
SCGB2A1	RPS25	0.259151	0
FCHO2	FCHO1	0.259099	0
RIPK1	BRAT1	0.258901
LSM12	PXN	0.258823	0
AUP1	KLHL23	0.258352
KCNA5	FAM236B	0.25833
PIK3C3	P2RY8	0.258146	0
FBXO5	RHOH	0.258141	0
CHD1	CRB3	0.258116
KBTBD2	SP100	0.258114	1.37049
RAB35	DZIP1L	0.258054	13.966
C19orf25	L2HGDH	0.258032	10.1154
VPS8	NBPF1	0.257927
PAPSS1	PAPSS2	0.257578	57.0981
DNAJC11	AAMDC	0.257576
PEX26	IFFO1	0.257401	0
C17orf50	GVQW3	0.257374
ALG5	EXOSC8	0.25731	0
UBE2J1	GALNT11	0.257034	8.34731
EPHB2	RRAS2	0.256874	17.3681
UBE2S	UBE2C	0.256822	0
SMARCB1	DOCK1	0.256287	30.2444
DCTN5	MPZL3	0.256167	20.4049
ARID1A	PTMS	0.256036	0
SETD1B	CYP3A5	0.255953	26.2179
TAF11	NRP1	0.255928	24.0908
KRIT1	SHB	0.255787	0
USP19	SH2D3C	0.255784	40.1289
CCNT1	KLF3	0.2557
PDLIM5	ELF3	0.255664	0
RANBP9	NOB1	0.255532
YBX1	GJB4	0.25532	0
CDK1	TRPM1	0.255017
ATP6AP1	DAAM2	0.254533	0
MBD3	SHFL	0.254491	0
OXSM	TMEM59	0.254314
HMGA2	AFTPH	0.254295	5.94203
KPNA2	GJB5	0.254044	0
ALG2	GRIN1	0.254006
UBE2J2	ACVR1	0.254002	0
WDR7	TNRC6C	0.2538	0
H4C2	CREBZF	0.25355
HTT	SOCS5	0.25334
SLC35B2	SAMD10	0.253339	0
EIF1	EIF1B	0.25322	20.1045
SSBP1	YIPF5	0.253135	1.72404
FURIN	RNF144B	0.253096
PTP4A1	PTP4A2	0.253003	0
NSUN5	IQCC	0.252876
DUSP9	CCL16	0.252731	43.4467
DPY30	TSPAN5	0.25272	0
ITPA	PUDP	0.252709	0
TSG101	PPP3CC	0.252472	13.9687
WASHC3	AK1	0.252408	15.2435
PLEKHA1	LRIT1	0.252366
KRTAP5-10	GPR87	0.252276	0
PFDN1	ZNF124	0.252179	0
STEEP1	MAGED1	0.252
SLC31A1	PLEK2	0.251982
PAX3	G2E3	0.251735	0
PROM1	USP17L20	0.251697
MRPL16	COL8A1	0.251627
KLF3	TUBA1A	0.251599
MTOR	OVOL1	0.251547	8.04969
SELENOO	SLC16A13	0.251306
HJV	SLC43A1	0.251118	0
SLC3A2	B4GAT1	0.25088
HSCB	RSPH1	0.250744	23.7377
YWHAQ	GSN	0.250731
FAAP100	PAK4	0.250649
LRCH1	IGSF9	0.250347	0
ANKRD10	OR6B3	0.250317	0
MRPS31	SPOCD1	0.250115
TM2D2	SEC11C	0.250092	0
USP38	PRPF38A	0.25	0
CLCNKB	DYNC2I2	0.249901
CFDP1	CFDP1	0.249776	0
KDM8	TMEM139	0.249748	33.7388
GATA2	ANXA2	0.249638	0
PTPN23	FBXO10	0.249538
ACD	ARHGEF19	0.249219
MECR	PLEKHA6	0.249143	15.588
LSM14A	ITGAL	0.249121
DOLPP1	PEX7	0.248953
SPRED1	CXCL12	0.248945
AIRIM	CACFD1	0.248892	0.842296
RFC4	LRRC8E	0.248765	0
RBM33	DUS4L-BCAP29	0.248689
DPM1	SBK1	0.248652	0
RPS29	TLCD1	0.248651	0
PCM1	TAP1	0.248632	0
TMOD3	ADGRF4	0.248624
UBP1	TFCP2	0.248373	0
ATRN	FXYD3	0.248362	0
HTRA2	ADCY6	0.248011	22.2925
PPP4C	CARD10	0.247666	0
RHEB	RHEBL1	0.247646	0
ZWINT	CDK19	0.24761
GSE1	TNFRSF10B	0.247506	0
CSDE1	TMEFF1	0.247426
UFSP2	PARD6A	0.247375
ATF7IP	POGLUT2	0.247359	0
CCT8	CHDH	0.247276
MDM4	PEDS1	0.247273
ZNF551	TRADD	0.247032	0
RASA4B	HINFP	0.247014	0
CUEDC1	S100A10	0.246835	0
BCLAF1	SH3BGRL3	0.24683	0
ZNF207	RPL3	0.246828
RTN2	MRPL34	0.246762	5.10637
KRTAP9-1	OCLN	0.246685	22.7977
PCNX3	BCL2	0.246661	31.8346
IRF9	IFI6	0.246366	0
ELMO1	DHX32	0.246176	0
NDE1	C1QBP	0.246138	0
ADAM2	RNF113B	0.246054
OR10G9	ANXA8L1	0.246038
BCL2A1	CFC1B	0.246032
CEP120	STYK1	0.245933	0.488497
SAPCD1	TREX1	0.245837	0
LRP11	LRRC45	0.245814
PPARG	SOX12	0.245781	0
OR5K3	PRR27	0.245704
NKAPL	BTNL2	0.245693
FZD1	IDI2	0.245522	0
NRBP1	C1QL1	0.245464	0
CSK	TACC2	0.245448	34.5968
PTAR1	YKT6	0.245384	0
MMS19	ZNF296	0.245311	0
RIC8A	PER2	0.245264	37.5929
ING3	KDM2B	0.245112	0
TOP2A	DNTT	0.245088	0
TRIM50	ZNF598	0.245077	0
DPM2	KATNA1	0.245028	0.25244
OR2M7	S100A2	0.245013	0
BCR	SPTAN1	0.244899	4.40233
WARS2	SLC2A1	0.24479	0
CUL4B	CUL4A	0.244777	0
GET4	VTI1B	0.244765	8.8863
DIP2C	PRSS23	0.244722	0
ALG6	SLC25A33	0.244695	0
FAM98B	ZNRF2	0.244694	0
EXT2	NRROS	0.244685	0
TNFAIP3	ATP5F1C	0.244662	0
PISD	NECTIN2	0.244283	0
ARHGAP29	TXN2	0.244282	1.03909
SRRM2	RASSF5	0.24411	11.8912
TNPO1	DCP1B	0.244091	0
UBE2D3	CDKN2A	0.244023	0
RPS6KA3	STOX1	0.243764
LSM6	VAMP8	0.243753	0
SREBF1	NREP	0.243744	0
TIMM29	PCP2	0.243628	0
ESCO2	MBNL3	0.243575	16.8145
MCM10	NET1	0.243477	0
MRPS7	PLSCR4	0.243386
PPP2R5C	HES6	0.243368	0
ACOXL	RPL34	0.243307	2.23787
NELFB	SHANK2	0.243283	25.0738
XRCC2	ADGRG1	0.243084	0
TSEN54	PRR5	0.243053	0
APOC3	ID1	0.242988	21.5508
GSK3A	PLEKHO1	0.242858
UFL1	ANKRD13B	0.242633
FAM193B	NELFCD	0.242529
CLDN7	AKR7A3	0.242485
FAM229B	SPRR2G	0.242472
SH2B3	CCN4	0.242411	0
CCDC51	DPYSL2	0.242354	18.0741
VPS52	BACE1	0.242257	0.759557
DDX5	DDX17	0.242231	4.81344
GLMN	CUL4B	0.24221	0
PBK	PROK1	0.241941	33.8483
CCNL1	SSU72	0.241886	0
TCP1	SYK	0.241821	0
TUBA1B	SH3BGRL2	0.241741	45.9175
NFE2L1	NFE2L3	0.241586	0
SBDS	HNRNPC	0.241561
ELOVL1	PLEKHH1	0.241352	5.38526
IPO5	CBFA2T3	0.241332	0
PEX6	CNPY4	0.241321
CIAO1	TMEM184A	0.241307
CDC25B	RPS12	0.241057	0
C2orf49	GRK2	0.241012	0
EXOC8	MR1	0.240995	7.93466
IGBP1	MAP7D3	0.240952	24.2407
MYO1C	CBLC	0.240921	0
SEL1L	DBNDD2	0.240731	0
JADE2	PARD3	0.240532	7.94285
ZRSR2	MSANTD3-TMEFF1	0.240518
FAM9B	INS-IGF2	0.240476	0
FDXR	FDXR	0.240445	0
NIPBL	RRAD	0.240363	39.4383
HCFC1R1	FRAT2	0.240331	0
WWC1	LTBR	0.240137	0
P2RX2	ESRRA	0.240081
DPM3	RCOR2	0.240072	0
FZD2	SPACA5B	0.240031
GLRX5	CEBPD	0.239988	24.9439
YTHDF2	TMEM141	0.239842	0
MAP3K4	IER3	0.239792	0
ZNF622	ZNF131	0.239718
PQBP1	PLEKHA5	0.239665
NRXN1	OPN1MW2	0.239577
DDX21	RMND5A	0.239541	7.45463
PSMA3	RASGRP2	0.239516	0
NPC1	CHST10	0.239463
TMEM30A	MSI1	0.239319	0
CHMP5	TMEM97	0.239304	0
IPO9	H3-3A	0.239162	0
AFDN	CHCHD10	0.239107
SLC38A1	TCEAL4	0.238976	9.41936
METTL14	PTCHD4	0.238967	0
TMEM161B	RHOBTB3	0.238807
MRPL40	IL15	0.238717
DHX35	TMEM150A	0.238712	0
PALM	SLC2A4RG	0.23861	0
METTL23	DUSP3	0.238602	29.5876
ADCY3	RRBP1	0.238597
TMPRSS2	RPL10A	0.238474
UBE2M	ADAM12	0.238409
DPP9	FAM83A	0.238367	0
CINP	GBA1	0.238317
HES1	DCT	0.238316	0
CBARP	TMEM45A	0.238285
SREBF2	RARG	0.238256	0
RAD9A	PIH1D2	0.238167	20.1498
UBAP1	POLR3G	0.237967	0
GRINA	UPP1	0.237958	0
PAGR1	PTPRK	0.237934	0.59253
PAQR6	NCKAP1L	0.237885	0
NUP35	CCNB1IP1	0.237811
SLC12A7	LHFPL6	0.237771	46.9997
RREB1	ZEB1	0.237621	21.6677
SPRY4	TECRL	0.237591
SHB	SLC39A2	0.23747	19.2849
TOMM22	ALDH1A3	0.23739	0
SLPI	LIMD2	0.237273	0
BCAR3	MFNG	0.237106	22.4347
PRMT1	TRIM29	0.237069	5.88089
WDR82	AFAP1	0.237062	0
KMT2A	EXOC6B	0.237029	15.732
IL17D	DAZAP1	0.237016
EDA	FBXL8	0.236869
OTX2	CLIC1	0.236854	0
ZFP36L2	SYNE2	0.236846	39.1949
ZNF407	DYRK4	0.236808	0
GPRC5D	CAPN15	0.236786
P2RX5	TELO2	0.236594
ZBTB18	TAGLN2	0.236555	0
POLR1H	CREB3L4	0.236452	0
RTL8B	TRABD	0.23641	0
MGRN1	SH3BP1	0.236242	0
SPEF1	SLC45A2	0.236216	0
CERS2	TSPAN7	0.236194	7.70336
NEMF	SLC25A19	0.236187	0
TYMS	TENM3	0.236096
CNOT1	GYG2	0.236076	61.0004
ODR4	EPOP	0.235889
CIMAP1B	RPS6KA4	0.235855
TRIM8	NUDT16	0.235826	22.9422
RBM47	GNB4	0.235819	0
EIF4E2	ASPHD1	0.235636	0
LCMT1	CD24	0.235572	0
TNKS2	RPS11	0.235364	0
DROSHA	TMEM54	0.235317
CDC37	ARMCX1	0.235175
TEN1	FARP1	0.235015	0
IGF1R	ACTB	0.234978	0
DNAJB11	CTSL	0.234947	2.11086
TJP1	RPGRIP1	0.234896	0
LRPAP1	TOM1L1	0.234755	17.3606
DEGS1	SERPINB13	0.234733	1.76325
FAM210A	RAB12	0.234664	12.9034
CNOT3	PSRC1	0.234632	0
COPB1	CNTRL	0.234624	0
TMEM60	TRIM24	0.23458	0
NEUROD1	BCL2L12	0.234491
COPS7B	COPS7A	0.234445	0
UBE2Z	KRBA1	0.234435	0
RPA2	RPA2	0.234373	0
IL33	OPN1MW3	0.234366
MAPKAPK2	RGS20	0.234352	0
AKT1	AKT3	0.23422	22.1268
FIS1	SLC4A2	0.234213	0
LAMTOR3	FAM222A	0.234192	0
AURKA	CYBA	0.234181	0
CENPA	NUCB2	0.234103	0
VAV3	ZNF671	0.233955	8.04993
INSM1	PIEZO1	0.233922
PLAGL2	P4HA2	0.233884	0
PSMF1	VAMP3	0.233879	16.5758
SELENOS	CNKSR1	0.233825	0
RBM14	TSPAN4	0.233796	16.8325
WDR5	FOSL1	0.233775	0
WASHC2C	CLCN2	0.233743	0
VPS18	FAM167B	0.233721	1.07844
ADGRE3	TCF3	0.233641	0
TRAF3	PLPP4	0.23355	0
PHF2	MEF2C	0.233409	24.9399
CBFA2T3	DSP	0.233282	0
SMG7	TGFB2	0.233148
PHLPP1	BCAM	0.23312	6.12956
BPTF	KCNK1	0.233097	0
FBXO42	PPP2R1A	0.233028	0
EIF3H	DENND3	0.232936	24.0893
SCX	FBXL6	0.232895	0
EIF4G2	TFAP2A	0.232665	0
DCAF5	SMARCB1	0.23256	0
RHOG	ANKRD46	0.232521	16.0436
USP37	POLA1	0.232436	0
IFFO2	ITGA5	0.232123	7.12332
MSL1	ADAM22	0.232095	0
TCEA1	PXDC1	0.232089
ANKRD17	CDKN2AIPNL	0.231915	0
INPPL1	B3GNT9	0.23186	1.56563
APPBP2	FGD6	0.23165	0
COPS7A	COPS7B	0.231624	0
PPP6R3	PLEK	0.23151	0
MAPK6	BCAR3	0.231509
SIGMAR1	RPS6	0.231489	0
CUL1	SND1	0.231456	0
DDI2	F2RL1	0.231398	24.6401
PABIR1	ZNF195	0.231385	0
PHLDA2	KRT4	0.231285	95.6256
RNF25	ZUP1	0.231219	0
GET3	ATP6V1D	0.231212	7.01784
MIER2	FBXO27	0.231202
ID1	ID3	0.231127	20.7125
STN1	SHTN1	0.231121	0
EPS15L1	IFTAP	0.23094	25
LAMTOR4	FOXRED2	0.230492
ADAM11	MCRIP2	0.230481
DNASE1	PIF1	0.230431
ANXA8	SMARCAD1	0.230409
TUBB2A	PPL	0.230401	53.2119
MAST2	SOX10	0.230296	0
PSMD6	RPL29	0.230279	0
LRRC57	ATP6V0C	0.230251	0
NRK	KPLCE	0.230159
MTMR6	MTMR8	0.230142
CKAP2L	UFC1	0.23002	0
PBRM1	ZMAT3	0.229906	0
MGAT1	EPHB3	0.229887	0
CYFIP1	TAF4B	0.229856	0
DNAJC9	TMEM51	0.229773
OR2W3	C1QC	0.229578	0
NDUFS3	CCDC9B	0.229446	31.645
SEC61G	RBMX	0.229426	0
STAG1	STAG2	0.229395	3.27906
FLII	BICC1	0.229263	48.6929
POLR2K	IGF2BP2	0.229246	0
PNKP	GRB7	0.2292
KAT6A	SGPP1	0.229185	32.4198
MBTPS2	ZNF358	0.229103
ULK3	MARVELD2	0.229056	32.8738
AAGAB	BEX3	0.229046	0
KCNIP3	FLI1	0.228935	29.6537
IL13RA1	GSTO1	0.228846	0
BHLHE40	RAB25	0.228807	0
TIGD3	RPUSD4	0.228806	0
EIF3M	SPRR1B	0.228796	0.906026
MAST1	GREB1	0.228713	0
HTN3	SIVA1	0.228704
MTPAP	TMSB10	0.228704	0
CWF19L2	SDHD	0.228652	30.6702
CENPF	IFI30	0.228618	0
QKI	ZDHHC23	0.22858
RPL36	SLC29A2	0.228533	0
DPF2	MYL6B	0.228499
RPL22	PHLDA3	0.228381	0
ATP5F1C	CSF2	0.22836	0
CCS	SCAF4	0.228351
VBP1	TESC	0.22835	0
B3GNT2	NCS1	0.228337	20.4062
GRPEL1	IL1A	0.228287	0
ACTB	ANK2	0.228278
RASSF7	FAM110A	0.228136	0
ABL1	UBTD2	0.228102	0
TSR3	MCUR1	0.227981	0
CTRL	SPACA5	0.227906	0
ELP2	FAAH	0.227775	0
CEP164	ZNHIT2	0.227576
BUB3	CCDC107	0.227558
SRFBP1	ZBTB44	0.227445	18.9974
KIF2A	NEBL	0.227358	0
NDUFV3	WDR12	0.227321	0
RPL30	H1-0	0.227215	0
TIMM8A	TIMM8B	0.227132	0
TOE1	ISG20	0.227131	0
OR10J1	TADA1	0.227124	0
PTBP1	ZNF362	0.22709	0
AMDHD1	TPGS1	0.226873
GMNN	STARD9	0.226824
POLR3F	RPL17	0.226786	0
CYLD	CLIC4	0.226774	24.3193
MUL1	ITGA6	0.226717	0
OR2T8	ADM	0.226712	0
CENPJ	ERCC5	0.226542	14.8449
TBC1D14	TBC1D12	0.226511	1.78044
CDK7	KRT8	0.22649	0
ARF1	CCDC66	0.226443
ISCA2	PDCD1LG2	0.226336
UBE2Q1	CYP2S1	0.226322	0
NFIX	TMTC4	0.226295	0
LAMTOR2	HADH	0.226293	43.9271
BCL2L1	ADAM23	0.226242
UVRAG	INTS4	0.22621	0
WDR4	SIL1	0.226196
GLI4	PROSER1	0.226188	0
DNM1L	LGALS9	0.226104	0
TRIM28	FAM177A1	0.225972
STT3A	MYO1G	0.225779	0
GPI	BAG1	0.225769	15.4129
FKBPL	RTL8B	0.225692	0
CSNK1D	TTL	0.225689
HIF1A	NDUFA4L2	0.22568	0
BCAS2	VIM	0.22563	0.236464
CACNA1H	JOSD2	0.22563	0
CTU2	EPHA10	0.225494	0
PDS5B	PDS5A	0.225461
RPL18A	KDF1	0.225445	0
TERF2	RBM17	0.225417	0
NDUFA13	CAV2	0.225275	51.7712
CCDC174	EDEM1	0.225213	4.86341
RBMXL2	PKMYT1	0.22513
GCN1	CDKN2C	0.225037	0
KCNG4	C1QB	0.224829	6.68969
IRS1	IRS2	0.224778	0
MYBPC3	GJB1	0.224726	0
MRPL44	BIN1	0.224721	7.9849
DOHH	NECTIN4	0.224666	0
CNOT10	WASF3	0.224642	19.2188
KLHL35	COMTD1	0.224582
MBLAC2	ANTKMT	0.224398
HMGCR	BCL11B	0.224357	0
VPS39	FRMD5	0.2242	0
VKORC1L1	MIGA2	0.224199	0
LPA	ZNF341	0.224173	0
IL4R	EDF1	0.224111	0
HDAC3	MAPK4	0.224076	0
EXOSC2	TMBIM1	0.224028	24.8646
PEX12	ARL10	0.224009	0
BRAP	TTLL5	0.22399
YKT6	PLEKHO2	0.223984
GPS2	HRH3	0.223974	0
HAPSTR1	BAP1	0.223877	0
IK	RECK	0.223845
USB1	TMEM140	0.223836	6.71915
WNT3	RBBP8NL	0.223713
PPP1R35	AP1S1	0.223678	0
NDC1	C2orf15	0.223675	0
EDF1	PDHB	0.223589	10.8519
TMEM242	SYTL3	0.223556	30.5465
TASOR2	ASTN2	0.223541	0
SPRED2	ACKR3	0.223451	0
BZW1	INF2	0.223368	0
COG3	NAA16	0.223319	0
MYT1L	BAG3	0.223309	16.6665
KIF22	IMPDH2	0.223305	0
BEND3	CPQ	0.223205	49.094
USP8	RPL38	0.223198	0
H4C9	ARHGEF17	0.223159	16.7473
TUBA3D	TTC24	0.223154	0
SYVN1	FAM169A	0.223101
STRAP	SRSF12	0.222796	0
TPSG1	CBR3	0.222725
DNAI3	CEACAM21	0.222625	25.9977
ARF5	GNA15	0.222619	0
MFN2	PLAT	0.222618
HNRNPA2B1	LY6E	0.222544	0
ACTR10	ANXA9	0.222531	20.4715
STK38	DRAM1	0.222514	33.1999
PLEKHH3	LAMA5	0.222457	0
PRG4	JADE1	0.222408	33.1529
PIP	PDGFC	0.222363	15.3728
SURF1	RIN2	0.222329
IL1RAPL1	FAM24A	0.222215	0
AFTPH	GPX6	0.22219	0
TBL3	BSPRY	0.222158	4.00351
NOL6	AZGP1	0.222131	41.1128
RXRB	RXRA	0.222083	20.0243
CNEP1R1	RPL35A	0.222049	0
MARVELD2	POTED	0.222009	0
ZC3H7A	CASTOR2	0.222005
DNAJC13	ZNF48	0.221981	0
CSF2RB	CAMSAP2	0.221942	0
RTEL1	CHPF	0.22193	0
RBM12	ITGB3	0.221798	18.0499
THAP10	GTPBP3	0.221739
MPDZ	MPP4	0.22172
RUFY2	DUS1L	0.221681	0
TAF4	MACC1	0.221669	0
PKM	TNFSF13	0.221665
UGCG	ODC1	0.221569
PHLDA1	JUP	0.221488	0
COPS4	AP1S2	0.221377	0
RANGAP1	RGS4	0.221293
CXXC5	SLC22A24	0.22119
TOMM70	STING1	0.221188
STK24	PHLDA1	0.221068	0
KGD4	SH3RF2	0.221014	3.77891
RAB11A	TRIM51	0.220975	0
DNTTIP2	ANKRD49	0.220942	0
COPE	NDUFS2	0.22088	0
SZT2	TCF4	0.220865	7.14303
PTPN3	PARD6B	0.220821	7.52311
TEDC2	DUSP23	0.220796
AHR	MARCHF4	0.220779
DDX17	DDX5	0.220755	5.11654
GARS1	FAM107B	0.220724	40.3354
SUB1	PCBD1	0.22071	0
PPP2R5E	ATP8A1	0.220638	23.5783
JTB	AIF1L	0.220588	75.2708
SNRNP70	GBE1	0.220562
SLC1A5	GLUL	0.22041	0
SSR1	SMAP2	0.2204	0
NFE2L2	ZNF317	0.220307	0
PTK6	ARRDC1	0.22026	0
TSGA10	RPL37A	0.220214
SLC22A10	NOP53	0.220158	11.1451
CHMP6	SETDB2	0.220122	12.1639
IFITM1	CDY2B	0.220103
WASHC5	REEP1	0.220102	19.9767
PIGY	TNFAIP8L2	0.220087	0
ELAC1	IL18	0.220012	0
PPIH	TMEM14C	0.220001
KANSL3	MAPRE2	0.219955
GGPS1	ACOT4	0.219949	6.82386
PPP1R7	CXCR4	0.219889	0
ACTR5	NOL3	0.219822	0
RPP40	TUSC2	0.219819	0
RALA	S100A11	0.219794	0
OR2T5	F3	0.219784	16.1023
IFIT5	AGAP4	0.219774
NUP42	PRKAR1B	0.219745
PDCD6	POMGNT1	0.219728
CREBBP	NRP2	0.21971	0
AXL	RAB11FIP4	0.219654	0
RBM10	RHOA	0.219595	6.80384
RASA1	PLCXD2	0.219594	0
MISP	ZDHHC12	0.219558
PPM1F	AK5	0.219501	52.2987
ACP1	FAM174A	0.21949	7.79087
ZSWIM6	MLPH	0.219178	0
KIDINS220	WASHC3	0.218977
CHRNB3	DCTN6	0.218949	2.25575
AMBRA1	ABCB5	0.218943	0
ZNF789	YPEL1	0.218931	0
RAB5C	PCGF2	0.218916	0
EEF1B2	MMP14	0.218834	0
MFAP5	GPR101	0.218814	0
SNRPA	PHC2	0.218732
GSK3B	KCTD7	0.218703	0
VPS16	SLC4A3	0.218508
CLASRP	RCAN1	0.218505
LTA	DEGS1	0.218338	0
TRIM49D1	WWTR1	0.218248	29.1106
RTL8C	RHOXF1	0.218228	0
NUDT6	LIM2	0.218214	0
PCGF3	SERPINB8	0.218183	0
RHOBTB3	KRTAP24-1	0.218112	71.8285
LFNG	EPHA1	0.218013
SIRT3	REEP4	0.218013
C2CD2L	TAX1BP3	0.217983	6.67668
SIVA1	NAA20	0.217975	0
TRMT6	ANKEF1	0.217923
RBM8A	RBM8A	0.21791	0
HIVEP2	ARHGAP31	0.217875
WBP11	WBP11	0.21776	0
KDR	CIRBP	0.21763	15.8432
SKIC3	CRY1	0.217602	15.0832
PANK3	LAPTM5	0.217582	0
NUP43	SEH1L	0.217571	0
RPL32	GIPC1	0.217571	0
PSMG1	EIF2AK1	0.217567	0
CSTF1	PTK6	0.217522	0
MAP1S	SLC6A7	0.217485
INSR	TAP2	0.217456
CELA2B	TTF2	0.217365
MIB1	RAC2	0.217349	0
BICDL2	SHLD1	0.217344	0
HACD2	P3H4	0.217279	0
C1orf52	HEXD	0.217272
PAGE4	SLC10A1	0.217264	73.418
INPP5A	CCDC57	0.217259	0
HEBP1	FAM216A	0.217244	0
MTCH1	FOS	0.217234
RCC1	SQOR	0.217194	14.5017
ZNHIT1	ZNHIT1	0.217157	0
PKNOX1	DACT3	0.217153	41.0706
IRX5	RPL27A	0.217144	0
POP5	CYP4F8	0.217069	70.2022
ROR2	HES3	0.21706	0
ENO3	SERINC3	0.217019	5.16222
CNTN4	ARHGEF15	0.21691	59.7886
CTNNA1	BCOR	0.216894	0
SSR4	HAX1	0.216816
UBTF	KLK8	0.21681	0
PIK3R2	GNG2	0.216808	9.29221
RCC1L	SEC31A	0.216803	0
PATZ1	FUCA2	0.216702	0
TP53I3	IL1RAP	0.216688	0
RACGAP1	APBB1IP	0.216589	0
VENTX	ULBP2	0.216529	0
POLG2	VASN	0.216466	0.891274
GADD45B	CDH1	0.216462	0
SLC11A2	RBMS3	0.216323	58.7017
DCAF15	SOX9	0.216262	0
VPS33A	NFASC	0.216091
CBS	JUN	0.216015
TIMM9	CAPN8	0.215965
METTL25	BTK	0.215954	0
NCAPH	BCAP29	0.215948
NEDD9	FAM72D	0.215946
PSME3	ZNF395	0.215909
RAPGEFL1	DENND5B	0.215904	3.45377
DCTD	NDFIP2	0.215811	0
VDAC1	C16orf54	0.215759	0
SLC35A2	SOX11	0.215702	0
TBP	PRNP	0.215631
PUS3	ICA1	0.215621	0
RFLNA	DPEP2NB	0.215612
TDP1	AGAP5	0.21559
IL36B	COQ8A	0.215565	26.8366
FANCF	PGAP2	0.215553	0
HNRNPA1	COPS8	0.215479
USP15	RFTN1	0.215449	29.1778
NEK9	ANKRD16	0.215431
SCLY	YES1	0.215406	0
RABGGTB	TGM1	0.2154
ACOX1	DYM	0.215283	4.94477
HUS1	PDZD11	0.21527	0
TBCC	RPS10	0.215231	0
CTNND1	RIMKLA	0.215116	0
ZNF398	TNKS1BP1	0.215105	0
MT1M	LEAP2	0.215003	62.4764
RPS6	SIX4	0.214941	0
PRPF40A	ZNF660	0.214803	0.707169
MMACHC	FAM171A2	0.214627	0
MDC1	ZNF367	0.2146
JAK2	TMEM243	0.214552	8.46322
CPEB3	LRP11	0.214516	0
TGDS	TINAGL1	0.214502	8.4171
GTF3C4	SYT7	0.214444	0
GNLY	ANXA6	0.21426	32.1377
NLK	OPRM1	0.214237	0
LRRC26	EMC6	0.214232
FBXO31	DGKE	0.214155	8.68011
SLC38A2	SYBU	0.214129	0
C9orf78	TAX1BP1	0.214112
HMGCL	SNX24	0.214085	1.75254
STEAP1	GATAD1	0.214047
HYOU1	CRACR2B	0.214041
ATAD5	SLC52A3	0.213981	0
TTC17	VWA2	0.213866
PSAP	TRO	0.213762	0
H1-4	ZNRF1	0.213729
CRB3	CSTA	0.213665	51.9209
TLE3	ARHGEF40	0.213659	6.96953
TMEM258	FBXO41	0.213658
TSPAN13	RBMXL2	0.213636	0
NEURL4	HMBOX1	0.213565
CEP152	CCPG1	0.213549
ORC6	IL1RN	0.213511	53.7354
ZFHX3	SH2D3A	0.213504	0
SKA2	NUDT8	0.213496	0
TBC1D13	CDT1	0.213468
CATIP	TSR3	0.213407
OR10A4	NEU1	0.213338	0
RMND1	IFI16	0.213323	0
AQP12B	ODF2L	0.213247
SLC6A6	S100A13	0.213217	0
TRRAP	NFKBIE	0.213128	0
MBOAT7	CTDSPL	0.213102
BECN1	PABIR2	0.212999
HSD17B12	LDAH	0.212982	0
CENPM	DEFB105A	0.21298
CS	MYLK	0.212896	78.78
RPL18	MTOR	0.212894
RCE1	EPB41	0.212762	0
KLF2	NACA2	0.212735	0
GFRA4	DNPH1	0.212729
ARNT	ADGRL4	0.212687	45.3466
CENPI	FAM199X	0.21266
DAZAP1	RAET1G	0.212652	0
AURKAIP1	SGCE	0.21251
OGG1	ATAD3B	0.212434
ANP32B	LRP1	0.21238
MIS12	MMP24OS	0.21233
CA7	RENBP	0.212284	0
TCHP	CCDC85B	0.212267	0
CLCN7	GMFG	0.212236	17.3396
SETD4	ABHD17A	0.212214
ORC4	TTC39A	0.212204	0
FADD	ELP6	0.212147	0
SNX18	PACSIN2	0.212116	13.3148
GAB2	CKAP4	0.212113	0
PROSER2	PROSER2	0.212103	0
DENND1A	GNPDA1	0.212088	0
GSTO2	GAMT	0.212087	19.7974
AP1B1	AP2B1	0.212026	0
ZNF611	F12	0.212005
PSMG2	PSMG3	0.211978
ORC5	PON3	0.211895	54.4995
THOC2	RPS13	0.211894	0
EGR4	EZH2	0.211788	0
TMBIM1	PLEKHG6	0.211749	6.94014
MTMR3	MPC1	0.211729	47.3974
MPV17	MICALL2	0.211662
RAP2C	PROCR	0.211647	0
ASB6	KLHL6	0.211616	0
MTNR1B	POLD4	0.211603	0
RPL14	SLPI	0.211524	15.516
CEP192	PTPN2	0.211471	0
KRTAP12-2	MZT2A	0.211469
C22orf42	CENATAC	0.211419
USP48	ECT2	0.211369
CYS1	RAD9A	0.211349
TM4SF4	AGAP2	0.211319	0
MAPK14	SLC22A18	0.211278	0
NFS1	SYNGR2	0.211235	0
KNTC1	KCMF1	0.211211	0
SRRD	EHD2	0.21117
CCNB1	RCSD1	0.210989	12.7936
MCOLN2	CORO7	0.210981
CTNNBIP1	PPP1R3C	0.210957
MSI1	CSRP1	0.210928	62.8238
PARP1	HAUS5	0.210897
DRAP1	PTPN21	0.210891	56.8242
RC3H2	ARHGAP30	0.210871	0
EXOC7	NIBAN1	0.210842
KCTD19	ZCCHC24	0.210832	21.4776
GTF2F1	EEF2	0.210826	0
EPC2	EPC1	0.210819	16.8093
MDK	NEURL2	0.210768	0
R3HDM1	PBX1	0.210759	22.7578
FAM53C	N4BP2L1	0.210751	30.6589
PPP1R21	GTF2IRD1	0.210719	0
ANKS1A	RASSF7	0.210676
CD63	SYP	0.21066	0
ELOC	ARF4	0.21064
OPN3	NANOGNB	0.210615
CCDC86	CCDC86	0.210467	0
MFSD2A	CTSB	0.210421	0
PEX13	MOCS1	0.21041	39.8468
CHRAC1	STARD5	0.210381	0
GALNT6	MIF	0.210282
TBCK	FCHO2	0.210276	26.5384
PACS1	DPYSL3	0.21027
MRPL35	ITGA1	0.210207	39.0553
RANBP10	RANBP9	0.21017	0
ERICH5	IKBKG	0.21011
GH2	DDX28	0.210052
SHC1	SCMH1	0.210051	7.10254
POLR3B	TRPV2	0.210009	0
MAP2K6	MYOF	0.209987	8.36884
CSAG1	NELFB	0.209974	0
CNNM2	CPN2	0.209955	65.2928
PLPP2	ALDH3B2	0.209825	0
LPAR5	GFI1B	0.209814	0
TMEM263	EEFSEC	0.20979
CENPT	EVI2A	0.20973	0
RPS6KB1	TMPRSS13	0.209715
ERCC2	DAB2	0.2097
DHX30	IGFBP6	0.209676	22.5667
OR10G2	COL6A1	0.20964
YWHAE	FHL3	0.209629
RPRD1B	THTPA	0.209607	2.26375
CPNE5	WIPI1	0.209606	0
CFAP107	CAP2	0.209553	31.3957
CD302	SLAIN1	0.20954	0
POLD2	SLC66A3	0.209503
MED30	RPL5	0.209348
UBE3D	ADI1	0.209343	28.4476
MPC1	CASKIN2	0.209298
CLTA	NPDC1	0.209274	0
EXTL2	IRF8	0.209247	3.6057
TMED6	RPL13	0.209228
SMS	CBY1	0.209175	0
FAF2	KBTBD6	0.209147
PPOX	ZNF223	0.209145	0
TNS4	COL6A2	0.208962
RAD23B	RAD23A	0.208864	0
FAT1	ANKRD2	0.208829	74.7032
GINS3	GINS3	0.2088
NCOA4	MARK4	0.208794
SAFB	GALNT3	0.208777	0
USP14	PSMD9	0.208758	0
H2AC20	PDLIM7	0.208746	20.5218
SPDYE4	CLDN1	0.208745	0
NCOA5	CITED1	0.208741	0
UBE2N	GRID1	0.208698
SPDYE1	COL7A1	0.208644
DENR	TBXAS1	0.208573	0
TMEM88B	CDH3	0.208556	0
TMEM14C	PITX1	0.20851	0
IFNA10	NSMCE4A	0.208503	0
JOSD1	KCNK12	0.208503	0
LAMB2	OR6B2	0.208493	0
POP1	BCL2L15	0.20847	29.583
DGKD	PEA15	0.208411
NEK1	ABCA3	0.208342	55.9278
EZR	DNAJC12	0.208334	0
ARL8B	TSPAN17	0.208283
NKAP	NKRF	0.208273	0
SPTLC2	GPC2	0.20825	0
ZFR	NIPBL	0.208207	0
LCP1	CAPN2	0.208168	21.6509
ASAP1	TC2N	0.208154	2.22983
ELF2	KIAA1671	0.208143	27.2759
SLC22A2	LMAN1L	0.208133	43.8953
KDM6A	OXCT1	0.208091	26.5672
CYB561D1	TUBGCP6	0.20805
ATP5PO	RASA3	0.208039	0
DENND6B	ADRM1	0.20798
MAD2L1	OR52E2	0.207963	0
BARD1	CASP10	0.207962	15.7811
MED7	PLIN3	0.207915	0
FTCD	SH3TC2	0.207857	0
SPOCK2	TRPM4	0.207834	0
NAA40	UXT	0.207828	0
HES6	RNF166	0.207788	0
KCNK4	MRPS25	0.207786
ZNF236	ATP9B	0.207717
ALG8	ENOPH1	0.207706	0
PPIG	NNMT	0.207658
MXRA7	CPTP	0.207609	0
PDE6G	HPSE	0.207609	0
ETV6	TLE1	0.207543	0
INTS9	BTG2	0.207488	58.947
QARS1	TMEM40	0.207487	4.57534
CUL3	TRIM22	0.207464	3.3193
ZNF451	ALDH5A1	0.207444	7.07238
UNC93A	FAM114A1	0.207442
WDR76	IRF4	0.207407	0
PTPRF	ALKBH2	0.207397	0
NCAPH2	GID8	0.207374	0
ZNRF3	B3GALT5	0.207369
SKIC2	YIPF6	0.207314
GATA6	NR3C1	0.207259	34.7744
PSMD14	TAF5	0.207247
SAMM50	PCDHB10	0.207209
ZNF629	SMPD1	0.207203
ZNF638	GPM6B	0.207179	0
PDE7A	SPIRE2	0.207083
IQCK	OR2T5	0.207058
TIMM22	PSD4	0.207056
SRSF7	DOK2	0.206946
IKBKG	NGRN	0.206942	0
CREB1	FGF18	0.206901	0
RAD21	ANXA4	0.206839	0
ABHD14A	MGAT2	0.206826	0
RNF186	KIFC3	0.206771	17.5128
IST1	RPS27L	0.206731	0
TBCD	PLEKHN1	0.206721	0
DSC2	RBM33	0.206541
ZBTB12	GYPC	0.206507	26.7935
EIF2S3	EIF2S3	0.206492	0
TIGD2	SLC6A20	0.206478	0
ITGB1BP1	AGRN	0.206463	0
LAGE3	EPPK1	0.206177
TIMM10	DEGS2	0.206161
SFMBT1	SSC5D	0.206126	40.8232
HSF1	LIPE	0.206119
EIPR1	GPS2	0.206106
TMED2	ARHGAP19	0.206065
HAUS2	EEF1G	0.20601	0
FAHD2B	LCN6	0.205872	0
HMGXB3	JTB	0.205851	0
POFUT1	C10orf71	0.205821	85.7505
RDM1	ARHGAP15	0.205802	0
PIEZO1	STAP2	0.205771	0
ARIH2	LAMA4	0.205727
LUZP1	HEPHL1	0.205701
HOATZ	CARD19	0.20566	0
WDR43	OVGP1	0.205647	79.8926
KDELR2	MTHFD2	0.20562	0
RBM23	FOXN3	0.205611	37.2596
EIF3I	LAMC2	0.205571	0
CCT6A	ADAP1	0.205552
ZNF770	RPS7	0.205541	0
HHEX	UBE2H	0.205536	0
CDK5RAP2	PCDH1	0.205529	14.8059
TIPRL	CAMK1D	0.205494
DNTTIP1	GLCCI1	0.205424	0
IPO13	CLDND1	0.205393
PUSL1	TBC1D2	0.205356	0
MARCHF9	MROH1	0.205271
CSNK1A1	NPPA	0.205266	0
GOLGA7	PDE1C	0.205265	58.5503
ACTRT2	NRG1	0.205214
SLC25A22	ARL4D	0.205147	42.2069
BRCA2	RXFP4	0.205119
ZSCAN30	AP5Z1	0.205112
COMMD1	BABAM2	0.205071	0
HCRTR2	NCF1	0.205019
ARL4C	AUNIP	0.204994	0
TAPT1	ZNF675	0.204955
SCFD1	STRBP	0.20495
EEF1AKMT3	NFRKB	0.204893	0
ITGB3	PRRG2	0.204891	12.9037
DNAAF5	ALCAM	0.204878	0
ABHD10	CPXM1	0.204763	0
MYOM2	FGFBP1	0.204762	0
ORC1	CIB1	0.20475	0
ZNG1A	RANBP17	0.204635
ANKRD65	HCAR2	0.204588	31.932
QRFP	IAH1	0.204573	0
OR8G5	SDR42E2	0.204473
ZC3H18	SRPX2	0.20442	0
BAG6	MICU3	0.204381	43.8703
NME3	ADCK5	0.204325
HEPACAM2	HEPACAM2	0.204316	52.4053
HEXIM2	CENPB	0.204283
ARHGEF18	ITPKC	0.204109	25.1602
FAM117B	LY86	0.204017
VKORC1	MLST8	0.204015
HORMAD2	PIK3AP1	0.203987	0
UXT	MRPL24	0.20398	0
KHSRP	FUBP1	0.203977	0
TTR	SPIN2A	0.2039
IFNA7	STK40	0.203886
TGFB2	ASCL2	0.203881
GPR68	ECM1	0.20388	0.676947
SERPINB6	ARHGAP4	0.203799
DMRT3	NDUFS8	0.203791
ZNF644	STK17A	0.203788	0
LZTR1	ADGRA2	0.203743	43.0845
PEA15	MAP3K8	0.203732
FLOT1	RNASEH2C	0.203696	0
SLC25A46	HNF1B	0.203672	32.7928
PLEKHA3	SMIM3	0.20364
USP32	IFT43	0.203554	0
SASS6	CHI3L1	0.203553	0
CNPY2	NMRAL1	0.203543	0
SETD2	FAM156B	0.203518
TAOK3	APOL6	0.203515	12.403
POLR3H	YPEL3	0.203512	0
OR10A3	LCE3B	0.203511	0
NME7	B4GALT3	0.2035
NID2	SPMIP2	0.203407	0
ASCC2	AFF3	0.203385	0
TRIP13	SCLT1	0.203312	0
SLC40A1	PRR15	0.20329	0
NUDCD2	CFAP410	0.20322	8.82365
EID2	HCN3	0.203185
RPP14	OAZ3	0.203168
USF2	STAR	0.203151	0
RGP1	FAM210B	0.203149	0
SWAP70	MPST	0.20311	0
STK25	SPECC1	0.203095
TMEM183A	RPIA	0.203092	0
NAGS	LSM4	0.202973
SGCA	TERT	0.202967
ABRAXAS2	ITGB5	0.202904
NFATC4	LTBP1	0.202843
RAB7A	GPR162	0.202785
LST1	UBA52	0.202754	0
ARHGEF35	KLHL5	0.202725	6.30908
ZC3H10	USP43	0.202723	0
STEAP1B	KRTAP4-12	0.202679	59.1165
SPCS3	PRR5-ARHGAP8	0.202597	0
SART3	MLLT6	0.202586
RTL8A	MALSU1	0.202556	0
ERCC3	TAT	0.202553	68.9064
SF3A1	C1orf216	0.202534
TNFRSF10B	TNFSF10	0.202523	0
PABPN1	BCL2L2	0.202498	32.6672
TRAPPC11	TMPRSS2	0.20249
H2BC14	PAWR	0.202475	0
GPR132	LAMB3	0.202442	0
UTP4	KRT19	0.202441
FAM43B	TDRP	0.202352
PCMTD2	RNASEK	0.202328	0
STIL	PCDHGC5	0.202299
EPB42	MAN2C1	0.202262	0
ARMC5	TFAP4	0.202198	0
LYPLA1	TPRN	0.20218	0
PSMD3	SKP2	0.202159
GPRIN1	GIMAP1-GIMAP5	0.202152	74.157
CYP4F22	DPH3	0.20213	17.8098
COP1	TMEM25	0.202084	14.7869
WT1	MS4A4E	0.20198
TNRC18	SH2B2	0.20193	0
DTX2	RPUSD1	0.20192
SCYL1	PCM1	0.201886	13.0787
RAB1A	PPP1CA	0.201874	0
LGMN	MPP3	0.20177
OTP	ABTB2	0.20176
STAC3	DHRS13	0.201728
CEP290	SEPTIN6	0.201687
ABCD3	IRAG2	0.20164	0
TBCB	VIL1	0.201634
RMC1	WDR19	0.201598
TMEM106C	FKBP7	0.201594
KREMEN2	SFXN4	0.201506	0
DTNBP1	MRM1	0.201388
TMPO	POF1B	0.20137	0
VAC14	TWIST1	0.201268	0
KRT84	EBF1	0.20126	65.5642
ARSD	C1orf159	0.201251
NT5C1A	SNX21	0.201075	16.6883
ZC3HAV1	ARHGDIB	0.201013	0
CD96	NCF4	0.201007	0
BCL2L11	ELMO1	0.200944	8.06265
ZNF587B	SPATA2L	0.200921
STRN	MTA1	0.200883
NANOS1	PTRH1	0.200861	0
ZBTB11	JHY	0.20086
KAT14	MAVS	0.200826	0
DEFB131A	MYRIP	0.20082	19.1863
POU2F3	SHISA5	0.200781	0
TAS1R1	HEG1	0.200772	40.353
PPP1R12C	KRI1	0.200769
RBM42	UBA2	0.200724
SUDS3	TXNRD3	0.200663	4.0179
GABPA	RAB20	0.200558
MANSC1	TRHR	0.200515	0
OLFML3	MEF2D	0.200483	9.59956
AKAP6	GPA33	0.20048
KCTD16	PRR7	0.20043
CCNK	NCBP2L	0.200426
GPR88	OR5H6	0.200422
JAG2	SOX15	0.200406
CHRNA6	BNIP3L	0.200403	10.3166
CLEC2B	NUMBL	0.200397	0
HNF4A	HDGFL3	0.200335	0
FCAR	MORN4	0.200314	4.0917
CAPSL	RPL12	0.200304
NSL1	SRXN1	0.200259	0
RPS7	DDX27	0.200248	0
GET1	FAM161B	0.200238
RFC5	SERINC2	0.200233
ARHGEF11	BLM	0.200207	0
NUAK2	NUAK2	0.200158	38.4137
PLXNB1	NHERF4	0.200079
SOX17	LYPLAL1	0.200001	14.4696
UBE2O	ULK3	0.199998
SPOUT1	S100A14	0.199996	0
CTBP2	TRIM6	0.199923
RPS11	KCNH2	0.199865
SULT2B1	ITGA4	0.19983	0
ZC2HC1B	ACSL6	0.199818	0
CCNL2	DUOX1	0.199712	50.1117
FDX2	CCDC159	0.199686	0
WBP1L	CREB3L1	0.199666	0
ZBTB7A	VANGL2	0.199665	0
H1-1	CENPV	0.199643	0
EEF2KMT	ITPRIPL1	0.199643
TAF2	EBAG9	0.199616	4.56214
SEPTIN2	SLC27A3	0.199589
EIF4A3	RPL22L1	0.199565	0
RPS19BP1	SPDEF	0.199536	0
PTDSS1	TEX2	0.199509
LACC1	CAPN10	0.199481	0
HAVCR2	SERPINB6	0.199447	5.61368
AP3S1	ARPC1B	0.199411	0
SEMA4B	CREM	0.199407	28.5498
MTMR9	RHOD	0.199385	0
GNG4	ATL2	0.199381
FOXK1	DMTN	0.199337	29.0232
WFIKKN1	MRPL12	0.199286	0
MAGEA4	NEXN	0.199205	70.8617
MYO5C	SPRY2	0.199161	12.623
EXOC3	PDCD6	0.199136	0
MED9	STX8	0.199105	4.70431
SEH1L	TPMT	0.199079	19.4693
SINHCAF	SWI5	0.199072	0
PIGK	CTC1	0.198964
CHSY1	CTSV	0.198913	0
NCEH1	C9orf40	0.198906
GLCCI1	IFNLR1	0.198885	12.8684
HEXD	CEP170B	0.198884	0
OR5M1	TMEM170A	0.198828
MTDH	CLUH	0.198821
FZR1	TNS4	0.198803	0
SERBP1	ALDH3B1	0.1987
CWC25	GPRC5B	0.198699	0
KPTN	MAGED2	0.198677
ATP6V1A	MARK1	0.198626	0
CNOT2	ODF2	0.198615
SCN8A	BBS12	0.198615
NEK8	SERPINE2	0.198601
HSP90AB1	ZFYVE21	0.19859	18.8885
SOX6	TMSB4X	0.198582	0
NDUFAF7	IL6	0.198572
LIN9	DECR2	0.198569
ZNF672	LHX5	0.198549
TOP1MT	ZCCHC3	0.198525	0
PTPN13	RAX	0.198516	0
RFXAP	SIT1	0.198513	0
ACR	PPFIA1	0.198484
NSDHL	RAVER1	0.198366
VGLL4	ANKRD9	0.198336
ING1	PEX11G	0.198281	12.7634
ADAT2	ZFP3	0.198279
RPN1	SHANK1	0.198273
STAP2	OTP	0.198254	0
CDC42EP2	PRMT1	0.19825
TRIM45	LYL1	0.198171	0
TMEM51	TMEM144	0.19817	0
RAB12	MDN1	0.19815	7.27543
LEO1	MAGI3	0.198145	35.2788
H2AC1	ECE1	0.198139
BCDIN3D	ZC3H12D	0.198134	0
RXYLT1	SDR39U1	0.198079	0
CSN1S1	KRTAP12-1	0.198065	78.0876
HTATSF1	RBMX2	0.198061	0
ERGIC3	PPP1R13B	0.198057	18.6782
UROC1	SLC43A3	0.198001	0
ATP5MF	NR1D1	0.197988	0
PPAN	C11orf52	0.197945
CFAP410	FBXL16	0.197936
SUCO	NDUFA7	0.197932	0
MOV10	RAB40C	0.19791
CRX	C10orf90	0.197904	0
ULK1	DERL2	0.197898
JKAMP	KLLN	0.197884
UGT2B7	GXYLT2	0.197871	0
DISP2	ETV5	0.197852	0
GPRIN3	KCNE4	0.197839	0
NEUROD2	CERS1	0.197809	0
HADHA	CYTH3	0.197802
ARHGEF25	TEDC2	0.197777	0
SPATA17	PIK3CG	0.197747
S1PR2	S1PR2	0.197704
CEMIP2	MAP3K1	0.197703	0
POLR2H	HIGD2A	0.197681	0
TTC39C	AQP8	0.197671	98.6251
ELK4	SIRPA	0.197658	0
PTPN12	ARMC10	0.197621	0
SPART	ING1	0.197603
TBC1D4	GRIK5	0.197598	0
NOL9	SYT12	0.197573
CCP110	IL12RB1	0.197562	0
BIK	LSR	0.197507	0
RHPN1	KLRG1	0.197447	4.63186
MEOX2	LCN9	0.197421	0
SPANXN3	SBNO2	0.197393
FRAT2	ARHGAP39	0.197384
HEATR1	KCNMB3	0.197288	0
TRIOBP	PDE7A	0.197241
CAMK1G	RNF115	0.197225	0
SLFN11	SLFN11	0.197203	12.2264
NEU4	DSG3	0.1972	0
KIAA1671	EMP1	0.197198	65.3247
NUDT5	RAB5IF	0.197148	0
ATG5	LRP5	0.197141
MLEC	MYG1	0.197131	0
AMOT	IHH	0.197093	0
RAD1	ABHD12	0.197072
IGLON5	LSM14B	0.197055	0
FGD1	HOOK2	0.197035
AASDHPPT	UNC13D	0.19703	0
SH2D5	MATN2	0.197024
MTMR14	CHST6	0.196913	0
SUFU	DACT1	0.196904	9.3484
TPGS1	ZNF707	0.196836
NSFL1C	AS3MT	0.196826	29.4145
DNAAF10	RPS19	0.19682	0
BLOC1S2	OR4X2	0.196813
JAK1	MIA	0.196793	0
UNC79	SGK1	0.19678	31.2068
APAF1	CALM1	0.196712	16.2099
OR4D6	ZNRF3	0.196681	7.93019
PDHB	SNX7	0.196677
CMTM8	KRTAP5-3	0.196672	10.9898
ISG20L2	EFS	0.19665	0
STAP1	CCNI2	0.196622
SLC16A2	LPXN	0.196574	0
CHRDL1	ADAMDEC1	0.196566	56.2776
OR13F1	OLFML2A	0.196565	19.2321
TMEM59L	A1BG	0.196554	66.3979
ACACA	PLPPR3	0.196518	0
COMMD3	PDX1	0.196428
SULT4A1	GCOM1	0.196333
ZNF292	FGD4	0.19629	32.2074
MET	TPD52	0.196241	0
TACC3	ACAT1	0.196205	54.2982
SEPTIN11	GAB3	0.19619	0
ZNF408	CRYL1	0.196178
BMAL1	NHEJ1	0.19617	5.32022
SOHLH2	DPEP1	0.196156	55.3585
UBA1	RPGR	0.196106	7.60062
ACTR6	PLAAT3	0.196047	20.5656
ATOH7	ARHGAP45	0.196047
UCN	TCIRG1	0.196016	0
SMYD1	CCNI	0.196012	17.4781
TSR2	TNFRSF10A	0.19599	0
PAQR8	BATF	0.19599	0
GPN1	TWNK	0.195981	0
MDFI	SLC2A9	0.195968
RNF114	DUT	0.195957
NRSN2	HSBP1	0.195928
POC1A	POC1B	0.195905	0
NUTM2A	HPS4	0.195883
CDK2AP2	NFIX	0.195823	6.47986
FEN1	HOGA1	0.195812	71.0763
STK26	OR2B11	0.195778
CHRNA3	TFCP2L1	0.195771
CALM1	NGLY1	0.195623	0
TECR	PPP1R9A	0.195565	6.97682
HK2	PFKFB3	0.195507	53.5937
RALBP1	RPL24	0.195466	0
PCDH19	GTPBP6	0.195447	0
TMPRSS5	TPD52L1	0.195426	0
TRPM4	SHROOM3	0.195426	31.6451
CDC25A	CDC25B	0.195424	0
BTC	ZNF775	0.195419	0
BPIFB3	SP110	0.195387	0
RBM26	SDC3	0.195372
KCTD17	CHST12	0.195327
STUB1	LRPPRC	0.195308
DENND2B	TGFB1	0.195301	0
AGR2	WASF1	0.195287	0
METTL3	MDP1	0.195276	1.61327
SNRNP48	LSM2	0.195244	0
NEIL1	PSKH2	0.195244	50.1396
USP42	TUT1	0.19522
LARP4	CCNG1	0.195217	13.9879
C5orf24	CENPH	0.195207
WDR62	NPL	0.195195	0
MOCOS	NR1I2	0.195152	32.3844
RHBDF1	EHD4	0.195151
NCOR1	NCOR2	0.195125	0
NUDT1	BAIAP2L1	0.195106
APEX2	STON2	0.195089	0
FOXA2	RGS10	0.194987	0
PSMA5	RPL6	0.194973	0
PF4	SPARC	0.194971	0
OSTC	MYO9B	0.194937	0
GNAI1	FRMD1	0.194893
LSM2	TMEM120A	0.194865
NEK7	SSR2	0.194855	0
OTOS	FCER1A	0.194849
CYB5D2	SRGAP2B	0.194828
RP2	OR2L3	0.194824	0
STARD3	DOK1	0.194792	0
MMP10	NICOL1	0.194743
STS	ACOT12	0.194732	70.489
ITM2A	TPTE2	0.194683	0
ACTR3B	KRTDAP	0.194681
COMMD2	TBC1D30	0.194663	0
JUP	ELOVL5	0.194636	1.57824
CCDC9B	ARAP3	0.194624	6.53967
OVGP1	IQGAP2	0.194617
CHCT1	CFAP46	0.194613
RGS19	DNAJB4	0.194609
PDXDC1	IFITM3	0.194576	0
SLC27A5	PLOD2	0.194561	0
SS18L2	KSR2	0.194493
APRT	ZSWIM6	0.194478
TRIM7	RNF126	0.194381	0
MZF1	BRMS1	0.194307
ADCY9	DVL1	0.194296
PRRT2	METRN	0.194296
C3orf20	CNN2	0.194273	0
SEZ6	PRDM8	0.194237	37.5888
RPS15	LMX1B	0.194228	0
WDR91	TSPAN15	0.194225
ITFG1	KIAA1586	0.194199
SIDT1	UCKL1	0.194189	0
HSPA14	MEGF6	0.194133
OR10Z1	CHTOP	0.194128	0
C14orf180	GSDMC	0.19412	0
SFMBT2	ARHGAP5	0.194111
SMOX	OR8D1	0.194073
VPS25	BMI1	0.194069
AACS	DCST2	0.194051	0
PURB	HSD11B2	0.193945	77.0153
APLN	MAFK	0.193905
SSTR1	AXIN2	0.193894	0
UBXN7	IRX2-DT	0.19386	0
HARBI1	KANK1	0.193842
UBAP2L	DDX60L	0.193821	0
POR	TMUB1	0.193787
IL20	JAKMIP1	0.193759	0
STRADA	CKMT1A	0.193719	0
HLA-DPB1	C1QA	0.193715
TMEM53	KLHL8	0.193711	26.4526
ZNF793	TNFRSF14	0.193697	0
CPNE2	GRAP	0.193688
NOTO	HEMGN	0.19368	0
BRMS1	TMIGD3	0.193675
SLC35E1	YBEY	0.193644	0
EPG5	SARM1	0.193643
RMDN2	NOS3	0.193643	14.0002
PSMA6	NAP1L1	0.193634
LAMC3	ZGPAT	0.193578
PEX3	SYT11	0.193544
UCHL3	GEMIN2	0.193524	0
CCAR2	LONRF3	0.193477
TXNIP	MAB21L1	0.193468	63.5809
NXPE3	PPP1R16B	0.193416	45.5493
MBD3L1	RPS15A	0.193411	0
ELF5	RNFT2	0.19341	0
FRG1	CFD	0.193395
HBD	SPIN1	0.193377	8.16012
TRAPPC1	DENND2D	0.193376	0
RGL1	MRPL9	0.193357	0
H3C4	GAL3ST2	0.193332
ALK	STAT6	0.193329	6.23649
TMEM161A	PAICS	0.193269
DBNDD1	C2CD3	0.193259
CLK1	RIPK4	0.193245
TAF15	NNAT	0.193208	0
TP73	ELOVL4	0.193166	1.548
CYP2A13	KDELR2	0.193155
SLC44A3	PIP5K1B	0.193135	49.4241
RAF1	MATCAP2	0.193134	1.54836
DDX47	MUC3A	0.193119
OTUD7A	CETN2	0.193069	0
CBY3	PKP1	0.193025	0
ZMIZ1	HOXB7	0.193024	0
NMD3	CD47	0.192997	0
HYPK	PPOX	0.192957	0
RRP7A	CD79A	0.19293	16.9069
CXXC1	GFRA1	0.192928
SPIN1	EID1	0.192916
MEPCE	CASP8	0.19289	0
CKLF	CDY1B	0.192878
PEX14	FAP	0.192807
GPR107	CTNNA1	0.192797
TNF	OR2S2	0.192793	4.12765
OR2T29	GLTP	0.192779
MC1R	TMEM262	0.192754
GRB10	GRB10	0.192741
DDRGK1	FASTKD5	0.19271	0
CALR	CYP2U1	0.19268
IL13	OR4L1	0.192668
RSAD2	DSG2	0.192659
LYN	CDC14B	0.192651	33.4156
PBX2	RNASE4	0.192632	53.3961
RPL8	MUC1	0.19262	0
DFFB	BPIFB3	0.19257	0
ZBED2	DIPK1B	0.192566	0
LCOR	GAS6	0.192556	39.5393
ARMH1	ACY1	0.192529	47.2258
RPL37	SPTBN2	0.192528	23.6577
ARMCX4	CACNA2D1	0.192516
FTSJ1	SAMD9	0.19251	0
CCDC88B	TSHZ1	0.19249	16.2898
DYNC1I2	OR52R1	0.19249
RBPJ	TSPAN13	0.192438	0
SSTR3	KLF15	0.19243	31.8802
SLC24A4	CHTF18	0.192417
LTV1	HES1	0.192397	0
PIH1D1	CHST15	0.192365	0
NDUFA5	DOCK2	0.192358	0
RASGRP3	CASK	0.192357	0
OSBPL8	KCNH8	0.192298	0
MAGI2	NFATC2	0.192297	21.3344
DAND5	AEN	0.192271	0
CD2BP2	PRPF6	0.192267
SLC9A8	TENT4A	0.192199
KLHL12	SYNE3	0.192184	34.2129
RPL26	B4GALT7	0.192166	0
CDKN2AIP	SLC35A3	0.19216
NIT1	HTRA1	0.192152
C11orf54	DMRTB1	0.192115	0
PLG	S1PR5	0.192042	0
CARD14	PRSS22	0.192019
SNRPE	PFDN2	0.191968
OIP5	DOP1B	0.191958	0
OR9K2	PTK7	0.19194	0
PYGO2	ETS2	0.19192	23.5899
SVIL	PRKD1	0.191854	35.14
SLC35C1	NFKBIZ	0.191853
PGRMC2	PTX4	0.191822
RAB31	MINDY4B	0.191819
NDOR1	BICDL1	0.191752	43.1073
PIGS	PHACTR1	0.191751	15.7558
ZNF460	UCN2	0.191748	0
EME1	TSEN54	0.1917	0
OTUD1	SLX9	0.19168	0
PEBP1	MIB2	0.191638
MEA1	CALU	0.191612	0
UBL7	ZNF77	0.191597	0
GTF2A1	RAP2B	0.191583	0
CCN2	C1QTNF7	0.191572	81.8297
HPRT1	DYNC2H1	0.191562
ASF1A	ASF1B	0.191542
SUN5	DDR2	0.191531
CDK2AP1	BLVRB	0.191509	1.36336
CXCL11	CDY2A	0.191484
PCDHA7	NAPB	0.191467	0
PIGX	PASK	0.191466
GPN2	CTSD	0.191455	0
DMAP1	MTARC2	0.191373
NSUN3	ZBP1	0.191364	0
NARF	HLA-F	0.191347	0
RBM5	FGF2	0.191343
FBXO36	PIR	0.191336	0
ZBTB16	MTMR11	0.191291	0
ALKBH1	ANKRD36C	0.191279
CTSW	DGKD	0.191236	0
ZFYVE27	TRIM15	0.191228
XRN1	PON2	0.191199	0
MPP3	HAGHL	0.191188	0
APBB2	ZNF546	0.191185	8.85716
ZACN	CSF2RB	0.191182	9.58739
PEX10	MCC	0.191182	22.2136
ZNF750	WFDC5	0.191181	0
OR51A2	MDM2	0.191117	0
PRXL2C	RINL	0.191084	0
TNFSF10	SLC9B2	0.191079	0
MTX2	TMSB15A	0.191061	0
PSPH	CYB5R3	0.191025
XRCC1	ACBD4	0.191016
ECE1	KIF1C	0.190984
HOXA3	MRPL4	0.190965
RPL23	GSE1	0.190959
ZRANB2	AIFM3	0.190925
HTATIP2	LRRC70	0.190905	48.6781
ADGRG5	TERF2IP	0.190901	1.67947
ZKSCAN7	PFN3	0.190851	47.0725
KLLN	SGCD	0.190834	22.7956
LIMK1	PNMA6E	0.19083
GPR176	LARP4B	0.190716	0
PCDH8	RGS1	0.190706	0
BMF	PKIG	0.190703	31.2488
H3C11	FGFR4	0.190701	0
RBFOX2	TOP1MT	0.19063
BACH1	PTEN	0.190617	20.1442
KIAA2013	BDKRB1	0.190591	38.2313
INPP4B	SPRR1A	0.190565	47.2922
ERLIN1	GIMAP7	0.19055	49.7623
STAT2	OAS2	0.190524	0
GRN	HLA-DMA	0.190507	0
FANCD2OS	FGF11	0.190489	0
MYL12B	MCAM	0.19048	28.0017
ZNF45	RPLP0	0.190466	0
AFAP1	COL3A1	0.190448	0
ATP6V1D	ICA1L	0.190441	0
BLTP2	RAPGEF5	0.190401
PSMB2	EGFL7	0.190398	29.5727
RPL36AL	CSTF2	0.190396
KRTAP10-1	ETNK2	0.190391	26.6072
RDH8	MMP19	0.190387	53.7302
THAP12	THAP12	0.190341	0
LIMD2	RPS6KA1	0.190333	2.93901
TBX6	FOXL1	0.190326
URB2	FBP1	0.190304
FAM117A	CDHR1	0.190283
ZNF281	ARHGEF10L	0.190281	12.8157
AGAP3	SDC1	0.190233	0
KLHDC8B	FANCF	0.190212	0
ZNF148	TNFRSF17	0.19021	32.1184
AKR1C3	PIGK	0.190179
MIPEP	ZNF785	0.190066
EIF3F	KRT16	0.190058
CHERP	GLYCTK	0.190052	34.9297
LRAT	NOTCH1	0.190042
APOB	PWWP2B	0.190022	0
[truncated: 5,460 more rows]

## Sheet: d
Target gene	Anchor gene	TCGA tumor-healthy ratio anchor gene
FAM50A	FAM50B	0.806265
NAA10	NAA11	13.3247
RPP25L	RPP25	1.82001
EIF1AX	EIF1AY	0.828124
DDX3X	DDX3Y	0.735129
CDS2	CDS1	0.795278
DNAJC19	DNAJC15	1.06048
INTS6	INTS6L	1.21468
RAB6A	RAB6B	1.7694
EFR3A	EFR3B	1.67379

## Sheet: e
Tumor tissue log2(TPM+1)				Heatlhy tissue log2(TPM+1)					Kruskal-Wallis test
CDS1	DDX3Y	EIF1AY	FAM50B	CDS1	DDX3Y	EIF1AY	FAM50B		p-value	<0.0001
1.9746	5.22111	5.15207	2.39168	5.04873	0.338577	0.24183	5.85573
2.20867	0.293746	0.399094	3.65417	4.9968	5.09666	5.03048	5.53495		Dunn's multiple comparisons test	Adjusted p-value
0.751901	4.75888	5.84346	2.15118	5.39394	5.15334	4.73081	5.9698		Healthy FAM50B vs. Tumor FAM50B	<0.0001
1.74864	4.77914	5.12246	3.69268	4.9415	4.90761	5.024	6.08839		Healthy EIF1AY vs. Tumor EIF1AY	<0.0001
2.24715	4.57707	5.3792	4.25829	2.66652	0.282131	0	6.1532		Healthy DDX3Y vs. Tumor DDX3Y	<0.0001
4.14927	0	0.0903856	4.78252	4.2302	4.60926	4.44885	3.71947		Healthy CDS1 vs. Tumor CDS1	<0.0001
2.98325	0.0162259	0	3.9924	5.04204	6.21349	5.12579	3.69233
4.29658	0.0203655	0.0464133	4.58179	5.20921	5.27171	4.3912	4.22144
4.90212	0.0260185	0	4.19895	4.79211	5.07622	4.45342	4.29925
3.07652	0.00605575	0.0813963	4.63716	4.46481	5.46515	4.70935	4.26809
3.17457	0.0145723	0.097666	4.07769	4.70476	0.202718	0	4.40187
3.22629	0	0	5.90662	4.89914	5.40786	4.83559	4.20779
2.47587	0.00684522	0.113744	1.42833	4.68169	5.18984	4.86932	3.74926
3.44207	0.0299877	0.034429	0.195646	5.04552	5.01594	4.90915	4.51786
4.41255	0	0.0387979	4.15297	4.56286	5.08293	4.90273	4.29119
4.02804	0.0172202	0.221182	4.27515	3.91802	0.111086	0.0357662	3.65552
3.56389	0.0188633	0.347555	4.38484	4.72442	5.60616	5.01548	4.29659
4.69914	0.0299202	0.194817	6.00775	3.94253	5.80757	4.76999	3.27538
4.35906	0	0.0768408	4.89427	3.70043	0.177183	0	4.35036
4.96516	0.039626	0.157401	3.66138	4.47389	0.143264	0.0321138	4.21098
4.75786	0.0215114	0.175753	4.74649	4.65189	0.215903	0.0317836	3.43776
3.8422	0.0254089	0.113333	3.49865	3.62396	0.135474	0.0948117	3.71884
5.20549	0.0241697	0.0414387	4.75808	3.6715	4.70369	5.56588	3.31115
2.99526	0.023039	0.222301	5.91404	3.74525	5.63228	5.63282	2.60042
2.95771	0.0298428	0.19434	4.43677	5.22623	5.52409	5.10109	4.0277
2.37073	0.0161384	0	4.10169	5.7947	5.77074	5.08598	4.33658
5.24075	0.0119658	0.119278	4.92582	4.56495	5.27243	4.99389	4.10843
3.37668	0.00844055	0.337013	0.430587	4.65057	0.3188	0	4.08941
4.53948	0.0255134	0.043728	4.37863	3.91863	5.94303	4.78802	2.76762
4.1355	3.12479	2.62458	3.65244	5.02301	5.8099	4.74985	3.9371
5.21015	4.6102	4.41592	4.39462	5.13068	0.234672	0	4.40362
5.03928	0.145779	0.073682	3.61516	5.23598	0.106502	0.0342532	4.52764
4.51181	4.68281	4.72681	5.37588	4.98233	0.272134	0	4.64223
5.26633	4.93988	5.04917	4.57442	4.46722	0.267916	0.108648	4.15099
4.29214	2.50048	2.42533	5.28017	4.11435	0.230419	0	4.60021
3.56231	0.180513	0	5.36926	4.20445	5.57881	4.3834	3.84394
4.11568	3.714	4.81061	0.820622	4.75991	0.188693	0	3.80852
5.92328	5.00891	5.53022	3.16716	4.08561	5.14673	4.64702	3.67829
2.5515	5.49683	7.46896	5.36988	4.96458	0.347801	0	4.32465
4.3973	0.218695	0.0485438	3.38158	4.536	0.254109	0.0777441	4.439
5.30813	0.275071	0	4.80212	4.48022	0.193739	0.106049	4.67655
5.21038	3.96414	5.02389	4.04899	4.51369	4.9894	5.30363	4.01756
4.65043	0.131154	0	2.76765	4.66386	0.297496	0.0695304	3.72886
5.42498	4.97815	3.70665	2.70961	4.60055	5.78313	4.97281	4.02949
1.02959	5.99169	6.63249	0.972754	4.38845	0.623543	0	2.92353
4.66332	0.150741	0.0762547	3.41938	5.80936	5.64226	5.22539	4.3699
4.31711	4.36169	5.19422	5.01336	5.9792	0.208044	0	4.17882
5.59495	3.65063	4.37845	4.1845	4.7446	0.297345	0	4.18584
4.73827	4.63627	5.36641	4.76315	4.2165	6.61821	5.45164	3.30248
4.77395	4.02531	3.50094	4.91248	4.57084	0.0964896	0.21297	3.71084
5.29268	0.179344	0	6.02803	4.64993	1.12357	0.453852	4.0941
4.731	2.75096	1.30005	4.11394	5.31181	5.08224	5.05724	4.08383
5.387	0.260257	0.143939	1.57673	4.67034	0.247109	0	3.83242
4.95981	0.114616	0.0338917	3.78056	5.48708	0.3288	0.160576	4.14062
5.22654	4.76341	5.68114	4.87131	5.21706	4.37718	5.33177	4.17676
5.34414	3.91441	3.58883	4.31507	4.65962	0.297231	0	4.21064
5.20826	0.20221	0.0780776	4.18576	4.55109	4.83435	4.98627	4.22536
2.8607	4.07724	5.63547	3.9292	4.6573	0.172009	0	3.83065
4.13801	3.62942	2.27125	4.18006	4.72575	5.53498	4.91181	4.17322
3.99034	3.40357	4.59254	4.89132	4.98682	6.45269	5.03666	3.10337
4.10257	1.98639	2.80143	4.4482	5.63656	0.28457	0	4.33416
5.4215	3.24491	4.58042	3.65984	5.00298	5.7276	5.08403	4.02136
5.56946	0.199708	0	1.90214	4.78503	5.79015	4.93579	3.8756
1.21252	0.316042	0.546787	3.64545	5.02006	0.280521	0.0438349	4.53004
2.78534	0.335778	0.680477	2.81312	4.12348	0.258478	0.0893031	4.11576
1.47121	5.43753	5.56115	2.75195	4.013	4.98443	4.63729	4.23733
1.70224	5.18579	5.63799	4.26215	3.77609	5.6133	4.66082	3.68306
2.90644	3.44636	4.17282	4.64755	4.55628	4.68299	5.1774	4.19989
1.71009	3.80733	5.52809	2.80807	4.49483	5.4946	5.1847	3.99174
1.09484	4.22528	4.99214	3.84204	4.70197	0.551468	0	3.33391
3.94957	4.50654	5.43415	2.53535	4.69217	0.0860342	0	4.12391
1.98793	4.87688	5.18365	3.48968	4.62508	5.61726	4.92313	3.88893
2.14934	5.27676	5.38263	3.97764	4.8023	6.0167	5.13947	3.72836
2.2774	4.98887	5.31857	3.73819	5.69924	5.50697	5.3936	4.46358
1.28404	0.241993	0.805799	4.05844	4.41726	0.291136	0	3.6165
2.6546	5.15802	4.8528	4.40224	4.87296	5.4435	5.14791	4.43197
2.53665	1.72009	2.30967	4.72079	4.63104	0.483467	0	4.19222
2.31005	5.33092	5.02802	4.51058	5.03313	0.229914	0	4.69583
1.16244	4.34776	4.91793	4.13767	5.26087	5.30386	5.25627	3.95692
0.765078	3.16415	4.61903	1.91712	4.98799	0.20351	0	4.51609
1.16486	4.17843	5.09129	3.87893	5.15538	0.587593	0.862391	4.19063
1.04834	4.3992	4.98067	2.08396	6.10079	0.390838	0	4.83056
1.60812	4.84024	5.2316	4.29414	5.579	5.51159	5.47864	3.46877
0.879198	5.50956	5.15219	3.9355	5.13943	5.62454	5.55225	3.83304
1.2674	0.345431	0.281385	2.91991	4.13665	5.3534	5.29776	3.79434
1.81846	0.259862	0.444076	4.11626	4.63636	5.58036	5.16551	3.88943
0.930981	4.59288	4.75814	4.23761	5.23234	4.86903	5.03131	4.11003
1.40745	4.11748	4.97539	4.4629	4.18736	0.470836	0.0430027	3.23994
1.42027	4.4114	5.33276	4.11999	4.92418	0.328859	0	3.71585
1.55607	3.59596	5.124	3.53801	4.02535	0.657779	0.0563808	3.03385
4.14006	5.68971	5.37057	4.41652	4.05116	5.27208	4.95326	4.58353
1.77734	4.15641	5.81886	4.04802	4.51283	5.94646	4.80933	3.93064
1.24214	4.40151	5.22807	4.4569	5.44869	5.03152	5.0828	4.40253
1.44164	0.176252	0.457912	3.9427	4.77677	5.50069	5.26952	4.27713
2.6952	4.97247	5.15434	3.64831	4.52251	5.32117	5.37581	3.82084
2.50836	0.596064	0.930733	3.82723	3.95429	5.82792	5.1057	2.48856
1.81432	4.32432	5.3137	4.7754	4.24557	4.44713	4.95707	3.51165
1.87712	4.34035	4.80069	5.02786	4.827	5.56063	5.15869	4.22254
1.49468	4.47575	5.03209	3.09019	4.90523	0.296946	0	3.64546
0.723704	3.88005	5.1244	4.26455	4.58558	0.229998	0.052782	3.22577
1.92864	5.07211	5.07677	1.89366	4.66334	5.33074	5.29394	3.66056
2.6259	4.07685	4.73981	5.12796	4.64286	5.53993	5.39863	3.66368
1.2002	4.14948	5.47626	3.96252	3.89817	4.64325	5.38627	3.36562
1.70176	5.22711	5.45242	4.45682	3.74922	5.42526	5.18867	3.85411
3.84175	4.72091	5.17438	4.74215	4.24584	0.297326	0	4.50659
3.3028	0.413362	0.633269	5.3532	4.47111	5.26231	4.07875	4.24516
1.31155	4.94464	5.28227	3.85247	4.94812	5.9429	5.19918	4.00041
2.45621	0.434924	0.562492	3.97697	5.74208	5.94377	5.13117	3.78416
1.27082	5.74066	5.42922	2.89825	4.62754	4.0174	4.31288	3.9971
4.2514	0.24911	0.536168	3.13368	4.48656	6.45961	5.78692	3.6242
2.37452	4.26108	5.3043	4.3896	5.80745	0.248308	0.0758622	4.42945
1.84455	0.227522	0.668368	4.1782	4.88162	0.408799	0	4.15163
2.26005	5.10038	3.36736	3.91372	5.54412	0.169195	0.0858599	4.68406
1.2056	5.53769	5.6282	1.79846	5.40405	0.244142	0	4.16068
2.33307	5.10023	5.34186	5.02708	5.18316	0.476165	0.03918	3.8275
0.768545	0.401665	0.797673	1.13622	4.51123	0.235857	0.0542126	4.86588
1.55996	0.463526	0.431419	3.22449	4.17148	4.98236	5.3118	4.43105
1.82523	0.375258	0.71024	4.16996	5.72225	0.247187	0	5.58881
1.4754	0.339342	0.468442	4.42344	5.18516	5.2356	5.79475	5.1493
3.50844	4.24116	5.58366	4.79137	5.46877	3.93912	4.76059	4.19838
1.48033	0.335807	0.569818	3.93148	4.99178	5.14498	5.15298	4.22919
3.19839	4.48276	5.63033	2.01896	5.5985	0.227131	0.134917	3.50571
1.16975	4.52747	5.13018	3.97871	4.82002	0.21785	0.15375	3.53142
3.15492	4.63088	5.46577	4.80153	5.83637	0.246711	0	3.54094
0.959382	0.616524	0.980925	4.48099	5.59958	4.172	5.30483	3.33084
0.805683	1.62127	1.20312	1.69497	5.67752	0.189346	0.0847106	3.27444
0.978545	0.35352	0.452505	4.34162	5.18694	0.240231	0	2.77606
1.71613	4.98823	5.92773	4.18316	5.77703	0.214956	0	3.02072
2.47457	0.35339	0.712216	5.27556	5.83291	0.184775	0	3.07736
2.09717	5.0685	5.39522	3.71611	6.23292	4.58332	5.91873	2.91302
2.3657	5.07571	4.89111	5.25722	5.18135	5.12894	5.72163	3.74156
3.08345	0.0260391	0.0446232	3.5097	5.69148	0.479022	0.189705	2.82306
4.12912	0.0441021	0.0381135	5.25287	5.75214	0.265619	0.113755	3.59281
2.80944	0.0135449	0	3.77666	4.59042	0.164286	0	4.8261
3.74524	0.00786691	0.0534228	4.94026	3.65962	0.148995	0.119834	4.69908
2.74126	0.0140992	0.0715116	4.08932	1.55492	0.410594	0.112532	4.15347
4.32245	0	0	5.28646	2.81379	0.278341	0	4.19274
3.44013	0.00821044	0.0827899	5.62566	4.53349	0.189978	0	4.29968
4.64841	0.0197474	0.0338936	4.71151	3.51804	0.372324	0.062344	4.25236
4.60099	0.0209426	0.659993	4.63923	3.90635	0.303582	0.112089	4.36268
4.28844	0.0126025	0.0430168	2.8969	1.74778	0.388683	0	3.5496
4.03114	0.0498127	0.0848722	4.28774	4.18445	4.36352	5.88043	3.24467
3.06248	0.0231643	0.386364	5.85702	4.71844	0.324587	0.1584	4.31414
3.93847	0.0189568	0.125987	2.95634	5.63039	4.71173	5.25893	3.25271
4.24393	0.0529044	0.0900731	5.02936	5.18879	0.158209	0.093068	2.67381
4.47681	0.0461138	0.335068	4.05114	5.00576	0.240636	0.0444749	3.31951
2.29259	0	0.340172	1.33781	5.4255	4.26136	5.46147	3.52952
4.62305	0.025821	0.169403	4.997	5.72707	0.201079	0.0522094	3.68616
4.26368	0	0.201036	0.747576	5.5797	0.216917	0.139813	3.48628
3.64074	0.0145596	0.608664	3.99996	5.35352	4.11699	5.20355	3.72693
2.88833	0	0.0762938	4.73152	4.68961	3.99054	5.32201	2.89052
2.83444	0.0498754	0.313462	3.8423	5.46214	0.196542	0.110357	3.25692
3.57608	0	0.20009	3.88506	5.79943	0.214625	0.0776983	2.90012
3.40493	0.0306344	0.0524391	0.765204	5.4535	0.309624	0.160882	3.9877
3.44815	0	0	5.07036	5.1124	4.09794	5.49391	3.78746
3.73947	0	0.265325	4.54694	5.70949	0.111184	0	2.90488
3.41161	0.0175275	0.0595847	3.70837	5.4683	0.12282	0.0618331	3.72537
3.25758	0.0133167	0.173712	4.15086	5.30929	4.69924	5.22547	4.01372
3.19764	0.00857989	0.257587	3.85586	4.91371	4.17167	5.2903	3.33841
3.45342	0.00975186	0.275687	4.67366	5.61734	4.78034	5.24989	3.03988
2.87789	0	0.13282	5.48491	5.12646	3.92973	5.47319	2.36114
4.35163	0.0158347	0.0539052	3.86524	4.47996	0.156162	0.0431139	3.91137
0.80584	0.504265	0.41476	2.78943	4.01959	0.200118	0	4.44565
2.21555	5.21904	5.15803	3.2507	4.67961	0.267029	0.0730743	4.21615
1.15299	5.18156	5.24484	4.14959	4.21055	0.0574516	0	5.03707
1.52454	4.8868	5.89198	4.75308	5.16277	0.217754	0	3.8384
1.31567	0.442276	0.234859	3.53526	5.17551	0.331219	0.127101	3.04484
1.2475	3.89356	4.99439	3.67427	5.0736	0.335701	0.0844066	3.87684
0.389443	4.42349	5.36907	4.54584	5.75611	3.84462	5.28096	3.11476
0.751435	0.750004	0.883068	5.05194	6.37849	0.258586	0	3.11203
1.59389	0.388686	0.46565	3.21915	5.09153	0.266673	0.531765	2.68149
1.40093	0.0904461	0.433735	4.09644	5.49575	4.91138	5.53669	3.50664
3.23468	0.0344994	0.322457	4.04368	5.00263	0.345234	0	4.4918
4.82187	0	0.119105	3.99743	5.08088	0.13958	0.108188	3.93702
2.74047	0.0786424	0.0547129	0.897897	5.6933	5.29939	5.84475	3.96736
2.88652	0.013269	0.213341	4.6208	6.26974	0.233548	0	5.04557
4.20048	0.0163063	0.108923	4.2173	1.65595	0.0587338	0.0507931	5.10955
2.53541	0.0347321	0	4.03818	4.00302	0.498619	0	3.56358
2.69575	0.040749	0.374592	4.70763	6.17767	0.17684	0	5.31802
2.93017	0.0110043	0.0376116	5.02568	2.10245	0.191887	0	4.95269
2.99266	0.0171896	0	5.21502	1.03479	0.441952	0	5.19802
2.77618	0.0121164	0.0815946	4.68405	3.69542	0.205043	0	4.97439
3.43628	0.0777172	0.172852	0.577312	5.48007	0.0990609	0	5.79766
3.25288	0	0	4.08101	6.70173	0.0929767	0	5.69943
1.99732	0.0138783	0	3.68796	6.09469	0.0297969	0	5.19221
3.63059	0.0109215	0.0737207	4.09606	1.21202	0.112719	0	4.94027
4.40434	0.0726109	0.0831856	5.17217	4.4787	0.250584	0	4.47386
4.73771	0	0.175535	4.53448	0.277118	0.114402	0.0575119	4.82028
1.83241	0.00426373	0.37417	4.485	3.86083	0.013822	0	5.4039
2.23259	0.0169659	0	4.42681	5.27601	0.208414	0.0542169	3.4596
3.95104	0.0148638	0.322012	4.67192	5.50006	4.79873	4.84256	3.13505
2.93563	0	0.150124	1.27093	5.86842	5.1355	5.26762	3.13034
3.56291	0.03242	0.160399	4.98387	5.67377	4.66971	5.25771	3.78362
4.80689	0	0.0441749	3.44759	4.51238	0.253169	0.0622799	4.06417
4.29142	0.00864481	0.221397	3.27412	2.76754	5.30109	5.34168	4.63117
4.94803	0.0262745	0	3.0338	4.95483	5.78908	5.61088	4.67823
3.41416	0.0392882	0.151996	4.37843	5.99346	4.85823	5.31201	5.34838
3.21646	0	0.0546848	5.66059	4.70188	5.70779	5.43223	4.77263
5.26744	0.0222505	0.181471	4.86963	5.55963	0.261995	0.0958497	5.46207
3.05808	0.0211568	0.10627	3.17879	5.05869	0.306315	0.0400337	4.84793
2.90526	0.0115448	0.052352	4.42256	4.94807	5.68192	5.42518	4.92355
3.18534	0	0.0828876	4.82435	5.13074	5.37908	5.56727	5.24515
3.16609	0.0104537	0.0706276	3.59939	5.13415	5.6941	5.70709	5.36435
3.74627	0.0134597	0.175475	0.488287	5.10438	5.58823	5.6279	5.21088
5.21144	0	0.054731	4.64285	5.48048	5.65782	4.92511	5.03776
4.86283	0.0338629	0	4.41394	5.36934	5.1382	5.76426	4.88201
1.77467	0.0332384	0.111564	3.97378	5.7526	0.317053	0	4.99803
3.16684	0.0203574	0.166786	5.62581	5.73844	5.5524	5.82933	5.03771
1.57256	0.102019	0.0595331	5.01373	4.81906	0.279209	0	4.97152
3.32205	0.00498709	0.280975	3.79908	5.68047	5.68826	5.77116	5.07273
3.6637	0.00811301	0.0277963	4.11364	4.69353	0.220991	0	4.68323
3.90811	0.0571822	0.0655607	1.26178	4.8417	5.53019	5.55116	5.27718
3.45139	0.0563846	0.185855	0.732445	6.22251	6.18994	5.5308	5.23801
2.79823	0.0132052	0.0887386	4.54505	4.31698	4.93632	5.5425	4.8786
3.83274	0.0128908	0.0439903	4.15894	5.11771	0.373839	0	4.68045
2.34838	0.0145163	0.0973014	4.30676	4.83732	5.28965	5.33584	4.77865
5.04607	0.00914934	0.286249	2.17212	6.12264	5.69041	5.54282	5.51887
3.69366	0	0.0304719	4.1175	6.34738	0.267642	0.189836	3.47488
3.08992	0.049597	0.164341	5.35546	5.31165	5.30191	5.25315	5.20099
2.92355	0	0.10639	5.572	0.530324	0.13271	0.125186	2.99689
3.78074	0.0902894	0.152372	3.75367	0.489093	0.0672828	0	2.86511
4.31696	0.0273642	0.0621726	3.46522	0.58565	4.03705	4.49374	3.20429
5.04745	0.0117262	0.190001	5.249	1.37046	4.1575	4.75002	2.75652
4.39915	0	0.120353	2.95682	0.694392	3.97294	4.66095	3.95433
5.06243	0.0360725	0.28493	1.34379	0.750868	0.103454	0	3.81766
4.25634	0.026931	0.0611999	4.98018	0.626123	4.36424	4.33086	4.16766
4.68552	0.0310758	0	4.20339	1.2226	0.111558	0.0778807	3.80824
3.87987	0.0177168	0.173603	4.78769	0.648572	0.0977033	0	3.30493
3.50309	0.0136525	0.177852	4.38692	0.700029	0.0582985	0	3.59456
3.3203	0	0.232265	5.2367	0.891357	4.2946	4.66386	4.10356
2.86952	0	0.161386	4.52491	0.77855	0.178429	0.0460568	3.20057
3.71435	0.0190582	0.0960039	5.24885	1.87805	0.18466	0.228098	4.8412
4.11382	0.0100663	0.133058	3.17146	2.37075	0.110567	0	5.03264
4.56851	0.0297038	0.0508577	3.49766	3.63385	0.107784	0	5.34436
3.05858	0	0.214922	6.25457	5.00685	0.337737	0.058469	4.88768
4.76946	0.0225992	0.076508	3.35293	4.33734	0.379868	0.10698	4.4806
3.83989	0.0156331	0.104561	3.38907	4.99833	0.24381	0	4.32686
3.13544	0.017805	0.0605143	1.3057	5.01488	0.302926	0.0977267	4.77779
4.46853	0.0432541	0.0496267	3.39654	0.959869	0.22208	0.0999801	3.93856
3.68851	0	0	3.76058	5.15872	0.393502	0	4.65316
4.018	0.0195675	0.129894	3.36566	1.2758	0.361755	0.109225	4.39228
3.39228	0.0168782	0.0289895	3.48102	4.6166	1.5495	0.303441	4.63752
3.5154	0.017282	0.0587622	3.03183	4.57897	0.463644	0.162032	4.6651
3.62699	0.0446339	0	4.95346	4.93594	0.391354	0	4.48618
3.21217	0.0250345	0.164484	1.08085	4.37423	0.445183	0	5.15109
4.78326	0	0.387702	3.38803	5.2474	0.142619	0	4.15237
3.95123	0.0224654	0.0760632	0.661166	4.85676	0.274987	0	4.77931
3.19442	3.57028	5.09915	2.65192	5.44005	0.282462	0	4.46717
2.3567	4.38974	5.2526	4.22292	5.10486	0.336442	0.0846095	4.4032
1.7092	4.37278	5.497	3.22232	4.59796	0.3269	0	4.28001
1.11133	5.18986	5.00653	2.45431	4.32021	0.373375	0	3.78148
1.79406	0.306784	0.552944	1.10676	4.84593	0.168861	0.0856855	4.98403
1.07758	0.314152	0.453398	2.89357	4.59075	0.194765	0	4.20401
1.56681	1.68459	2.15379	1.53869	1.48685	6.09174	5.4396	4.14829
4.06503	0.17047	0.345305	4.97421	5.08504	0.411511	0	4.19231
1.49178	0.560152	1.13486	4.77553	3.54407	0.176835	0.411297	4.96679
2.0343	0.307161	0.536226	2.80258	5.37237	0.413734	0.213961	4.25769
2.28531	0.396292	0.565423	2.81419	4.54212	0.274493	0.0446487	4.75941
1.45232	4.51804	5.62023	2.99233	4.9089	0.251926	0.101826	4.59777
1.37776	3.66059	5.57585	3.28265	5.0693	0.296734	0.177973	5.09309
3.30507	0.200139	0.436076	4.14141	5.07301	0.298687	0.113816	4.6945
1.57723	4.4671	5.40123	4.77298	5.1929	0.398989	0.0536626	4.46149
1.60568	5.08627	3.6137	3.40518	5.37938	0.483123	0.0474925	4.21466
3.25974	4.0279	5.14845	4.23009	4.62655	0.0863893	0	4.90035
3.27335	0.414027	0.70084	4.31113	4.89916	0.188477	0.185932	4.75946
3.81448	2.82018	3.50425	2.66441	4.55587	0.314275	0	4.73273
4.1137	4.92046	4.36242	3.92475	4.95758	0.198692	0	4.94791
4.7724	0.374976	0.370217	2.87282	4.65373	0.216576	0.25967	4.97963
4.78252	5.66272	5.13605	3.19553	0.799662	0.0356739	0.0609905	4.54883
4.50745	5.58998	5.5459	4.39443	4.65833	0.356678	0	4.25388
3.17445	0.459556	0.105838	3.63735	4.89154	0.394703	0.213669	4.20293
4.24036	2.16152	2.08544	1.11415	4.58948	0.439652	0	4.5172
4.20183	5.10602	3.50242	4.25488	4.80943	0.473445	0.072497	4.57561
3.25184	2.38674	2.55811	4.84543	4.44435	0.220691	0.0575936	4.40045
4.38702	5.19283	6.21811	5.05681	4.43042	0.357336	0	4.30456
3.36417	4.0771	5.16825	2.8062	4.79993	0.353761	0.0955496	4.31342
4.38748	5.75655	3.07308	4.93819	3.9415	0.561669	0	4.07556
2.68992	4.01372	5.46786	2.55349	4.80388	0.249874	0	4.18085
3.88657	3.59445	3.05546	3.138	4.19693	0.308465	0.0919214	4.34949
4.15382	5.39913	6.18982	1.96926	4.76881	0.32207	0	3.90368
3.17499	3.22517	3.31766	1.39517	5.18844	0.452635	0	4.06483
3.63227	1.96298	1.69399	4.79748	4.16443	0.0142527	0	4.722
5.23477	2.14212	1.77277	4.28277	3.70863	0.3714	0.0389615	4.2274
3.13648	0.268901	0.411251	4.24896	2.03199	0.115958	0	3.76257
2.46165	4.86963	5.19136	3.65328	4.79778	0.373476	0.0402794	4.32693
1.27362	0.160523	0.532663	4.39132	5.25887	0.276172	0.0924286	3.68063
2.12678	5.463	6.21537	5.35856	5.42904	0.516584	0.03648	3.46361
2.32733	0.310714	0.324593	4.99983	5.86684	0.328074	0	3.54289
3.33391	5.04825	5.46991	4.36088	4.55443	0.275077	0.081299	4.32187
1.69286	5.11226	5.40085	3.90734	3.76844	0.418121	0	4.00993
2.15628	0.198371	0.225885	4.52823	4.66842	0.394132	0	3.33033
1.41262	4.32133	4.94935	2.95472	4.55945	0.26672	0	4.07314
1.50517	4.99156	5.99778	3.49309	5.18197	0.361024	0	4.28822
3.30512	5.02038	5.26325	4.26184	4.74645	0.170674	0	3.79077
2.6279	5.26787	5.78434	2.83306	4.24028	0.184929	0	3.72977
3.10796	0	0.126064	4.59811	5.42122	0.184326	0	3.75044
2.43785	0	0	4.23952	5.14457	0.0409936	0	3.91858
3.70138	0.015816	0.251119	3.51773	4.72928	0.213771	0	3.75527
1.57024	0.0377807	0.0326408	6.2887	5.66829	0.217918	0	3.20049
4.00776	0.0205411	0.337798	4.30829	4.70533	0.779654	0.0886782	4.13169
4.77338	0.0474983	0.280283	5.51123	4.42718	0.181478	0.141115	3.94384
3.43399	0.0239502	0.157679	2.3343	4.73259	0.255997	0.0674208	3.78902
4.4278	0.06668	0	3.96675	4.79243	0.225256	0	4.70264
4.26753	0.261231	0.16458	4.34158	4.60663	0.318588	0	3.97362
4.39679	3.57803	3.05547	5.12436	2.96331	0.352605	0	3.81179
4.40516	6.77647	6.74301	4.20606	4.91053	0.47633	0.0435831	4.0182
3.63977	1.70566	1.41467	3.36164	4.19318	0.38768	0.0431838	3.82602
4.25632	0.174091	0	3.01054	5.89576	0.239815	0.102178	5.57081
4.25044	0.198212	0.123872	3.05161	4.65906	0.0496401	0.0569351	5.30337
4.05773	5.35501	6.14554	5.48531	5.06641	0.316221	0	5.15077
4.42321	4.71534	5.06928	3.72049	6.31612	5.81179	4.49333	5.73206
4.27687	5.19949	4.45686	4.39043	6.13915	0.40896	0.147529	5.00877
3.37919	6.4009	6.19811	4.69179	5.97986	0.434237	0	5.50983
3.99951	5.58473	2.35185	3.51473	5.12816	0.230949	0	5.1243
4.1364	3.69197	3.52373	3.81023	5.71855	5.27137	5.46313	5.62571
2.97703	2.57307	2.23305	6.6589	4.446	0.0220829	0	5.18236
4.21086	0.588486	1.41418	4.89401	6.08841	6.05253	5.51351	5.66286
4.48666	2.6096	1.73885	4.43814	0.525177	0.0369934	0	5.18312
4.68942	0.115277	0	3.94789	0.571283	0.216963	0	5.38541
3.45597	4.87864	5.47863	4.95839	2.76903	0.326163	0	4.65361
3.71246	2.83091	3.07542	4.29692	0.611656	5.99685	6.24258	4.58987
4.54601	5.55864	5.69307	3.6908	5.33648	0.303285	0	4.94064
4.49691	3.13942	3.31686	2.09474	4.41872	5.40081	5.44327	5.28016
4.62664	2.18796	2.10631	4.0215	4.80738	0.230032	0.0369273	5.43692
4.13556	4.967	5.31047	3.79015	4.62605	0.293563	0	5.30128
4.16011	4.86433	4.76084	4.13781	4.57548	5.27367	5.1972	5.1774
4.89965	4.93756	5.81789	3.94745	4.41095	0.233163	0	5.4561
3.89763	5.62544	4.18506	3.90577	5.38182	5.89286	5.25686	4.74451
3.67382	0.152999	0	4.2507	5.40693	0.145806	0	5.04853
4.50211	4.59331	4.16733	3.85868	4.43827	5.49527	5.02677	5.00392
5.097	3.45978	3.68741	5.20957	5.06302	0.283206	0.0380454	5.48175
4.79044	2.13244	1.99257	3.94879	4.42032	5.24872	5.49991	5.04897
4.7233	6.23943	1.93547	4.10724	4.86794	5.11819	5.72417	5.28021
3.51497	0.223997	0	5.72235	4.71487	5.20268	4.82773	4.97196
4.60239	5.29129	5.54704	4.6362	4.72477	5.33115	5.4834	5.16833
5.45379	0.187228	0.0953033	4.27521	4.95572	5.62763	5.35448	5.01729
2.77923	0.321954	0	3.85652	5.37647	5.8573	5.54391	5.13867
4.99339	0.315502	0	5.40231	4.69038	5.36273	5.12761	5.41035
3.38454	3.40676	3.15766	5.07977	5.8464	0.301125	0.0595503	4.99052
5.08282	0.323119	0.273847	4.60247	5.45199	4.10006	5.12433	3.4691
3.76111	2.23357	5.36553	5.08413	5.01235	4.42539	4.82087	4.27015
4.71749	5.50864	5.29076	2.74469	5.61408	3.72259	4.52169	4.64916
3.34982	0.230958	0.104153	5.21257	5.07167	0.185667	0.149694	3.45369
3.4454	2.17614	2.53003	4.69957	5.26277	0.120032	0.124045	4.49315
4.6014	3.09958	2.79272	4.42841	4.27346	2.41923	4.98542	2.88763
4.01861	5.86698	4.9396	4.19903	4.83049	0.0156442	0.537371	3.67002
3.7528	3.33708	3.57036	5.27705	4.84356	4.01171	4.53265	3.90116
4.56786	6.03953	6.16465	4.72584	4.15931	0.0691796	0.145226	4.45454
4.99532	2.88176	2.65823	4.60064	3.69413	4.66792	5.71628	4.16556
4.59514	4.88458	5.75222	4.33328	5.35875	0.011336	0.251551	4.55824
3.02339	0.10078	0	4.40296	3.40169	4.31814	5.46292	4.06855
3.11658	0.106002	0.0918713	6.11226	6.39831	4.11838	5.06567	4.4378
4.57965	5.65638	5.81406	1.43729	3.23317	0.0572679	0.0784392	3.79581
3.70014	5.49039	4.08915	2.28323	0.636762	6.45641	6.04752	4.24218
3.39146	0.186408	0	5.45293	0.644265	5.68381	6.07382	5.21072
2.4537	4.76155	5.04444	4.41097	0.302345	0.487384	0	4.04296
4.95593	1.71668	1.92132	4.38117	4.88415	0.21466	0.0601461	4.15865
4.72131	0.215128	0	2.68641	4.11379	5.5572	4.92939	3.76955
5.0539	5.01862	5.14151	3.46971	4.28114	5.38323	6.1233	3.5725
2.76156	0.0165926	0.0564498	4.65154	4.9803	0.21015	0.0335377	2.95389
2.57659	0.009792	0.0662432	6.15372	4.97158	3.27927	4.64892	4.137
2.96739	0	0.0616596	5.50628	4.42374	2.92083	4.86384	3.39496
4.72023	0.00629883	0.0638927	1.46651	5.02861	0.111913	0.354169	4.43011
4.23229	0.0503402	0.0496281	5.90376	4.10783	0	0	3.37255
3.71936	0.0130267	0	3.63194	5.52386	0	0.0728294	3.80158
2.87424	0.022272	0.0754203	5.54448	4.39597	0.0131859	0.212092	4.18992
2.52858	0	0.122989	5.44397	5.29515	3.49029	4.91137	3.61636
4.09409	0.0211575	0.106273	4.80125	5.09757	5.4478	5.29344	4.5946
4.1873	0	0.0458968	5.16282	4.79156	6.34864	5.76063	3.8951
3.9555	0.021652	0.0444607	5.02369	5.20366	5.39962	5.79451	4.54818
2.60806	0	0.273867	3.48086	4.69914	5.03343	5.3716	3.09957
3.84152	0	0	5.88067	6.04526	5.58838	5.52604	5.31204
3.25506	0.0382586	0.127903	5.06581	4.87287	5.71963	5.49408	4.60924
3.64979	0.0093856	0.0942975	4.80945	5.15389	0.34198	0.0503147	5.05166
3.24431	0.016676	0	1.16372	4.9887	5.52855	5.61725	5.03769
4.93795	0.069775	0.296217	4.12089	5.37193	5.82624	5.59988	4.78354
2.93741	0.034625	0	3.98122	4.9813	0.708121	0.758915	4.6002
3.2448	0.0129502	0.128708	5.24117	4.76064	2.7732	2.03725	4.89591
3.46727	0	0.0680496	4.27349	5.52306	5.53263	5.4025	4.48584
3.30067	0.0219921	0.179474	4.80001	4.96323	5.32251	5.77693	4.93655
3.83524	0.0394403	0.13173	5.17114	5.39731	0.158916	0	5.26206
4.14525	0	0.0827724	2.32414	0.87161	5.74489	6.10027	4.51199
4.2554	0.0404425	0.197999	1.62537	2.17433	5.63797	5.50396	4.81898
3.98338	0.0109947	0.074204	5.43645	2.48134	2.57682	2.74581	2.73478
3.10478	0.0453335	0.121804	4.20067	6.18658	0.29257	0	3.79966
5.33593	0.0269471	0.295884	4.33776	4.99347	3.3712	3.44427	2.97676
3.7734	0.0463162	0.0268104	4.34717	4.61878	4.48418	4.26207	3.05097
3.86837	0.00937956	0.0321017	5.32847	4.71019	5.1602	5.31949	3.76978
3.37802	0.0130722	0.129873	5.01304	2.81528	4.20442	5.85467	4.78908
3.37114	0.0106758	0	5.54453	5.17028	4.21861	4.32263	2.77492
3.43161	0.0295106	0.0338821	5.14062	5.08425	0.241684	0	3.96992
5.50593	0	0.212558	4.20599	4.50085	4.16804	4.93748	3.43146
3.17814	0	0.115628	4.24472	4.96447	3.70689	5.29658	3.02627
3.51369	0.0342122	0.442254	0.582866	5.11042	4.13135	4.36222	3.71662
3.73494	0.012003	0.230106	1.73437	4.44493	4.03412	4.37832	2.23436
4.5708	0.0179181	0	4.55001	4.99566	3.81838	4.23044	3.48403
4.414	0	0	5.71163	0.940886	4.76515	6.55086	4.75454
4.94103	0.0323059	0.0552777	4.77652	3.49453	4.84641	5.85101	4.38094
3.58811	0.015173	0.0516809	4.93441	5.07842	3.83471	4.21531	3.66127
4.33753	0.024082	0	4.88671	4.80837	3.88196	4.28845	3.79364
4.43949	0	0.0726707	3.69856	5.69588	0.656579	0.582114	2.79073
3.21013	0.0327965	0.11012	4.94301	4.24883	0.102964	0.0516596	4.15276
5.4617	0.0353229	0.118364	3.87767	4.78194	2.73403	4.31028	2.58042
5.21611	0.0194164	0.218585	4.2728	4.84491	5.00982	4.56671	4.18225
3.96733	0.0139321	0.223265	2.74287	4.25144	0.141589	0	3.47298
4.05395	0.0206547	0.0700361	1.07797	5.01746	0.165235	0.0284754	3.1777
4.83727	0	0.0744759	3.47595	3.44165	5.17417	5.4772	4.02529
2.60796	0.0231637	0.0783828	4.86952	4.56656	4.17661	5.11987	3.81013
3.78056	0.0259861	0.248651	4.88629	5.01864	0.226483	0.0688277	2.34253
3.84991	0.0113285	0.0387092	2.68783	4.96819	0.406545	0.0807719	3.91399
4.40284	0.0524826	0.146006	2.10839	5.38441	4.32568	4.30181	2.77088
3.8538	0.033902	0.149733	4.80795	3.94075	4.30374	6.27692	3.89082
4.60801	0	0.270653	3.35309	4.65201	0.196105	0.0568358	2.20932
4.23055	0.0246677	0.0283288	4.61023	4.32422	3.63388	4.37684	3.37233
4.54125	0.0108836	0.3644	4.54406	5.57056	4.55465	4.51538	3.38074
6.40092	0.039034	0.130415	4.45208	4.6938	0.174913	0	2.96785
4.50638	0.0456421	0.0778445	4.10777	4.70692	4.15712	4.05184	4.77159
3.4039	0.0430107	0.176947	1.91843	4.80342	5.1612	4.65436	4.47639
4.43241	0.0153241	0.288087	0.529114	5.03314	3.48203	4.35633	3.50595
4.52833	0.010991	0.0375663	5.38053	4.71097	0.242449	0.0912663	3.39489
4.75161	0	0	4.74676	5.31554	4.8292	5.2009	3.15662
4.19301	0.0178419	0.0900271	5.27385	5.68326	0.276321	0.041424	5.14399
4.34321	0	0.212497	4.58871	5.09303	5.46909	5.52338	5.38835
4.65714	0	0	6.01717	5.06608	5.02853	5.23659	4.66836
5.09336	0.080596	0.347691	4.44305	5.02954	5.44917	5.59576	5.26074
3.95478	0.0452172	0.286483	4.56232	5.20966	0.33987	0.0884102	5.18366
4.36024	0.0736591	0.239643	5.58607	5.16988	5.45976	5.59744	5.14407
5.68346	0	0.0394468	3.46277	3.22643	4.1602	3.24317	4.60177
3.83946	0.00902995	0.0611798	6.60094	5.96546	5.43641	5.89452	4.77116
3.26547	0.031963	0.207343	4.60306	6.15724	6.10396	5.89993	5.29808
4.02188	0.0161766	0.0818121	5.31941	5.31397	5.7969	5.60542	4.65132
3.60311	0.0390169	0.191373	3.09683	6.07892	0.392723	0.135032	4.93976
4.22544	0.0606936	0.145185	5.84458	4.9413	5.21152	5.33435	4.91569
4.74462	0	0.0953904	3.92888	5.72217	0.293471	0.0501494	5.14811
3.27982	0	0.143287	5.0486	5.05845	5.48033	5.723	5.10893
3.65332	0	0.0873245	4.09437	5.97946	5.92227	5.49604	5.12543
4.76844	0.0399623	0.0458576	4.46329	6.24948	6.27697	5.631	5.21863
5.76752	0.0104078	0.0355902	4.81027	5.99891	5.46989	5.50639	5.05494
3.8754	0.0339851	0.219653	3.21177	6.11808	5.61368	5.8102	5.04264
4.20441	0	0.0874091	4.22554	5.87453	5.5651	5.55784	5.08721
4.36812	0	0.130804	4.99732	6.01393	5.07878	5.79105	5.34454
2.94683	0.0172657	0	3.58368	6.10238	6.63952	5.77253	4.79857
2.74635	0	0.149118	5.50395	6.03351	5.59738	5.98903	5.13152
4.28022	0.0174724	0.348471	5.92336	6.31691	5.26968	5.70416	5.16449
5.10131	0.0414644	0.0707907	4.77716	6.0283	5.20484	5.46916	4.93791
3.6458	0	0	5.13671	6.50037	0.49341	0	4.93121
3.54495	0.0516662	0	4.60524	5.07828	5.52347	5.91682	4.76605
4.07105	0.0111342	0.146531	4.21981	5.90372	0.386947	0.0407954	4.50194
3.32836	0	0.329919	2.85091	5.90856	5.13864	5.27728	4.97386
3.78085	0	0.264252	4.27089	6.03949	5.62661	6.12091	5.4215
3.393	0	0.134735	4.19566	5.99634	0.187486	0.0709291	5.32448
3.39544	0.0179092	0.404002	3.23597	4.96378	0.276613	0.0543238	5.3123
3.71403	0	0	3.26509	5.02514	6.01667	5.73679	5.03977
3.10059	0	0	4.54435	5.15537	5.87451	5.32906	4.76254
4.13073	0.0422507	0.0953798	3.85551	5.51335	5.79707	5.79532	4.79554
4.2033	0	0	3.74819	5.20163	6.02439	5.36345	4.00873
3.32358	0.0328985	0.162663	4.34657	5.23978	5.96228	5.90502	4.78005
3.60236	0.00779493	0.0529416	4.95006	6.02578	6.30274	5.50655	4.95046
4.85	0.0231549	0.15267	5.27109	0.837113	0.0527163	0	3.74795
4.38648	0.0233125	0.259043	1.3747	1.02502	3.96742	4.67613	3.90744
3.46181	0.0137925	0.0925794	4.10419	0.575335	3.7669	4.5837	3.49392
5.20688	0.0163983	0.35167	3.71457	0.418081	0.114339	0	3.96632
5.75693	0.0394639	0.173195	5.53754	0.711607	3.42818	3.49929	3.93407
4.26428	0	0.0672154	4.53902	1.1095	4.56818	4.51079	4.0729
3.7415	0.0600994	0.0688952	4.24037	0.635983	3.55606	4.24365	4.13759
2.70303	0.0260457	0.0592111	5.31859	0.696499	3.94799	4.1948	3.7828
5.13032	0	0.0715419	4.98658	0.461118	0	0	4.28332
3.42674	0	0.116685	5.75228	1.24858	0.110135	0	3.83424
2.90235	0.0751261	0	1.66218	1.36224	0.124789	0	4.0491
4.00436	0.0288134	0	4.17536	0.671114	3.67218	4.2401	4.07336
3.85034	0.0271995	0.336415	4.67281	0.435984	3.30552	3.93244	3.43675
3.55705	0.0181974	0.0618282	4.15197	0.947474	3.51489	4.48892	4.21028
4.95169	0.038618	0.0873151	4.03177	0.466334	3.66804	4.58781	2.80363
3.6877	0.0287939	0.0969917	4.94957	0.375591	0.0686151	0	4.27298
3.57113	0.0191372	0.186744	5.56015	1.24269	4.11198	4.62984	3.6316
4.79043	0.0285287	0.0327563	1.37741	0.467656	3.50705	4.39408	3.4693
4.38821	0.00938042	0.0635104	1.48432	0.48713	0.0725072	0	4.43181
3.75742	0	0.192272	4.45729	0.342377	0.0169101	0.112825	3.27281
5.48831	0.0337225	0.0764075	4.42709	0.243429	0.0216592	0.0371574	3.51944
4.17806	0	0.12303	1.3301	0.269314	2.37085	4.12747	3.64036
5.64843	0.0252597	0.242196	3.62134	0.49602	0.0277433	0	3.39416
3.54987	0.0270812	0.258335	4.6873	0.448183	3.94351	4.5566	4.37341
3.39401	0.181886	0.141437	5.65278	0.920839	3.80036	4.76386	5.46538
3.78583	0.0158207	0	4.81531	0.194308	0.034327	0	3.95066
5.49573	0.0343037	0.115042	4.49869	0.877934	0.0129398	0	3.05586
3.60233	0	0	4.81349	0.310345	3.01557	3.84316	4.27324
5.63268	0	0	4.68877	2.15091	0.0993808	0	5.08615
4.06087	0.0444083	0.147745	2.09117	6.43944	0.0532663	0	5.75639
3.42822	0.0342788	0.221434	5.36337	5.80637	0.558325	0.0562505	4.65439
4.50828	0.0291316	0.0741953	3.7992	5.31481	5.61005	5.26523	5.29031
3.36466	0.0126307	0.165218	4.49513	4.7934	5.09997	5.18934	4.78655
4.46775	0.0175361	0.0596134	4.90657	4.92529	0.221529	0	5.3134
4.23427	0.017203	0.142023	3.76954	4.66124	5.06341	5.02421	5.12582
4.24227	0.0233328	0.153792	4.52112	5.13381	0.319642	0	4.40819
3.36702	0.0308114	0.0784039	5.51364	2.65782	0.256481	0.0785149	4.19737
4.26595	0.0123794	0.162096	4.68347	2.76669	0.202062	0	3.80753
4.42244	0.0104632	0.293943	4.60399	3.23762	0.053872	0.0465781	4.64156
4.69336	0.0531215	0.107865	4.2366	4.37741	0.424183	0.0616676	3.81312
2.96825	0.0660019	0.718906	4.80717	1.39387	0.318549	0	4.33391
3.37305	0.0204193	0.069251	5.04342	3.96163	0.28355	0	4.37721
5.81561	0.031354	0.105398	5.45142	4.61351	0.253206	0	4.57549
4.86597	0.012113	0.195886	5.27724	4.75035	0.224025	0	4.62433
3.89105	0	0.0388491	4.36638	5.19255	0.0951421	0	4.81103
3.43404	0	0.175195	2.22047	1.61579	0.497121	0	3.58833
3.51091	0.0259629	0	5.03227	4.00415	0.166501	0	5.29588
3.35256	0	0.0658164	4.73246	5.54534	0.328365	0.0542713	5.06344
1.87607	0	0.358853	5.50262	5.38803	0.252683	0	4.60042
3.29543	0.0141784	0.0950988	3.9774	4.67166	0.244167	0	3.76874
4.46324	0.00863182	0.221087	4.78409	4.68962	0.484162	0.0626398	4.37484
5.32233	0.0215435	0.108155	3.74121	4.55862	0.392353	0.0509369	4.39484
4.33134	0.00935546	0.210511	3.81869	4.0202	0.326222	0	4.62926
3.86726	0.0125033	0.0426818	5.89116	3.0423	0.0857682	0	4.71823
5.025	0	0.0495449	5.63907	2.12716	0.40848	0.0591	3.87644
3.55564	0.0153803	0	3.41787	3.64205	0.378783	0	4.14215
4.51641	0.0324232	0.108899	4.53498	3.15388	0.299722	0	4.2017
3.77266	0.0129653	0.0871673	4.47173	3.98037	0.229252	0.117528	3.89747
4.37712	0	0.139307	3.57123	1.16325	0.298112	0.0417005	4.13566
3.92352	0.0188955	0.0952053	4.01775	3.34952	0.348679	0	3.90345
3.52354	0	0.037182	4.53633	2.29898	0.28927	0	3.39574
2.3318	5.01343	5.70449	3.01442	2.81785	0.263054	0.0514625	4.14746
1.05806	5.06817	5.3388	4.87759	2.04921	0.262196	0.046476	3.96842
0.970671	5.08128	5.66335	1.29405	4.76832	4.96968	5.47146	4.3555
1.90369	4.85627	5.63613	3.21089	3.2389	6.0639	6.1302	5.17465
0.913883	0.43542	0.81523	2.91177	4.22299	4.44782	5.39075	3.67838
2.02371	1.12023	1.93054	2.54386	4.60683	5.88135	5.5881	4.48967
1.81896	0.382771	0.232282	4.62713	4.50883	5.9915	5.4441	4.57188
1.45917	6.0948	6.18292	3.33566	5.36931	5.13294	5.55344	4.42405
1.44642	3.69073	5.23769	3.02186	4.89822	5.63793	5.46888	4.4541
3.64255	0.159653	0.343821	1.52528	5.35977	5.02262	4.93208	4.36597
3.92532	6.38884	6.39874	3.66707	3.86152	5.68156	5.48984	4.82781
1.79792	0.534987	0.600474	4.39945	3.90153	5.65646	5.56222	4.82212
1.30336	4.08193	2.69542	3.58589	4.88454	5.54567	5.55163	4.11986
3.14878	4.1876	5.29715	4.63141	3.96341	6.28265	5.67811	5.07247
0.746795	4.41971	5.03562	1.29217	4.75967	5.27737	5.91766	3.94081
0.723131	4.31783	5.48632	4.28665	1.83419	5.57678	6.23013	4.87156
1.17657	3.71466	5.13601	2.29027	5.0913	5.82888	5.7255	4.38224
1.01588	0.200158	0.292319	4.983	4.57589	5.52422	5.74672	4.71835
1.92041	4.39494	5.55029	4.20555	4.60904	6.27908	5.5245	4.58046
1.77706	4.45205	5.03652	4.76439	5.07306	5.34367	5.60792	4.30746
1.31295	4.75795	5.16349	3.91282	4.67083	5.73988	5.09005	4.8206
4.03837	4.7997	5.21613	4.86429	4.63032	5.73922	5.81747	4.50165
2.00996	0.123726	0.761304	1.44621	4.63553	6.08591	5.4396	4.56747
4.17578	0.35646	0.420513	5.04347	4.33676	5.23465	5.9018	4.60552
1.44415	0.235165	0.492779	4.54324	3.71632	5.55641	5.88131	5.0496
2.78642	4.96118	5.41068	4.74414	6.18493	0.494053	0	5.31944
1.24667	4.16773	5.36948	3.40024	6.29999	0.347329	0.0393037	5.39064
4.3979	5.31376	5.67927	4.61356	6.03586	6.07046	5.85538	5.1167
1.23286	4.21228	2.73726	4.58821	6.42219	0.370896	0.0448873	4.86696
0.666658	0.347671	0.610155	4.25716	5.97167	0.62151	0.0487936	5.23211
2.29995	3.99443	5.31692	4.08172	5.71975	0.264913	0	5.66412
2.06859	0.326136	0.608812	2.4222	6.19115	5.93987	5.55674	5.73333
1.46108	4.80138	5.83825	2.16283	6.31036	0.313705	0	5.81106
1.64523	4.75917	4.20933	2.03424	6.16213	0.63629	0.0431385	4.1511
3.58068	4.5834	5.92958	5.36454	5.64672	0.361856	0	4.94536
3.13158	0.0149586	0.238504	1.98739	5.9678	0.379421	0.099722	4.359
4.72051	0.00893949	0.174598	4.88515	5.92757	0.592529	0	4.76409
3.03955	0.0286047	0.186702	4.47417	5.9687	0.244685	0.0412182	5.48048
3.96438	0.0151303	0.195945	1.10837	5.93259	0.238869	0	4.94401
4.51053	0.00896173	0.202219	4.78807	5.96846	0.56785	0.0454378	5.53121
3.96237	0.0285683	0.243639	4.77477	6.16943	5.63728	5.42221	5.87772
5.26765	0	0.323044	4.24609	5.77866	6.52359	5.36752	5.05517
4.45206	0.0217842	0.274929	5.00228	5.84927	0.358652	0	5.09066
3.71659	0.0893122	0	4.86038	5.64086	5.259	5.9064	4.95069
4.35735	0.0129675	0.0730125	1.64282	6.16003	0.292688	0	5.09931
4.24245	0	0.241123	3.3671	5.74099	0.306885	0.0526487	5.16973
5.53201	0.0201575	0.0904689	4.67267	6.21375	0.554517	0.0417978	4.83932
3.7086	0.0100598	0.164388	1.13929	5.5197	5.29146	5.97375	5.34034
3.83411	0	0.221544	5.23208	5.94547	0.407618	0	5.05127
3.8141	0.0669058	0.0388451	5.18597	5.75037	6.33232	5.70093	4.88461
4.31822	0	0.14219	1.26393	6.00128	0.368055	0.0357121	4.67377
3.72752	0.0101289	0.0346448	5.99421	6.0353	0.403404	0	5.26192
4.16789	0	0.383953	4.40394	2.93149	0.0865253	0	3.7937
3.42131	0	0.23243	2.89873	5.84685	6.04851	5.24001	5.93817
3.88982	0.0135152	0.76389	3.95848	5.6914	0.236648	0	5.0224
4.83898	0	0.0927959	5.08373	6.08393	5.86773	5.71339	5.00192
3.62162	0	0.271925	4.16987	6.38064	6.41019	5.58244	5.22518
3.00005	0	0.227505	4.85933	6.24476	0.357971	0.147885	5.52085
2.81235	0.010258	0.135485	4.49767	6.36262	0.261057	0.0740055	5.51335
2.81531	0.0255121	0.140876	4.00459	4.92639	0.222229	0	4.24194
3.51893	0.0177149	0.146066	4.45207	5.28398	0.0272095	0	5.69356
4.28645	0.0197068	0.0668735	5.32362	1.14307	3.51376	4.41603	4.41786
4.77266	0.0266756	0.215299	4.55517	0.392881	3.58878	3.97411	4.0184
1.87295	0	0.807373	4.41651	0.370453	3.64272	4.23223	4.46012
5.12322	0.0108021	0	4.67494	2.87847	3.50319	4.77225	4.45437
2.77199	0.0210741	0.731082	4.16873	5.75446	5.85533	5.55276	5.30281
4.90954	0.0179774	0.0308691	5.05306	5.92863	0.260029	0	5.71578
4.09419	0.00930825	0.290766	1.41623	6.19135	0.517013	0.0759625	4.91716
4.59411	0.0115081	0	4.78317	6.44819	5.6588	5.48916	5.06669
3.53162	0	0.141509	6.70653	5.72669	4.82625	5.39953	2.82511
3.56073	0.0142324	0.0954508	6.28931	3.17856	0.099427	0	3.99475
4.28436	0.0112091	0.111993	5.72942	1.68643	0.0560516	0	5.39144
3.45713	0.0209459	0.324519	3.89842	3.03121	0.130518	0.0657958	3.26584
3.09794	0.0143089	0.141633	5.45681	3.21264	0.0752416	0	3.86291
5.06593	0.0216823	0.0734588	5.24366	4.13936	0.285642	0.0534804	5.4376
4.76947	4.96642	5.59985	3.90849	3.87227	0.0516888	0	4.56031
4.13994	4.80677	5.89707	4.14501	4.01347	0.179133	0	5.5186
5.23479	5.76744	5.76676	4.21348	3.63173	0.0595318	0	4.39919
4.05968	4.61794	5.70336	4.22193	3.25904	0.165131	0.0538482	5.47949
4.22071	4.31882	5.79865	4.31703	3.80703	0.109491	0	4.20736
5.60131	4.87362	6.08389	3.96265	3.63081	0.194715	0.0587167	5.86746
5.07245	5.15552	5.71237	3.93498	3.15206	0.0304098	0.102302	4.22314
5.04322	4.42716	5.82304	4.37673	1.00882	5.43643	5.96824	4.69429
4.29163	4.56743	5.77672	3.73012	3.03543	5.33268	5.39746	5.07638
4.83773	5.18969	5.84031	2.81329	2.67868	0.082129	0	5.46279
5.37812	0.166045	0	3.95323	0.659357	0.0729545	0	3.73305
4.08704	5.07242	5.49769	2.05045	1.4136	4.19491	4.64747	4.39838
4.82679	5.61703	1.59409	3.25497	0.251002	0.119043	0.0384002	3.24158
5.1484	2.6876	2.08726	0.389752	0.404474	0.0496326	0	3.5687
4.66328	0.242332	0	4.86553	0.577137	3.57382	4.48202	4.48897
5.06261	5.28463	4.47832	0.487459	4.73879	0.240729	0	4.97568
4.43403	0.29444	0	1.60993	6.07067	0.28719	0.0596491	5.52708
3.48392	3.64667	3.64299	4.44757	0.689757	3.63604	4.54645	3.01427
2.07463	3.5627	5.59123	4.47854	4.26865	4.42538	5.5642	4.37667
4.70893	0.109027	0.0480268	1.22508	4.96051	4.44941	5.64473	4.03237
0.935447	4.45888	5.46744	5.18616	3.64885	4.98228	5.81945	4.22935
0.273243	4.13021	4.88161	1.4618	4.48654	4.67475	5.50421	4.71241
2.42557	0.0780891	0.0543249	0.514556	4.71077	4.84534	5.59607	4.11941
0.331791	0.0366926	0	5.19426	3.63052	2.98565	3.27904	1.93173
0.365378	3.53109	4.62794	1.45007	4.80988	4.47348	5.48759	4.48718
0.493886	4.05349	3.92403	4.3795	4.80141	5.32347	5.74299	3.91543
0.344873	0.0376463	0	4.77768	4.61052	5.17621	5.48199	4.1321
2.15938	0.107603	0	5.38612	4.66174	4.65063	5.61378	4.19134
0.258022	3.666	4.96057	1.64255	4.47256	4.5834	5.28133	5.18098
0.0474093	1.97833	4.32621	2.1668	4.14513	6.73862	5.41069	3.28928
3.68708	1.8634	2.56859	5.57669	2.75522	0.195764	0	4.65294
0.508457	1.47298	2.67719	1.54449	3.36772	0.0325628	0	3.10612
0.0677839	0.98465	1.48857	2.6925	4.86072	0.271862	0	4.65813
3.09215	0.233477	0.13881	3.71667	4.87903	0.41416	0.0767273	3.94104
1.52266	0.0837345	0	1.78651	4.65065	6.1078	5.434	4.09368
1.00883	0.0275632	0	0.753574	5.44133	0.269594	0.0666099	5.2286
3.16394	0.0389561	0.0447053	4.9268	0.184463	0.166445	0	4.96909
0.235355	3.53866	1.58528	2.13621	4.6914	0.389538	0	4.01638
0.478034	4.24901	4.77488	4.09863	4.93937	4.89187	5.2979	5.33786
2.12471	3.50642	4.58454	4.40092	5.40103	0.431312	0	4.68841
5.1673	1.82303	2.13918	4.99222	5.54523	5.42942	5.29969	4.95732
3.26243	0.0585252	0.192595	5.55864	5.55914	5.49669	5.7109	5.69874
4.95414	0.594149	0.556659	4.43495	0.614864	5.70871	6.5917	4.53821
3.33649	2.20865	2.44245	4.46875	5.96449	5.82696	5.21838	5.80217
4.7501	1.60665	1.64937	4.91648	6.08226	0.172398	0	5.64028
5.03699	0.753304	0.573438	4.80548	3.88675	0.358992	0.134171	4.5915
4.06065	4.61539	5.81884	5.36707	1.14383	0.494539	0.154242	4.75116
5.00729	5.75022	5.88281	5.34382	3.72365	0.121855	0.053811	4.03074
5.11617	1.68635	1.5136	5.32077	5.9475	5.00243	5.43708	4.20542
5.3827	0.580919	1.09776	4.37676	4.68856	4.62739	4.6223	3.6371
6.14191	1.80059	1.28281	4.92033	4.73075	4.92091	4.74163	4.25104
3.90084	5.47878	5.90228	5.04265	3.93336	5.02541	4.69153	3.77038
5.60757	0.271959	0.192981	4.52566	4.45293	4.77729	4.00874	4.05294
3.82056	3.25286	2.81512	4.89978	4.77172	5.08469	5.38251	4.60024
5.1547	2.47089	2.51969	4.40188	3.72228	5.14508	4.74727	4.59552
5.0537	2.65432	2.51554	4.69535	4.23656	4.53558	4.48419	3.9565
5.14721	0.2718	0.0533057	4.76682	3.66441	4.97302	5.58457	4.68999
3.8346	0.146619	0.186983	4.6985	5.00717	5.20565	5.49472	4.67486
4.26674	1.31888	1.8316	4.76329	4.04874	4.70228	4.66613	3.46471
4.52755	0.8754	1.7827	4.13856	4.75824	5.45263	5.94065	3.99669
5.05922	2.11569	2.04054	4.99823	4.89211	5.16239	5.43973	4.40454
6.22998	1.36629	1.3211	5.01191	4.72686	5.97484	5.50751	3.67361
4.10348	1.41948	2.68282	4.41579	4.81169	0.17262	0	3.36775
3.36141	0	0.189867	4.29344	3.63857	0.0272035	0.0466053	3.12569
4.39777	0.0176198	0.326922	3.97547	3.09183	3.53866	6.08311	3.00009
3.28887	0.0312656	0.0535114	5.75086	0.363592	0.124885	0.0370214	4.22387
3.70964	0.0298364	0.100419	4.53322	6.426	3.42701	4.75596	4.76479
3.93891	0	0.035779	3.17732	0.765622	5.8436	6.03769	5.04131
3.61188	0	0.167873	1.43092	0.911714	5.71592	6.25588	4.53543
4.03065	0	0.29748	5.40888	2.06683	5.85838	5.67478	4.77673
4.66932	0	0.0479005	1.75625	4.25894	5.96401	6.12539	4.54227
4.24328	0	0.112222	3.99467	1.04831	0.0904403	0.323164	5.31298
5.30621	0.0111818	0.18168	1.76472	1.02877	0.0510507	0.168967	4.85811
4.17643	0	0.316918	2.48746	1.2744	5.85329	6.08418	4.67155
4.67989	0.0441989	0.192943	3.89934	3.77244	4.79644	4.93182	4.40175
2.37592	0	0.120788	2.20198	4.99138	3.7485	4.10669	2.85238
4.56103	0.0111557	0.146801	4.38377	5.32783	0.0960694	0	2.02181
4.65197	0.0367035	0.122856	1.8868	2.15424	0.15342	0.175071	4.44508
3.89141	0.0217946	0.211046	3.60729	5.14294	3.50388	4.01009	3.55987
2.71142	0.0151359	0.196013	4.10875	5.27709	4.0081	4.30849	3.34451
3.97848	0.0160874	0.207553	4.35334	5.40986	3.47447	4.54621	2.82039
2.32643	4.68884	5.05516	5.19236	5.45233	5.00268	4.91539	3.85465
3.80326	3.90236	4.70493	4.81787	5.5892	0.0958202	0.135806	3.22667
2.01285	1.24472	1.50788	4.01327	4.84803	3.99428	4.29872	3.00856
3.89514	5.32219	5.33076	4.87172	4.39054	5.75407	5.3679	4.48175
1.76108	0.100409	0.39045	4.60662	0.650926	4.751	6.19404	4.96729
2.21344	4.35273	2.49309	5.04406	4.74337	0.242928	0.0595985	4.52994
3.27065	6.11192	6.62677	2.72127	4.85669	6.81923	5.13266	2.58876
1.35354	4.5967	4.98762	3.94682	2.70742	0.128443	0.0994695	3.91097
0.749323	0.507319	0.676793	2.66964	4.9633	0.167152	0	5.00914
1.61023	4.08449	5.68335	2.4418	4.79549	5.52714	6.12602	4.82791
3.65296	5.65702	5.27714	4.26553	4.95292	0.297502	0.0765372	5.05527
3.0844	0.254959	0.144422	3.87659	3.89867	4.36107	5.41514	4.73387
5.04882	5.56989	5.89954	4.05077	4.53857	0.246869	0.0785863	4.68618
5.10303	3.40232	3.37759	3.94244	4.55926	4.73573	5.52655	4.84404
3.38984	1.99178	2.49287	4.3229	5.47827	5.85283	5.68912	4.52162
3.55773	1.1476	1.1602	4.0695	5.29251	0.318834	0.0448823	5.57484
3.35411	1.17679	1.39111	3.00475	5.84156	5.78937	5.47756	5.49458
3.9067	2.07829	2.11258	5.05065	5.47787	0.251285	0.135473	5.07967
4.47685	0.284704	0.0396623	4.30722	5.89666	5.39453	5.75804	5.68514
3.27276	0.0193761	0	2.43502	5.82369	5.9746	5.55787	5.04682
4.48026	3.00309	2.75282	2.84838	5.50217	5.0878	5.28904	4.79232
4.87944	1.85529	2.3722	4.50318	5.19283	5.28745	5.33824	5.07187
6.27569	2.39	2.54693	4.11755	5.44033	0.27466	0.146881	4.36213
5.13026	1.29231	1.45749	4.71203	5.79666	5.58603	5.50007	5.31194
3.99943	0.215679	0.0525324	5.23651	5.93476	0.229247	0.16198	5.53444
5.18181	3.62175	4.43091	2.6883	5.52735	0.247343	0.0860265	4.69274
5.75019	1.44441	1.31797	3.18196	5.3103	0.317311	0.0481598	4.91186
4.03933	0.198647	0.160297	5.36744	4.96394	0.327582	0.0403536	5.62846
3.80249	6.09362	6.10633	3.64421	5.06234	5.49743	5.25055	5.22227
4.40562	0.268325	0.160304	3.00606	5.82563	5.55664	5.46743	5.55017
3.82344	2.91441	2.56532	5.01479	5.35484	0.403284	0.047837	4.945
3.91305	0.256916	0.132325	4.53596	5.7923	0.206619	0.0443881	5.62165
4.8301	4.3332	4.56079	3.96384	5.33513	0.13815	0	5.2691
4.84857	4.34757	4.36158	5.27424	5.61732	0.2387	0	5.29524
4.63649	0.191355	0.029116	4.43038	6.18809	0.46526	0.0768335	5.73995
3.88239	0.0624981	0.106163	2.7943	5.76317	0.231147	0.0426049	5.81921
3.70624	3.41943	3.46458	4.99766	2.84037	3.84524	3.37277	2.96253
3.98877	5.48337	5.27476	4.44436	5.0098	5.06667	5.12513	3.64267
4.09633	0.163372	0.101638	1.4404	3.82765	0.0296446	0.0340357	3.4057
3.50593	3.23487	3.65843	2.85597	3.27942	0.15248	0.0638376	3.26731
4.19638	0.385299	0.0366891	6.28014	6.43226	0.140054	0.195106	3.62509
3.27701	0.254391	0.0264146	4.69523	2.79825	5.73887	5.14876	3.34686
4.03219	0.230361	0	4.20157	2.2941	6.40677	5.5196	3.96488
3.8455	2.95729	2.49381	5.07407	3.46595	3.78869	4.30421	2.74926
3.88756	0.152306	0.15734	5.05334	3.25049	0.111169	0	3.80705
3.88824	2.91903	2.77934	4.24571	5.11903	5.05276	5.62509	5.16886
4.7123	0.107928	0	6.02537	5.72363	5.97427	5.86166	5.37996
4.05582	4.37678	4.66286	3.48671	3.11406	5.60131	5.7411	4.31391
4.39671	4.08896	4.97362	3.19039	3.35842	0.123346	0	4.87115
4.0689	2.92505	4.7322	2.99505	3.99054	6.75022	6.19734	4.21698
4.21105	2.90156	3.75106	2.94996	6.21911	4.77776	3.48531	4.60735
2.38457	2.12853	2.8129	3.3226	5.97964	1.60469	1.68735	4.5323
4.10635	0.0105854	0.172513	6.71594	0.386565	3.47047	4.28137	4.27828
4.47216	0.0165696	0.0284618	5.6892	0.352167	3.71971	4.37515	3.75469
4.18688	0.0419298	0.0854763	5.13704	0.8689	0.165902	0	4.42194
5.0795	0.0447816	0	3.88842	0.467164	0.028718	0.0491818	3.62301
4.32027	0.00968637	0.128236	5.00201	1.21619	4.23523	4.59016	3.76181
5.06332	0.0673201	0.14142	6.34867	0.658472	3.55732	4.11163	3.28948
2.96088	0.0123177	0	4.27211	1.46689	4.01493	4.31467	4.24316
3.98392	0.0175681	0.117067	1.07547	0.577113	0.111789	0	4.21843
4.94201	0.220344	0.15555	5.44334	4.61205	4.44049	6.27955	4.21487
3.43514	0.0198375	0.162729	5.26994	2.42602	0.267524	0.089354	4.99935
3.789	0.0545714	0.110752	5.2045	2.4469	0.389682	0.0880418	4.22113
3.47033	2.78062	3.25509	3.31396	5.98315	5.71221	5.50764	5.62417
4.48904	5.03154	4.85949	3.17049	3.44305	5.28302	5.16022	3.51525
3.57616	5.40972	5.5568	4.3786	0.764653	4.0176	4.41826	3.43321
4.30917	0.163977	0	5.02365
1.60201	4.98214	3.88782	2.18161
3.3124	0.177068	0.079031	2.39421
3.88655	2.78192	5.2742	3.24513
2.24432	4.33057	4.93182	3.71801
3.20037	0.204162	0.039279	3.84052
3.64961	1.98349	2.49265	1.50931
3.98888	1.14456	0.876062	4.28007
3.96624	5.02333	5.68834	3.76064
4.2884	5.01355	5.97004	4.00346
4.16023	0.332068	0.241073	3.29164
4.55759	0.337452	0.0245354	3.84889
3.95552	0.196053	0	4.61328
5.00192	0.116775	0	4.4953
4.96412	4.11546	4.74437	2.23454
4.04192	0.141848	0.0832496	5.38629
4.50225	0.0202139	0.256643	5.63317
4.02417	3.38243	4.50142	2.8016
4.28188	0.214392	0	4.70204
4.54525	0.220448	0.171924	4.32387
5.17699	5.07984	5.57847	4.61718
4.76232	0.0681189	0.152107	4.42235
4.44829	2.46996	2.79393	3.93594
4.03695	3.297	3.2941	4.15532
3.29101	3.84589	5.8246	2.90536
3.45092	4.62719	5.187	5.33381
4.12723	0.153832	0.0523701	4.50503
4.25629	2.76228	4.13557	2.06791
5.08032	4.47921	4.48786	3.3423
4.87386	3.64565	4.40641	3.52837
3.2695	0.382414	0	3.8617
4.42195	0.18134	0.0862465	4.70665
4.2812	0.391138	0	4.48279
4.00038	0.181776	0.158083	2.58675
3.9152	3.55279	4.51121	5.26971
3.73663	5.85628	7.12691	3.66784
4.34804	4.0158	4.77805	3.71592
4.81601	6.94707	5.60342	1.03127
5.24534	0.307745	0.0993948	4.0816
5.01067	0.169217	0	5.08694
3.53846	0.184506	0	4.00241
4.85248	0.0999351	0	4.02718
0.581419	3.62647	5.24197	5.25366
4.81646	0.243539	0.0597583	1.82506
5.03217	2.40917	2.25562	4.06054
5.69491	4.97944	5.92151	4.26916
1.58045	5.41536	5.56137	5.05392
0.828595	5.75355	5.68802	2.45435
2.17017	3.21751	3.41933	3.36648
4.21127	0.043736	0.226368	4.58196
3.91727	4.10097	4.1618	5.00122
1.78251	4.61832	5.53354	4.86971
1.01153	4.24996	5.06968	4.0422
1.7722	5.14016	5.42444	3.96224
4.90846	0.738465	0.904921	2.94335
1.81288	0.294599	0.315239	4.27641
3.67869	0.109374	0.0549368	4.42447
4.34358	0.0524134	0.0892477	2.39198
4.761	0.282016	0	3.9843
4.13079	5.97232	6.351	3.98468
3.47171	4.42954	4.70688	2.70696
5.23582	5.151	3.25374	5.54019
4.43078	4.13355	5.877	4.93076
3.80704	4.91384	4.91108	5.70485
3.83818	0.265005	0.0847253	3.65691
4.49047	0.160185	0.0572897	5.16682
3.7662	4.43167	4.40509	1.21211
3.82133	4.54157	5.351	4.5217
2.85647	5.77844	6.06513	4.75447
3.99711	0.139787	0	4.66279
2.7419	0.224963	0.0376773	4.21853
3.06518	0.344235	0	3.19014
3.97558	4.79208	4.86227	4.32056
4.78712	0.243018	0.0596221	4.54625
4.40999	2.02565	1.6828	3.43652
4.10044	0.294436	0.103508	4.20266
5.01731	0.291353	0.141343	3.36863
3.92343	2.81589	2.8238	3.6284
5.15496	0.210082	0.0528231	4.48033
4.82391	3.94372	3.90436	2.39665
5.21147	4.80782	4.28661	1.62824
6.10847	5.72428	4.20407	1.57538
4.51181	0.168894	0.131204	3.52995
5.4902	0.232927	0	4.73024
4.5878	0.0355895	0.0408487	3.5705
5.2361	3.85147	3.43663	2.33251
5.10029	4.04748	3.20648	2.48564
5.87421	6.45671	4.40758	1.2243
4.35335	0.163356	0	3.75382
4.30793	0.378158	0.413909	2.36601
5.57979	0.555301	0	2.44683
5.4996	4.95423	8.11297	5.13858
5.07496	4.88595	7.40792	4.71041
6.16257	6.0966	6.87664	3.80609
4.46738	4.78688	5.41048	3.39559
4.20243	4.80162	4.97249	3.2786
5.00354	6.40455	4.94877	2.08964
4.83584	0.285065	0.0276123	4.23998
3.83538	0.0887521	0.226804	3.44392
3.70263	0.0591085	0.0809414	2.79683
5.80343	0.205318	0.144722	3.41946
4.59294	0.0760315	0.0379696	2.28445
5.20881	0.277112	0	1.12215
5.66041	0.236169	0	1.86215
5.23534	0.117049	0.0745162	3.7862
5.14468	0.165708	0.0840405	1.47394
4.61642	0.34707	0	0.825724
5.83431	0.606754	0.145472	0.934648
4.33864	5.39591	6.04554	4.45117
4.68733	0.318556	0	1.20637
5.51827	0.406744	0	2.75431
5.29507	0.456245	0.0491843	2.58621
6.07195	0.82857	0.152544	1.67972
4.68639	0.350043	0	4.97915
5.83332	5.22661	4.9461	4.02213
5.58187	5.03312	4.74655	3.9315
6.56034	6.65877	5.20671	2.41925
5.81482	0.372814	0.187402	4.35499
5.19019	0.494748	0.174135	3.77725
5.3494	0.567518	0	1.35512
6.01622	5.73905	5.32094	4.55589
3.93206	0.227592	0	3.55817
5.69114	0.285168	0	5.18443
5.53126	0.628343	0.343655	5.08926
6.37147	0.726114	0	3.83918
5.32438	0.0879801	0	5.24934
4.00137	0.281108	0.0582867	3.71684
4.23288	5.68029	5.59053	3.93084
5.04226	0.360684	0.104834	1.84398
6.18921	4.26448	4.14451	3.74666
3.56044	4.27453	4.70776	4.82616
5.42707	0.24726	0	2.83157
4.26319	3.82014	3.65983	4.45413
3.06328	0.192374	0	4.87517
4.13998	4.46224	3.77951	4.74376
5.0848	0.309732	0.0391904	3.26114
5.30844	4.07871	4.91002	4.68029
4.6336	0.170765	0.0439908	4.81135
5.41432	0.279475	0	4.60381
4.75903	3.56987	3.4378	4.5802
5.03175	5.38112	5.79227	2.21979
3.70738	0.344315	0.0768282	4.17073
4.523	0.20696	0	4.41922
5.07779	5.47515	5.14422	3.4712
4.74268	0.153343	0.0681297	3.97325
5.34021	5.12591	5.76206	4.37508
4.82136	0.209288	0.238195	3.36881
3.49438	0.463428	0.291625	4.5771
3.99063	0.273523	0	3.95201
3.96435	5.11165	4.68885	3.9259
4.3327	2.4156	2.09024	4.46197
5.38092	5.83563	5.31873	5.01932
4.36898	6.91025	1.85427	3.82437
3.82386	2.05422	1.66318	4.24724
4.44869	3.64668	5.18299	3.79309
3.65274	0.162054	0.184848	5.33625
4.55975	0.108442	0.0756805	4.62312
4.37279	0.101699	0.0881245	3.88737
4.84683	3.63715	5.8371	3.70946
4.54555	0.142246	0.0532881	4.85765
4.48229	3.28601	3.5129	4.0513
2.80624	0.0728461	0.0461178	2.38617
3.62703	0.0391958	0	3.04114
4.65317	0.161472	0.0254007	4.2001
4.45983	0.397127	0.364759	4.23594
4.93463	0.021798	0	1.41647
4.46924	4.50775	5.47358	5.17638
4.39943	0.298775	0.13648	5.35824
4.93223	0.26574	0	3.93642
5.67299	4.42422	4.534	4.18894
4.59208	0.110138	0	4.45444
5.41895	0.182381	0.141827	4.29219
4.70681	0.131323	0.0389914	4.56032
4.04773	3.96954	5.14989	4.46878
3.82018	2.29207	3.04209	4.14202
4.44655	3.63942	3.88869	4.79339
5.11133	4.95574	5.47521	4.79164
5.21242	4.62227	5.53113	1.15424
4.62882	0.145626	0	5.96693
4.58043	2.09968	2.70911	4.29218
4.99883	0.0991146	0	3.96201
4.58254	0.0373278	0	3.03302
6.39738	5.66782	5.09257	5.08199
5.89448	0.132913	0.199072	4.45558
3.32505	4.45237	5.00134	5.80915
2.36556	0.150835	0.130994	4.59795
3.81717	0.192831	0.135748	5.01114
5.16637	0.116136	0.11453	3.99469
4.93526	0.346756	0.0601895	3.83649
4.78684	0.0981904	0.112348	4.69336
5.17116	0.219896	0	4.64063
4.27531	5.29377	5.42229	3.34769
3.89679	5.40963	6.36242	1.55105
3.69915	2.75888	3.33555	3.95028
1.92754	4.20543	5.52267	3.04298
5.08565	0.129321	0	3.33057
4.4701	1.84869	1.17217	4.12196
4.49318	6.56046	5.58592	3.64777
3.76976	4.91696	5.3355	0.911104
4.03033	3.7337	4.50604	4.54066
4.11265	2.83831	4.37473	2.59396
4.44097	5.54307	6.51655	0.814062
3.59953	1.74867	3.26099	3.44007
4.83746	5.44516	6.07939	1.44739
4.75159	1.42695	1.9246	0.163645
4.74434	3.04874	5.17838	0.829106
4.61114	4.37322	4.58623	3.31802
3.96957	5.99228	1.70598	1.02832
4.75148	1.49088	1.17951	2.13621
4.05761	3.60754	3.56166	3.39078
4.71541	1.3616	1.96762	1.08776
4.36802	0.777191	0.864552	3.42266
3.15959	0.0912703	0.0790498	4.44022
3.64189	0.0739696	0.142353	3.25591
4.00265	3.69949	4.20004	3.66825
4.58218	0.200544	0	4.07144
4.44376	0.070975	0	3.6731
2.87218	2.82475	4.26442	3.7843
5.27577	4.11878	3.69434	5.268
4.13753	0.0546414	0	3.94258
4.73974	4.95464	5.69368	4.06047
4.64635	3.60008	4.33928	4.6519
3.37548	0.176989	0	5.43007
5.81225	4.78429	1.85455	5.05255
5.152	4.05877	3.70755	2.25362
5.20674	0.208411	0	4.55878
4.58321	5.05225	5.98039	4.42056
4.52451	5.63896	5.2604	4.4459
4.54508	0.300274	0.145903	5.52012
6.05815	0.404213	0	5.05344
5.3131	0.186727	0	3.83192
4.32858	2.67123	2.83666	3.64202
3.61356	3.85051	3.45448	3.73878
5.00974	0.288908	0	5.34006
3.40736	0.357979	0	3.41573
4.54108	0.132241	0	1.62584
5.21211	0.109036	0	4.5701
5.66615	0.120245	0.0840212	5.7892
4.62606	0.234424	0	3.94067
4.92297	0	0	3.56681
5.42254	0.283552	0	4.62563
5.20356	4.91434	5.11342	3.26848
4.86365	0.289579	0	4.63879
4.06193	4.61115	4.63166	3.82938
4.10605	4.33613	5.20306	3.9106
3.82659	0.717841	0.513694	1.6008
4.39463	1.53712	1.48876	4.0737
3.77719	3.20487	2.17784	4.30403
4.49229	0.243177	0.080762	5.81061
4.71057	0.261365	0.0361525	3.64253
4.25107	5.71477	5.76079	2.93754
4.86818	0.148931	0	4.32606
4.35415	5.01488	5.15851	3.30833
4.687	4.14127	5.56082	4.50597
5.98027	0.259197	0	0.919946
4.99735	0.32944	0	5.0413
4.74582	0.232629	0	2.92465
4.5285	2.34133	2.15871	1.16214
4.86533	5.22296	5.84688	4.07213
4.02947	3.07392	2.86986	4.75462
4.32232	0.109872	0.113559	4.35505
4.00294	4.54331	2.14225	4.91538
3.90821	3.03146	2.89219	6.38701
4.79609	0.121866	0	4.04643
4.19559	5.07077	4.44345	2.68838
5.32036	4.90324	3.58504	4.07091
3.5928	5.39427	6.17461	5.51583
3.61529	4.15677	5.10184	4.43474
4.16749	0.331854	0.119476	4.16082
3.85349	0.354133	0.288631	4.07518
4.79207	4.10708	5.96095	4.90614
5.46034	4.71728	6.07391	3.80626
5.03344	4.83608	4.96575	3.98314
4.10527	0.191636	0	3.4866
4.32493	4.70721	3.77918	4.86932
5.32039	0.222594	0	4.38664
5.28653	0.1652	0	4.50413
4.83679	4.47173	5.23897	4.28633
5.0802	0.281713	0.0867692	3.8659
5.82665	0.0783869	0.089777	4.76261
5.44236	0.136122	0	5.11166
4.00735	4.18984	4.52411	3.14625
4.65843	4.78764	5.28324	3.91513
4.65097	0.0640397	0	3.22338
4.92614	0.259257	0.110891	4.2596
5.04421	5.25058	5.75737	3.12557
4.74916	5.79464	6.40081	4.28466
5.27502	0.252844	0	5.21832
4.40092	0.408916	0.190679	4.21734
5.67559	3.62092	3.80781	2.25568
5.18823	0.376493	0	3.21325
5.76021	0.0950463	0	2.94994
4.61627	0.226695	0	3.12231
5.43193	5.64612	6.16978	3.08551
4.36495	0.0548293	0.0380501	3.53409
4.40064	5.2847	6.01969	3.30361
3.26575	0.381648	0.0493823	3.89245
4.66926	4.52368	3.88435	4.00118
5.17756	3.41232	3.64179	2.83651
4.13069	0.482185	0.204282	1.0324
4.49605	0.355114	0	3.98327
4.57588	0.179092	0.139235	4.89462
6.18126	0.226976	0.124887	4.7119
5.68182	3.37739	2.80112	1.99699
5.28432	0.371536	0	4.44625
3.83454	3.4478	3.33907	5.40013
5.82136	0.360357	0.11018	4.44441
4.93039	4.2145	4.74278	4.10587
5.00943	4.32652	4.7869	4.05384
5.07499	6.07751	6.08908	3.01461
3.64852	4.10338	4.76763	1.79989
4.43784	1.2807	1.52195	3.4292
4.25429	0.231554	0.108807	4.38837
5.60952	0.212908	0.108848	2.45044
4.36422	0.304324	0.273887	4.19449
5.37768	0.405952	0.253593	4.58182
5.24829	0.217395	0.161062	3.97851
5.74693	6.2586	4.94668	4.57108
4.52261	3.87984	3.32639	3.55002
3.72602	0.27789	0.0930405	3.79159
4.2142	0.114614	0	3.31826
3.63862	4.69802	5.21614	5.01384
4.82181	4.31541	3.1038	4.24318
4.34996	4.02583	4.10636	2.33361
4.86016	0.0389244	0.0664952	3.27983
4.50329	4.73663	4.83247	4.5538
4.06069	0.17052	0	3.69601
4.76447	0.282927	0.075034	4.88843
5.40936	0.139696	0	8.74046
6.29842	6.06714	6.03714	4.572
5.71536	0.176293	0	4.29272
3.95809	0.236294	0	5.47036
4.4184	5.19815	5.2029	4.27527
4.88263	5.27118	5.35996	4.85057
4.97265	0.224061	0.181107	4.76748
4.73557	0.294267	0	4.423
3.75895	2.9002	2.77236	4.96354
5.07399	0.201753	0.119417	3.78925
5.24915	0.377238	0.0660695	4.74226
4.37632	4.56507	5.19538	3.7285
4.31536	0.227045	0.116353	3.44909
3.75935	2.44534	2.32865	4.9538
4.34727	0.103951	0	4.22027
4.28554	0.0126769	0.0852765	4.82571
5.10964	0.223473	0.0627547	3.98359
5.34914	0.294179	0.0580623	4.3974
4.48391	5.78915	3.92037	4.52949
4.94615	5.96854	5.80941	2.02786
5.324	0.26669	0.0496607	3.54976
5.04011	5.83491	1.79692	2.95281
4.87693	3.62537	3.48799	3.93146
4.10086	2.9703	3.27745	4.32068
3.32406	0.355713	0.0320051	2.48692
4.28734	3.36316	4.07235	3.55578
5.05237	2.69114	5.72304	2.57331
4.40521	3.2843	2.74696	3.97489
3.92054	1.97148	1.43138	4.49951
5.16424	4.80094	5.45244	4.72136
4.36652	2.32451	2.83061	4.06424
4.63291	2.71482	2.21731	4.33646
4.45171	4.91964	5.36424	5.08513
4.28077	0.106291	0.0416714	4.32068
6.0584	4.93824	5.41592	4.35089
4.19134	0.233145	0.0772491	4.57431
5.37611	0.206468	0	4.43922
4.02199	5.91078	5.31931	5.50673
3.02059	4.05016	2.981	4.35573
2.99966	0.217798	0.056796	4.99738
4.41707	5.51209	5.3948	3.82724
4.03334	0.648054	0	4.40626
3.69041	2.92884	3.00107	5.81581
4.31922	6.19624	5.44892	4.52641
4.20265	0.281456	0.0746155	3.78803
4.07503	4.40392	4.6372	2.47368
4.42927	3.12681	3.42512	4.80522
4.89391	5.71264	5.10616	4.0345
5.10703	4.97691	5.07582	3.54205
3.62369	0.732654	0.204358	4.1972
4.72681	3.74398	3.19529	4.13037
4.45678	6.61708	3.66319	4.16706
4.508	1.91454	1.32565	5.62109
3.59603	5.78648	6.40107	2.51698
4.62391	5.33083	5.61094	4.79314
4.26597	5.97228	5.71492	4.12377
5.18629	6.84255	7.07581	5.02119
4.21412	0.0860703	0	3.98622
5.50149	0.246647	0.0568585	4.65779
4.26126	5.28131	5.27122	4.37427
4.53864	0.377359	0.189835	5.43715
4.20345	4.62782	4.493	5.08075
4.7148	0.0248767	0.565586	4.70323
4.2391	0.0371143	0.182493	4.2965
3.33435	0.0252785	0.279075	5.00051
3.58281	0.0868297	0.159273	5.56817
4.29511	0.0141265	0.139904	6.71847
4.73058	0.0475456	0.10709	5.25182
4.61814	0.0280042	0.0479677	5.41049
4.0988	5.87768	4.91358	2.72743
3.70784	4.23271	5.75309	4.69206
3.78563	3.86162	3.1522	3.97355
3.71323	6.04416	5.736	4.57556
4.58531	0.280513	0.114054	5.55592
3.8753	2.01961	2.04538	5.49546
4.10322	0.412821	0.0557615	4.39287
3.75161	5.51022	5.60422	4.07242
4.19844	5.22556	5.49851	1.07315
3.69214	6.93728	5.97683	5.56262
3.23798	2.50849	2.76095	5.44022
3.57188	6.17523	5.49769	4.88188
4.36598	0	0.0992968	4.93091
3.8227	0.0332773	0.0754135	4.17452
3.33624	0.143926	0.0919355	5.065
5.13877	0	0.0503438	4.74302
4.97414	0.0526985	0.371105	4.92329
3.29524	0.0103317	0.168596	5.56844
3.3963	0.0249726	0.164096	6.11645
5.03535	0.0522793	0.172869	6.02134
4.09998	0.288202	0.0417161	3.81305
0.202512	1.87141	1.96969	4.44234
3.82575	3.24511	4.7322	3.80155
0.509221	1.76245	2.61278	3.77673
4.6793	0.0859712	0	5.09054
4.71435	0.0581548	0	4.60187
4.61903	1.26595	1.03479	2.8876
5.17904	0.0799372	0.109178	2.99207
4.49641	1.57982	1.54225	3.78213
4.8042	4.60537	5.14513	2.56271
4.4444	4.45451	5.35595	3.4172
5.42028	1.27157	1.1809	4.01911
4.54308	0.0591011	0	0.948178
5.03614	4.87394	4.97801	5.27358
3.81973	5.39875	5.69471	5.30532
3.67007	1.69964	1.62668	4.44339
4.55189	1.21083	1.18709	3.97057
5.07481	0.0943153	0.0414275	4.90717
5.27589	1.6593	1.99718	5.16384
4.11457	1.53062	0.580088	3.65787
2.60298	4.56267	5.64172	5.18567
4.6692	1.34979	1.25827	4.99256
5.11504	2.77906	3.03194	5.00498
4.69214	0.066814	0.184298	6.1957
4.43415	0.0779444	0.131919	3.54255
5.34764	3.32009	3.15968	4.1878
4.545	0.18048	0.0408662	4.81131
4.69559	1.23463	1.3603	5.94608
4.84501	2.09318	1.62146	4.23589
6.81763	2.55512	1.97463	4.94808
4.07122	3.58602	5.09974	3.32372
0.428738	0.0450156	0	4.60809
0.061073	0.071975	0	2.6842
3.88675	0.269699	0.558494	0.857768
4.97515	0.0584284	0	3.38286
4.43954	0.0225323	0.251022	3.61654
3.85647	0.269522	0.0437757	1.59047
3.73225	0.131469	0.0425328	4.1671
4.18616	5.64847	5.4516	3.65786
4.13844	3.39564	3.24622	4.23137
5.0337	4.18466	3.54481	2.99279
3.97554	6.02056	5.06691	3.03882
4.34065	5.71426	5.72928	1.91364
4.24108	3.29918	2.67699	3.11575
4.19748	0.150879	0	3.63634
3.13282	4.56368	4.94302	4.41269
4.45826	0.151838	0.198182	4.42921
4.32993	0.344637	0.293551	4.9909
2.48219	0.128778	0.0457341	4.71341
3.47025	5.94453	3.40298	4.55179
4.80961	0.0686935	0.0398933	1.5494
3.86412	4.62262	4.39136	3.42961
4.7048	4.89829	4.98131	3.75496
4.24711	0.265918	0.111783	5.45421
3.42252	0.0250181	0.202709	3.6597
5.06112	5.3046	5.02431	4.93267
5.34706	2.07725	1.432	5.24242
3.58614	0.16694	0.037662	3.47984
3.41164	3.24614	2.62773	3.33896
4.25096	4.09971	3.84075	4.57505
3.30244	5.21673	5.70413	4.50548
2.19176	0.014646	0.190038	4.88927
5.17342	0.0208877	0.138311	1.07182
4.09631	0	0.395295	4.65896
5.05401	0	0.264357	4.75724
5.4583	0.0134788	0.0905294	3.79199
3.94125	0.0124123	0.200424	4.20263
3.47496	0.0256916	0.220682	4.18719
4.1519	0	0.0745697	2.60437
3.24846	0.0315066	0.156068	1.76054
4.51877	0.0416334	0.0940111	5.59274
4.74149	0.013553	0.352482	4.15468
3.62952	0.00946914	0.447272	1.13121
3.03881	0	0.16661	4.53381
4.17126	0	0	6.78276
3.83299	0	0.0970059	5.02186
4.8813	0	0.0314412	2.7917
2.81614	0	0.276343	5.01241
4.37826	0	0.147511	5.11027
3.3727	0.0138071	0.0470815	5.28074
4.45983	0.0187529	0.12468	4.19473
2.85182	0.0222325	0	5.67319
3.66816	0.0111555	0.21495	3.98108
2.73517	0.0454466	0.151076	4.6964
4.29341	0.120962	0.114078	2.68244
2.21441	0.0118723	0.155776	4.41118
3.20723	0.0204493	0.135521	4.36665
3.08464	0.0108061	0.108099	3.53953
4.64652	0.040955	0.179437	1.76101
3.60383	0.00717853	0.207726	4.89421
5.56656	0	0.0636087	4.98328
3.94242	0	0.234402	4.97212
3.29723	0.0435953	0.0888189	4.89298
4.80646	0.0417463	0.139179	4.24342
3.83001	0	0.227265	4.03044
4.14059	0.0207674	0.0356354	5.48701
3.85215	0.0381288	0.0523522	3.69518
1.23988	0.0222296	0	5.52081
5.13085	0.025264	0.0433031	5.72185
4.28597	0.0145417	0	4.47999
3.11454	0.0333894	0.313021	3.92831
4.74079	0.0824789	0	4.28087
3.96756	0.0373339	0.202542	4.10095
4.56172	0.148806	0.153731	4.55306
5.42854	0.231056	0	4.84597
5.25727	0.258459	0.293496	4.36285
4.67286	3.6437	2.56506	4.74531
4.17986	6.20325	5.51768	4.1272
4.20923	0.232782	0.229686	5.22632
5.80782	0.460715	0.272207	3.41654
4.48619	2.10817	2.37719	4.08573
5.58497	0.172705	0	2.27872
5.17982	4.54398	5.28473	4.40781
4.39398	0.353378	0.156905	4.16278
3.83597	0.133023	0.0588701	4.98803
5.07977	0.2852	0.33789	4.13609
5.2506	5.23716	5.85742	4.21096
4.35148	2.77494	2.14424	4.24619
4.79685	3.3514	3.31863	3.82465
3.88435	2.5341	1.78985	3.50523
4.90747	2.27754	1.42648	5.09642
4.47443	3.45634	3.49526	3.32168
3.90074	5.24834	5.59669	2.53478
4.6451	4.83916	5.35519	4.19931
2.77943	0.254997	0.131294	2.99227
3.32592	1.89414	1.65332	4.22906
3.56529	0.262354	0	4.1333
3.81576	2.8209	2.64352	1.68269
3.70872	3.85981	4.10947	3.50492
3.9365	6.37443	6.5607	4.99905
4.15416	4.8273	2.29264	3.48098
3.66448	2.41666	2.45957	4.70538
3.74235	5.3907	5.90852	3.5838
3.45336	0.0609781	0.0423447	3.19176
5.15535	0.379464	0.320872	3.75301
5.01649	3.82936	6.5912	2.42747
3.78132	0.224432	0.101084	3.98831
3.59594	5.08662	5.39969	3.60871
3.89757	3.28867	2.86118	4.40732
4.30714	1.52988	1.27683	0.56716
4.55529	3.78291	3.6426	4.21044
3.39842	5.46016	2.06694	4.24895
5.05575	4.83905	4.93332	4.68377
4.56625	3.91132	5.48669	4.18896
3.69549	0.129581	0	4.06722
4.14401	0.0163854	0.0557546	2.71181
4.359	0.177563	0	4.39897
5.00068	1.95676	2.15443	3.74583
5.27655	0.144283	0.0397148	4.25392
4.34041	4.47051	2.43753	4.3753
1.05186	4.80467	4.39597	2.94345
3.634	3.87878	5.73318	3.05148
4.94119	5.35073	5.16925	4.20834
4.07834	0.525935	0.590524	1.39476
4.33928	3.41542	3.54346	4.19268
4.30503	0.610314	0.302824	1.65086
3.85882	0.423859	0.140704	3.72606
3.66256	4.29297	3.23737	4.43565
2.70191	5.25248	2.63432	1.57957
4.04013	4.76245	5.12868	3.69166
4.62533	3.38105	2.76921	3.58132
3.66464	4.3787	5.1943	4.42957
2.41475	3.41247	3.03026	4.14798
4.78881	5.21727	5.36628	0.97724
3.48511	0.248025	0.294523	4.07171
3.27765	4.28642	2.97681	4.83114
4.77001	5.876	5.48961	4.16332
3.65474	0.17285	0.0329607	4.48936
2.9296	4.48368	4.35861	4.41154
3.72675	1.75782	1.71116	4.88714
4.4235	3.76439	3.9131	4.51086
4.13276	5.97124	6.34029	5.14105
4.30275	3.20618	3.59671	3.78597
3.61426	3.33737	3.07628	4.36462
3.4643	4.22478	4.96162	4.6437
4.12352	4.71638	4.56444	3.55085
4.25605	4.9519	4.44899	5.33439
3.29105	0.0977546	0.0921494	3.37147
3.7309	2.96879	2.6164	3.38644
4.40804	2.4476	2.76916	4.98364
3.59992	2.89139	2.9577	3.52806
5.04398	4.59198	5.15245	6.03311
3.85183	2.77794	3.14119	1.74144
3.95531	0.252141	0.114165	2.49108
4.12342	3.30702	3.30863	4.53725
4.75312	5.75263	5.89439	4.26714
4.69023	4.37332	5.25017	2.52582
5.06048	3.45429	3.10853	5.35167
3.46713	3.60189	3.56179	2.31036
4.09895	5.62871	5.69501	1.24909
4.57501	2.19692	1.60622	5.61917
4.68691	2.7459	2.85315	1.85282
3.32415	2.66736	2.73162	5.03682
3.33669	3.16918	2.90334	4.19586
4.77183	0.0866264	0.146315	3.94454
4.44002	0.22096	0	5.56832
5.00642	0.143173	0.0426332	1.98662
5.15725	0.100543	0	3.91404
5.50521	0.252497	0	4.4389
6.21072	5.04176	5.35641	3.23147
4.8812	0.337591	0	1.47379
4.52048	0.174578	0	4.50404
5.21247	0.29587	0.0691198	2.15614
3.70752	0.343185	0.03769	4.74586
4.13002	4.41009	5.09528	3.66933
4.01939	4.96134	5.46486	3.45177
5.25746	4.85905	5.13997	3.72089
3.49225	4.44217	4.75165	5.40474
4.19099	0.382618	0.170849	4.18371
4.01058	0.200196	0.125144	4.33274
5.35578	4.51992	4.75891	4.569
5.62097	5.40927	5.66372	4.53216
4.69705	5.01123	5.54994	4.577
4.84113	5.35486	5.88863	4.35617
4.56972	4.36687	4.03225	3.68975
4.20895	0.386393	0.0693957	4.6169
5.02829	0.256584	0	4.45136
4.9074	4.31631	3.99604	3.99007
4.46193	0.141058	0.0387954	4.81204
6.06394	0.155025	0.152909	4.00507
4.47535	0.133841	0	1.76105
6.14317	5.38163	3.82751	4.5785
2.61515	5.13624	5.22885	1.84128
4.73745	5.03243	5.15763	3.77339
5.84503	0.626678	0	4.33421
3.89143	0.0735305	0.0842353	3.38578
3.10556	0.124534	0	5.03202
4.54929	5.0886	4.75267	3.35534
4.25903	1.66266	1.04341	5.49922
5.33782	0.0705086	0	4.46728
5.2812	0.182919	0.159085	3.33109
4.57172	0.225079	0	3.19532
4.10874	4.50384	5.0564	4.32552
4.69166	0.326477	0.0576173	4.5806
5.30194	0.135641	0	6.35623
5.02174	0.288874	0.0303258	5.52422
4.23248	0.151359	0.0731814	4.1996
4.91659	3.93551	4.19919	2.02689
5.11681	2.8972	2.96013	1.28156
5.37492	4.62314	5.43189	5.72227
5.30671	0.152355	0.0342358	5.20381
4.58164	0.0721284	0	2.00608
5.12668	2.46783	2.09438	3.72968
2.92894	5.0131	4.25896	3.33987
4.75822	4.583	4.9465	2.16898
4.88458	0.174951	0	5.07328
4.50168	4.60057	5.80044	4.76017
4.33592	0.166025	0	4.31536
4.21829	0.0990335	0.0690468	3.76026
4.958	0.264568	0.107216	4.9491
5.2932	5.16075	5.39844	4.57323
5.86292	4.6872	4.5049	5.24726
4.69627	0.365256	0.086943	5.17447
4.61996	0.292612	0	3.50191
5.06777	0.221799	0.0355189	4.57059
5.59635	5.09876	4.93614	4.21778
4.65496	5.08423	5.79927	4.52571
5.41971	4.93023	4.97957	4.36686
4.34226	0.227203	0.102387	4.52281
0.949776	4.81219	5.74993	4.8889
3.25653	4.96564	5.26444	4.82122
2.55284	4.26869	5.09538	4.38731
0.731636	0.222432	0.707131	4.25593
4.32606	0.253393	0.179474	3.97441
1.66723	0.398989	0.594787	4.4709
1.03357	0.354689	0.513299	4.01554
3.59427	3.45035	2.96174	4.0417
3.84212	5.66091	5.92874	4.53962
4.71026	5.93968	5.40027	4.58429
3.52037	1.73093	1.29412	4.90015
4.135	4.98787	4.81295	5.06913
3.99516	1.9364	2.31058	3.98738
5.64276	0.192848	0.114003	3.74006
4.92575	5.0021	5.57834	2.82546
4.6059	0.393601	0	1.67679
3.30421	0.0373916	0.0639005	2.6886
4.24394	3.37865	2.83284	3.48022
5.51247	5.39658	5.35751	3.3482
3.9518	6.07241	7.28433	3.20422
3.34976	2.97535	3.80457	4.30473
4.08687	3.91479	3.19616	4.03771
3.96101	4.80187	4.27237	3.75437
3.28622	4.32005	3.89397	3.69911
4.56149	2.45316	1.75649	5.04508
3.67388	4.56055	4.88287	3.66429
4.12233	5.27357	5.37044	4.08243
4.65483	3.99007	3.87549	4.27617
3.39248	0.277113	0	3.5326
4.49567	4.59736	4.57568	2.67242
4.1808	2.79555	2.97347	5.556
4.51619	0.105771	0.0916701	4.79254
4.44068	2.12682	2.28066	4.01263
3.62671	1.32658	1.21711	3.74805
4.15585	5.40225	5.18176	3.52188
4.24293	5.4632	5.39381	4.31777
3.99017	2.44437	2.56714	6.05323
3.08317	4.84791	5.4007	5.29959
3.88524	0.188521	0	4.92861
4.30624	2.29092	1.72772	5.20901
4.647	3.88976	3.58545	5.49557
3.45097	5.46191	5.87985	3.95347
5.20446	4.96274	5.36813	2.66407
4.64437	5.25526	5.07596	4.42751
3.54386	1.84046	2.43557	4.60366
4.08614	1.80471	2.1843	3.90001
3.79547	2.61817	2.93789	4.4818
3.62848	2.23494	2.14591	4.28479
3.31852	5.20736	5.21278	3.76426
4.21192	4.61274	2.90847	3.25975
3.58525	3.92194	4.20556	4.30652
5.94706	0.352069	0.0585993	3.77003
4.88622	0.290869	0.125195	3.25805
5.27141	0.405352	0.158039	1.11124
4.7798	0.103299	0.0454527	4.44725
4.80535	4.45591	5.34091	4.49513
4.27866	4.44704	4.92473	5.13401
4.47388	4.81728	5.14093	3.78963
4.83181	2.77923	2.90302	4.35205
4.46401	0.172878	0	3.51863
4.54628	4.39835	5.60797	1.17421
5.40794	2.19373	1.77818	4.01208
5.15446	5.01453	5.60509	4.71581
5.3414	0.41459	0	5.13325
4.24507	0.374868	0.0602539	4.22754
5.07227	5.26558	5.75396	3.97613
5.12879	0.234415	0.0393693	3.96277
4.87386	4.54334	5.11084	3.88475
5.46777	5.76551	6.86729	4.35362
4.1096	4.17379	5.16487	3.57664
4.95936	5.26497	5.38705	5.60038
4.62562	0.547502	0	4.52795
4.00206	2.02783	2.27003	3.93639
4.55747	2.79755	2.5039	4.79243
4.75402	3.9436	4.86974	3.92066
4.18919	0.11892	0.0352013	5.04804
5.98396	0.15291	0.0366279	3.90738
5.96557	2.48775	4.77631	4.08632
4.72812	4.56767	5.42353	5.38016
4.69951	4.97542	6.70781	6.63116
3.82278	0.292077	0.308229	3.95206
5.01908	0.219999	0	4.7529
4.85099	4.70073	4.82321	4.93963
4.62436	0.103142	0	4.48772
4.38237	1.73478	1.5757	4.22261
5.71291	0.434496	0	2.00316
4.9687	0.127661	0.0349918	4.16142
5.08846	3.04515	3.67815	3.87269
5.04056	0.351625	0.226529	3.19378
3.89573	0.241387	0.0656261	3.73489
2.67149	7.1914	6.27826	2.24702
4.34372	5.60649	5.26077	4.11559
3.65015	5.20436	5.81751	1.46747
3.5145	2.434	2.2642	3.73063
4.94252	5.5839	3.37155	3.58089
4.8292	3.73421	3.35057	4.13165
3.0509	5.23349	5.10764	3.73516
4.59134	0.503281	0.258655	1.85389
5.65743	3.39485	2.80567	4.22235
4.82778	3.66495	3.29856	4.77281
2.65874	5.63988	5.03004	4.52138
3.31134	5.56287	5.47057	2.80103
4.22874	5.02011	4.57869	4.51109
4.18082	4.81803	4.82306	5.06672
5.58457	3.3502	1.14448	0.684102
5.57909	6.05771	5.27599	5.74852
4.95874	4.9034	5.57366	5.70265
3.50416	3.59487	3.8487	4.8294
3.85708	2.4392	2.74994	4.32658
4.2069	4.09109	4.00563	5.03891
4.19852	3.33728	2.82252	5.13938
3.56339	4.79907	4.78918	5.98729
5.07154	5.43611	4.73151	3.13126
4.68133	1.29487	1.1469	0.489379
3.74389	5.99583	5.35109	4.26428
4.22727	2.01937	1.67653	5.23487
5.32407	5.00825	4.37208	4.81931
3.63022	4.24492	5.28819	4.57911
4.77853	5.32919	5.87484	3.63287
5.20223	0.124207	0	3.84466
3.86409	4.88378	5.90589	4.24632
5.19156	4.39065	5.3583	3.54349
3.47461	4.92105	4.92185	5.33516
4.01092	5.48869	2.8341	1.87689
4.34688	4.60824	5.47955	4.07656
3.57362	0.059139	0.0677975	4.92156
5.2905	5.9859	5.65918	4.20618
4.23183	2.38942	2.38164	4.21436
1.45142	6.00876	6.03041	4.63417
5.609	4.29911	4.80722	1.28155
4.35621	0.85937	0.679782	4.16674
5.20361	3.96062	3.09131	1.86669
4.69815	2.72941	2.45363	4.83768
3.19426	0.134913	0	1.9186
4.14689	6.87867	6.18404	5.08758
3.91262	5.76118	5.66049	2.40427
4.33164	0.10105	0.0704677	4.23621
4.7471	3.46534	4.56158	1.10921
4.59456	5.3499	5.9272	4.18586
5.15836	3.72992	3.41441	4.45445
4.73662	0.177267	0	5.05552
4.65318	4.75157	4.88579	2.0597
5.45543	3.3587	3.05709	3.63285
4.10858	5.70745	4.49192	3.63797
6.06705	0.38312	0	4.92458
5.84187	0.350663	0.122982	1.96528
4.65275	0.325888	0.5106	4.4128
6.07653	4.25544	5.1177	4.54202
4.33835	5.52797	5.32194	4.17525
4.51748	5.56515	5.46925	4.68389
6.4523	0.630307	0.289666	4.63264
5.89964	5.43121	5.37433	5.80288
4.37709	0.39923	0.390449	5.45092
4.71587	0.284005	0	3.77658
4.93157	4.98808	5.33398	4.32539
4.87485	0.187649	0.12601	4.33002
4.15749	4.45226	4.30975	5.63628
4.67857	0.351496	0.243912	2.72632
5.20314	3.6687	5.05569	5.3359
3.77144	3.81938	2.83747	5.14528
4.5122	4.78366	4.91043	3.49272
3.43693	5.20367	5.39943	4.33548
6.10467	0.401418	0	4.72095
4.03799	5.68779	5.70672	1.66674
3.83721	0.298904	0.189214	4.10207
4.36675	3.04316	3.19582	3.08518
4.03583	4.98817	5.96609	1.52973
4.05803	3.83728	4.76798	5.19502
5.33187	0.211855	0.200145	3.86731
4.73871	5.09095	6.49063	4.05543
4.69031	3.09932	3.16598	4.63923
4.4846	0.234839	0	4.36776
4.25639	0.157096	0.0561461	4.05732
3.89469	2.68808	2.49523	3.87534
5.76175	0.41172	0.0885424	4.84594
3.33088	5.70698	5.98567	4.73031
4.7205	1.2733	1.44414	0.448123
4.25055	6.02451	5.9075	4.45514
3.68165	5.4524	4.9891	2.62341
2.88422	5.75998	5.84735	4.26739
3.76273	0.195092	0.0640675	2.21037
4.96068	5.33686	5.39614	2.22991
4.38201	3.83254	2.65189	4.70519
5.21409	0.288898	0.0969744	3.70109
4.29274	5.29384	3.67771	4.36285
4.78612	0.427517	0.064556	4.10413
4.46864	0.355664	0	4.67014
4.77009	0.316956	0	3.68851
4.90351	0.251124	0	3.94567
1.40938	4.28923	3.8187	3.23259
5.6169	0.297914	0	4.26986
5.00848	5.37892	5.55119	2.99135
4.32323	0.0467349	0	3.05058
4.84239	0.244468	0	4.64263
4.07496	0.250863	0	3.23917
3.1892	5.91657	5.56764	3.10866
4.82321	3.77464	5.58456	4.12385
3.4443	0.258872	0.0386048	3.0065
3.81923	2.27256	2.40946	3.92549
4.18488	3.02086	2.86824	1.88101
3.14071	5.54526	5.58597	3.54122
3.38334	0.209152	0	3.73551
5.06521	0.213101	0.0433525	4.59183
5.55536	0.106599	0	4.12924
5.0416	5.31108	6.35396	3.80285
4.71028	5.57302	5.3237	2.62647
4.54469	5.06315	5.48046	4.40002
5.19126	5.2354	5.13751	4.04701
4.6613	5.3011	5.13391	4.71817
4.43758	4.56416	4.79595	3.8859
4.27414	5.10553	5.94626	4.57239
5.15821	2.39585	2.25986	4.12293
4.32535	4.63149	4.82006	4.30842
4.75914	5.25369	5.41606	5.73415
4.46285	3.76566	2.83999	4.64946
4.68496	0.292887	0.166846	5.37068
5.32582	2.60678	2.67111	1.56291
4.2613	6.03882	5.92491	4.03284
4.87404	0.0684532	0.0784387	4.91115
3.56378	0.0494168	0	6.61121
5.04537	4.05491	4.90513	3.54766
4.41078	2.82214	3.03453	1.95906
2.2402	4.77592	5.03996	5.24977
6.20266	5.1899	5.94714	4.38977
4.94912	0.0749216	0	4.83106
4.75692	4.82303	5.5095	4.81438
5.22763	3.66166	3.98053	4.22792
5.5636	0.104569	0	4.27643
5.05797	0.236423	0.0579027	3.76497
3.46437	0.111837	0	3.39048
5.46009	3.68126	3.56093	1.48734
4.96238	4.39206	4.13784	3.36938
4.3002	0.206312	0	5.1606
4.65888	0.149532	0	4.13864
3.48677	5.37899	4.78034	1.93708
4.62509	0.238471	0	4.49994
5.81535	0.55313	0.123732	4.48953
5.93917	0.250851	0	1.83876
5.99432	5.47674	5.42076	4.44059
4.80869	0.42457	0.0522582	4.1064
5.69251	0.306939	0.268387	3.35106
5.14749	4.98055	4.90697	3.899
6.20069	0.48499	0	4.43325
5.28244	0.220801	0.0405771	5.01864
4.69465	5.09827	4.82032	3.76376
5.08784	0.248555	0.0355476	3.87084
4.69204	5.85653	5.25592	4.82444
5.35319	0.114386	0.142096	3.7801
4.83533	4.23265	4.7573	4.59111
4.17623	0.192152	0.0630584	4.92513
4.2545	3.51492	3.00212	5.59313
3.59056	0.0786192	0	4.37129
5.70221	0.179156	0.0643472	3.95767
4.00574	4.59324	4.21283	4.68648
4.9651	0.223869	0.0546457	2.03008
4.4366	0.196558	0.0548231	4.31707
4.62719	5.22104	5.05149	5.09233
4.66133	0.202535	0.0565755	4.15669
5.01506	4.34729	3.80648	4.44202
5.13389	0.215196	0.0603044	5.09537
5.00794	5.44609	5.41538	4.37039
3.86556	5.40502	5.48685	2.86528
3.37875	0.177954	0	3.77249
4.0404	0.382398	0	5.1172
4.26537	5.54496	5.85532	5.52609
4.24717	3.47257	3.25277	5.30524
5.02147	2.70368	2.45576	5.25353
4.40227	5.85446	5.34763	3.86279
4.70457	7.21614	6.60043	5.09199
4.08213	6.36816	5.31982	4.29459
3.91093	0.314545	0.116418	4.01449
3.76888	6.12066	4.80534	3.77732
5.86267	0.175827	0	4.44028
3.66718	3.62341	3.68732	5.95219
4.52454	5.15923	1.7353	4.45908
5.29472	0.234041	0.165447	3.56125
5.42999	0.0643907	0	3.47246
3.82411	0.0369409	0	3.21741
4.22784	5.66096	6.24784	3.72937
3.80084	0.248568	0.137227	4.73743
3.68316	0.160215	0	4.25843
4.69654	0.252694	0	5.34107
5.69264	0.0930582	0.0466099	4.22392
5.49941	0.302051	0	4.66706
4.99133	0.187375	0	4.39972
5.41968	0.235624	0	4.74532
5.0846	0.196748	0.0447467	4.35461
4.54807	0.155396	0.0398721	3.9535
5.75712	0.271992	0.0483498	3.75511
3.5911	0.357017	0.164878	4.37226
5.33915	4.5228	4.76275	3.89907
4.9359	0.287648	0.041629	3.25945
4.2209	0.254202	0.202962	5.37195
4.7731	0.155078	0	1.87365
5.30145	0.23026	0.0879198	3.92574
5.23133	0.0729947	0.0507536	4.28215
4.12655	0.0265519	0.0454964	4.00251
4.29668	0.0858685	0.0846685	3.75364
5.78972	0.125423	0	4.53143
5.37987	0.0736982	0.0844267	4.42817
3.52255	0.0465707	0	4.13693
4.68378	0.0270322	0	3.90004
5.21131	0.094583	0.10824	3.48637
4.87353	0.081902	0.0358882	4.10131
5.17147	0.100087	0	2.57543
4.96459	0.122297	0	5.16585
4.10713	0.232759	0.154769	3.54059
4.13591	0.13754	0.119376	3.18235
4.65944	0.147622	0	4.34917
4.28022	0.122097	0	4.21901
5.0629	0.0436508	0.0744841	1.44874
3.56061	0.0226287	0.0388114	4.78715
4.58582	0.0635696	0.0549874	3.47847
6.42458	0.800482	0.532795	1.6128
6.44676	0.18042	0.0985523	1.58702
5.00298	0.17718	0.0356841	4.3402
5.56576	0.170776	0.112741	3.15979
4.78956	0.148261	0	2.03241
4.11454	0.0431319	0	3.08148
4.82145	0.177356	0.0532557	4.44868
3.85622	0.0364509	0	1.33148
4.70436	0.076381	0	3.89931
3.97779	0.142285	0	1.88002
5.18494	0.201964	0	4.32058
5.53727	0.230458	0	4.73133
5.13123	0.161989	0.140751	4.54607
4.94558	0.130941	0.0767286	3.95859
5.43115	0.168973	0	4.23321
3.58086	0.112727	0	3.88758
4.50088	0.121828	0	2.91229
5.98849	0.206116	0.0359449	1.33177
5.52016	0.299312	0	4.22518
6.11402	0.151732	0	2.40542
5.58002	0.701743	0.155415	4.57486
5.22969	0.200616	0	4.79291
5.10814	0.249267	0	4.67593
5.02231	0.125826	0	4.432
4.52607	0.172941	0.0445766	3.64826
3.56867	0.106014	0	4.26838
5.35221	0.207344	0	5.13977
4.7519	0.0768123	0	4.24245
5.39051	0.0800981	0.161132	4.89867
4.36312	0.277681	0	4.58985
5.05187	0.294468	0	4.32573
4.7463	0.0449917	0.149617	3.67863
4.29269	0.115542	0.193858	3.53615
4.69501	0.052433	0	4.39166
6.15132	0.127291	0.0890095	4.15253
5.56985	0.152883	0	4.92479
4.81268	0.102639	0.0451567	4.48462
5.5118	0.327405	0.0445845	4.39278
5.65209	0.26095	0.123284	4.74014
5.55687	0.146597	0.155134	1.8805
5.10456	0.381121	0	2.70403
5.1681	0.0999026	0	3.94698
6.13197	0.0884612	0.0766069	3.90993
5.60782	0.234373	0.182975	4.20814
5.17283	0.191833	0.0464294	4.33157
5.32703	0.24698	0.0398475	4.13162
5.47383	0.177072	0	5.59811
4.84493	0.322191	0.0531534	4.10581
5.3882	0.216511	0	4.34592
5.69863	0.17368	0	5.12388
6.7912	0.380042	0	4.79798
6.97934	0.266262	0	4.19243
6.44429	0.44864	0	4.10781
5.5025	0.312753	0	5.67728
5.44768	0.407598	0	4.27671
6.29148	0.433586	0	4.06427
5.61917	0.400529	0.0342113	1.86345
5.48323	0.326437	0.110534	3.11083
5.35199	0.393602	0	4.12753
5.1035	0.265033	0.125306	4.1715
5.10847	0.202063	0	3.98316
5.60648	0.3999	0	4.25334
5.05218	0.551565	0.0666023	3.92467
4.50229	0.0773981	0	4.67504
6.01376	0.221634	0.0451964	3.80874
3.05202	0.382303	0.0670562	3.43422
5.2462	0.262423	0	4.40135
5.29936	0.242616	0	4.3019
4.29036	0.108256	0	3.19407
3.48198	0.0824871	0.0361487	4.52453
3.90838	0.0180938	0.0310681	4.39428
3.18644	0.0153496	0	4.3313
3.50265	0.0187919	0	4.57687
3.92968	0.101673	0	5.72019
3.51657	0.127964	0	4.90872
4.92598	0.0480542	0	4.65046
3.73924	0.0801928	0	5.49441
5.5371	0.196147	0	4.24937
4.10285	0.259464	0.0864993	4.64349
4.62065	0.311672	0.142718	4.68619
5.33153	0.103831	0	4.41587
0.444597	0.0687375	0.0787633	5.13064
5.84061	0.157365	0	4.25564
4.50624	0.0998894	0	4.47271
4.69776	3.23424	2.78259	4.97386
4.07159	5.90904	5.9366	4.80785
3.32801	0.345564	0.122895	4.5091
4.57205	5.91214	5.50488	5.25896
3.97112	6.84459	5.99101	1.56929
2.64099	5.60416	5.37837	3.90208
5.5266	6.22366	5.51864	4.67034
4.31836	2.98728	2.24125	1.66717
5.1356	0.674385	0.251377	4.78599
4.35738	4.35683	2.82748	5.14831
3.3238	5.45581	4.76088	5.36087
4.77031	4.64027	3.59049	2.74016
3.3811	6.06055	5.91891	5.72453
3.27772	5.7774	5.69813	5.42736
6.28206	5.61873	6.31756	4.81252
4.15716	5.92047	5.65256	5.52375
4.30558	0.676413	0.345527	4.90839
4.18192	5.54045	2.93756	5.30841
3.80312	5.79675	5.45861	5.7356
1.57872	2.20716	2.58565	1.70797
2.4496	0.223425	0.0583484	4.74675
3.58128	0.128435	0.111428	5.09072
4.03422	6.36959	5.81867	5.40762
3.87287	5.85509	5.91018	4.83894
4.38307	5.92189	5.97226	5.01806
3.34601	0.132897	0.0364753	4.62204
4.32787	0.0896779	0	4.84733
4.2992	0.124464	0.0626786	4.54557
5.23017	2.09595	2.22295	4.3416
4.60818	6.37272	5.86395	4.24948
4.66552	3.91298	3.02905	5.60762
4.06664	0.203326	0	5.16744
3.92149	5.00153	3.78873	4.54094
4.0032	0.401801	0.0404113	5.18917
5.69393	0.26968	0	4.29791
3.39324	6.15548	5.43555	4.99788
4.7946	6.43014	5.33757	4.18759
3.44079	5.75633	5.82443	5.42662
2.97544	4.22786	3.23136	3.92959
3.29351	4.54144	5.74751	6.10924
4.99045	0.394383	0.168569	5.27598
3.40034	5.67933	5.49962	5.28479
3.89363	5.57021	5.59268	5.17855
3.97678	0.360318	0.283907	4.94782
3.28077	0.261458	0	5.14967
4.10967	4.30877	3.75842	5.97485
4.20756	0.423744	0.0615956	5.18038
3.98162	0.385463	0.0516266	5.03285
4.16789	2.85472	2.42234	5.95475
3.84615	6.09282	5.6272	5.56584
4.00508	0.321376	0	4.47122
4.79487	1.7699	1.85586	1.8647
4.35217	0.181423	0.0593878	3.89716
5.83517	0.286704	0.0488958	5.64423
5.57986	2.64885	1.88878	4.92913
5.50549	1.12508	1.14936	5.69414
4.60545	4.86656	5.63257	5.1651
5.75052	2.20806	2.25937	4.34685
6.23586	0.343409	0.0388119	4.74494
4.28772	0.354519	0.054414	4.03454
4.98124	0.244537	0.0849963	1.41591
5.77172	0.287466	0	4.91709
5.59312	2.93636	2.26708	4.15673
4.40362	1.70344	1.12742	5.38983
5.57975	1.43565	1.22585	4.62665
4.88758	1.55186	0.838572	4.62295
5.43732	4.97064	5.42513	4.61977
5.63716	1.15947	0.960344	5.73471
4.95794	1.83171	1.42118	4.81152
5.52136	2.16402	1.73995	5.08916
3.99959	4.50224	5.16195	4.52183
5.09177	0.163417	0.0584879	4.83343
4.02846	1.83215	2.35925	4.99642
5.49976	0.144385	0	4.74626
2.76874	4.99078	5.39606	5.19271
5.62618	0.176576	0	4.23983
5.30076	0.0603807	0	4.65494
4.56177	0.16883	0.192515	4.53207
4.89841	6.14919	5.92958	6.74521
4.57453	1.75382	2.23971	4.46371
4.8689	2.09885	2.26149	4.86614
4.89866	2.89092	3.34043	4.5766
3.75025	0.0281647	0	3.46582
3.47829	0.135631	0	4.32948
3.6467	0.0749641	0	7.26902
3.41734	0.0775288	0	3.11933
4.17648	0	0	4.27444
4.19933	0.283926	0	3.56031
4.15099	0.113304	0	3.55466
5.15854	0.102383	0	1.27304
4.94361	0.0527598	0	3.15258
3.95807	0.0554856	0	4.72186
5.29944	0.0565901	0	4.59206
3.53835	0.0543018	0	1.17017
1.95603	0.0435187	0	3.3328
3.61387	0.033062	0	3.84073
3.70747	0.0496605	0	2.89429
3.84293	0.0239735	0	1.06519
5.10305	0	0	3.38395
3.08207	0	0	3.46554
4.78271	0.184869	0	3.96682
4.57903	0.0333787	0	2.22538
3.86204	0.0998915	0	4.02657
3.00909	0	0	5.34611
3.57204	0.031703	0	3.79073
4.55062	0.0313995	0	3.05366
5.2804	0.0877158	0	3.34551
3.83755	0.0279177	0	3.85142
6.11218	0.0975833	0	3.48052
4.43307	0.0272906	0	3.28026
4.89099	0.0646023	0	4.26202
4.20405	0.0965541	0	1.06626
3.98538	0.0746344	0	3.86114
3.92346	0.0939558	0	4.0434
2.35875	0.0759116	0	4.84829
4.24376	0.104091	0	3.32434
5.78069	0.142621	0	3.86897
4.72247	0.320449	0	4.34685
2.93313	0	0.134951	3.34794
3.77	0.288128	0.0671705	3.31712
3.37597	0	0	3.98359
3.62275	0.0278027	0.047625	0.943092
4.30641	0.197192	0.0787997	2.67298
5.24461	0.12112	0	4.489
5.12228	0.331945	0.038498	3.84389
4.66673	0.105777	0.0672449	0.780169
4.19497	0.222022	0	4.73541
3.97936	1.99026	1.97123	4.23181
4.9331	0.278938	0	1.66781
5.30712	0.481918	0	1.31955
3.6444	4.80243	5.47245	3.61234
3.71133	5.42164	4.93749	3.1556
5.29729	6.78691	5.14158	0.938136
4.6128	3.63739	3.27789	1.97388
4.79798	0.154592	0.108405	1.30735
5.41831	0.208465	0	0.852985
4.48133	0.261074	0.215385	0.500774
5.75205	0.33739	0.114533	1.14188
5.44866	0.314585	0.275161	4.0307
2.33035	0	0.236051	4.74463
4.35948	0.0917879	0.380888	4.23612
4.08731	0.127695	0	1.86114
4.05487	3.71564	5.5881	2.08001
2.70603	0.161315	0.113197	1.53269
2.96355	0.176346	1.03319	2.2597
3.63948	0.321574	0	1.53159
5.77625	0.497295	0	1.41316
3.96514	0.0859629	0	3.54527
4.06579	0.10968	0.125423	1.59872
4.63466	0.538596	0.532114	1.44592
4.7134	4.65393	5.8022	3.59199
4.71514	0.171018	0	1.13324
5.02046	0.275775	0	0.272721
5.70397	0.523735	1.42092	0.365396
4.22457	3.11377	3.08255	2.99289
4.1236	3.38733	2.236	2.38879
5.55992	5.04132	3.93966	1.81994
4.45671	4.52993	5.15094	1.77932
4.66667	0.0975734	0	3.56497
5.16866	1.50244	1.4137	3.56373
5.23586	2.40907	1.56409	2.55091
6.65594	5.46766	3.24248	2.14466
4.95083	4.60812	5.36629	4.01284
5.09607	4.0581	5.64543	4.08788
4.82634	4.17824	4.97465	3.76973
6.32824	5.34764	6.43633	3.5187
4.93142	4.9485	6.27232	3.17246
5.83313	0.37147	0.194998	0.582379
5.37265	0.17016	0	0
4.89269	4.54322	5.75768	1.28747
4.97811	4.97097	5.30903	2.01309
4.80011	0.218831	0.0533446	0.570849
5.21427	0.515839	0.296445	0.912162
4.85993	3.9758	6.09064	3.46222
4.29525	0.215952	0	3.45239
5.12746	3.77868	4.18544	1.76358
5.09867	4.64082	5.75925	2.05261
5.37871	4.55615	5.60448	1.15329
5.45727	4.50503	5.13175	1.9396
4.21991	0.154646	0	3.84508
5.42867	3.38999	3.6811	1.58312
5.43488	4.5164	4.7023	4.65954
5.82857	0.425179	0.156291	1.14555
5.80339	0.499212	0.0947973	0.861425
[truncated: 7,266 more rows]

## Sheet: f
	Mortality (Log2(%+1))	CDS2 lethality (log2(%+1))	Lethality within type (%)	Category
Blood	3.43183	2.86619	58.7629	>=50
Eye	0.0883739	0.634014	71.4286	>=50
Soft tissue	0.86491	1.82319	51.1111	>=50
Thyroid	0.396002	0.527572	50	>=50
Gallbladder	0.463651	0.287768	50	>=50
Brain	1.91821	2.31426	39.1304	>=25-50
Skin	1.65435	1.8675	37.5	>=25-50
Lung	4.72218	2.28189	28.6885	>=25-50
Kidney	1.7387	0.733139	25	>=25-50
Bone	0.396002	0.733139	24	>=10-25
Pancreatic	2.99074	0.995215	21.4286	>=10-25
Ovarian	1.76575	1.07297	18.8679	>=10-25
Liver and bile duct	2.36997	0.995215	17.6471	>=10-25
Bladder	1.91821	0.634014	17.2414	>=10-25
Uterus	1.76575	0.634014	11.1111	>=10-25
Esophagus	1.7923	0.412647	10.7143	>=10-25
Stomach	1.56477	0.412647	10.3448	>=10-25
Colorectal	3.28995	0.634014	10	>=10-25
Breast	3.02474	0.412647	7.5	<10
Head & Neck	1.36697	0	0	<10
Prostate	2.56739	0	0	<10

## Sheet: g
Lung CDS1 GTEx	Lung CDS1 DepMap	Lung CDS1 ΔCDS2 non-lethal	Lung CDS1 ΔCDS2 lethal	Brain CDS1 GTEx	Brain CDS1 DepMap	Brain CDS1 ΔCDS2 non-lethal	Brain CDS1 ΔCDS2 lethal	Blood CDS1 GTEx	Blood CDS1 DepMap	Blood CDS1 ΔCDS2 non-lethal	Blood CDS1 ΔCDS2 lethal	Skin CDS1 GTEx	Skin CDS1 DepMap	Skin CDS1 ΔCDS2 non-lethal	Skin CDS1 ΔCDS2 lethal		Table Analyzed	Lung		Table Analyzed	Brain
2.67311	-3.02123	-3.25649	-3.02123	3.58924	-0.578343	-3.28775	-0.578343	-4.57651	-6.2055	-6.7198	-6.2055	4.52413	-2.59748	-1.68353	-2.59748
3.51554	-4.80864	3.47167	-4.80864	4.16906	-0.510177	-1.11657	-0.510177	-4.98223	-1.60224	-9.96578	-1.60224	5.16186	-1.2056	-4.80152	-1.2056		Kruskal-Wallis test			Kruskal-Wallis test
4.79397	3.14125	0.506143	3.14125	4.77232	-7.47614	-1.07736	-7.47614	-3.02792	-5.57313	-5.94908	-5.57313	5.21825	-3.51082	-4.18077	-3.51082		p-value	<0.0001		p-value	<0.0001
4.19648	0.835905	-3.8852	0.835905	4.22758	-2.06784	-0.374178	-2.06784	-1.72885	-6.71229	-3.49531	-6.71229	5.06872	-1.58727	-4.86705	-1.58727
3.27362	-3.15352	-0.648292	-3.15352	4.65731	-3.49675	-1.2853	-3.49675	-2.98553	-0.238539	-9.96578	-0.238539	-5.76218	-6.04847	-4.85652	-6.04847		Dunn's multiple comparisons test	Adjusted p-value		Dunn's multiple comparisons test	Adjusted p-value
3.99179	-5.12288	-1.2406	-5.12288	4.16322	-4.71574	-0.469838	-4.71574	-1.5418	-2.07482	-4.65028	-2.07482	4.8383	-1.44263	-3.54652	-1.44263		CDS1 GTEx vs. CDS1 DepMap	<0.0001		CDS1 GTEx vs. CDS1 DepMap	<0.0001
2.05252	-2.23298	-2.71216	-2.23298	5.10426	-3.59036	-5.76813	-3.59036	-1.4867	-5.16537	0.328614	-5.16537	4.92466	-0.837833	-2.59459	-0.837833		CDS1 GTEx vs. CDS1 ΔCDS2 non-lethal	<0.0001		CDS1 GTEx vs. CDS1 ΔCDS2 non-lethal	<0.0001
4.11186	1.06409	-1.90823	1.06409	4.30039	-1.92461	-3.69218	-1.92461	-2.60996	-7.08192	-3.04036	-7.08192	-2.57926	-4.85509	-5.93679	-4.85509		CDS1 GTEx vs. CDS1 ΔCDS2 lethal	<0.0001		CDS1 GTEx vs. CDS1 ΔCDS2 lethal	<0.0001
3.85167	-4.48529	-0.0878593	-4.48529	4.13694	-2.77019	-2.62444	-2.77019	-1.78009	-4.94533	-0.871644	-4.94533	4.93517	-2.34381	-5.43558	-2.34381		CDS1 ΔCDS2 non-lethal vs. CDS1 ΔCDS2 lethal	<0.0001		CDS1 ΔCDS2 non-lethal vs. CDS1 ΔCDS2 lethal	>0.9999
3.23413	-2.62163	-1.71092	-2.62163	3.78125	-1.127	-1.19714	-1.127	-3.27964	-5.13958	-4.55678	-5.13958	-5.84379	-3.52014	-0.986531	-3.52014
1.94939	-2.08842	-2.48443	-2.08842	3.62585	-1.64377	-1.06404	-1.64377	-3.20661	-4.47695	-3.22918	-4.47695	5.44054	-4.6516	0.938759	-4.6516		Table Analyzed	Blood		Table Analyzed	Skin
1.95778	-0.1997	-0.186423	-0.1997	4.05645	-0.443543	-1.44752	-0.443543	-2.06489	-6.44584	-1.939	-6.44584	5.25936	-4.32686	-0.244325	-4.32686
3.65641	-6.13431	-4.72596	-6.13431	2.87731	-4.93816	0.547926	-4.93816	-3.89974	-3.842	-9.96578	-3.842	-3.41727	-1.80812	0.0147586	-1.80812		Kruskal-Wallis test			Kruskal-Wallis test
4.1422	-6.16553	-0.541975	-6.16553	3.56375	-1.12802	-1.26814	-1.12802	-2.41354	-6.04138		-6.04138	4.92972	-0.997779	-4.86838	-0.997779		p-value	<0.0001		p-value	<0.0001
1.64566	0.541706	-0.697539	0.541706	4.56901	-1.21712	-3.269	-1.21712	-3.25445	-4.61122		-4.61122	-3.40329	-7.16419	-1.21929	-7.16419
3.65781	0.344091	-1.58788	0.344091	3.43626	1.15545	-0.0024154	1.15545	-3.04181	-1.83233		-1.83233	3.83572	-5.54374	-5.37895	-5.54374		Dunn's multiple comparisons test	Adjusted p-value		Dunn's multiple comparisons test	Adjusted p-value
4.06355	-1.56536	3.76516	-1.56536	4.0185	0.88871	0.795491	0.88871	-4.28821	-4.50932		-4.50932	-3.98237	-0.119019	3.47	-0.119019		CDS1 GTEx vs. CDS1 DepMap	<0.0001		CDS1 GTEx vs. CDS1 DepMap	<0.0001
4.33502	-1.70673	-2.27322	-1.70673	3.58723	-1.54391	0.465877	-1.54391	-3.33117	-7.01724		-7.01724	4.6142	-2.64244	-2.60578	-2.64244		CDS1 GTEx vs. CDS1 ΔCDS2 non-lethal	0.2676		CDS1 GTEx vs. CDS1 ΔCDS2 non-lethal	<0.0001
2.7719	-3.96231	3.47304	-3.96231	3.54303	-0.978032	0.353961	-0.978032	-4.51055	-5.32616		-5.32616	-4.21824	-2.50207	-1.17951	-2.50207		CDS1 GTEx vs. CDS1 ΔCDS2 lethal	<0.0001		CDS1 GTEx vs. CDS1 ΔCDS2 lethal	<0.0001
1.21004	-1.72182	3.17033	-1.72182	3.06357	-3.35188	0.29106	-3.35188	-5.14659	-9.96578		-9.96578	5.02653	-2.96787	-1.29046	-2.96787		CDS1 ΔCDS2 non-lethal vs. CDS1 ΔCDS2 lethal	0.9112		CDS1 ΔCDS2 non-lethal vs. CDS1 ΔCDS2 lethal	>0.9999
1.72835	-5.21921	-2.46092	-5.21921	4.61182	-4.40448	-2.98242	-4.40448	-2.47601	-5.94884		-5.94884	-5.69668	-6.0047	-2.78583	-6.0047
0.97158	-3.66998	1.93994	-3.66998	4.283	-0.0681257	0.265102	-0.0681257	-5.6639	-3.96626		-3.96626	4.23024	-4.93943	-0.254767	-4.93943		Lineage	CDS1 GTEx vs. CDS1 DepMap change TPM (%)
3.7583	-2.86922	1.97726	-2.86922	4.69524	-1.13033	-0.719003	-1.13033	-3.04568	-6.85086		-6.85086	4.8171	-2.12353	-2.81747	-2.12353		Lung	-63
3.69767	-0.461544	0.985442	-0.461544	4.95445	-1.98412	1.30345	-1.98412	-1.324	-9.96578		-9.96578	5.00197	-2.03973	-1.59299	-2.03973		Brain	-93
1.50591	-1.1964	3.48511	-1.1964	4.26181	-3.28775	1.18429	-2.24771	-3.92517	-4.2427		-4.2427	-2.45929	-1.68353	-0.401027			Blood	-41
3.93825	-2.90659	1.9751	-2.90659	4.16347	-1.11657	-0.785795		-2.48087	-5.75498		-5.75498	3.87667	-4.80152	-3.4989			Skin	-96
1.52035	-3.93472	0.561359	-3.93472	4.14046	-1.07736	0.598418		-3.42778	-3.52403		-3.52403	-2.19252	-4.18077	-3.86392
4.3681	-2.49177	2.33708	-2.49177	3.58805	-0.374178	0.932787		-1.01071	-2.2277		-2.2277	4.6415	-4.86705	-2.74611
1.74072	-1.95293	3.26909	-1.95293	4.85228	-1.2853	0.454105		-2.06121	-4.91514		-4.91514	4.82645	-4.85652	2.82774
2.02036	-0.359036	2.68887	-0.359036	4.2145	-0.469838	0.191479		-1.10196	-3.67446		-3.67446	-4.20391	-3.54652	-1.62339
1.61772	-2.789	2.50912	-2.789	4.11375	-5.76813	0.232366		-1.44499	-9.96578		-9.96578	4.55486	-2.59459	-1.39417
4.97952	1.3901	1.15706	1.3901	4.63291	-3.69218	1.07047		-4.15701	-9.96578		-9.96578	4.72477	-5.93679	-1.43637
3.68671	-0.463808	3.0911	-0.463808	4.07773	-2.62444	1.05648		-6.094	-5.99723		-5.99723	-3.08138	-5.43558	-5.4252
3.72952	-1.85616	2.1485	-1.85616	3.23341	-1.19714	3.61834		-1.77919	-2.71344		-2.71344	4.54443	-0.986531	-0.495594
3.78051	0.141819	2.56498	0.141819	3.89825	-1.06404	-2.07154		-2.05105	-9.96578		-9.96578	4.829	0.938759	0.0708965
2.26737	-3.25649	-0.196044		3.99719	-1.44752	-0.0292504		-3.24287	-6.7198			-3.85025	-0.244325	2.54815
1.69058	3.47167	3.72238		4.83101	0.547926	0.384873		-6.02106	-9.96578			5.04356	0.0147586	3.31155
2.68501	0.506143	2.60121		4.3884	-1.26814	-0.903693		-3.28955	-5.94908			5.23337	-4.86838	2.2252
5.2239	-3.8852	-1.9989		4.55209	-3.269	0.124187		-1.96154	-3.49531			4.77131	-1.21929	-0.726541
2.94017	-0.648292	2.42561		5.0756	-0.0024154	-0.296237		-3.58549	-9.96578			4.39526	-5.37895
1.67459	-1.2406	3.40466		4.53644	0.795491	1.20206		-9.96578	-4.65028			-4.00633	3.47
3.15884	-2.71216	1.79373		3.6946	0.465877	3.11296		-6.02903	0.328614			4.45784	-2.60578
3.48777	-1.90823	2.3965		3.83007	0.353961	-5.6704		-3.50331	-3.04036			3.73066	-1.17951
2.45985	-0.0878593	-1.2544		4.11136	0.29106	2.62282		-3.45002	-0.871644			-2.19598	-1.29046
1.50553	-1.71092	2.94129		3.64183	-2.98242	-1.02458		-1.27648	-4.55678			4.34452	-2.78583
4.64447	-2.48443	2.74766		3.05644	0.265102	2.42732		-2.73237	-3.22918			4.05751	-0.254767
4.05378	-0.186423	1.11825		4.43261	-0.719003	-4.58822		-4.9946	-1.939			-5.46564	-2.81747
3.361	-4.72596	3.47221		4.54838	1.30345	1.69992		-1.45117	-9.96578			5.5321	-1.59299
2.76962	-0.541975	2.81507		4.29644	1.18429	0.022199		-1.95865				4.64287	-0.401027
3.13441	-0.697539	1.78497		3.37724	-0.785795	1.7558		0.264003				4.31191	-3.4989
4.09844	-1.58788	2.23505		2.82935	0.598418			-2.03702				4.90708	-3.86392
2.8029	3.76516	3.26023		4.31182	0.932787			-3.69489				-2.61567	-2.74611
2.51637	-2.27322	2.44014		4.22846	0.454105			-9.96578				3.97835	2.82774
4.16458	3.47304	3.56486		4.41647	0.191479			-5.31216				-9.96578	-1.62339
3.42114	3.17033	0.191935		4.44627	0.232366			-0.349482				5.57665	-1.39417
2.47301	-2.46092	4.06878		2.11354	1.07047			-1.62725				-4.46623	-1.43637
1.74371	1.93994	4.20781		2.22444	1.05648			-2.60832				4.99011	-5.4252
3.57877	1.97726	-2.82306		0.148905	3.61834			-3.9375				5.71248	-0.495594
3.859	0.985442	3.09896		4.11939	-2.07154			-4.22645				-3.69981	0.0708965
1.89581	3.48511	2.09873		4.45636	-0.0292504			-1.22809				4.72739	2.54815
2.68968	1.9751	3.62378		3.68175	0.384873			-6.75296				4.52155	3.31155
1.73352	0.561359	4.01964		2.42496	-0.903693			-1.50535				5.02965	2.2252
3.55463	2.33708	3.33878		3.49699	0.124187			-3.82492				-4.58126	-0.726541
3.55081	3.26909	3.74916		3.48402	-0.296237			-5.61169				5.44129
3.51371	2.68887	1.82191		2.99645	1.20206			-1.39439				4.78418
4.63484	2.50912	1.66135		4.07632	3.11296			-4.18578				-5.35461
4.49301	1.15706	3.36407		4.244	-5.6704			-0.761693				3.9572
2.75515	3.0911	2.29142		5.06037	2.62282			-4.58771				-3.28012
1.92456	2.1485	2.01569		4.00314	-1.02458			-4.32416				-3.99959
1.58791	2.56498	4.21359		4.95876	2.42732			-6.18752				5.10421
3.69036	-0.196044	-1.79326		3.37687	-2.24771			-3.79855				5.0794
2.4977	3.72238	0.608136		3.51658	-4.58822			-2.34443				-5.67896
3.86104	2.60121	1.61989		3.62111	1.69992			-1.68172				4.08571
3.54818	-1.9989	0.86426		4.0736	0.022199			-2.5031				5.29054
1.52161	2.42561	2.84567		3.58371	1.7558			-3.44643				-2.7503
1.49361	3.40466	1.84076		4.12389				-1.69632				4.0522
2.64585	1.79373	3.11208		4.55099				-4.15547				4.47618
4.02685	2.3965	0.203325		3.13966				-2.2648				-3.39408
4.41686	-1.2544	0.992188		4.55935				-0.728356				-3.81551
1.05728	2.94129	1.45678		4.00076				-3.85688				4.30947
1.67342	2.74766	1.2115		4.53573				-1.99329				4.97322
0.871543	1.11825	-0.282096		4.56342				-3.04696				-4.74371
1.5179	3.47221	3.55981		4.54332				-3.65788				4.5673
2.93461	2.81507	2.83412		2.68204				-3.21471				-3.29232
2.9075	1.78497	3.97838		4.10334				-4.27193				4.35473
4.88377	2.23505	2.52056		3.55594				-5.63092				4.75895
2.14861	3.26023	3.59165		3.64685				-2.45919				-4.23687
3.47244	2.44014			3.41189				-3.96825				-4.37541
3.31669	3.56486			4.07679				-1.61172				4.29319
1.90936	0.191935			4.53714				-2.19669				4.94228
1.59178	4.06878			3.8472				-4.07041				-2.72927
3.70267	4.20781			3.81776				-2.88777				5.06849
4.58268	-2.82306			3.87845				-1.06375				5.06071
2.46803	3.09896			3.47852				-3.94928				-3.35235
2.4324	2.09873			4.83881				-2.81386				4.85993
3.67249	3.62378			3.82726				-3.90261				4.5909
3.49376	4.01964			4.02135				-2.67216				-5.8085
2.42181	3.33878			4.83053				-9.96578				4.64504
1.99164	3.74916			4.80413				-2.23135				-4.75929
1.76001	1.82191			4.5598				-3.136				3.87163
1.75082	1.66135			3.52681				-2.05699				3.68567
3.30639	3.36407			4.72274				-2.76199				-1.94553
1.64494	2.29142			4.22565				-2.75867				4.43112
4.37661	2.01569			3.86281				-9.96578				-4.57575
3.97778	4.21359			4.31752				-3.70237				4.8299
1.20977	-1.79326			3.82519				-5.30428				4.62521
3.73455	0.608136			4.76383				-4.70194				-2.6897
2.72137	1.61989			3.20877				-3.76159				4.12631
3.58161	0.86426			3.36147				-1.73422				-4.01375
2.45353	2.84567			3.37453				-3.83746				5.20833
3.29547	1.84076			3.91063				-2.85097				4.96205
3.95601	3.11208			4.02356				-2.55497				4.41219
1.00041	0.203325			3.49003				-2.98418				5.18511
3.54296	0.992188			2.20345				-1.78146				-2.71745
4.54532	1.45678			3.77887				-4.27625				4.48762
1.35076	1.2115			4.51998				-1.72653				4.6796
4.11438	-0.282096			4.92577				-2.632				-4.5872
4.75728	3.55981			4.91298				-2.90584				4.66728
2.3009	2.83412			2.55204				-9.96578				4.36143
2.25325	3.97838			3.64993				-1.86955				-3.96012
4.69364	2.52056			3.91946				-2.85313				5.01002
2.54775	3.59165			3.36991				-2.07233				-2.99497
5.50975				4.2622				-2.38397				5.09325
3.69717				4.76133				-1.62802				-3.34443
1.65697				4.44648				-1.86853				4.98101
2.71089				2.86623				-2.54414				5.00686
5.55806				4.89359				-1.39531				-2.86644
5.26312				2.67604				-2.13407				4.8599
4.24609				3.62494				-3.99428				4.35863
1.47224				3.43393				-4.16964				-9.96578
1.28685				4.28846				-3.49146				4.03851
3.58763				2.7028				-3.38545				4.62995
2.53343				4.67825				-2.79198				4.5377
3.55982				3.51182				-9.96578				-1.85628
1.40325				3.06513				-4.10082				4.51886
2.76384				2.41194				-1.82489				4.44546
1.55442				1.73964				-2.55007				-5.6428
2.86244				2.98429				-3.4796				4.73
1.21287				2.00931				-3.26005				4.44398
3.60978				4.59285				-1.55321				-1.95883
2.9865				3.54049				-1.2293				4.93315
3.55708				0.263749				-1.16499				5.21155
3.34191				4.27076				-1.13014				-4.64882
2.39555				4.6304				-4.37953				4.08883
4.32189				3.53518				-0.99286				4.20528
2.29449				2.73639				-1.53275				-4.50843
4.29525				4.63446				-2.07297				4.50733
2.10574				3.91991				-3.48781				4.59727
4.36986				4.04903				-2.02407				-2.79665
3.41926				3.44307				-2.46243				5.00427
3.89552				3.36896				-1.67973				4.72366
2.49894				3.84674				-1.96822				-5.15594
5.91498				3.66126				-1.53534				4.80075
3.95361				3.28281				-3.03282				-1.48512
2.27796				0.971227				-2.37234				4.93204
1.73719				3.78442				-4.75603				5.09191
4.18181				4.3401				-5.04506				-4.89853
1.97414				4.33597				1.0216				4.99638
2.31891				1.9802				-1.16193				4.74696
2.56289				1.91977				-1.8976				-3.88698
3.46569				4.05957				-4.09054				4.97437
4.65235				3.60457				-3.15522				5.08072
4.35395				3.03358				-1.6125				-2.07405
3.63547				4.61217				-5.28081				4.9708
4.26295				5.04717				-0.534867				5.10071
4.30926				4.78508				-4.96552				-4.04431
0.618485				4.79699				-1.00454				4.75049
4.88356				2.48517				-1.93673				4.35882
4.45497				4.82692				-2.17142				-4.51296
3.03413				4.22603				-2.63569				5.17368
3.19771				4.27205				-2.77355				-4.54531
3.9615				3.51325				-2.99444				4.81276
2.63412				4.20087				-1.22727				-1.08034
3.29504				0.563957				-2.17618				5.20856
2.56795				5.00657				-1.73831				-3.73601
3.85126				4.62692				-3.50795				4.4989
2.62555				4.91136				-4.70517				-4.36548
3.51321				1.59837				-2.24761				-1.41632
1.91976				4.97281				-2.89365				4.50608
1.49846				4.09259				-2.12619				4.72668
4.23081				3.78172				0.216316				-3.12664
1.783				4.05528				-0.16397				4.81935
2.79512				4.03323				-5.3413				4.83431
3.58113				4.50491				-3.5955				-4.92618
3.90585				2.18366				-3.86361				4.45222
3.60378				2.70353				-1.36219				4.50811
0.887971				3.42541				-4.99209				-2.44962
2.39567				4.28608				-3.85704				5.28719
4.09133				3.77022				-2.1833				-2.97656
4.53204				4.30706				-3.55104				5.02411
3.31156				4.58157				-1.74427				-5.32617
1.61338				5.28712				-4.4712				-4.6989
2.41335				4.26877				-3.02334				4.83743
1.84176				4.08539				-2.61821				4.95737
3.92992				3.9223				-2.8417				-4.26598
2.79817				4.31578				-4.87293				5.00228
3.59287				4.58184				-3.19922				4.60869
2.14495				4.81975				-2.03271				-4.4699
2.57298				4.22291				-2.4065				5.33367
2.8077				4.28383				-2.87457				5.26991
0.395984				3.90851				-4.119				-3.50854
3.9342				2.72427				-4.26928				4.88019
1.21386				3.8231				-3.76764				-3.46919
3.2361				3.89881				-3.37981				4.43989
2.18538				4.30192				-2.39499				4.87235
3.92478				3.3332				-1.42397				-3.93974
3.36513				3.9879				-2.91841				4.40781
4.3841				3.26443				-1.10485				4.86689
3.19506				4.66171				-2.61322				-4.21889
4.61694				4.21023				-5.17863				4.81897
4.27176				4.59123				-2.49132				4.92268
3.07491				4.74874				-3.64427				-4.97349
3.40294				3.96781				-9.96578				5.01187
1.35958				3.40174				-3.9072				4.63049
3.99367				2.77965				-3.98444				4.9616
3.64439				4.77982				-4.8099				-6.273
5.62795				4.27718				-5.42228				4.93347
4.19515				4.88988				-1.11934				4.94365
5.81082				4.61544				-2.48408				-3.54486
2.62705				2.76599				-1.47448				4.52578
3.33733				3.79964				-3.10213				4.64066
3.02554				3.03284				-3.73533				-3.9321
4.17852				4.02967				-2.47289				4.57613
3.52401				3.58737				-3.25152				4.82144
4.01937				3.52619				-2.13424				-4.26213
1.99061				4.11482				-3.16217				4.74152
5.54888				4.31816				-9.96578				4.83354
1.26581				4.71989				-3.29303				-4.98681
2.64815				3.50048				-2.14168				4.94338
3.60063				1.46296				-4.15058				4.24665
2.67195				3.64899				-3.78871				-5.44287
3.4931				3.41365				-4.21503				3.74124
3.99216				3.84795				-3.91141				-3.58701
0.840675				0.61148				-2.41128				4.46654
2.16927				4.26727				-1.104				-2.82892
4.07424				4.79584				-2.91262				-3.88345
1.74997				4.73529				-2.79629				-2.54442
6.31979				4.16458				-1.99398				-2.64961
4.05559				4.67108				-2.245				5.56431
0.380499				4.63729				-2.00633				4.73154
2.0061				3.71758				-4.90598				-9.96578
3.06308				4.1239				-1.73318				4.53834
4.18843				3.77084				-3.487				-3.39953
1.0104				3.94112				-2.89512				4.09327
5.15767				3.79237				-2.41078				5.10369
1.50456				4.86236				-2.71606				-5.48216
1.15608				4.4129				-1.8929				5.1301
0.550484				4.43068				-3.07223				-5.5032
1.15474				3.9647				-2.26729				5.12498
2.14969				4.36244				-2.29343				-4.11628
2.3383				3.75222				-3.6321				5.34385
2.88038				3.67426				-1.8472				3.59973
4.2295				4.07581				-2.97271				-4.00274
2.81998				4.02915				-1.32665				5.1061
2.31796				4.57365				-0.603022				5.1991
3.24552				4.96074				-0.504253				-3.46729
1.67542				5.28477				-2.1723				4.15346
0.362115				3.20231				-4.01045				-2.9464
1.33592				4.06291				-2.9442				4.93073
6.32227				3.77172				-3.98385				4.93994
1.3583				3.85407				-2.7768				-4.73617
3.28481				4.0368				-2.81343				4.4595
5.45362				4.09201				-2.22993				4.56954
3.81119				5.12229				-2.8224				4.74689
2.16026				4.27953				-3.26521				4.7881
3.18562				4.30939				-2.2941				-4.3643
6.954				4.15449				-2.51108				4.77309
1.15117				4.33057				-3.93161				4.8372
5.05318				4.51755				-1.93209				4.60631
2.74707				4.71422				-2.98675				4.51144
1.7519				3.87276				-2.43512				-5.96804
4.34706				4.73148				-2.56595				4.65239
1.62087				5.0951				-4.47541				-3.7055
1.93783				3.71675				-2.14535				4.00513
3.57573				2.43973				-2.65526				4.9301
1.52964				4.17089				-4.82967				-4.93547
2.86231				3.73191				-1.12018				-2.97034
4.49468				4.11992				-2.17264				5.03512
1.95174				4.39946				-0.582546				5.12202
2.08144				4.91529				-1.40225				-4.63832
4.07629				3.70963				-2.05457				4.2577
3.09069				4.43955				-2.4564				5.3129
1.41543				3.82964				-5.22951				4.63051
3.09259				3.72879				-2.8942				4.91907
3.57599				3.96728				-4.84765				4.75153
3.58878				4.20068				-2.42761				4.94704
3.09422				4.26197				-2.19246				5.2092
1.89671				4.95515				-1.91863				4.83615
1.46224				4.66224				-3.52639				5.02549
-0.229983				4.66274				-1.66779				5.20348
3.93505				4.0913				-1.39751				5.45398
1.69588				3.73411				-3.21576				4.89499
2.78118				4.10527				-1.02208				4.82734
2.29859				3.76429				-2.84543				4.45252
2.19689				4.34866				-1.41385				4.44161
3.36523				4.08558				-2.92986				4.7437
3.6846				4.24296				-4.17122				5.04628
2.49675				3.63442				-3.06002				4.69571
1.18521				5.00021				-1.56756				5.4944
3.43387				3.86481				-6.06092				4.51966
1.22047				4.1609				-2.67528				4.39326
2.90622				4.84127				-0.38396				4.3469
2.18575				4.0212				-2.37402				4.41671
0.283762				2.8169				-3.66026				5.15878
3.52871				4.68058				-5.37802				4.81024
3.8485				3.43577				-4.74375				5.61926
4.20855				4.29302				-2.33067				4.61391
3.49257				3.8333				-9.96578				5.17655
4.00921				4.54805				-4.35409				4.67519
-2.28406				3.80752				-9.96578				5.36062
0.333304				3.94858				-4.78762				4.8298
2.19807				3.50699				-3.20075				4.80887
1.93109				3.23523				-4.58126				4.84175
4.58745				-0.661342				-2.23946				5.23812
2.72058				4.06631				-2.39213				5.31583
2.73787				4.79753				-5.17729				4.85316
2.07841				4.95997				-5.11887				5.08484
3.39902				3.61144				-3.929				4.17288
3.1062				3.9698				-1.50995				4.95086
1.95788				3.82622				-2.6664				4.72573
1.26184				4.47334				-3.81457				4.49172
4.15653				3.78492				-5.07438				4.94268
4.85199				2.73093				-1.25783				4.95539
1.82131				4.64587				-3.04679				4.92772
4.59342				4.02058				-5.34251				4.83188
0.453887				4.53238				-2.6663				4.52276
3.34317				4.31533				-2.19672				4.58616
4.42645				3.7135				-3.69774				4.35777
3.47858				2.65103				-1.42106				4.34461
3.34677				4.55437				-5.01796				4.29019
-0.0515495				4.27063				-5.07957				4.29027
2.39028				4.20311				-3.18161				4.22964
2.29769				3.94756				-3.83221				4.59229
3.23904				4.523				-3.93045				5.28402
0.44312				3.99529				-5.38547				4.9795
2.33492				4.91812				-1.20274				4.62107
3.96104				3.47724				-4.70665				5.02084
2.85482				3.23828				-3.14946				4.4986
2.68604				3.84763				-4.15385				5.17484
1.77542				4.42596				-2.92069				4.59069
3.14528				3.46908				-6.1089				4.35635
1.76417				3.58446				-9.96578				4.99921
2.15847				4.13578				-5.69766				4.83716
3.37858				4.68806				-0.6917				5.22183
4.08148				0.671489				-9.96578				5.02789
3.95142				3.74046				-2.32815				5.51755
3.10217				3.47435				-2.20425				4.72929
1.60488				5.06758				-4.5827				4.52722
3.0404				4.31294				-0.711264				5.10507
3.35745				4.82969				-2.60268				5.18083
2.20692				4.13281				-5.06871				4.89739
2.71844				1.1684				-1.88484				5.32128
0.776101				5.08776				-4.3878				5.44763
1.90053				3.59319				-3.10057				4.58179
1.90916				3.51842				-3.76007				4.4449
4.93179				3.1724				-6.03239				5.25285
4.06594				4.58371				-1.48068				4.84818
3.79888				4.50568				-1.97336				5.09384
3.10348				3.82286				-4.18445				5.49561
2.03502				4.25423				-2.36835				5.07348
3.71841				4.11765				-1.27504				5.1599
1.00345				4.09057				-1.96912				4.92661
3.25031				4.33992				-1.56107				4.34952
2.70291				4.65792				-4.65092				4.42751
2.20215				4.61759				-4.18559				4.94083
0.485509				3.79087				-6.52838				5.00214
2.34149				-0.873072				-3.05473				4.86674
1.6188				4.87149				-9.96578				4.72893
1.32632				2.91325				-6.87575				5.12331
4.00351				2.82466				-3.68835				4.99355
4.25723				4.34915				-2.92677				4.67856
1.52554				3.60801				-9.96578				4.88221
4.07471				2.79433				-1.03391				4.27119
3.61525				4.51758				-5.62418				4.62406
3.43879				4.52451				-1.00107				4.65301
3.67809				3.97858				-4.24858				4.65642
3.09799				3.93618				-9.96578				4.749
2.34745				3.90044				-4.24257				4.48908
2.37433				1.25859				-3.24306				4.55695
2.56638				4.12861				-9.96578				4.5812
3.23121				4.35461				-3.19435				4.47246
1.41329				4.24955				-3.94317				4.31426
1.52178				3.73588				-5.60908				5.1148
0.707408				4.28868				-4.04103				4.81639
3.96433				3.39326				-4.77235				4.93294
2.06673				0.380177				-2.7934				3.85608
1.7557				4.38883				-6.57128				4.2979
3.32871				4.58031				-2.36037				5.27731
2.23554				4.48029				-2.68955				4.77204
3.30883				4.63413				-5.72263				4.73054
2.2585				4.4422				-6.08763				4.65964
4.20491				3.27913				-3.73284				5.04217
3.41351				3.86316				-4.2648				5.1307
3.10938				4.62046				-2.04263				4.75064
3.23316				3.85334				-6.12745				4.92614
3.22669				4.60421				-4.96182				5.65361
3.92672				3.67089				-9.96578				4.90514
3.91891				3.91684				-1.75828				4.94363
3.26987				3.78703				-2.55143				4.68782
3.70942				4.21818				-6.26766				4.93052
3.841				4.61727				-2.519				5.05645
3.94598				4.17892				-9.96578				4.93973
2.30577				4.33533				-2.77202				4.44812
3.06024				3.97782				-5.08316				5.23016
2.06211				4.27671				-4.30797				4.5714
3.07254				4.25733				-4.30188				5.54941
3.9441				3.69288				-3.62251				3.67719
3.73065				3.61415				-3.71648				4.2535
3.29646				3.64469				-1.96446				4.33347
3.51613				3.29487				-4.57552				2.86864
3.3214				4.21232				-2.91338				5.0024
-0.108546				4.24118				-4.14396				5.38608
4.08295				3.76181				-2.57951				4.95108
3.54977				4.0069				-2.1073				5.2854
3.19033				4.19772				-2.91586				4.88033
1.54988				4.14861				-3.22038				4.38218
3.36593				3.22707				-7.0442				4.86067
2.8295				3.65787				-2.88992				4.97881
3.96723				4.70713				-4.30579				4.87203
3.01607				3.18877				-0.807951				4.80605
4.00262				1.44065				-6.09972				4.56281
4.11549				4.47561				-3.726				4.71628
3.07786				4.51725				-1.31804				4.67802
3.79755				4.82703				-3.88878				4.75491
1.9172				3.3882				-4.03439				3.91845
4.122				2.98668				-2.81122				5.16369
2.60146				4.16337				-2.56677				4.0905
1.85586				3.76281				-3.48837				5.10394
4.89941				4.09191				-2.56215				4.36982
2.5717				3.57091				-1.73041				5.11565
3.28696				1.80145				-2.98789				4.42747
1.85152				4.86008				-2.24637				4.36387
4.248				4.44574				-4.57002				5.0597
2.35837				4.56568				-2.96567				4.99481
2.40196				4.44474				-3.76573				4.05096
3.56184				3.67243				-3.5226				5.00741
1.40884				3.11263				-2.35808				5.18503
4.18217				4.48733				-1.34042				4.88924
4.41992				3.93156				-2.44165				4.55892
4.06831				4.19524				-4.27088				4.90787
0.965641				4.17988				-2.71669				4.9572
3.84543				2.64327				-1.14904				4.37605
1.65899				4.53153				-2.06481				4.05935
1.90703				3.81304				-1.08887				4.9664
3.48634				3.65815				-2.77581				5.44431
3.46362				3.77151				-2.83243				5.49531
4.59524				3.56618				-9.96578				5.07343
3.72075				3.9317				-0.541691				5.18311
1.48381				4.61043				-2.42579				4.44872
4.04683				4.31541				-3.49781				5.19528
3.02802				3.74418				-1.77675				4.56998
2.58503				4.50846				-4.30057				4.26213
1.3099				4.59993				-1.96627				3.77672
4.87895				2.93485				-1.52587				5.06882
1.92281				2.03113				-2.07555				4.81032
3.91041				4.40844				-2.40981				4.46239
3.72552				4.97889				-5.76024				4.85307
2.28189				2.95913				-0.476251				4.90387
4.25723				4.23473				-3.15572				4.84779
1.02934				2.60896				-3.38233				4.69429
3.67495				3.79187				-3.91217				4.91791
4.04367				2.95591				-4.06419				4.73763
1.99954				3.26063				-2.27198				5.31634
1.73824				3.98147				-3.03804				5.24066
1.32897				3.12877				-2.14536				3.94368
3.40547				3.45634				-4.90995				5.07281
3.78022				3.76625				-0.752824				5.26691
3.58914				4.08998				-2.18358				4.91376
4.26079				4.11353				-3.17878				5.74516
1.52815				3.37573				-3.2992				4.82424
2.70658				3.94012				-3.104				4.44577
4.02558				3.33484				-2.25252				4.69573
4.90999				4.34788				-1.15274				4.48677
2.50962				3.63584				-2.53022				5.02513
4.22169				4.20587				-2.4518				5.27427
4.19136				3.48596				-1.8233				4.75174
4.03996				-2.30547				-9.96578				4.62987
4.20926				3.47343				-1.06884				4.55956
2.17549				4.72268				-3.34441				5.51732
3.66553				4.13238				-3.11486				5.21597
3.0373				2.94662				-2.67472				5.76953
1.69249				3.47832				-2.73821				5.58132
3.68048				3.61891				-3.45747				4.85057
3.12233				3.39086				-5.43457				5.20522
3.14007				2.2909				-2.43267				4.32488
4.20109				1.91735				-3.85019				4.9951
4.041				4.72321				-3.12405				4.49733
3.99252				4.31458				-3.97825				-4.40579
4.78181				4.93747				-2.34289				5.45836
4.03599				3.67961				-1.0979				-4.83792
3.79052				0.561007				-0.886684				4.98713
3.97209				4.07227				-2.76462				-4.06049
2.57576				4.14233				-3.76755				5.1095
4.03267				3.52279				-1.05085				-4.50175
4.51064				4.1165				-2.62001				4.24363
1.82878				3.56115				-2.86415				-3.92605
4.73326				3.56978				-4.35067				-4.35175
4.08182				2.99663				-3.21984				3.72609
1.729				3.73253				-3.19116				3.99435
2.97587				4.72214				-2.90075				-3.75627
4.35139				3.98045				-1.04082				5.26473
3.05695				3.54283				-3.98806				5.12515
3.34246				4.41003				-1.78512				-3.18986
0.742954				2.90807				-1.38559				4.74454
4.2272				2.97239				-2.3988				-5.47707
1.51525				3.33455				-3.27448				5.03266
1.2114				2.43571				-2.23406				-5.07354
3.88942				4.31144				-4.38927				4.23546
3.27479				4.11436				-2.16685				4.77621
3.15883				3.03174				-5.13856				-5.26095
2.59653				2.79425				-1.65553				-4.48305
4.73909				3.65811				-2.93494				4.8737
2.44619				2.17938				-1.98179				-2.57222
3.90704				3.26875				-3.82097				-4.38825
5.11618				3.7468				-2.66976				4.50508
4.06116				4.55714				-3.83894				4.64569
2.25186				2.41439				-2.63268				-3.72878
2.25327				3.43751				-0.966065				4.9899
3.62301				3.90526				-2.51982				4.59897
2.86317				1.063				-2.92567				-4.70016
4.05396				1.65301				-2.5912				-3.70442
2.57622				3.77295				-1.50132				5.12242
2.91358				4.50862				-3.45106				-3.46004
3.48729				3.71811				-2.59236				4.27541
2.69496				2.96287				-1.26119				-4.34661
3.17583				3.90902				-3.06796				4.7435
4.47373				3.39936				-2.15467				4.43349
3.60231				4.62593				-4.11497				-5.51661
3.22731				4.2979				-2.44519				5.40404
4.21717				4.3475				-2.55561				-6.37696
3.04001				3.81305				-0.861206				5.50238
4.52141				4.62233				-1.62269				4.6746
4.25761				3.94119				-2.631				-4.33192
3.04678				4.57605				-3.19547				5.59229
4.19918				4.62387				-3.11272				-4.74591
3.6078				3.80711				-0.899159				5.0585
4.62067				3.49552				-3.23107				4.77673
3.98478				4.34723				-3.87355				4.08544
2.96086				3.63972				-4.06757				-4.19707
4.38767				4.44805				-1.0337				4.26299
3.28036				4.07051				-2.6279				-4.69282
3.74897				4.37633				-2.72074				4.64518
2.40713				3.77308				-2.22542				-4.16665
2.26666				4.22407				-3.57168				-2.61969
3.53188				4.48532				-2.58595				5.23818
3.46042				4.51219				-4.5238				4.80841
4.03104				3.96564				-4.95142				-4.20294
1.70847				3.17827				-2.94212				3.86732
4.20095				3.86675				-6.19969				-3.47323
4.97744				4.4385				-2.8296				4.91207
3.62391				3.61409				-9.96578				-4.58837
1.14458				4.69113				-3.53093				3.90135
4.19954				3.99799				-2.05924				-3.61363
2.22257				4.0162				-2.76916				4.65889
2.2905				4.4734				-2.19344				-3.28102
3.33528				3.54382				-2.74889				5.12314
3.61836				2.71043				-3.08361				-4.43226
4.1201				4.26341				-2.8612				-3.70168
4.32363				3.2483				-5.61384				4.26728
3.60185				4.38092				-2.18917				4.38354
4.23396				3.09279				-4.78972				-3.21352
3.62205				3.47047				-3.65421				4.80415
3.91877				3.37528				-2.07081				-5.00571
2.26142				4.05476				-0.0097829				-4.89913
3.34108				3.69846				-2.40488				3.74845
1.67902				4.44369				-3.76648				3.82789
4.51706				4.88143				-2.77981				-3.04686
1.7787				3.58563				-2.13144				-4.45141
2.6055				4.17613				-4.12124				4.2171
1.44317				3.5845				-3.24061				-4.55258
3.6821				4.195				-3.74525				5.01461
4.00769				4.10848				-0.737286				-3.41866
3.10827				4.00667				-2.9629				-4.74568
4.8101				3.52521				-2.46785				4.89883
0.167865				2.00849				-3.23302				5.97102
2.51651				4.64289				-2.30184				-5.00847
2.06581				4.89639				-3.13461				5.03885
3.59611				2.52141				-3.87206				4.71174
				3.53237				-2.52098				-3.36246
				4.28327				-0.972807				4.77433
				4.05934				-2.32105				4.68014
				3.92626				-3.29944				-3.95222
				3.77937				-4.35351				4.56202
				3.35138				-3.43228				4.78992
				1.14611				-3.71923				-3.35702
				4.82938				-2.89646				4.42344
				4.30885				-2.35493				-4.02402
				4.75076				-1.03417				5.19925
				3.9841				-3.9339				-4.96045
				3.57844				-2.70999				4.99867
				3.16295				-1.09908				5.61376
				4.82749				-3.6088				-4.43753
				4.29883				-2.17384				-5.15381
				3.87468				-2.95952				5.27599
				4.19585				-2.9337				4.76937
				4.61156				-2.16494				-3.40821
				4.18301				-2.60492				3.9732
				4.46446				-4.89711				-3.24428
				4.73507				-0.845949				4.50286
				4.19058				-3.15558				4.51318
				4.70868				-3.38113				-3.23509
				4.05327				-9.96578				5.04711
				4.10079				-2.71306				4.32649
				4.30486				-4.00613				-4.34586
				4.43732				-2.1869				4.72775
				4.56721				-2.75453				-4.45441
				4.5786				-1.96125				4.83618
				4.6736				-0.231473				-6.39689
				4.04916				-2.63095				5.27919
				3.07881				-1.2707				-5.32066
				4.25984				-3.58553				5.07952
				3.89016				-3.86252				5.01387
				3.99502				-2.77966				-2.97208
				4.29909				-2.55218				4.84675
				3.44173				-2.62758				4.35376
				3.2557				-3.00211				-3.18396
				3.91937				-4.39368				4.55767
				4.70614				-1.48195				5.79342
				2.99155				-3.68307				-3.47472
				1.70322				-3.26464				5.16945
				3.28318				-3.60622				4.53502
				3.64088				-9.96578				-5.85133
				4.33806				-2.81684				4.47632
				3.49502				-2.18525				4.57304
				1.18664				-2.03025				-2.7108
				4.23625				-4.78733				4.62706
				4.23875				-2.26186				-5.52476
				4.2051				-0.956864				5.25625
				4.1507				-1.77225				5.0778
				-0.67299				-5.20584				-4.85545
				4.64894				-4.49817				4.74883
				4.15716				-5.20852				3.85531
				3.06733				-0.989553				-3.80537
				3.62142				-2.66153				4.698
				3.42185				-2.51894				4.41062
				0.414201				-1.6354				-5.39262
				4.51464				-2.31871				5.3806
				3.68684				-3.64803				4.97327
				4.19884				-3.8237				-6.62427
				4.45643				-2.34049				4.27165
				0.491864				-2.52774				4.62278
				3.88166				-0.677629				-3.41295
				4.47172				-2.84816				4.65239
				3.1654				-1.97121				5.11059
				3.94258				-0.972253				-5.53468
				4.57105				-2.94742				5.06554
				4.27692				-2.8359				4.27611
				1.92408				-1.61971				-3.28418
				3.12556				-3.37737				5.17228
				4.74093				-2.83855				5.30596
				4.14234				-1.75038				-4.65916
				3.91896				-1.94954				4.11875
				3.02647				-3.73447				4.13825
				4.21658				-2.98599				-6.60343
				4.62132				-2.81822				4.92124
				3.07503				-4.37976				5.40792
				3.27731				-0.971427				-4.62387
				4.28235				-2.39223				4.72921
				4.19594				-3.96403				4.88617
				4.14541				-1.15251				-3.80095
				4.27121				-6.45826				3.88748
				4.46818				0.135242				4.71519
				3.75423				-1.40468				-4.70285
				0.386078				-5.07525				4.99605
				4.46687				-3.08025				4.95639
				2.00849				-0.259178				-6.76513
				3.49037				-6.64687				5.10336
				4.39886				-4.37237				4.37182
				4.60849				-5.97798				-4.79142
				2.81306				-2.62549				4.8641
				4.10727				-5.10408				4.96323
				4.17542				-2.26488				-5.83249
				3.57443				-0.966507				4.49235
				3.9389				-4.84329				4.47494
				0.639301				-5.54221				-3.49688
				4.62677				-4.94834				4.89345
				4.1653				-1.21156				4.39771
				4.27877				-4.40222				-5.82589
				4.62717				-3.36328				4.73671
				3.47535				-5.34948				4.65254
				4.09038				-4.34604				5.02147
				4.00236				-3.98106				5.47734
				4.48257				-4.46098				-4.81269
				4.16678				-3.25783				4.62939
				3.9111				-4.48609				4.01026
				3.64026				-1.39646				-3.30006
				2.76818				-5.33838				4.90209
				3.9842				-3.12463				5.25988
				4.68894				-2.35025				-3.0499
				3.54951				-7.55154				5.03765
				3.075				-2.26503				5.09672
				3.92667				-3.497				-4.46095
				3.64846				-3.43954				4.74211
				2.97962				-9.96578				4.39014
				2.78643				-5.25618				-3.88993
				3.66197				-0.696711				5.06839
				4.62119				-9.96578				5.06023
				4.98024				-4.05201				-3.91812
				4.38586				-0.922352				3.65601
				3.64176				-2.81608				3.86745
				4.23886				-2.572				-4.80854
				4.07786				-1.16202				3.70352
				4.22621				-3.69617				4.18635
				3.10131				-3.29698				-3.77587
				4.15495				-5.95473				4.79467
				5.17841				-1.88947				4.44747
				4.08675				-4.13037				-5.65095
				4.46161				-2.66657				4.94483
				3.84281				-3.0793				-2.25995
				3.25335				-4.25946				5.01274
				3.89754				-2.21202				-3.87421
				2.55025				-4.10858				5.70509
				4.15365				-2.22366				5.06716
				4.41194				-2.49944				-4.78658
				3.26768				-6.58293				5.69009
				2.56053				-1.95714				5.37262
				4.792				-4.41505				-4.53251
				4.68134				-2.96946				3.83006
				4.67649				-5.44237				4.19242
				4.51191				-2.95615				-6.61421
				3.38947				-5.87789				4.75964
				4.36515				-1.33221				4.76832
				4.19823				-5.73321				-3.87163
				4.08683				-4.78633				5.51327
				3.77724				-5.04944				5.62741
				5.2186				-3.55042				-4.16485
				4.37651				-6.79661				5.03229
				3.95185				-1.02661				-4.14925
				4.46664				-5.82365				4.00988
				2.4449				-2.59295				-3.26684
				3.52134				-5.44828				3.81194
				3.57841				-3.56405				4.27347
				3.91596				-4.83314				-5.32514
				4.16534				-2.42564				5.04352
				3.8177				-5.77613				5.19053
				3.98005				-1.87076				-4.75368
				4.44563				-4.30919				5.07848
				3.74871				-3.7778				4.97539
				4.11859				-4.2895				-3.85689
				4.16357				-2.42006				5.21067
				4.49552				-4.56048				4.58269
				4.30518				-2.97387				-5.32627
				3.51337				-2.71577				4.92562
				3.86919				-3.80962				5.07324
				3.48606				-2.24576				-4.53356
				3.77717				3.73555				4.96434
				3.57075				-0.709221				-3.78108
				4.50764				-3.35117				5.23646
				4.71308				-3.47914				-5.04119
				3.40812				-4.91472				4.3838
				4.44384				-4.65564				4.85179
				3.16385				-2.55394				-3.84815
				3.63365				-5.19059				4.95145
				4.10504				-2.95663				5.69107
				4.15065				-1.6177				-5.57813
				3.77138				-0.604015				5.29819
				5.0398				-4.65097				4.7385
				4.29795				-1.84265				-5.42906
				2.10635				-5.42726				5.15189
				4.03889				-1.81785				4.45489
				3.76217				-6.14801				-4.45079
				2.88628				-2.38348				5.60351
				4.67179				-2.63609				4.97792
				3.70129				0.507919				-4.67142
				3.84936				-6.16448				4.73903
				4.33737				-4.17575				5.53811
				3.99847				-4.63076				-3.89947
				4.54677				-2.95519				4.95533
				4.18128				-5.69959				-6.95768
				4.27667				-3.91623				5.33051
				4.9734				-1.96611				4.87221
				4.95655				-4.41058				-2.94238
				4.14283				-3.88375				5.22543
				4.31053				-2.45589				4.87392
				4.62529				-2.74709				-3.24046
				3.02429				-4.18979				3.56428
				4.22022				-3.17497				4.77766
				3.77261				-6.83205				4.94642
				3.41133				-1.96711				5.21232
				0.658132				-1.41584				-4.84163
				4.77933				-2.97338				4.97504
				4.31396				-4.53295				-4.34848
				4.80741				-1.79201				4.31758
				4.53				-4.32701				4.8149
				4.24853				-3.09487				-3.88694
				3.54865				-2.9585				5.80018
				3.60547				-5.10524				5.07989
				4.16993				-2.66093				-3.8027
				4.61504				-5.46611				4.8216
				4.8434				-3.13596				5.19712
				4.88498				-2.08781				-3.90931
				4.27217				-1.96488				4.55238
				4.58784				-2.17488				5.20188
				4.49688				-5.48786				-3.82372
				4.27229				-9.96578				4.2272
				4.41585				-5.93834				4.35188
				4.23868				-4.39419				-4.67056
				5.0903				-9.96578				4.77824
				4.32937				-2.71252				5.0399
				2.98784				-0.0380353				-5.34006
				4.77396				-5.26609				4.5202
				0.904638				-4.24521				4.98953
				3.14589				-3.51314				-4.00715
				1.42203				-1.93943				4.67906
				4.48821				-2.5011				5.20522
				3.93486				-5.98321				5.1913
				3.82608				-2.05569				-4.62542
				3.83946				-2.54764				4.92401
				4.38391				-3.4892				5.61437
				4.48372				-2.32362				-3.36388
				3.5436				-2.23002				4.45687
				3.56044				-5.25281				4.5031
				4.08579				-5.02534				5.05591
				3.47352				-1.36443				3.77336
				3.74092				-2.53108				-4.91656
				4.53263				-4.36972				5.51148
				4.40285				-1.29953				4.1785
				3.1577				-1.37831				4.88752
				3.94752				-4.30288				4.70665
				3.59428				-2.06846				4.93328
				3.2777				-5.39506				4.79638
				0.815536				-2.81552				5.32978
				4.02973				-1.58123				5.10244
				4.98357				-4.9163				4.67035
				4.63511				-2.01521				4.82094
				-1.50479				-3.72124				4.91887
				4.52411				-6.20883				-3.8256
				4.38879				-4.53464				4.85427
				4.67469				-4.833				4.70907
				4.26363				-0.824048				-4.90401
				4.15522				-5.27952				4.73539
				4.22168				-0.945657				4.91678
				4.29704				-6.54637				-4.26016
				4.07718				-1.56352				4.41776
				1.48111				-4.48273				4.16674
				4.61853				-1.63889				-4.87972
				4.4666				-3.56074				5.42356
				4.68958				-2.51636				4.77195
				4.38475				-9.96578				4.96112
				2.90297				-3.14686				5.51615
				3.77743				-6.19357				-4.19385
				4.17206				-3.61625				5.29953
				4.05471				-6.38249				5.28619
				3.96951				-2.79936				-4.19873
				4.12226				-5.91255				4.39496
				5.00771				-2.42757				4.1311
				4.45212				-4.69417				-5.70885
				4.34561				-4.13896				4.07178
				4.42677				-1.63702				3.80765
				0.192385				-6.49765				-5.01106
				4.15981				-3.34172				5.14338
				4.97728				-2.73709				5.2952
				3.7104				-4.30447				-3.46323
				3.46977				-3.49232				4.97591
				4.34736				-5.2704				4.52038
				3.77628				-4.13646				-3.90499
				4.74833				-2.4407				4.85556
				4.23023				-5.98609				4.46833
				2.47889				-2.83279				-4.80928
				4.2633				-1.09504				4.56752
				4.83115				-2.64736				4.2755
				4.52689				-6.21486				-3.68288
				4.67702				-1.9083				3.72486
				3.46404				-3.65608				-4.71497
				4.1716				-0.562846				5.14807
				3.88349				-5.73524				-3.23596
				3.84702				-2.17914				4.84339
				3.89222				-1.31568				-4.97908
				1.28753				-1.92758				5.02218
				4.54168				-2.46183				4.88597
				4.53314				-2.28597				-2.64423
				3.43468				-6.46452				-3.62513
				3.66882				-1.99722				5.6153
				3.93283				-3.50995				5.16887
				3.29372				-3.49452				-5.69878
				2.5284				-3.79352				5.17579
				4.63275				-4.64386				4.87304
				4.31773				-2.24022				-5.11105
				3.42164				-5.05015				4.84593
				5.25289				-2.52981				4.86114
				3.9653				-5.16532				-4.68044
				4.69835				-3.47658				5.35025
				4.15529				-3.77395				5.10685
				4.28454				-6.47331				-5.93442
				4.5434				-1.67598				5.28427
				4.35273				-5.20254				5.69901
				3.95544				-9.96578				-4.76099
				4.5238				-1.96192				4.54731
				4.95833				-4.73758				-2.94448
				4.4132				-2.12897				4.8308
				4.67204				-5.62214				5.10391
				3.97373				-5.82606				-4.2428
				5.14262				-4.45569				5.21271
				4.23054				-3.92237				5.04522
				3.08844				-3.94964				-4.78384
				3.87432				-2.83872				4.88078
				5.03279				-4.34778				4.56467
				4.31751				-4.03861				-5.29249
				-1.70489				-4.73949				4.83669
				4.61739				-5.33681				5.14479
				4.65295				-4.12933				-5.45396
				3.75482				-4.12289				5.00986
				3.63936				-2.51739				5.13773
				4.59839				-5.63778				-4.0121
				4.13724				-2.27117				4.75703
				4.69055				-5.00506				4.86333
				4.41372				-2.70792				5.2548
				3.21463				-5.02601				4.89373
				2.84369				-2.69347				-4.45094
				3.69789				-4.23596				4.95393
				3.06951				-3.25813				5.18293
				1.23387				-2.18134				4.71244
				4.77977				-3.57051				4.93993
				3.63163				-5.04285				5.31794
				4.58723				-2.65847				5.1225
				3.80126				-1.92573				4.48275
				3.36107				-2.56159				4.61508
				3.14143				-2.84753				4.59567
				3.57629				-2.21613				4.6518
				4.29529				-1.44921				5.40819
				3.91779				-0.657432				5.08303
				4.89633				-5.64365				4.82068
				4.25297				-1.15544				4.82829
				4.56051				-5.85936				4.10089
				3.93033				-1.19379				5.4253
				4.20024				-3.11782				5.02458
				3.83443				-4.57645				4.64694
				4.07714				-3.63892				4.63571
				4.45628				-4.05971				4.71933
				4.55991								4.21809
				3.47925								4.11734
				4.80312								4.75236
				4.06425								4.29114
				2.98714								4.96296
				3.37258								5.00753
				3.93042								4.46306
				4.17411								4.19494
				4.18576								4.61921
				2.42598								4.44255
				4.1319								4.45822
				3.63173								4.27051
				4.03069								4.92479
				3.46794								4.1277
				3.76609								4.51499
				3.84445								4.91561
				4.59449								4.67347
				3.98129								4.84897
				3.09443								4.6276
				3.02357								5.22643
				2.61102								4.76287
				3.9992								5.45145
				3.6083								4.74533
				3.76033								3.84958
				1.95534								4.79716
				4.63199								4.38571
				4.02465								3.80217
				4.28324								4.91704
				4.07462								5.49129
				2.79112								5.12817
				4.84534								3.8703
				4.57019								4.39225
				4.44229								4.24974
				3.51465								5.76938
				0.0415573								5.24842
				4.26827								4.79933
				4.1539								4.5911
				4.59383								4.8411
				2.79763								5.5531
				3.49599								5.32323
				4.10893								4.7709
				4.00292								5.50738
				4.52372								5.30331
				4.10762								4.35782
				4.21215								4.32873
				3.39537								5.37395
				2.34458								5.32681
				4.3338								4.93998
				4.4884								4.20702
				3.39941								5.08856
				4.08797								5.01841
				3.63785								4.43681
				4.18601								4.81824
				3.82972								5.0536
				3.90086								5.43891
				4.54826								5.78115
				4.94094								5.57024
				3.30227								5.01388
				3.28824								5.23338
				3.97971								4.56551
				3.48187								4.84219
				4.7991								4.30739
				4.01808								4.17776
				4.20074								5.08491
				3.15778								5.01264
				1.3926								5.12955
				4.3188								4.87506
				4.40852								3.63458
				3.24994								4.4471
				2.62279								4.53869
				3.96834								4.8566
				4.31612								4.81423
				4.38242								4.7785
				4.32038								-3.96706
				3.69883								4.64182
				1.49313								5.02154
				1.0125								5.37695
				3.68073								5.10126
				3.98264								4.68372
				1.46789								4.96669
				3.22513								5.85397
				5.05088								5.76152
				3.44489								-3.8299
				4.12947								4.37915
				4.26629								4.41639
				3.89758								4.90371
				4.01169								4.86481
				3.23706								4.48952
				2.1031								4.72336
				4.98722								4.86436
				5.06753								5.2263
				3.58937								4.89355
				4.20012								4.87228
				3.74756								4.72891
				4.32518								4.86402
				4.25494								4.83404
				4.1446								5.07936
				2.66508								5.27453
				4.79425								4.52495
				3.88502								3.92548
				4.99913								5.09892
				3.12888								5.00873
				5.00217								4.58942
				4.43392								4.75146
				3.75617								4.26841
				4.54229								4.88856
				4.41594								4.5837
				4.26417								5.04951
				3.72699								4.94907
				0.474534								4.90678
				4.88309								5.41732
				4.46204								5.6576
				4.57701								5.21357
				4.52041								5.08316
				3.79257								4.81001
				5.30413								4.68221
				3.46704								5.09417
				2.93362								4.83146
				3.80869								4.27542
				0.340993								4.7423
				4.87266								5.30368
				4.07437								5.25191
				3.61787								5.3644
				4.44205								5.06538
				4.49548								4.68725
				4.19036								4.80448
				4.14808								4.43823
				3.59814								4.26213
				4.79602								4.83583
				4.5948								5.25339
				3.88424								5.26862
				3.81695								5.34678
				2.24869								4.74609
				3.82242								5.10111
				3.58204								4.72132
				4.63497								4.1644
				2.16631								5.08014
				3.74477								5.13742
				4.32408								4.99736
				3.20148								5.26133
				3.69531								5.59796
				2.0942								4.96383
				3.95286								5.17998
				3.66902								5.333
				0.402692								5.5261
				5.02987								5.26855
				4.04757								5.04801
				4.20645								4.94832
				4.68352								5.10793
				4.69503								5.32
				3.39661								5.25329
				1.45192								4.97462
				4.30301								5.18074
				4.76066								5.19079
				4.61807								5.2173
				5.1577								4.59884
				4.25178								3.98487
				3.74151								4.11455
				3.68906								5.65128
				4.86654								4.98268
				4.36804								4.82408
				4.11695								4.97821
				4.20149								4.43568
				4.96272								4.84401
				4.66434								4.7834
				4.14085								5.10373
				4.10903								4.5267
				3.49638								4.32567
				2.76071								4.64022
				3.02963								4.01412
				2.90315								5.34453
				3.39409								4.14879
				3.35204								4.66777
				0.811848								5.25568
				4.19956								4.78255
				3.95332								4.65392
				3.73357								5.11521
				4.49721								5.00094
				3.27357								5.17118
				3.08908								5.43934
				4.1216								5.2454
				3.48564								5.24269
				3.96128								5.41127
				4.20575								5.57712
				4.20949								5.90968
				3.99581								4.96313
				4.80761								4.70438
				3.85239								5.09447
				4.05905								4.76847
				4.53089								5.56627
				4.07991								4.85472
				2.47487								5.21185
				2.51427								4.76648
				3.28842								4.90259
				2.95379								5.21434
				3.09279								5.24063
				0.0434056								5.57208
				4.40233								4.57671
				4.06606								5.27887
				4.27676								4.9452
				4.8616								5.27949
				2.9555								5.02429
				3.96577								4.56909
				3.11396								4.05647
				3.89927								4.59836
				3.57069								4.64265
				3.66182								5.03247
				3.31107								5.56164
				4.67429								4.57731
				4.13889								5.55007
				4.87386								5.57772
				4.88514								5.4959
				3.67624								5.38488
				1.63837								4.92585
				3.04443								4.13928
				3.54021								4.61128
				4.23354								5.13499
				3.50687								4.91886
				3.8797								4.81022
				4.79286								4.45167
				4.50488								4.76644
				3.06145								5.52276
				4.07105								5.41802
				3.63735								4.621
				3.78104								4.43776
				3.58269								4.63216
				4.83944								5.51789
				4.43368								5.41353
				4.13475								4.30616
				4.75456								4.99445
				2.08126								4.99756
				3.94158								5.46659
				3.79397								5.12965
				3.32								4.94306
				4.06639								4.95168
				4.5737								4.22002
				3.91924								5.1342
				4.51698								4.35496
				4.26644								4.35276
				3.70398								4.03066
				3.79153								5.25581
				4.64017								4.99571
				4.0898								5.09688
				1.47877								4.90799
				3.42663								5.07666
				3.64884								4.67926
				3.53347								4.92382
				3.95922								5.05304
				4.42752								4.16724
				3.01757								5.40292
				1.74605								4.94628
				3.62619								4.5693
				4.68902								4.15666
				3.18443								5.04676
				1.80806								4.4965
				4.45223								4.79269
				4.15572								5.35926
				4.49347								5.05479
				4.59804								5.50807
				2.36837								4.93688
				2.58308								4.38265
				4.44911								5.21189
				3.92077								5.09389
				3.71317								4.63733
				4.7415								5.13308
				2.0892								4.89296
				4.93837								5.3352
				3.64578								5.11451
				3.78646								4.64067
				3.83304								4.88227
				3.15578								3.87747
				5.26199								3.90331
				4.19808								4.06652
				4.44807								4.61668
				4.58131								5.42436
				0.791025								4.67772
				3.9008								4.72556
				3.73689								4.97019
				4.40883								5.07915
				4.32154								5.07365
				1.61924								5.48559
				-1.55836								5.34463
				4.173								4.37776
				4.86618								5.1844
				3.50508								5.72964
				3.40479								4.59466
				4.32558								5.10976
				3.57957								2.84957
				4.08299								4.72995
				4.19176								5.00039
				4.44702								5.46773
				3.48305								5.23891
				4.56388								4.97621
				3.91475								3.67664
				4.2526								4.61717
				3.23444								4.96245
				4.15121								5.32785
				3.75522								5.4876
				3.43127								5.15011
				2.5109								4.13362
				4.36391								4.58492
				4.76653								5.28025
				2.51632								5.51962
				3.46174								4.44007
				-0.095436								4.27638
				4.28324								5.0686
				4.08166								4.7589
				5.01276								2.96613
				3.59445								5.61228
				3.96018								4.67161
				4.61103								4.90569
				3.93613								5.151
				4.10844								4.97307
				4.01621								5.00739
				4.14392								3.35012
				4.52406								4.17142
				4.77862								5.45066
				3.49629								4.53408
				3.5915								5.3108
				4.17706								5.63808
				3.41466								5.01508
				4.57893								4.64792
				4.14483								4.82767
				4.2494								4.39544
				3.03911								4.95472
				1.99547								5.07742
				4.33491								5.18362
				4.61096								5.26055
				4.4986								5.09404
				4.99504								-5.00734
				3.44988								-3.63297
				4.134								5.42801
				4.02501								-4.33434
				3.66745								-5.79129
				2.77856								-2.58553
				4.89673								4.03503
				4.35156								-4.2765
				4.29268								4.62974
				2.38038								-9.96578
				2.38478								-3.80651
				4.20054								-4.31061
				4.30878								4.39736
				4.39352								-4.84566
				4.51645								-3.66499
				4.03622								4.70758
				3.95849								-2.67877
				4.09737								5.33423
				4.29635								-3.39691
				3.97257								5.19493
				4.40393								-2.48675
				4.27949								4.89556
				3.35827								5.14689
				5.01512								-2.06986
				4.68798								-3.38456
				3.79243								4.7218
				2.64753								-1.99379
				3.12893								4.66066
				3.51495								-3.20684
				3.13118								5.23252
				3.65447								-2.8396
				3.77366								4.23958
				3.9288								4.76901
				3.50229								3.76267
				3.42058								4.87608
				4.13255								-2.01319
				4.63572								5.19904
				3.87117								-4.91242
				4.20288								4.78396
				3.66652								-2.83773
				3.57118								4.41023
				0.65338								-3.2852
				4.44762								-2.31701
				4.70381								4.89832
				3.53817								-2.98246
				4.09622								-4.16096
				3.72007								4.53338
				2.45787								5.0215
				4.33241								-2.61729
				4.67977								5.04781
				4.14998								-1.6015
				3.78651								4.54337
				-0.994137								-3.92318
				3.86083								-2.64785
				4.14375								5.30833
				3.42001								-2.98052
				2.65036								5.29765
				2.90366								-3.46833
				3.5563								5.10928
				3.86205								-1.51925
				3.76117								4.58576
				4.48904								-1.46608
				3.50553								4.76328
				0.0852048								-3.04406
				4.44471								4.66345
				3.70699								-2.59634
				2.57878								5.09834
				4.05659								-4.0362
				3.806								4.86164
				4.21744								-3.90987
				3.68257								3.93514
				3.96279								-2.34632
				4.7318								3.84555
				3.42277								-1.77139
				-0.105351								5.23463
				3.4358								-2.23836
				3.21765								4.18102
				3.3883								-3.21211
				-0.754899								5.29014
				4.00876								-3.02284
				4.41941								4.55469
				4.75045								-2.66512
				3.63873								4.52421
				3.72552								-2.34151
				4.39434								-2.43806
				3.08628								-5.73966
				4.41479								4.26464
				3.97119								-2.95933
				4.01925								4.76144
				3.13462								4.80046
				4.69043								-3.89099
				3.97549								-2.35692
				3.87915								-2.00563
				3.63824								-3.84605
				3.27632								4.8268
				3.04201								-2.54835
				3.11303								4.71844
				0.471681								-3.78393
				4.28548								-3.82846
				3.38742								-1.9582
				2.49479								5.0807
				1.93914								-2.95246
				2.24424								4.77042
				3.25498								-3.18582
				2.95324								-2.34354
				4.28517								-3.86254
				4.63096								-5.61791
				2.64784								4.41789
				3.81717								-3.42847
				4.27786								4.57203
				3.05766								-1.74788
				2.72427								5.01033
				3.86251								-3.58066
				3.79347								4.64247
				4.19991								-2.50065
				4.22329								4.95837
				4.23037								-1.60745
				2.45853								4.03654
				3.30366								-1.6969
				3.38125								-4.14371
				2.84416								4.1477
				4.34698								3.2077
				4.24983								-3.98431
				3.63936								4.34535
				4.21778								-4.3205
				3.45034								5.21794
				3.72664								-3.97424
				3.4292								4.87588
				4.67076								4.74816
				3.3863								-4.05574
				1.22206								4.19948
				3.25117								-2.15534
				4.40895								-3.05947
				3.14743								-3.97862
				3.27418								-2.2653
				3.67141								-2.39723
				4.12725								-3.30072
				3.81001								-1.30528
				1.75266								3.87565
				3.79602								-1.92467
				4.47293								4.74834
				4.59343								-3.17138
				4.53065								-4.26637
				3.6415								5.07008
				3.32443								-2.75446
				4.30394								0.812797
				4.11037								-1.78147
				4.34973								4.38619
				3.76119								-3.62172
				4.21154								4.85256
				3.6296								-2.43057
				4.14086								4.60228
				4.73013								-3.24195
				4.50262								5.85268
				3.23974								-1.03193
				3.52841								-1.51853
				3.26307								4.66612
				4.51137								-2.77275
				2.19355								4.93531
				3.83438								-2.46523
				3.44089								4.82316
				3.01233								-2.93158
				4.80376								4.62495
				3.7639								-1.73361
				3.3531								4.9672
				0.1222								-5.12688
				4.65777								5.40561
				3.96078								-3.31687
				4.04457								4.65522
				3.60814								-3.93781
				3.80572								5.44007
				3.48786								5.28229
				4.70214								-0.731034
				3.77373								5.07971
				3.7806								-2.46948
				4.49656								-1.6802
				4.96477								4.84397
				4.00456								-3.45586
				4.32288								5.24504
				3.91394								-3.21131
				1.59223								4.34312
				4.07633								-2.44744
				3.0651								5.26675
				3.05555								-2.58192
				3.08305								-3.4919
				2.95426								5.01328
				3.48294								-1.5476
				4.22377								5.09311
				3.68172								-3.60171
				4.49548								5.65967
				3.31726								-3.17642
				3.19886								4.78251
				3.20522								-1.82634
				3.63258								3.91585
				-0.257667								-3.58151
				4.91809								4.74963
				3.95909								-1.46048
				4.56738								3.80226
				4.64494								4.10549
				3.48798								-3.33237
				3.7761								5.23648
				4.03404								-4.11433
				3.65137								5.01539
				4.06466								4.61868
				3.04907								-4.06386
				2.87027								4.22245
				2.57985								-3.1353
				4.5812								-3.34857
				4.02225								5.3309
				4.65344								4.70737
				5.34899								5.00722
				2.51838								5.19054
				3.93983								4.07444
				4.689								-3.26503
				4.28956								4.98568
				3.44952								4.99256
				4.81347								-3.84123
				4.15347								-4.70233
				5.0855								4.98877
				3.87978								-3.32575
				3.87981								4.19053
				3.59718								3.14354
				4.17862								-4.19043
				3.78841								-2.23749
				4.05877								4.61894
				3.14231								-2.72093
				4.96576								4.56173
				4.28758								-3.95168
				1.70411								3.94713
				5.1643								5.11698
				3.99784								-2.8397
				3.06873								5.18122
				4.42674								5.42861
				4.36405								-3.9366
				4.47955								4.70094
				3.20876								4.45211
				3.92586								-3.6861
				3.72458								4.63056
				3.63341								-4.75064
				3.79204								5.35901
				4.76213								-3.10906
				4.67189								4.04632
				4.98475								-2.30099
				3.42888								4.73984
				3.52116								-1.09111
				4.1774								3.80804
				4.28372								3.32428
				3.23205								-5.42392
				3.44089								4.93145
				3.71635								-2.22078
				3.81619								-5.21891
				-0.594816								4.55294
				4.05051								-2.53365
				3.56325								-2.53276
				4.01894								4.80327
				4.00632								-2.7163
				4.03862								4.86326
				3.79276								-3.0224
				0.142273								4.70613
				4.36988								-2.58047
				4.73419								4.64832
				4.5455								-1.85404
				4.38767								-3.47093
				4.56891								-3.44888
				4.5624								-2.85475
				2.98898								4.65049
				4.46619								4.89626
				4.42719								-3.48705
				4.07675								4.93731
				4.1806								4.88058
				0.468612								-3.35286
				4.53286								5.17156
				4.70815								-2.21817
				3.90061								5.13632
				4.4425								5.34555
				3.34296								-2.66547
				2.88648								4.93703
				3.90988								4.90832
				3.2869								-4.23431
				3.76608								5.2099
				3.97545								-3.45471
				3.36144								-3.35655
				3.69682								5.11592
				4.29123								-4.69604
				4.13808								4.18566
				4.79103								-4.02078
				3.51189								4.47865
				3.67882								4.54996
				3.22236								-1.69046
				4.13491								4.60741
				3.15768								4.42768
				3.6185								-3.5411
				0.609499								-5.59408
				3.17066								4.83438
				3.99132								-4.60747
				4.0833								3.72559
				-1.34871								-3.16572
				3.59503								4.50555
				2.42599								3.93565
				3.98571								-2.19789
				4.52336								4.65854
				2.87281								4.58876
				2.53811								-3.18479
				4.03585								4.28141
				3.89827								-3.22491
				3.75323								4.57878
				3.36075								-2.50405
				-0.191756								4.12165
				4.4406								-2.72684
				4.39856								4.08596
				4.86334								4.16096
				3.30232								4.97812
				3.36761								5.41978
				4.29028								-1.782
				3.90225								4.92612
				4.39361								-3.91578
				4.06767								5.17336
				4.20919								4.85341
				3.95201								-1.51976
				4.24089								5.26494
				4.50036								4.66622
				3.94933								-2.67243
				4.42186								-3.65939
				4.45411								5.0951
				4.42517								-1.32334
				3.32212								-4.53338
				2.93665								-1.76966
				4.56942								4.86397
				4.07446								5.05829
				4.43349								-2.89636
				4.0593								-0.710814
				3.98617								-2.21156
				3.59915								4.9459
				-0.790698								-3.46329
				4.2278								-2.50317
				4.58424								5.06127
				3.6023								5.62186
				2.9768								-3.3197
				4.02177								4.48161
				4.07999								4.75565
				4.37118								-5.94859
				3.3223								4.85712
				3.63624								5.28901
				0.849532								-2.45877
				5.03467								4.91458
				4.14414								5.14064
				4.77254								-3.17453
				4.66865								4.96218
				4.071								-2.45349
				2.47326								4.99058
				3.55974								-4.02785
				4.02407								4.73483
				3.47036								4.67431
				3.41307								-2.9744
				3.10937								4.16552
				4.91869								4.48722
				4.39868								-2.47113
				4.35365								4.54371
				3.3265								4.64179
				4.46684								-3.36127
				3.56739								4.39364
				0.591846								4.56619
				4.44507								-1.49207
				4.05984								4.29603
				3.86351								4.62468
				4.91123								-3.52086
				3.17165								4.93976
				2.44339								4.06836
				3.59067								-3.09341
				4.01492								4.37374
				3.60418								3.98349
				2.76705								3.86527
				4.77874								4.87452
				-0.094184								5.09161
				4.28804								5.29882
				4.56824								-6.31517
				3.14246								4.7608
				0.854061								5.14273
				2.67272								-2.5256
				3.88559								4.48194
				4.10481								-4.22717
				3.64914								5.09519
				2.77429								4.2778
				1.60914								-3.39867
				4.73522								-3.26753
				4.06224								4.56064
				4.74909								4.82169
				4.35426								-3.97966
				3.70058								5.8404
				4.15146								-2.80426
				5.2803								5.13085
				5.04104								-3.54621
				4.89839								3.77526
				4.27358								4.99112
				4.68849								-4.27194
				3.6037								-4.13467
				3.30398								4.83879
				4.1519								-4.4995
				4.59384								4.73806
				3.98355								5.10594
				0.860575								-5.93098
				0.941659								4.80352
				4.86114								-2.97284
				3.10212								5.67459
				3.43398								-1.63359
				3.34236								4.36202
				2.88222								-3.09484
				3.04008								4.92678
				-0.0528753								-1.68393
				4.20766								4.78828
				4.35335								4.098
				3.1419								4.47655
				4.28324								-3.73353
				2.69044								4.84192
				4.54496								4.77227
				4.83888								5.18637
				3.4195								5.22945
				3.92915								5.13339
				4.21698								-0.96702
				3.65807								4.16729
				3.79851								5.33948
				4.05283								5.31678
				1.30291								4.7931
				5.03984								4.60955
				3.95872								4.64681
				4.45866								4.55506
				4.57534								-4.06598
				3.66315								4.8034
				2.22236								4.66058
				4.37267								-4.18228
				4.04744								4.79304
				3.64719								4.23829
				2.71481								-3.46519
				4.28012								5.25006
				3.98031								5.33736
				2.30804								-4.36131
				3.78492								4.48036
				4.57267								4.22766
				3.69176								-2.80545
				4.44902								4.53184
				3.00263								4.96623
				3.02046								-4.12063
				3.51235								4.11204
				4.68637								4.44019
				4.11909								-3.44945
				3.32762								4.8489
				5.0966								4.70392
				3.62019								-4.03399
				4.26494								4.76282
				4.45788								-3.36554
				4.75139								4.64068
				1.29533								5.38106
				3.21204								4.70875
				3.43465								-4.73612
				4.75223								4.72075
				4.21058								5.2471
				4.74929								-3.88441
				3.83481								4.25842
				3.55464								4.7383
				3.95976								5.06099
				4.40728								4.97553
				4.31806								4.87424
				4.25626								5.27987
				4.28837								-3.67706
				3.26611								4.77872
				4.72904								-3.19007
				4.55814								5.1526
				3.87919								-2.84006
				3.30643								5.45119
				3.58971								-4.11896
				3.75179								4.318
				3.09788								4.42697
				0.284594								-3.48545
				4.86892								4.32405
				4.64562								-3.1536
				4.38811								4.93913
				4.61964								-3.55292
				3.09081								5.43552
				3.99191								-4.0322
				4.07921								4.56917
				3.98105								-2.20559
				2.83585								4.69249
				1.6717								-4.05076
				4.64452								3.52062
				4.14973								-3.06059
				4.16309								5.20817
				3.07296								5.45333
				-0.102704								-3.82198
				4.1479								4.61506
				4.06872								-4.68304
				4.40332								4.54515
				4.16875								5.32505
				3.30595								4.54292
				3.31337								4.7113
				3.10067								-4.33801
				3.17534								4.19767
				4.45347								4.63002
				4.24104								-3.00181
				3.93976								4.94175
				4.10314								-2.51261
				4.22063								5.35544
				4.84964								-5.18702
				4.31633								-3.65464
				4.22008								4.96485
				4.7621								-2.83579
				4.64254								4.73499
				3.83909								4.84976
				3.24325								-4.21366
				3.96951								4.72491
				1.08947								-4.65475
				4.27547								5.81946
				3.79442								4.98372
				3.49544								-0.60682
				3.28668								4.6282
				4.50888								-1.87096
				4.41951								4.78565
				2.68395								4.87689
				4.43483								-4.45347
				4.27443								3.67917
				3.83496								4.64005
				4.10054								4.29521
				3.62256								-3.56281
				0.821933								5.40111
				4.2266								5.41662
				2.69231								-3.10358
				1.50229								5.26588
				3.39153								5.31079
				3.97698								-3.97331
				2.58144								5.14898
				3.95897								-3.4896
				3.95203								5.45865
				3.19129								4.94257
				3.5398								4.15946
				4.50278								4.91519
				4.71338								4.85093
				3.24212								4.83936
				3.44008								3.70549
				3.83203								4.63692
				4.5472								4.65481
				4.16201								5.36745
				4.39104								5.22594
				3.25643								4.81384
				4.78645								4.03297
				0.805074								4.16148
				4.67524								3.97833
				3.91591								4.95447
				3.78324								5.19813
				4.75005								4.84398
				3.92908								5.35386
				4.21548								3.89931
				4.43093								5.32036
				3.88417
				4.42336
				4.63402
				4.23648
				3.51332
				3.66897
				3.67042
				4.34691
				4.02039
				3.9601
				1.22055
				4.00672
				4.12338
				2.61789
				3.66871
				1.634
				3.22892
				1.51079
				4.5265
				4.55758
				4.80767
				3.90952
				3.96972
				4.01137
				3.78208
				3.78003
				4.3992
				5.01167
				4.31025
				3.37216
				3.73801
				4.14065
				4.36368
				4.38923
				3.3076
				3.61875
				4.69919
				4.63181
				4.10896
				4.50555
				3.73521
				0.154089
				4.43723
				4.75412
				3.62121
				2.82975
				4.26772
				3.62099
				4.20104
				3.53678
				2.13979
				4.94885
				4.15745
				4.68534
				4.68517
				4.88041
				4.30371
				3.40922
				3.83039
				1.24353
				4.81016
				4.07855
				4.53021
				4.46871
				4.04055
				3.9889
				3.6294
				4.0196
				3.30953
				3.63669
				4.17124
				4.12519
				4.58953
				4.75187
				4.09596
				4.18213
				4.05092
				4.03928
				4.19562
				3.69486
				1.78756
				4.54273
				4.9819
				4.46232
				1.82802
				3.76515
				3.28392
				1.26966
				2.65435
				4.39586
				4.16883
				3.85649
				4.94865
				4.10087
				4.1158
				4.53317
				3.60203
				3.99219
				4.02824
				4.04445
				4.05435
				3.52386
				4.38815
				4.92652
				1.48893
				3.81369
				4.01396
				3.54967
				4.05042
				4.64393
				4.48955
				2.02572
				3.19642
				3.68122
				3.99162
				2.6736
				4.86297
				5.48094
				4.72102
				4.32769
				4.23562
				3.43439
				3.8626
				4.40671
				4.59372
				3.82318
				3.35111
				3.7847
				4.52249
				3.60659
				4.04151
				3.17211
				1.6526
				4.23283
				4.84898
				3.98698
				4.43613
				3.03912
				2.43183
				3.78421
				3.49694
				4.409
				3.53702
				4.12044
				3.45949
				1.81596
				4.66213
				3.4715
				4.71291
				3.5884
				3.69064
				3.73035
				1.35169
				4.18859
				0.778249
				4.10801
				4.29473
				3.65231
				1.08452
				4.35598
				3.31217
				4.43394
				3.90301
				4.08079
				2.84459
				4.05234
				4.34089
				3.88582
				2.28372
				4.27071
				4.12863
				3.46805
				4.72158
				5.00776
				4.15129
				2.57909
				3.6088
				4.01152
				4.90373
				4.40598
				0.268234
				4.35452
				4.61884
				4.52256
				3.79211
				3.89742
				4.55771
				4.79169
				3.70264
				4.0764
[truncated: 643 more rows]
