# Supplementary material for: Cytidine diphosphate diacylglycerol synthase 2 is a synthetic lethal target in mesenchymal-like cancers
Source: Nat Genet. 2025 Jul 4;57(7):1659–71. doi: 10.1038/s41588-025-02221-2 (PMC12283369; doi:10.1038/s41588-025-02221-2)
Supplement: Supplementary file 12 — Plotted data and statistics: unprocessed data and code are available on repositories. [file 41588_2025_2221_MOESM12_ESM.xlsx]

## Sheet: b
Cell line	Condition	Lethality replicate 1 (%)	Lethality replicate 2 (%)	Lethality replicate 3 (%)		Two-way ANOVA	Ordinary		Dunnett's multiple comparisons test	Adjusted P Value
A431	sgControl	-1.32435	2.02196	-0.697604
A431	sgRPL19	95.1239	95.6098	95.5251		Source of Variation	P value		A431
A431	sgCDS2 #1	15.885	12.4325	15.6523		Interaction	<0.0001		sgControl vs. sgRPL19	<0.0001
A431	sgCDS2 #2	31.2574	31.8586	33.0007		Row Factor	<0.0001		sgControl vs. sgCDS2#1	0.806
NCI-H1975	sgControl	-0.311999	-0.27948	0.59148		Column Factor	<0.0001		sgControl vs. sgCDS2#2	0.2665
NCI-H1975	sgRPL19	92.8512	92.9113	92.6169
NCI-H1975	sgCDS2 #1	50.7839	49.0865	50.2542					NCI-H1975
NCI-H1975	sgCDS2 #2	53.6643	55.7677	52.3875					sgControl vs. sgRPL19	0.2608
NCI-H2030	sgControl	-0.362422	-2.88022	3.24265					sgControl vs. sgCDS2#1	0.9614
NCI-H2030	sgRPL19	93.7805	94.6203	94.2941					sgControl vs. sgCDS2#2	0.998
NCI-H2030	sgCDS2 #1	52.08	51.5334	50.1374
NCI-H2030	sgCDS2 #2	64.3197	62.6432	65.1639					NCI-H2030
Jurkat	sgControl	3.13279	1.75588	-4.88867					sgControl vs. sgRPL19	<0.0001
Jurkat	sgRPL19	98.7416	98.5645	98.5613					sgControl vs. sgCDS2#1	0.1402
Jurkat	sgCDS2 #1	42.1982	39.229	41.279					sgControl vs. sgCDS2#2	0.0527
Jurkat	sgCDS2 #2	69.9209	67.3315	71.5859
K562	sgControl	-2.75453	0.62905	2.12548					Jurkat
K562	sgRPL19	96.4615	96.8675	96.8545					sgControl vs. sgRPL19	<0.0001
K562	sgCDS2 #1	73.0776	74.4999	70.846					sgControl vs. sgCDS2#1	0.0315
K562	sgCDS2 #2	84.507	85.1882	84.2747					sgControl vs. sgCDS2#2	0.0103
LPS141	sgControl	-4.10116	2.42898	1.67217
LPS141	sgRPL19	93.3339	94.1658	93.6695					K562
LPS141	sgCDS2 #1	88.9542	90.1046	89.1326					sgControl vs. sgRPL19	<0.0001
LPS141	sgCDS2 #2	82.7734	81.9119	81.7402					sgControl vs. sgCDS2#1	0.1118
SK-MEL-2	sgControl	-1.58943	0.98836	0.601069					sgControl vs. sgCDS2#2	0.0058
SK-MEL-2	sgRPL19	97.1179	97.0138	97.24
SK-MEL-2	sgCDS2 #1	74.8948	75.6884	75.0978					LPS141
SK-MEL-2	sgCDS2 #2	85.9201	85.9302	85.038					sgControl vs. sgRPL19	<0.0001
									sgControl vs. sgCDS2#1	0.0053
									sgControl vs. sgCDS2#2	0.0004
									SK-MEL-2
									sgControl vs. sgRPL19	<0.0001
									sgControl vs. sgCDS2#1	0.0003
									sgControl vs. sgCDS2#2	0.0003

## Sheet: c
Frameshift percentual increase to control	Replicate 1	Replicate 2	Replicate 3
K562	92.9233	93.5636	92.4179
MCF7	90.5827	91.2263	91.7683
NCI-2030	100	100	100
LPS141	100	97.0813	100
SK-MEL-2	90.1017	88.7797	90.0678

## Sheet: d
	sgControl			sgCDS2
A375	-4.50513	2.12995	2.37517	32.212	44.8249	45.4591
BLM	-1.5028	0.241223	1.26158	90.8513	89.2887	89.6335
D10	-1.73613	-0.262577	1.99871	27.4715	24.9044	29.3157
SK-MEL-147	-4.72928	-0.492411	5.22169	47.309	46.7074	39.2579
Two-way ANOVA	Ordinary
Source of Variation	P-value
Interaction	<0.0001
Row Factor	<0.0001
Column Factor	<0.0001
Šídák's multiple comparisons test	Adjusted p-value
sgControl - sgCDS2
A375	<0.0001
BLM	<0.0001
D10	<0.0001
SK-MEL-147	<0.0001

## Sheet: e
	Apoptosis induction control			Apoptosis induction
BLM	0.00473562	0.00532092	0.00491059	0.14682	0.145337	0.155372
SK-MEL-2	0.0105867	0.0113097	0.00970429	0.284693	0.352953	0.342022
Apoptosis induction control vs Apoptosis induction
Two-way ANOVA	Ordinary
Source of Variation	p-value
Interaction	<0.0001
Row Factor	<0.0001
Column Factor	<0.0001
Šídák's multiple comparisons test	Adjusted p-value
Apoptosis induction control - Apoptosis induction
BLM	<0.0001
SK-MEL-2	<0.0001

## Sheet: g
	SK-MEL-147 sgControl						SK-MEL-147 sgCDS2						BLM sgControl						BLM sgCDS2
Mouse number	2362769	2362777	2362779	2362792	2362898	2362899	2362778	2362780	2362907	2363056	2363067	2363068	2362770	2362771	2362900	2362904	2362905	2363057	2362791	2362897	2362906	2362908	2362909	2363066
0	0	0	0	0	0	0	0	0	0	0	0	0	0	0	0	0	0	0	0	0	0	0	0	0
3	13.5	9.375	9.375	21.4375	15.75	40	15.75	4	4	21.4375	36	33.6875	13.5	18	4	18	0	32	4	4	10.9375	4	4	4
5	68.75	68.75	44	40	40	50.625	50.625	40	18	40	40	44	36	55.6875	27.5625	22.5	15.75	21.4375	12.5	18	24.5	13.5	15.75	10.9375
7	90.75	60.75	60.75	87.5	48	68.75	60.75	36	36	44	40	44	62.5	81.25	30.625	42.875	40	50.625	60.75	15.75	36	45.5625	27.5625	27.5625
10	158.438	208.25	105.875	220.5	135	171.5	87.5	81.25	40	75.9375	135	40	90.75	208.25	151.25	131.25	105.875	117	60.75	62.5	45.5625	55.6875	45.5625	36
12	288	361.25	169	336	232.75	288	162	106.25	50.625	128.562	183.75	65.8125	105.875	306.25	264.062	216	196	210.938	81.25	68.75	128.562	117	87.5	75
14	405	518.938	304	526.5	368	428.688	281.75	135	90.75	267.188	397.375	105.875	428.75	676.875	211.25	318.5	320	256	183.75	36	162	171.5	169	126
17	726	816.75	525	850	689.062	793.5	654.312	384.75	239.062	726	771.75	336	708.75	1322.5	416	767.125	550	500	325.125	68.75	336	361.25	361.25	257.25
Table Analyzed	BLM			Table Analyzed	SK-MEL-147
Two-way RM ANOVA	Matching: Stacked			Two-way RM ANOVA	Matching: Stacked
Assume sphericity?	No			Assume sphericity?	No
Alpha	0.05			Alpha	0.05
Source of Variation	% of total variation	P-value		Source of Variation	% of total variation	P-value
Time x Column Factor	11.61	<0.0001		Time x Column Factor	4.024	<0.0001
Time	60.96	<0.0001		Time	81.13	<0.0001
Column Factor	7.569	0.0049		Column Factor	4.173	0.0095
Subject	5.868	0.0039		Subject	4.081	0.0001
