# Supplementary material for: Cytidine diphosphate diacylglycerol synthase 2 is a synthetic lethal target in mesenchymal-like cancers
Source: Nat Genet. 2025 Jul 4;57(7):1659–71. doi: 10.1038/s41588-025-02221-2 (PMC12283369; doi:10.1038/s41588-025-02221-2)
Supplement: Supplementary file 13 — Plotted data and statistics: unprocessed data and code are available on repositories. [file 41588_2025_2221_MOESM13_ESM.xlsx]

## Sheet: a
	Live count
sgControl	344000
sgCDS2	99800

## Sheet: b
Genes detected in all five screens	CDS1-high cell line log2(fold change)	CDS1-negative cell lines (log2(geomean(fold change))	Significant in all five cell lines	Significant in all CDS1-negative cell lines	Significant in 3/4 CDS1-negative cell lines
EP300	0.19677	0.97088	FALSE	FALSE	TRUE
LCMT1	-0.048123	1.25496	FALSE	FALSE	TRUE
PIP5K1A	0.76987	-1.39067	FALSE	FALSE	FALSE
CPA1	-0.28625	-1.25789	FALSE	FALSE	FALSE
PHIP	-0.15266	-1.70294	FALSE	FALSE	FALSE
HIST1H3D	0.76339	-1.53926	FALSE	FALSE	FALSE
TNFSF12	0.70503	0.109079	FALSE	FALSE	FALSE
DGCR8	0.35788	-0.63204	FALSE	FALSE	FALSE
MRPL41	-0.20977	-0.981495	FALSE	FALSE	FALSE
ZDHHC17	0.34173	-0.556837	FALSE	FALSE	FALSE
CAB39	0.2653	-1.36905	FALSE	FALSE	FALSE
ZNF503	0.40005	0.95206	FALSE	FALSE	FALSE
SPATA5L1	0.10616	-0.782027	FALSE	FALSE	FALSE
EFCAB12	0.26004	-0.337942	FALSE	FALSE	FALSE
BCDIN3D	0.65647	-1.2679	FALSE	FALSE	FALSE
MDC1	0.0012073	-1.14341	FALSE	FALSE	FALSE
CT83	0.4882	-1.2017	FALSE	FALSE	FALSE
FRAT1	0.28279	-0.818544	FALSE	FALSE	FALSE
C19orf43	0.31688	-1.26514	FALSE	FALSE	FALSE
HMGN1	0.01193	-1.99194	FALSE	FALSE	FALSE
MSL1	-0.087342	-0.971545	FALSE	FALSE	FALSE
KIF1BP	0.10256	-0.938118	FALSE	FALSE	FALSE
TMX1	-0.0098448	-0.268728	FALSE	FALSE	FALSE
GNAZ	0.043663	-0.544029	FALSE	FALSE	FALSE
ARHGAP11B	0.23344	-1.32725	FALSE	FALSE	FALSE
CDS1	-0.18123	-1.93377	FALSE	FALSE	FALSE
TTC32	0.5216	-1.15752	FALSE	FALSE	FALSE
TRAPPC13	0.57759	-0.255758	FALSE	FALSE	FALSE
C22orf29	0.71588	-1.00271	FALSE	FALSE	FALSE
GABRA2	0.65383	-0.233717	FALSE	FALSE	FALSE
NCKAP1	0.051772	-1.166	FALSE	FALSE	FALSE
SLC5A9	0.22999	-1.19415	FALSE	FALSE	FALSE
CCT2	0.32141	-0.034245	FALSE	FALSE	FALSE
GDF2	-0.087622	-0.803925	FALSE	FALSE	FALSE
KLK7	0.36229	-0.206207	FALSE	FALSE	FALSE
SLC31A1	0.15563	-0.6776	FALSE	FALSE	FALSE
ATP10A	-0.1288	-1.393	FALSE	FALSE	FALSE
WDR44	0.078442	-0.533517	FALSE	FALSE	FALSE
KCTD5	0.61237	-0.910889	FALSE	FALSE	FALSE
SLC25A1	0.6614	-1.39508	FALSE	FALSE	FALSE
PSMC2	0.12028	-0.252879	FALSE	FALSE	FALSE
APOBEC3D	0.19293	-1.49462	FALSE	FALSE	FALSE
LIN54	0.20778	-0.705495	FALSE	FALSE	FALSE
SRSF11	-0.05755	0.171907	FALSE	FALSE	FALSE
NDUFC2-KCTD14	0.55442	1.34801	FALSE	FALSE	FALSE
DIRAS2	0.45265	-0.381088	FALSE	FALSE	FALSE
B3GALT2	0.22352	-0.436101	FALSE	FALSE	FALSE
SLC8A2	-0.39814	-0.953895	FALSE	FALSE	FALSE
CAPZA2	0.59548	-0.742671	FALSE	FALSE	FALSE
LRCH3	0.42395	2.32521	FALSE	FALSE	FALSE
FMN1	0.3343	-0.351	FALSE	FALSE	FALSE
BUD31	-0.17493	-1.14693	FALSE	FALSE	FALSE
KLLN	0.10015	0.503557	FALSE	FALSE	FALSE
ZNF555	0.3242	0.894328	FALSE	FALSE	FALSE
PFN1	0.11913	-0.902795	FALSE	FALSE	FALSE
TMEM30A	0.11161	-0.35398	FALSE	FALSE	FALSE
TXLNA	0.15167	0.576184	FALSE	FALSE	FALSE
PHF20	0.0082207	0.610985	FALSE	FALSE	FALSE
TMEM140	0.057261	-1.07905	FALSE	FALSE	FALSE
ENSA	0.70408	-0.651948	FALSE	FALSE	FALSE
ETV7	0.22105	-1.21486	FALSE	FALSE	FALSE
MTRNR2L6	-0.028426	-0.702603	FALSE	FALSE	FALSE
KRI1	0.19995	-0.62231	FALSE	FALSE	FALSE
PKDCC	0.2746	-1.21158	FALSE	FALSE	FALSE
SLAMF6	0.41235	-0.990165	FALSE	FALSE	FALSE
NWD1	-0.16311	-0.954802	FALSE	FALSE	FALSE
RERE	0.91656	-0.124373	FALSE	FALSE	FALSE
GPHN	0.061338	0.237838	FALSE	FALSE	FALSE
SMPD1	0.063872	0.430878	FALSE	FALSE	FALSE
ADGRF4	0.026306	-0.523968	FALSE	FALSE	FALSE
OSCP1	0.047919	-0.55108	FALSE	FALSE	FALSE
QARS	0.11913	-1.31187	FALSE	FALSE	FALSE
PTPRZ1	0.31212	-1.25339	FALSE	FALSE	FALSE
SPATA5	-0.029182	-1.39961	FALSE	FALSE	FALSE
CSNK1G2	0.27619	0.606413	FALSE	FALSE	FALSE
CCDC85A	-0.071763	-0.316308	FALSE	FALSE	FALSE
TMEM183A	0.1082	1.21385	FALSE	FALSE	FALSE
ACTRT3	0.1181	-0.809832	FALSE	FALSE	FALSE
CCDC9	0.89721	-0.86968	FALSE	FALSE	FALSE
FNIP1	0.020358	0.05634	FALSE	FALSE	FALSE
DES	-0.015013	-0.737208	FALSE	FALSE	FALSE
ZNF426	-0.034983	-0.226475	FALSE	FALSE	FALSE
LAPTM4A	0.056913	-0.285552	FALSE	FALSE	FALSE
TTC3	-0.18572	-0.211235	FALSE	FALSE	FALSE
ZNF212	0.54303	-1.12384	FALSE	FALSE	FALSE
METTL3	-0.028829	-0.972048	FALSE	FALSE	FALSE
EXOSC8	0.78965	-0.749405	FALSE	FALSE	FALSE
GLRA4	0.31723	-0.966628	FALSE	FALSE	FALSE
CH17-360D5.1	-0.20548	1.07759	FALSE	FALSE	FALSE
CHAC1	0.011851	-0.955353	FALSE	FALSE	FALSE
DNA2	0.044986	-0.300245	FALSE	FALSE	FALSE
HIST1H2AD	0.02918	-0.990075	FALSE	FALSE	FALSE
LZTR1	0.15924	-1.1206	FALSE	FALSE	FALSE
USP17L17	-0.040679	-1.40888	FALSE	FALSE	FALSE
RSPO1	0.024495	-0.701823	FALSE	FALSE	FALSE
ST6GAL2	0.78373	-2.18419	FALSE	FALSE	FALSE
SEPTIN5	-0.48256	-0.6086	FALSE	FALSE	FALSE
THAP6	0.37622	-0.389728	FALSE	FALSE	FALSE
ELL3	-0.28799	0.0390055	FALSE	FALSE	FALSE
TOMM22	-0.13894	-1.29249	FALSE	FALSE	FALSE
RPS6KA2	-0.042924	-1.07793	FALSE	FALSE	FALSE
MGA	0.32128	-0.969948	FALSE	FALSE	FALSE
TIGD5	0.32151	-0.34887	FALSE	FALSE	FALSE
VENTX	0.39403	-0.9855	FALSE	FALSE	FALSE
URB2	0.34776	-0.0616625	FALSE	FALSE	FALSE
CSNK2B	0.55773	0.492407	FALSE	FALSE	FALSE
KRTAP4-9	0.48467	-0.963148	FALSE	FALSE	FALSE
COL20A1	0.29747	-1.05406	FALSE	FALSE	FALSE
CNPY3	-0.28686	-0.841537	FALSE	FALSE	FALSE
TMEM245	0.23669	-0.837578	FALSE	FALSE	FALSE
ZBTB22	0.12496	-1.23705	FALSE	FALSE	FALSE
FKBP3	0.14289	-0.355245	FALSE	FALSE	FALSE
CSF1R	0.3218	-1.27964	FALSE	FALSE	FALSE
ANKRD30A	0.22641	-0.854622	FALSE	FALSE	FALSE
TMEM257	-0.26384	-1.22372	FALSE	FALSE	FALSE
TRIM38	0.38721	0.84272	FALSE	FALSE	FALSE
NDUFB7	0.41723	-0.913687	FALSE	FALSE	FALSE
U2AF1L4	0.10739	-0.35307	FALSE	FALSE	FALSE
CLEC2B	0.12904	-0.98322	FALSE	FALSE	FALSE
REXO2	-0.106	0.124268	FALSE	FALSE	FALSE
SLC12A2	0.049421	1.32631	FALSE	FALSE	FALSE
ING3	0.65647	-1.35903	FALSE	FALSE	FALSE
PRKAG1	0.69912	-0.822563	FALSE	FALSE	FALSE
MBD3L2	0.17754	0.0173275	FALSE	FALSE	FALSE
EPCAM	0.13513	0.576586	FALSE	FALSE	FALSE
STX16	0.35219	1.93702	FALSE	FALSE	FALSE
CABP1	0.40776	-0.402357	FALSE	FALSE	FALSE
SAMM50	0.061163	-1.24216	FALSE	FALSE	FALSE
POLR3D	0.65213	-0.734167	FALSE	FALSE	FALSE
SMAD6	0.25362	-0.55113	FALSE	FALSE	FALSE
LOC388849	0.22611	-0.362655	FALSE	FALSE	FALSE
GNPAT	-0.081317	-1.30121	FALSE	FALSE	FALSE
RASA1	0.015215	-1.50234	FALSE	FALSE	FALSE
GOLGA6L10	0.25934	-0.82677	FALSE	FALSE	FALSE
OR14A16	0.23154	-0.715178	FALSE	FALSE	FALSE
PATL2	0.35357	1.53407	FALSE	FALSE	FALSE
PNPLA3	0.34836	-0.423445	FALSE	FALSE	FALSE
C19orf52	1.6801	0.54405	FALSE	FALSE	FALSE
MCM7	-0.046804	-0.500718	FALSE	FALSE	FALSE
IL9	0.3071	-0.946971	FALSE	FALSE	FALSE
DLEC1	0.028695	-0.580018	FALSE	FALSE	FALSE
CCDC125	0.16517	2.30252	FALSE	FALSE	FALSE
CAPN3	0.34836	-1.24351	FALSE	FALSE	FALSE
CLEC4E	-0.078363	-0.666125	FALSE	FALSE	FALSE
TIE1	-0.046691	-0.0740625	FALSE	FALSE	FALSE
TUT1	0.5055	-0.843539	FALSE	FALSE	FALSE
ARG2	0.16325	-0.701892	FALSE	FALSE	FALSE
PYDC2	0.47091	-1.35752	FALSE	FALSE	FALSE
CCNG1	0.13358	-1.04418	FALSE	FALSE	FALSE
DCDC2B	0.31919	0.07636	FALSE	FALSE	FALSE
MANEAL	0.37938	-0.424015	FALSE	FALSE	FALSE
NDEL1	0.049421	-0.285475	FALSE	FALSE	FALSE
SULT6B1	-0.0098081	-1.05459	FALSE	FALSE	FALSE
CDC16	0.64805	-0.866414	FALSE	FALSE	FALSE
RIMBP3	0.12748	-0.682262	FALSE	FALSE	FALSE
NYAP1	0.54879	-0.885783	FALSE	FALSE	FALSE
UBA3	0.31259	-1.50352	FALSE	FALSE	FALSE
DOK7	0.42294	-1.20528	FALSE	FALSE	FALSE
TRIM33	0.11201	0.381182	FALSE	FALSE	FALSE
FAM189B	0.34225	-0.56678	FALSE	FALSE	FALSE
TPX2	0.16444	-0.836611	FALSE	FALSE	FALSE
LRRC40	0.45993	-0.368788	FALSE	FALSE	FALSE
OSM	0.21804	-0.80198	FALSE	FALSE	FALSE
CCDC112	0.73135	-1.21288	FALSE	FALSE	FALSE
KIAA0100	0.37743	-0.79146	FALSE	FALSE	FALSE
MT1M	-0.12885	-0.944215	FALSE	FALSE	FALSE
TUBB6	0.084917	-1.51181	FALSE	FALSE	FALSE
LRP5L	0.16497	-0.713364	FALSE	FALSE	FALSE
ANKLE1	0.1948	-1.34102	FALSE	FALSE	FALSE
ZNF384	0.44919	0.934743	FALSE	FALSE	FALSE
AIF1L	0.53152	-0.920238	FALSE	FALSE	FALSE
OR1B1	0.47731	-0.497875	FALSE	FALSE	FALSE
ZNF418	0.68857	-0.266323	FALSE	FALSE	FALSE
ACTR10	0.89132	-0.779055	FALSE	FALSE	FALSE
EXD3	0.35606	-0.469758	FALSE	FALSE	FALSE
CDKN2B	-0.19355	0.38539	FALSE	FALSE	FALSE
SNX18	0.21681	1.05237	FALSE	FALSE	FALSE
TAS2R9	0.31591	-1.3224	FALSE	FALSE	FALSE
MMP2	0.33758	-1.1571	FALSE	FALSE	FALSE
MRPL14	0.50089	-0.548686	FALSE	FALSE	FALSE
EDN2	0.20692	-1.16378	FALSE	FALSE	FALSE
TMEM236	-0.16781	-0.698727	FALSE	FALSE	FALSE
C4orf47	-0.50698	-0.6738	FALSE	FALSE	FALSE
FLG2	0.20108	-0.402735	FALSE	FALSE	FALSE
WBP11	0.26974	-1.20726	FALSE	FALSE	FALSE
PGM3	0.58112	-0.196213	FALSE	FALSE	FALSE
RPL18A	0.3492	-0.839093	FALSE	FALSE	FALSE
EPB41L1	0.22175	-0.146927	FALSE	FALSE	FALSE
LRRC18	0.36393	-0.916552	FALSE	FALSE	FALSE
ERCC6L	0.46111	-0.444987	FALSE	FALSE	FALSE
GOLGA6D	0.58203	-1.14669	FALSE	FALSE	FALSE
RFC4	0.066483	-1.00216	FALSE	FALSE	FALSE
CFC1B	0.37947	-1.28813	FALSE	FALSE	FALSE
DRD1	0.57737	0.27523	FALSE	FALSE	FALSE
RREB1	0.57292	-0.46383	FALSE	FALSE	FALSE
EVA1B	-0.20147	-1.30839	FALSE	FALSE	FALSE
SLC23A1	0.048291	-0.144665	FALSE	FALSE	FALSE
ARID3A	0.079585	-0.763549	FALSE	FALSE	FALSE
RPS19	0.50133	-0.343675	FALSE	FALSE	FALSE
ANKRD31	0.2118	-0.403545	FALSE	FALSE	FALSE
NSL1	-0.11418	-0.4903	FALSE	FALSE	FALSE
SNX14	0.34229	-0.704	FALSE	FALSE	FALSE
CHST3	-0.18213	-0.85168	FALSE	FALSE	FALSE
IL7R	0.22264	1.40013	FALSE	FALSE	FALSE
OR2M2	0.59282	-0.370173	FALSE	FALSE	FALSE
SLMO2	0.034869	-0.920432	FALSE	FALSE	FALSE
AARS2	0.02952	-0.928645	FALSE	FALSE	FALSE
SEMG2	0.1307	-0.783878	FALSE	FALSE	FALSE
CYTIP	0.035179	-0.446875	FALSE	FALSE	FALSE
CXorf49	0.43151	-0.531327	FALSE	FALSE	FALSE
TMCO3	0.24158	-1.4535	FALSE	FALSE	FALSE
LDLRAD3	0.42737	-0.891931	FALSE	FALSE	FALSE
SLC46A2	0.1661	-0.478627	FALSE	FALSE	FALSE
TIGD2	-0.6058	0.0590925	FALSE	FALSE	FALSE
ARID3C	0.18895	-0.866419	FALSE	FALSE	FALSE
CERS3	0.61512	-0.671772	FALSE	FALSE	FALSE
POTEB2	0.72404	-0.483515	FALSE	FALSE	FALSE
GTF3C3	0.3201	0.113202	FALSE	FALSE	FALSE
MET	0.13606	-1.16142	FALSE	FALSE	FALSE
CNTNAP3B	-0.052114	-1.32841	FALSE	FALSE	FALSE
AFTPH	0.14492	0.08299	FALSE	FALSE	FALSE
SNX1	0.33729	-0.629629	FALSE	FALSE	FALSE
FILIP1	0.070354	1.1409	FALSE	FALSE	FALSE
CHMP2B	0.23062	-1.41037	FALSE	FALSE	FALSE
KLHL40	-0.18473	-0.322835	FALSE	FALSE	FALSE
FZD9	0.26934	0.1339	FALSE	FALSE	FALSE
RAB1A	0.037094	-1.27193	FALSE	FALSE	FALSE
MPC2	0.38064	-0.975145	FALSE	FALSE	FALSE
UBAP2	0.45075	-0.785963	FALSE	FALSE	FALSE
TEX29	0.0096732	-1.08274	FALSE	FALSE	FALSE
TRPV5	-0.33918	0.49782	FALSE	FALSE	FALSE
C14orf105	0.11819	-0.64228	FALSE	FALSE	FALSE
ETV3	0.36537	-1.02046	FALSE	FALSE	FALSE
LATS1	0.17777	-1.09084	FALSE	FALSE	FALSE
GTF3A	0.4351	-0.649948	FALSE	FALSE	FALSE
RBM24	0.05731	0.4911	FALSE	FALSE	FALSE
NLRP13	0.056122	-1.06282	FALSE	FALSE	FALSE
ZNF709	0.14597	-1.05358	FALSE	FALSE	FALSE
GLYATL3	0.1307	-0.833638	FALSE	FALSE	FALSE
FOXE1	0.32388	-1.1251	FALSE	FALSE	FALSE
TUBA8	0.092113	-0.931741	FALSE	FALSE	FALSE
TAF4B	-0.10887	-1.15489	FALSE	FALSE	FALSE
KLRF2	0.1186	-0.545655	FALSE	FALSE	FALSE
GPN1	0.70903	-0.66265	FALSE	FALSE	FALSE
UQCRQ	0.28699	-0.24997	FALSE	FALSE	FALSE
TMOD2	0.11524	-0.332646	FALSE	FALSE	FALSE
PEX1	0.36575	-1.15482	FALSE	FALSE	FALSE
TMEM65	-0.6241	1.29681	FALSE	FALSE	FALSE
ZNF563	0.19684	-1.38654	FALSE	FALSE	FALSE
MYBBP1A	0.082765	-0.453895	FALSE	FALSE	FALSE
MT1X	0.25122	-0.390877	FALSE	FALSE	FALSE
OPA1	0.24286	0.0256425	FALSE	FALSE	FALSE
CCL18	0.22137	0.173715	FALSE	FALSE	FALSE
B4GALT6	0.15585	-0.760256	FALSE	FALSE	FALSE
LRMP	0.58283	0.91732	FALSE	FALSE	FALSE
RYR2	0.43619	-0.0270245	FALSE	FALSE	FALSE
MAD2L1	0.54982	-0.385408	FALSE	FALSE	FALSE
SLC25A17	0.10525	-0.850773	FALSE	FALSE	FALSE
C10orf105	0.11255	0.975498	FALSE	FALSE	FALSE
KLHL10	0.28603	0.711248	FALSE	FALSE	FALSE
AIFM1	0.11029	-0.848248	FALSE	FALSE	FALSE
HAUS8	1.0382	-0.309957	FALSE	FALSE	FALSE
ZBED1	0.050086	-0.911898	FALSE	FALSE	FALSE
SERPINB6	0.34686	-0.881358	FALSE	FALSE	FALSE
ARHGAP27	0.37066	-0.0930225	FALSE	FALSE	FALSE
TOR1A	0.50533	-0.199414	FALSE	FALSE	FALSE
PRSS58	0.015123	-0.188447	FALSE	FALSE	FALSE
DAP	0.16767	1.05454	FALSE	FALSE	FALSE
FOXM1	0.15553	-0.439019	FALSE	FALSE	FALSE
WDR11	-0.083892	-1.23157	FALSE	FALSE	FALSE
MGAT4D	-0.24644	-0.702577	FALSE	FALSE	FALSE
SPNS3	0.16117	0.100045	FALSE	FALSE	FALSE
BAHCC1	-0.0047987	-0.249015	FALSE	FALSE	FALSE
SEC22A	0.54752	-0.934447	FALSE	FALSE	FALSE
FAM219B	0.35435	-1.04472	FALSE	FALSE	FALSE
GZMA	-0.3129	-0.246748	FALSE	FALSE	FALSE
SREBF2	0.4593	-0.55307	FALSE	FALSE	FALSE
CKAP2	-0.19195	-0.780208	FALSE	FALSE	FALSE
SHQ1	0.28837	-0.602845	FALSE	FALSE	FALSE
DNM1L	0.19549	-0.722875	FALSE	FALSE	FALSE
C20orf203	0.21417	-0.0662567	FALSE	FALSE	FALSE
CAMK1G	-0.12979	-0.205312	FALSE	FALSE	FALSE
HIST1H2BK	0.20462	-0.442088	FALSE	FALSE	FALSE
TXLNG	0.0084542	-1.04518	FALSE	FALSE	FALSE
ARHGAP29	0.5215	-0.756972	FALSE	FALSE	FALSE
SHCBP1L	0.11937	0.630266	FALSE	FALSE	FALSE
VPS13C	0.1575	-0.858201	FALSE	FALSE	FALSE
BCCIP	0.21404	0.665467	FALSE	FALSE	FALSE
XAGE2	0.064202	-1.64872	FALSE	FALSE	FALSE
ZSCAN26	-0.053442	-1.17831	FALSE	FALSE	FALSE
LOC730183	0.26117	-0.19244	FALSE	FALSE	FALSE
RPLP1	0.58617	-0.85082	FALSE	FALSE	FALSE
NDUFAF1	-0.12482	-1.47194	FALSE	FALSE	FALSE
FBP1	0.10132	-0.75213	FALSE	FALSE	FALSE
MRPS10	-0.11493	-1.52934	FALSE	FALSE	FALSE
CDC42SE1	-0.066803	-0.592725	FALSE	FALSE	FALSE
ZNF224	0.89992	-0.125117	FALSE	FALSE	FALSE
PDE4DIP	0.55442	0.220855	FALSE	FALSE	FALSE
SLC15A5	0.33507	-0.244792	FALSE	FALSE	FALSE
KLHL20	0.35659	-0.834807	FALSE	FALSE	FALSE
PIK3CA	0.11956	-1.20503	FALSE	FALSE	FALSE
CCDC115	0.30276	-0.522613	FALSE	FALSE	FALSE
ZC3H13	0.20317	-0.549837	FALSE	FALSE	FALSE
N4BP2L2	0.68339	-0.504138	FALSE	FALSE	FALSE
TRAF2	0.31259	-0.5462	FALSE	FALSE	FALSE
TBX1	-0.0041973	-1.04807	FALSE	FALSE	FALSE
GPR132	0.37027	-0.325763	FALSE	FALSE	FALSE
RPRM	0.46201	-0.416272	FALSE	FALSE	FALSE
GADD45GIP1	1.2087	-0.231825	FALSE	FALSE	FALSE
CYGB	0.27125	0.440092	FALSE	FALSE	FALSE
UBE2G1	0.2141	-1.10211	FALSE	FALSE	FALSE
TDRD3	0.32307	-0.742857	FALSE	FALSE	FALSE
FARP1	-0.25379	-1.07405	FALSE	FALSE	FALSE
MYCL	-0.22989	-0.711375	FALSE	FALSE	FALSE
LEPR	0.17168	-0.582288	FALSE	FALSE	FALSE
GRIK3	0.1596	-0.628565	FALSE	FALSE	FALSE
CGB2	0.038102	-0.310053	FALSE	FALSE	FALSE
FAM9B	-0.29479	0.758258	FALSE	FALSE	FALSE
PAIP2B	0.067037	-0.580343	FALSE	FALSE	FALSE
POLRMT	-0.058674	-0.202445	FALSE	FALSE	FALSE
OR4F29	-0.27774	-0.553335	FALSE	FALSE	FALSE
RRM1	0.46433	-0.703348	FALSE	FALSE	FALSE
CNOT4	0.45874	-0.652605	FALSE	FALSE	FALSE
THNSL1	-0.0068834	-1.06884	FALSE	FALSE	FALSE
CRK	0.71774	-0.438255	FALSE	FALSE	FALSE
LRIT2	0.40998	-0.18855	FALSE	FALSE	FALSE
HSFY2	0.13542	-0.713328	FALSE	FALSE	FALSE
MAPK8IP1	0.06439	-1.06113	FALSE	FALSE	FALSE
ANXA8	-0.12789	1.28198	FALSE	FALSE	FALSE
ZNF182	0.1096	0.76842	FALSE	FALSE	FALSE
NAA15	0.55442	-0.998352	FALSE	FALSE	FALSE
SNAP29	0.37289	2.44043	FALSE	FALSE	FALSE
MED4	0.32368	-0.628135	FALSE	FALSE	FALSE
NSF	0.31174	0.112297	FALSE	FALSE	FALSE
TSFM	0.26766	-0.12701	FALSE	FALSE	FALSE
SIN3A	0.16811	-0.186303	FALSE	FALSE	FALSE
FBXW11	0.07164	-0.300086	FALSE	FALSE	FALSE
CYBA	-0.58326	-0.999767	FALSE	FALSE	FALSE
EGFLAM	-0.026079	-1.38828	FALSE	FALSE	FALSE
C14orf39	0.075179	-0.75131	FALSE	FALSE	FALSE
KIAA0355	-0.13202	1.01925	FALSE	FALSE	FALSE
CDCP1	0.31785	-0.175525	FALSE	FALSE	FALSE
FUT5	0.33646	-0.46547	FALSE	FALSE	FALSE
GPC5	0.26265	-0.968413	FALSE	FALSE	FALSE
DERL2	0.1192	-0.339338	FALSE	FALSE	FALSE
MEGF10	0.058643	-0.47036	FALSE	FALSE	FALSE
HMMR	0.60993	-1.00505	FALSE	FALSE	FALSE
PRKAG2	0.17777	-0.716003	FALSE	FALSE	FALSE
OR4K5	0.27205	-0.484312	FALSE	FALSE	FALSE
LRRC48	0.23399	-0.787907	FALSE	FALSE	FALSE
RPS10-NUDT3	2.0849	-1.81723	FALSE	FALSE	FALSE
TOMM20	-0.085364	-0.404828	FALSE	FALSE	FALSE
ATAD1	-0.16257	-0.696207	FALSE	FALSE	FALSE
AKIRIN2	0.50133	-0.478874	FALSE	FALSE	FALSE
UGP2	0.081727	0.117383	FALSE	FALSE	FALSE
SOBP	0.38765	-0.293102	FALSE	FALSE	FALSE
ARSI	0.11739	-0.20771	FALSE	FALSE	FALSE
RETSAT	0.44529	-0.369955	FALSE	FALSE	FALSE
RARS2	0.41326	-0.498191	FALSE	FALSE	FALSE
DNAJC17	-0.083443	-0.229827	FALSE	FALSE	FALSE
TUFM	0.3099	-0.684617	FALSE	FALSE	FALSE
KRBA2	0.072835	-1.33325	FALSE	FALSE	FALSE
MTIF2	0.045578	-1.11129	FALSE	FALSE	FALSE
SIM1	-0.1096	-0.994855	FALSE	FALSE	FALSE
ZC3H12A	-0.16997	-0.420665	FALSE	FALSE	FALSE
KCNN1	0.059719	-0.240382	FALSE	FALSE	FALSE
BLNK	0.47182	-0.176333	FALSE	FALSE	FALSE
RMND5A	0.016172	-0.446547	FALSE	FALSE	FALSE
SLC10A7	0.26004	-0.306726	FALSE	FALSE	FALSE
ENTPD4	0.24124	-1.10476	FALSE	FALSE	FALSE
GSTA1	0.12064	-0.328618	FALSE	FALSE	FALSE
SMAP2	0.3232	-0.931355	FALSE	FALSE	FALSE
NTS	-0.40905	-0.849088	FALSE	FALSE	FALSE
ABCC8	0.17837	-0.641918	FALSE	FALSE	FALSE
SLC18A3	0.085793	-1.07353	FALSE	FALSE	FALSE
HLA-C	-0.42884	-0.809813	FALSE	FALSE	FALSE
ADA	0.092858	-0.274954	FALSE	FALSE	FALSE
RNF20	0.057996	-0.49081	FALSE	FALSE	FALSE
WIPF1	0.04908	-0.905083	FALSE	FALSE	FALSE
PTPRG	0.2703	-0.515428	FALSE	FALSE	FALSE
FCER1A	-0.032095	-1.10119	FALSE	FALSE	FALSE
FAM8A1	-0.16985	-1.15295	FALSE	FALSE	FALSE
SRRT	-0.034897	-0.319352	FALSE	FALSE	FALSE
RFTN2	0.44843	-0.49341	FALSE	FALSE	FALSE
ANXA1	-0.015998	-0.878555	FALSE	FALSE	FALSE
CORO6	0.11871	-0.810765	FALSE	FALSE	FALSE
SETD1A	0.39944	0.07352	FALSE	FALSE	FALSE
FABP12	0.28313	-0.883516	FALSE	FALSE	FALSE
SUMO2	0.29429	-2.27218	FALSE	FALSE	FALSE
LRTM1	0.66463	-0.644731	FALSE	FALSE	FALSE
CCDC105	0.066341	-1.20945	FALSE	FALSE	FALSE
CISD2	-0.069526	-0.53827	FALSE	FALSE	FALSE
ITGA2	0.45549	-0.634405	FALSE	FALSE	FALSE
NUBP1	-0.069807	0.231796	FALSE	FALSE	FALSE
NPIPA2	0.5237	-1.30982	FALSE	FALSE	FALSE
PRSS42	0.00060272	-0.823965	FALSE	FALSE	FALSE
DRAXIN	0.1584	-0.992173	FALSE	FALSE	FALSE
TMEM14C	0.23336	-0.685228	FALSE	FALSE	FALSE
FUT8	-0.50422	0.21973	FALSE	FALSE	FALSE
LCA5	-0.046947	0.829218	FALSE	FALSE	FALSE
TSPAN6	0.32341	0.3859	FALSE	FALSE	FALSE
OR2M5	0.092406	-0.395816	FALSE	FALSE	FALSE
HEATR6	0.21249	0.489305	FALSE	FALSE	FALSE
DLL1	0.53382	-0.927012	FALSE	FALSE	FALSE
GABBR1	0.0014375	-0.662305	FALSE	FALSE	FALSE
FAM167B	0.12028	-0.331558	FALSE	FALSE	FALSE
ST5	0.61787	-0.495563	FALSE	FALSE	FALSE
DHRS1	0.47294	-0.576605	FALSE	FALSE	FALSE
TECTB	0.048291	-0.617151	FALSE	FALSE	FALSE
PDGFB	0.47393	-0.719817	FALSE	FALSE	FALSE
DCST2	0.12096	-1.4633	FALSE	FALSE	FALSE
SLC37A3	0.025119	-0.323672	FALSE	FALSE	FALSE
RNF4	0.15009	-1.09555	FALSE	FALSE	FALSE
MRPL15	-0.46563	-0.69709	FALSE	FALSE	FALSE
TIMM10	0.88541	-2.10242	FALSE	FALSE	FALSE
CNTD1	0.050408	-0.508428	FALSE	FALSE	FALSE
ESRP2	0.028864	-0.693967	FALSE	FALSE	FALSE
EXOSC6	0.60161	-0.85127	FALSE	FALSE	FALSE
OR51I1	-0.034856	-1.037	FALSE	FALSE	FALSE
DGCR14	0.02234	-1.09947	FALSE	FALSE	FALSE
RPAP2	0.47623	-1.10878	FALSE	FALSE	FALSE
PFAS	0.30109	0.104287	FALSE	FALSE	FALSE
TSPAN4	0.25436	0.133282	FALSE	FALSE	FALSE
CSN1S1	0.37758	-1.15757	FALSE	FALSE	FALSE
INSL4	0.29064	-1.18794	FALSE	FALSE	FALSE
SSMEM1	0.34182	0.0530995	FALSE	FALSE	FALSE
OR6B3	0.22246	-1.14897	FALSE	FALSE	FALSE
CNOT2	-0.28118	-0.236634	FALSE	FALSE	FALSE
FAM169A	0.55335	-0.433497	FALSE	FALSE	FALSE
GCC1	-0.13223	-0.30699	FALSE	FALSE	FALSE
HEATR3	0.30855	-0.740132	FALSE	FALSE	FALSE
GAL	0.52784	-0.47111	FALSE	FALSE	FALSE
KIF5A	0.12838	-0.556254	FALSE	FALSE	FALSE
FAM19A3	0.4371	1.80765	FALSE	FALSE	FALSE
MRPL44	0.91557	-0.182785	FALSE	FALSE	FALSE
UBN2	0.10233	-0.661397	FALSE	FALSE	FALSE
PYCARD	0.21616	-0.627113	FALSE	FALSE	FALSE
NIM1K	0.17168	-0.924375	FALSE	FALSE	FALSE
PPM1A	-0.21263	0.959897	FALSE	FALSE	FALSE
ALX4	0.12054	-0.657515	FALSE	FALSE	FALSE
CHRDL1	0.46677	-0.46431	FALSE	FALSE	FALSE
B3GAT2	0.032833	0.0396525	FALSE	FALSE	FALSE
CLEC17A	-0.2974	-0.638023	FALSE	FALSE	FALSE
CRNN	0.091521	0.980607	FALSE	FALSE	FALSE
ARL2	0.69056	-0.302277	FALSE	FALSE	FALSE
RAD17	0.44575	-0.316493	FALSE	FALSE	FALSE
MAP3K12	0.10125	-0.268008	FALSE	FALSE	FALSE
PPCDC	0.050591	0.084455	FALSE	FALSE	FALSE
FAM81A	1.0166	-0.152767	FALSE	FALSE	FALSE
TTC37	1.0675	-0.438043	FALSE	FALSE	FALSE
RPLP0	0.44048	-0.272058	FALSE	FALSE	FALSE
GLIPR1L1	0.45336	-0.56445	FALSE	FALSE	FALSE
SCRN3	-0.0023616	0.32274	FALSE	FALSE	FALSE
FGFBP3	0.011169	1.53131	FALSE	FALSE	FALSE
ACTA1	0.15307	-0.576828	FALSE	FALSE	FALSE
SPZ1	-0.088773	-0.791338	FALSE	FALSE	FALSE
C4orf36	0.28837	-0.601283	FALSE	FALSE	FALSE
DET1	-0.048897	-0.895065	FALSE	FALSE	FALSE
MALT1	0.44649	-0.622525	FALSE	FALSE	FALSE
TMEM80	-0.077355	-0.281158	FALSE	FALSE	FALSE
TOP1	0.12007	-0.866818	FALSE	FALSE	FALSE
RHBDL1	0.086115	-0.407782	FALSE	FALSE	FALSE
GSTCD	0.15343	-1.03295	FALSE	FALSE	FALSE
ZNF251	0.91751	-1.03855	FALSE	FALSE	FALSE
SH3PXD2B	-0.092201	-0.867515	FALSE	FALSE	FALSE
ZNF200	0.30495	-1.46844	FALSE	FALSE	FALSE
YBX1	0.07522	-1.15037	FALSE	FALSE	FALSE
RAB30	0.51173	-0.71653	FALSE	FALSE	FALSE
LCLAT1	0.46196	-1.31224	FALSE	FALSE	FALSE
TMEM106B	0.088208	-0.638683	FALSE	FALSE	FALSE
ISYNA1	-0.082227	-0.989398	FALSE	FALSE	FALSE
KIAA1045	0.089696	-0.87584	FALSE	FALSE	FALSE
SORBS2	0.61998	-0.731088	FALSE	FALSE	FALSE
GNB1	0.2142	-0.879876	FALSE	FALSE	FALSE
UBD	-0.1613	-1.29307	FALSE	FALSE	FALSE
NOM1	0.32503	-1.77602	FALSE	FALSE	FALSE
MAGEA3	-0.07185	1.4714	FALSE	FALSE	FALSE
STX19	0.1683	0.420785	FALSE	FALSE	FALSE
COX6C	0.23808	1.32131	FALSE	FALSE	FALSE
BABAM1	-0.17918	-0.117548	FALSE	FALSE	FALSE
TET1	0.098338	-0.590109	FALSE	FALSE	FALSE
PEX16	-0.044214	-0.490461	FALSE	FALSE	FALSE
OR4M1	0.14685	0.560495	FALSE	FALSE	FALSE
C8orf86	-0.03036	-0.528895	FALSE	FALSE	FALSE
HLA-DRA	0.13226	0.758247	FALSE	FALSE	FALSE
MRPL2	0.20499	1.04367	FALSE	FALSE	FALSE
PTPRT	0.11834	-0.673941	FALSE	FALSE	FALSE
GON4L	-0.09628	-0.520158	FALSE	FALSE	FALSE
PGR	0.51266	-1.19866	FALSE	FALSE	FALSE
NR6A1	0.23249	-0.747052	FALSE	FALSE	FALSE
CDH19	0.031263	-1.52887	FALSE	FALSE	FALSE
CALCOCO2	0.67047	-0.124795	FALSE	FALSE	FALSE
BBS7	0.42768	-0.585008	FALSE	FALSE	FALSE
PCDHB14	-0.0017588	-1.10405	FALSE	FALSE	FALSE
TCP10L2	0.050709	0.202233	FALSE	FALSE	FALSE
PRDM9	0.59236	-1.07084	FALSE	FALSE	FALSE
MRPS26	0.22053	-0.455668	FALSE	FALSE	FALSE
GOLGB1	-0.16682	-0.047405	FALSE	FALSE	FALSE
TAF1D	0.15099	-0.231045	FALSE	FALSE	FALSE
DDRGK1	0.18061	1.77759	FALSE	FALSE	FALSE
VAMP7	0.23131	-1.12851	FALSE	FALSE	FALSE
ZSCAN16	0.48261	-0.567102	FALSE	FALSE	FALSE
ZNF354A	0.23213	-0.973723	FALSE	FALSE	FALSE
RBP5	0.43103	0.105197	FALSE	FALSE	FALSE
PDZD7	0.82092	0.04564	FALSE	FALSE	FALSE
FOLR1	0.19405	0.435847	FALSE	FALSE	FALSE
TTLL5	0.55234	-0.824727	FALSE	FALSE	FALSE
HECTD1	-0.093881	0.0814142	FALSE	FALSE	FALSE
STX10	0.32746	-0.660805	FALSE	FALSE	FALSE
CLDN6	0.55929	1.15352	FALSE	FALSE	FALSE
ANKDD1B	-0.086851	-0.699509	FALSE	FALSE	FALSE
OR13J1	0.070491	-1.26778	FALSE	FALSE	FALSE
INSIG1	-0.24984	-0.72428	FALSE	FALSE	FALSE
KIAA1217	0.081697	-0.666963	FALSE	FALSE	FALSE
STYK1	-0.16118	-0.0904375	FALSE	FALSE	FALSE
LINGO2	0.8991	-0.996359	FALSE	FALSE	FALSE
STAMBPL1	0.071412	-0.492191	FALSE	FALSE	FALSE
C2orf78	0.36382	-0.579902	FALSE	FALSE	FALSE
MLXIP	-0.11603	-0.53093	FALSE	FALSE	FALSE
FAM149B1	-0.11011	-0.512765	FALSE	FALSE	FALSE
MANF	-0.22017	-0.576712	FALSE	FALSE	FALSE
C6orf47	0.11802	-0.658645	FALSE	FALSE	FALSE
PAQR6	0.42423	-0.286357	FALSE	FALSE	FALSE
RASSF2	0.014989	-0.429542	FALSE	FALSE	FALSE
RERGL	0.084866	-1.19962	FALSE	FALSE	FALSE
RFC2	0.30806	-0.412959	FALSE	FALSE	FALSE
METRN	-0.32012	-1.34746	FALSE	FALSE	FALSE
FBXO7	0.32562	-0.118868	FALSE	FALSE	FALSE
TPM1	-0.22679	-0.612603	FALSE	FALSE	FALSE
TFB2M	0.30919	0.00978	FALSE	FALSE	FALSE
XPC	-0.036554	-0.811473	FALSE	FALSE	FALSE
CROT	-0.17315	-0.466923	FALSE	FALSE	FALSE
ZUFSP	0.30575	-0.611931	FALSE	FALSE	FALSE
POLR2G	0.34057	-0.127775	FALSE	FALSE	FALSE
STOML2	-0.12645	-0.82281	FALSE	FALSE	FALSE
TRAPPC4	0.28765	0.180923	FALSE	FALSE	FALSE
C3orf17	0.4038	0.007595	FALSE	FALSE	FALSE
GP5	0.014277	1.87526	FALSE	FALSE	FALSE
ADGRE3	0.021506	-0.594625	FALSE	FALSE	FALSE
MMP24	0.26232	-0.088375	FALSE	FALSE	FALSE
COL17A1	-0.24488	1.34879	FALSE	FALSE	FALSE
OR51G2	0.45496	0.977815	FALSE	FALSE	FALSE
PPFIBP1	-0.02413	-1.52931	FALSE	FALSE	FALSE
MPC1	-0.10379	-0.835598	FALSE	FALSE	FALSE
RAB21	-0.034856	-0.85662	FALSE	FALSE	FALSE
CLDN22	0.2746	-0.814542	FALSE	FALSE	FALSE
FAM228B	0.51074	1.41854	FALSE	FALSE	FALSE
OAS1	-0.16458	-0.975513	FALSE	FALSE	FALSE
TMEM45B	0.26166	-0.829329	FALSE	FALSE	FALSE
ADAM10	0.59142	-1.10457	FALSE	FALSE	FALSE
CELF6	0.076583	-0.303805	FALSE	FALSE	FALSE
LETM2	0.40091	-0.156145	FALSE	FALSE	FALSE
SLC22A15	-0.18494	-0.244672	FALSE	FALSE	FALSE
NAA60	0.6145	0.296795	FALSE	FALSE	FALSE
MAGED4	0.70517	-0.997043	FALSE	FALSE	FALSE
KIAA1598	0.49989	-0.585385	FALSE	FALSE	FALSE
ABHD2	0.30078	-1.46369	FALSE	FALSE	FALSE
PRR35	0.28192	-0.890225	FALSE	FALSE	FALSE
KRTAP10-2	-0.068482	-1.20204	FALSE	FALSE	FALSE
RYR1	0.19953	0.517077	FALSE	FALSE	FALSE
RIPPLY2	0.32224	-0.951418	FALSE	FALSE	FALSE
LSM7	0.74064	-1.07367	FALSE	FALSE	FALSE
TEX261	0.66366	-0.873892	FALSE	FALSE	FALSE
GUCA1A	-0.09766	-0.6985	FALSE	FALSE	FALSE
EIF4G2	0.42041	-0.345846	FALSE	FALSE	FALSE
ZNF763	-0.053747	-0.597222	FALSE	FALSE	FALSE
WDR46	0.69805	0.523937	FALSE	FALSE	FALSE
SLC30A9	0.67047	-0.106875	FALSE	FALSE	FALSE
GATC	0.68958	-0.246095	FALSE	FALSE	FALSE
CLEC4F	0.13112	-1.29421	FALSE	FALSE	FALSE
ZNF592	0.66054	-1.4157	FALSE	FALSE	FALSE
CNGA1	0.23987	0.496315	FALSE	FALSE	FALSE
ZNF783	0.21758	0.504487	FALSE	FALSE	FALSE
GLMP	-0.14063	1.7191	FALSE	FALSE	FALSE
ARPC4-TTLL3	-0.16411	1.08263	FALSE	FALSE	FALSE
FAM20C	-0.4838	-0.646505	FALSE	FALSE	FALSE
COX6B1	-0.19381	-0.219367	FALSE	FALSE	FALSE
FCGR1A	-0.0086609	-0.0164775	FALSE	FALSE	FALSE
NOD2	-0.02125	-0.525597	FALSE	FALSE	FALSE
GRIK4	-0.016063	0.0749925	FALSE	FALSE	FALSE
TSR2	-0.39575	-1.23324	FALSE	FALSE	FALSE
DNLZ	0.064416	-1.4419	FALSE	FALSE	FALSE
MIEF1	0.43912	-0.281317	FALSE	FALSE	FALSE
HYDIN	0.31864	1.08374	FALSE	FALSE	FALSE
EPM2A	0.084055	-0.69786	FALSE	FALSE	FALSE
PIP4K2A	-0.30664	-0.880575	FALSE	FALSE	FALSE
RBBP6	-0.48684	-0.0980175	FALSE	FALSE	FALSE
NUP205	0.11871	-0.243948	FALSE	FALSE	FALSE
HRH4	0.38972	0.421067	FALSE	FALSE	FALSE
RBM33	0.08417	-0.006335	FALSE	FALSE	FALSE
ZNF511	0.27614	-0.624365	FALSE	FALSE	FALSE
DENND1C	0.11782	-0.181067	FALSE	FALSE	FALSE
SMIM24	0.25362	-0.631663	FALSE	FALSE	FALSE
DHX38	-0.40519	-0.626955	FALSE	FALSE	FALSE
FABP6	0.63051	-0.61265	FALSE	FALSE	FALSE
LOC200726	-0.15547	-0.76605	FALSE	FALSE	FALSE
TIMELESS	0.35802	-0.809353	FALSE	FALSE	FALSE
WDR59	0.075586	-0.919148	FALSE	FALSE	FALSE
COQ10B	-0.21557	-0.357695	FALSE	FALSE	FALSE
KIF22	1.1149	-0.714224	FALSE	FALSE	FALSE
CDHR5	0.58879	-0.782133	FALSE	FALSE	FALSE
RGS4	0.36027	1.09943	FALSE	FALSE	FALSE
CTAGE1	0.30574	-0.295415	FALSE	FALSE	FALSE
MARCHF1	0.36823	-0.525145	FALSE	FALSE	FALSE
GRSF1	-0.040678	-0.25253	FALSE	FALSE	FALSE
MRAP	0.37484	-0.810072	FALSE	FALSE	FALSE
GOLT1A	0.13274	-1.11313	FALSE	FALSE	FALSE
CDK6	-0.028065	-0.0566375	FALSE	FALSE	FALSE
RAB4B	0.31458	-0.200143	FALSE	FALSE	FALSE
RCSD1	0.19062	-1.06992	FALSE	FALSE	FALSE
CFAP70	0.91624	0.488134	FALSE	FALSE	FALSE
OR7E24	0.060734	-2.72424	FALSE	FALSE	FALSE
SUV420H2	-0.11724	-0.728642	FALSE	FALSE	FALSE
ITGB7	0.11996	-0.637742	FALSE	FALSE	FALSE
TEDDM1	0.29276	-1.23874	FALSE	FALSE	FALSE
CXCL14	-0.11629	-0.98058	FALSE	FALSE	FALSE
GPAM	0.51769	-0.904153	FALSE	FALSE	FALSE
OR6M1	0.38879	-0.946133	FALSE	FALSE	FALSE
SCARF2	-0.010517	-0.426096	FALSE	FALSE	FALSE
PDP2	-0.041318	0.945598	FALSE	FALSE	FALSE
TUBB4B	0.18272	-0.0275025	FALSE	FALSE	FALSE
MND1	0.57386	-0.24929	FALSE	FALSE	FALSE
KCTD16	0.064339	-0.72202	FALSE	FALSE	FALSE
SYTL3	0.037149	-0.680825	FALSE	FALSE	FALSE
CSTF2T	0.15715	0.312046	FALSE	FALSE	FALSE
NGDN	-0.1105	-1.10766	FALSE	FALSE	FALSE
CCIN	0.21362	0.48169	FALSE	FALSE	FALSE
SPTA1	0.2717	1.18856	FALSE	FALSE	FALSE
ZNF391	0.84497	-1.27928	FALSE	FALSE	FALSE
KRT81	0.23399	0.506082	FALSE	FALSE	FALSE
C12orf40	0.1192	-0.814145	FALSE	FALSE	FALSE
NPS	0.64875	-0.515912	FALSE	FALSE	FALSE
SLC27A2	0.37609	-0.896491	FALSE	FALSE	FALSE
GAGE2D	-0.077187	-0.543646	FALSE	FALSE	FALSE
PSMG4	-0.07518	-0.689227	FALSE	FALSE	FALSE
OLFML2B	0.41199	1.10973	FALSE	FALSE	FALSE
CCNJ	-0.26923	-0.957155	FALSE	FALSE	FALSE
AIF1	0.18452	-1.18411	FALSE	FALSE	FALSE
DXO	0.19042	-0.766092	FALSE	FALSE	FALSE
ULK3	0.018662	-0.864552	FALSE	FALSE	FALSE
TRIM26	-0.032915	-0.932545	FALSE	FALSE	FALSE
NDRG1	0.19218	-0.517355	FALSE	FALSE	FALSE
LACTB	0.38673	-0.722607	FALSE	FALSE	FALSE
FIS1	-0.27692	0.051175	FALSE	FALSE	FALSE
CUL4A	0.82646	-1.24375	FALSE	FALSE	FALSE
APOBEC3A	-0.043129	2.00723	FALSE	FALSE	FALSE
AGA	0.13293	-0.894056	FALSE	FALSE	FALSE
ZNF689	0.35606	-0.638734	FALSE	FALSE	FALSE
DCUN1D5	-0.25115	-0.235799	FALSE	FALSE	FALSE
KXD1	-0.0006927	-1.34982	FALSE	FALSE	FALSE
ARHGAP9	0.017876	-0.81797	FALSE	FALSE	FALSE
ZBTB45	-0.090896	-0.750292	FALSE	FALSE	FALSE
SLC25A37	0.14227	-1.094	FALSE	FALSE	FALSE
CER1	-0.30127	0.705497	FALSE	FALSE	FALSE
CD28	0.26857	0.50606	FALSE	FALSE	FALSE
LSM6	0.0085907	0.397052	FALSE	FALSE	FALSE
MPP7	0.11183	-0.098385	FALSE	FALSE	FALSE
CALCA	0.018531	-0.405185	FALSE	FALSE	FALSE
ADCY4	-0.078722	-0.425453	FALSE	FALSE	FALSE
BCL2A1	0.24687	-0.960862	FALSE	FALSE	FALSE
RPAP3	0.49517	-0.79458	FALSE	FALSE	FALSE
SPATA13	0.23271	-0.468279	FALSE	FALSE	FALSE
OR5P3	0.23732	-1.25118	FALSE	FALSE	FALSE
PXMP4	-0.47976	-0.560585	FALSE	FALSE	FALSE
COX4I1	0.11887	-0.226453	FALSE	FALSE	FALSE
MRPL34	0.22068	0.767288	FALSE	FALSE	FALSE
ZDHHC1	0.05902	1.54568	FALSE	FALSE	FALSE
RFXANK	0.15103	-0.38068	FALSE	FALSE	FALSE
ST7	0.17345	-0.60326	FALSE	FALSE	FALSE
MEMO1	0.26692	-0.531562	FALSE	FALSE	FALSE
ALMS1	0.49169	-1.29926	FALSE	FALSE	FALSE
TMPO	0.21587	-0.144095	FALSE	FALSE	FALSE
ZNF326	-0.20861	0.818612	FALSE	FALSE	FALSE
GCNT2	0.20056	0.011334	FALSE	FALSE	FALSE
ORAI1	0.83003	-1.23923	FALSE	FALSE	FALSE
ARHGAP19	0.57835	0.80326	FALSE	FALSE	FALSE
WDSUB1	0.00403	-0.758923	FALSE	FALSE	FALSE
CYP4Z1	0.58146	-0.34901	FALSE	FALSE	FALSE
BLOC1S3	0.2138	-0.430771	FALSE	FALSE	FALSE
ZNF879	-0.072712	-0.505957	FALSE	FALSE	FALSE
RINT1	0.21414	-1.03752	FALSE	FALSE	FALSE
SLC16A13	0.061974	-0.231517	FALSE	FALSE	FALSE
HYPK	0.24696	-0.51568	FALSE	FALSE	FALSE
TMED7-TICAM2	0.13834	-0.218515	FALSE	FALSE	FALSE
TRIM37	0.90032	-0.266207	FALSE	FALSE	FALSE
DAPK2	-0.058373	-0.277973	FALSE	FALSE	FALSE
PSMD13	0.41103	-0.825802	FALSE	FALSE	FALSE
NFIX	-0.18557	0.04844	FALSE	FALSE	FALSE
HELB	0.34568	-1.07451	FALSE	FALSE	FALSE
AKR1C2	0.3353	-0.906242	FALSE	FALSE	FALSE
RNASE9	0.2589	-0.643877	FALSE	FALSE	FALSE
STIL	0.0041921	-0.681418	FALSE	FALSE	FALSE
WHSC1L1	0.43983	-1.04779	FALSE	FALSE	FALSE
MARCKS	0.072223	-0.385945	FALSE	FALSE	FALSE
NID1	0.18756	0.0136025	FALSE	FALSE	FALSE
ALDH7A1	0.16026	-0.524675	FALSE	FALSE	FALSE
TRMT10C	0.013064	-0.736968	FALSE	FALSE	FALSE
C8orf74	-0.11302	-0.475768	FALSE	FALSE	FALSE
FANCF	-0.27746	0.110978	FALSE	FALSE	FALSE
C17orf107	-0.064092	0.501452	FALSE	FALSE	FALSE
MORC3	0.30143	0.979318	FALSE	FALSE	FALSE
TAF1C	0.52042	-0.464048	FALSE	FALSE	FALSE
CCM2	0.14118	-0.482825	FALSE	FALSE	FALSE
FXYD5	0.25197	-0.795852	FALSE	FALSE	FALSE
SERF2	0.42022	-0.898095	FALSE	FALSE	FALSE
NPPB	-0.26636	0.454643	FALSE	FALSE	FALSE
CEBPG	0.35116	-0.815713	FALSE	FALSE	FALSE
SKIL	0.58449	-0.827151	FALSE	FALSE	FALSE
THRB	0.16661	0.15356	FALSE	FALSE	FALSE
PTGES	0.57549	-0.728748	FALSE	FALSE	FALSE
ADCY5	0.40123	-0.798755	FALSE	FALSE	FALSE
NFKBIZ	0.20089	-1.16582	FALSE	FALSE	FALSE
MYEOV2	0.063463	-0.858577	FALSE	FALSE	FALSE
EIF2B5	-0.18251	-0.775755	FALSE	FALSE	FALSE
NUP43	1.0437	-1.04462	FALSE	FALSE	FALSE
FGF16	-0.20411	-0.46743	FALSE	FALSE	FALSE
FTL	0.17313	-0.15299	FALSE	FALSE	FALSE
TNNI2	-0.10533	-1.0766	FALSE	FALSE	FALSE
SH3BGR	0.017111	-1.28397	FALSE	FALSE	FALSE
SMC3	0.60299	-0.562865	FALSE	FALSE	FALSE
ACTR3C	0.93723	-0.218225	FALSE	FALSE	FALSE
CENPA	0.55335	-0.141258	FALSE	FALSE	FALSE
ARIH1	-0.16781	-0.668588	FALSE	FALSE	FALSE
MYF5	0.17729	-0.657688	FALSE	FALSE	FALSE
NLRP8	0.30507	0.350665	FALSE	FALSE	FALSE
KIF2C	0.095145	-0.154052	FALSE	FALSE	FALSE
VBP1	-0.032138	0.28094	FALSE	FALSE	FALSE
TRMT61B	0.75151	-0.778514	FALSE	FALSE	FALSE
SLC22A13	0.16418	-1.09788	FALSE	FALSE	FALSE
ACSS1	-0.067091	-0.439475	FALSE	FALSE	FALSE
UBE2N	0.90857	-1.31404	FALSE	FALSE	FALSE
URI1	-0.091149	-0.902717	FALSE	FALSE	FALSE
ATP5E	0.18645	0.261955	FALSE	FALSE	FALSE
SLC44A2	0.59532	-0.65805	FALSE	FALSE	FALSE
SMAD7	0.097982	0.685107	FALSE	FALSE	FALSE
THOC3	0.47804	-0.437385	FALSE	FALSE	FALSE
TUBA1A	0.34981	0.49762	FALSE	FALSE	FALSE
THOC1	0.55938	-0.235692	FALSE	FALSE	FALSE
DUSP4	0.027821	-1.04171	FALSE	FALSE	FALSE
CLPSL1	0.30249	1.67854	FALSE	FALSE	FALSE
SBDS	-0.065013	-0.17558	FALSE	FALSE	FALSE
SP5	-0.33916	-0.82148	FALSE	FALSE	FALSE
POLN	-0.17425	-0.832246	FALSE	FALSE	FALSE
ANKRD27	0.10683	-0.304085	FALSE	FALSE	FALSE
CT45A9	0.31458	-1.19009	FALSE	FALSE	FALSE
VPS41	0.13589	-0.197912	FALSE	FALSE	FALSE
CCZ1	-0.29761	-0.778517	FALSE	FALSE	FALSE
SPRY2	-0.097353	-1.32157	FALSE	FALSE	FALSE
SLCO1B7	0.24119	0.151688	FALSE	FALSE	FALSE
C15orf43	0.282	-1.32123	FALSE	FALSE	FALSE
PKIA	0.34451	-0.696869	FALSE	FALSE	FALSE
FMNL2	0.46564	-0.44464	FALSE	FALSE	FALSE
PPIP5K2	-0.045078	0.90198	FALSE	FALSE	FALSE
ZMYND8	1.0769	-0.435691	FALSE	FALSE	FALSE
PARD6A	-0.021914	-1.48916	FALSE	FALSE	FALSE
BRD8	0.2624	-0.75569	FALSE	FALSE	FALSE
OR5C1	-0.093402	-1.07444	FALSE	FALSE	FALSE
MVB12B	0.23669	-0.521385	FALSE	FALSE	FALSE
COX17	-0.14732	-0.356724	FALSE	FALSE	FALSE
CYC1	0.4342	-0.17838	FALSE	FALSE	FALSE
CNOT8	-0.0087202	1.74283	FALSE	FALSE	FALSE
LRRC74B	-0.16496	0.622772	FALSE	FALSE	FALSE
CRELD2	0.16531	-1.35214	FALSE	FALSE	FALSE
FAM101A	0.21931	-0.56425	FALSE	FALSE	FALSE
CDC6	0.48558	-1.34109	FALSE	FALSE	FALSE
CNPY2	0.66178	-0.635463	FALSE	FALSE	FALSE
RASD2	-0.29788	-0.989995	FALSE	FALSE	FALSE
DNMT3B	-0.35739	0.07064	FALSE	FALSE	FALSE
SLC27A6	-0.20455	-0.757822	FALSE	FALSE	FALSE
FJX1	0.18936	-0.966128	FALSE	FALSE	FALSE
SOX3	-0.032138	-0.50298	FALSE	FALSE	FALSE
CPT1B	0.43213	-0.791773	FALSE	FALSE	FALSE
C9orf9	0.51195	-0.502897	FALSE	FALSE	FALSE
KRTAP19-6	-0.0097356	-1.19355	FALSE	FALSE	FALSE
NKX2-4	0.12048	-0.55796	FALSE	FALSE	FALSE
USP31	0.35312	-0.357742	FALSE	FALSE	FALSE
NUTM2B	-0.2904	-1.18205	FALSE	FALSE	FALSE
RPAIN	0.73135	-1.06265	FALSE	FALSE	FALSE
TBATA	0.10751	-1.40372	FALSE	FALSE	FALSE
EIF4ENIF1	0.45874	-0.516115	FALSE	FALSE	FALSE
SLAIN1	-0.24247	-0.651892	FALSE	FALSE	FALSE
APPL2	0.16314	-1.55944	FALSE	FALSE	FALSE
GNRH2	0.1309	-0.0126975	FALSE	FALSE	FALSE
ANKDD1A	-0.16958	-0.515849	FALSE	FALSE	FALSE
OAZ1	0.39197	-0.255173	FALSE	FALSE	FALSE
SFR1	0.035362	-1.09734	FALSE	FALSE	FALSE
RAB33B	0.39468	-0.610767	FALSE	FALSE	FALSE
TMEM8A	0.33092	-1.65216	FALSE	FALSE	FALSE
TRMT2A	-0.2112	-0.03964	FALSE	FALSE	FALSE
SCAMP5	0.18954	-1.26657	FALSE	FALSE	FALSE
TFDP2	0.11121	0.614603	FALSE	FALSE	FALSE
FANCI	-0.27866	-0.605775	FALSE	FALSE	FALSE
ZNF480	-0.088895	-0.79919	FALSE	FALSE	FALSE
LMAN2L	0.08419	-0.798327	FALSE	FALSE	FALSE
FARP2	-0.064001	-0.126203	FALSE	FALSE	FALSE
SEC24A	0.050489	-0.96303	FALSE	FALSE	FALSE
C12orf42	0.14599	-0.415197	FALSE	FALSE	FALSE
BARHL1	0.30276	-1.10382	FALSE	FALSE	FALSE
RAB5B	0.25912	-0.45578	FALSE	FALSE	FALSE
TMPRSS11A	0.38327	-0.363432	FALSE	FALSE	FALSE
AMMECR1	0.12058	-0.676905	FALSE	FALSE	FALSE
RGS11	0.29957	-0.571662	FALSE	FALSE	FALSE
CDH1	-0.2155	-0.157681	FALSE	FALSE	FALSE
AOC1	0.87759	-0.920547	FALSE	FALSE	FALSE
RNGTT	0.055918	-0.701972	FALSE	FALSE	FALSE
ARL5B	0.081727	0.70398	FALSE	FALSE	FALSE
C8orf33	0.59659	-0.728762	FALSE	FALSE	FALSE
YTHDF2	0.28452	-0.271998	FALSE	FALSE	FALSE
PLSCR2	0.24231	-0.880313	FALSE	FALSE	FALSE
COL25A1	-0.26064	-1.22491	FALSE	FALSE	FALSE
F11	0.31812	-0.773875	FALSE	FALSE	FALSE
EIF2B2	-0.034521	-0.683316	FALSE	FALSE	FALSE
XYLT1	0.15815	-0.19395	FALSE	FALSE	FALSE
GPR22	0.11976	0.514135	FALSE	FALSE	FALSE
GIMAP7	0.18036	0.504735	FALSE	FALSE	FALSE
STUB1	-0.274	-0.398577	FALSE	FALSE	FALSE
C17orf47	0.28462	0.127758	FALSE	FALSE	FALSE
TMEM126B	-0.54907	-0.045858	FALSE	FALSE	FALSE
NIT2	0.048928	-0.522125	FALSE	FALSE	FALSE
SLC25A23	0.47245	-0.666767	FALSE	FALSE	FALSE
PRIMPOL	0.29285	-1.17527	FALSE	FALSE	FALSE
EEF1D	-0.028065	-1.25682	FALSE	FALSE	FALSE
TOMM70A	0.25303	-0.105957	FALSE	FALSE	FALSE
ZNF236	0.22657	-0.745648	FALSE	FALSE	FALSE
LACTB2	0.093705	-0.925744	FALSE	FALSE	FALSE
LMBR1	0.63286	-0.260118	FALSE	FALSE	FALSE
SEPTIN10	0.62556	-0.387223	FALSE	FALSE	FALSE
CATSPERD	-0.041228	-1.2046	FALSE	FALSE	FALSE
ALDH16A1	0.21086	-0.690185	FALSE	FALSE	FALSE
CLINT1	-0.059489	-0.352279	FALSE	FALSE	FALSE
FAM19A4	0.36055	-0.593483	FALSE	FALSE	FALSE
TOPAZ1	0.33856	-0.550678	FALSE	FALSE	FALSE
USP45	-0.08602	-0.686285	FALSE	FALSE	FALSE
COL6A6	0.37455	1.06272	FALSE	FALSE	FALSE
TRMT10B	0.027979	-0.927244	FALSE	FALSE	FALSE
RBBP4	0.68461	-0.369883	FALSE	FALSE	FALSE
YDJC	-0.12995	-1.1423	FALSE	FALSE	FALSE
ANKRD35	-0.19698	0.154514	FALSE	FALSE	FALSE
OTOGL	-0.0036536	-0.175657	FALSE	FALSE	FALSE
SPATA21	0.60993	0.14239	FALSE	FALSE	FALSE
PWWP2A	0.016579	-0.219725	FALSE	FALSE	FALSE
ITGAL	0.1784	-0.897942	FALSE	FALSE	FALSE
CHAT	0.016665	-0.690565	FALSE	FALSE	FALSE
FBXL7	0.24778	1.01342	FALSE	FALSE	FALSE
OCRL	0.14261	-0.219123	FALSE	FALSE	FALSE
RAP1GAP2	0.020959	-1.25639	FALSE	FALSE	FALSE
TAAR2	0.097414	-0.473225	FALSE	FALSE	FALSE
RTN1	-0.058075	-0.68878	FALSE	FALSE	FALSE
NXPE4	0.40836	0.470483	FALSE	FALSE	FALSE
SPG7	-0.51601	0.492212	FALSE	FALSE	FALSE
GNB2L1	-0.14546	-0.929105	FALSE	FALSE	FALSE
NEIL2	0.35125	-0.316895	FALSE	FALSE	FALSE
FAM120AOS	0.28278	-0.984035	FALSE	FALSE	FALSE
BPIFC	0.50897	-0.725773	FALSE	FALSE	FALSE
CNEP1R1	-0.12149	1.35486	FALSE	FALSE	FALSE
PRG4	-0.12065	-1.34821	FALSE	FALSE	FALSE
INTS12	0.1543	-1.42733	FALSE	FALSE	FALSE
OR51V1	0.357	-0.700808	FALSE	FALSE	FALSE
RBM23	0.1186	-0.886408	FALSE	FALSE	FALSE
FLVCR1	-0.074005	-0.161128	FALSE	FALSE	FALSE
HPS5	0.20449	0.285295	FALSE	FALSE	FALSE
KIF1B	-0.15425	-0.139398	FALSE	FALSE	FALSE
GIMAP1	0.39707	-0.884267	FALSE	FALSE	FALSE
PJA1	-0.12806	-1.06417	FALSE	FALSE	FALSE
PHOSPHO2	0.70417	-0.82755	FALSE	FALSE	FALSE
SLC39A10	0.21245	-0.163305	FALSE	FALSE	FALSE
SPARC	-0.1453	-0.767663	FALSE	FALSE	FALSE
DNAJC8	0.48917	-0.532154	FALSE	FALSE	FALSE
RAD51	1.5273	-1.21033	FALSE	FALSE	FALSE
INTS8	0.69627	-0.731511	FALSE	FALSE	FALSE
SURF1	0.076115	0.173425	FALSE	FALSE	FALSE
LMAN2	0.22372	-0.485592	FALSE	FALSE	FALSE
CWF19L2	0.22962	-0.187205	FALSE	FALSE	FALSE
PITPNB	0.18862	-1.59167	FALSE	FALSE	FALSE
ARF5	0.16449	-0.911347	FALSE	FALSE	FALSE
MRPL35	0.078941	-0.537043	FALSE	FALSE	FALSE
ZNF781	0.225	-0.173157	FALSE	FALSE	FALSE
DBF4	0.37755	-0.269145	FALSE	FALSE	FALSE
MTHFSD	-0.25713	1.26399	FALSE	FALSE	FALSE
TSC22D3	-0.034675	1.69718	FALSE	FALSE	FALSE
CRYBA2	0.23186	0.463068	FALSE	FALSE	FALSE
ARL6IP4	0.066972	-0.560512	FALSE	FALSE	FALSE
GPR160	0.14885	-0.014635	FALSE	FALSE	FALSE
SNTN	0.060912	-0.825002	FALSE	FALSE	FALSE
ZNF429	0.33291	1.42112	FALSE	FALSE	FALSE
RBM26	0.35405	-1.15042	FALSE	FALSE	FALSE
USPL1	0.14695	0.180163	FALSE	FALSE	FALSE
S100A5	0.26185	-0.720882	FALSE	FALSE	FALSE
SMC2	0.41149	-1.63739	FALSE	FALSE	FALSE
HAS2	0.1608	1.57832	FALSE	FALSE	FALSE
SPTBN5	-0.16582	-0.892405	FALSE	FALSE	FALSE
KIAA0825	-0.22752	0.755232	FALSE	FALSE	FALSE
PRSS53	0.16382	-0.939152	FALSE	FALSE	FALSE
STAT2	0.16837	-0.725885	FALSE	FALSE	FALSE
UBFD1	0.065698	-0.411062	FALSE	FALSE	FALSE
ODF1	0.11726	-0.966483	FALSE	FALSE	FALSE
GPR162	0.03241	-0.687789	FALSE	FALSE	FALSE
SERPINA7	0.44055	-1.25155	FALSE	FALSE	FALSE
LYPLA1	0.034873	0.957849	FALSE	FALSE	FALSE
GFER	0.25912	-0.283975	FALSE	FALSE	FALSE
CHTF18	0.11882	-0.589765	FALSE	FALSE	FALSE
AKAP11	0.3203	0.07669	FALSE	FALSE	FALSE
PVRL3	-0.017169	-1.38531	FALSE	FALSE	FALSE
POLA2	0.39864	-1.41418	FALSE	FALSE	FALSE
PON2	0.7528	-0.583788	FALSE	FALSE	FALSE
TTC24	-0.085453	-0.410045	FALSE	FALSE	FALSE
FOXA1	-0.16405	-0.748938	FALSE	FALSE	FALSE
CITED1	0.16778	-0.836387	FALSE	FALSE	FALSE
EHD4	0.081746	1.02828	FALSE	FALSE	FALSE
UQCRFS1	0.30056	0.0092675	FALSE	FALSE	FALSE
MMP14	-0.32208	0.308893	FALSE	FALSE	FALSE
MLC1	0.49581	-0.647552	FALSE	FALSE	FALSE
MAGEB1	0.31435	-0.377999	FALSE	FALSE	FALSE
MAT2B	0.35512	-1.13604	FALSE	FALSE	FALSE
DIS3L	0.40498	-0.657883	FALSE	FALSE	FALSE
BCKDK	0.26962	-1.19647	FALSE	FALSE	FALSE
RAB11A	-0.25266	-0.685277	FALSE	FALSE	FALSE
PNRC2	-0.34003	-0.363795	FALSE	FALSE	FALSE
RPL36A	-0.01853	-0.554635	FALSE	FALSE	FALSE
MRPL38	0.37019	-0.530903	FALSE	FALSE	FALSE
NAT8	0.23859	-0.19576	FALSE	FALSE	FALSE
GNB5	0.37696	-0.13394	FALSE	FALSE	FALSE
TMEM234	-0.21318	-0.554098	FALSE	FALSE	FALSE
ACR	0.15542	-0.504521	FALSE	FALSE	FALSE
MYBL1	0.30405	-1.66669	FALSE	FALSE	FALSE
GOLGA4	0.068273	-0.537517	FALSE	FALSE	FALSE
ASAH2	0.21284	-0.676133	FALSE	FALSE	FALSE
PHOX2B	0.33237	-1.01623	FALSE	FALSE	FALSE
CENPU	0.46155	-0.696465	FALSE	FALSE	FALSE
TPGS2	0.50441	-0.750165	FALSE	FALSE	FALSE
IL21	0.25317	-0.444408	FALSE	FALSE	FALSE
SAA2	0.45255	-1.20853	FALSE	FALSE	FALSE
ZDHHC13	0.32157	-0.800212	FALSE	FALSE	FALSE
ALAS2	-0.11739	-1.1641	FALSE	FALSE	FALSE
C9orf24	0.20623	-0.93745	FALSE	FALSE	FALSE
SEL1L3	0.16223	-1.09064	FALSE	FALSE	FALSE
OR2T3	0.086104	0.77971	FALSE	FALSE	FALSE
CDHR2	0.16484	-1.00602	FALSE	FALSE	FALSE
SPRR3	-0.054016	-0.713017	FALSE	FALSE	FALSE
PMF1-BGLAP	0.87023	-0.21309	FALSE	FALSE	FALSE
PCDH8	0.41094	-0.678192	FALSE	FALSE	FALSE
TBC1D24	0.25687	1.15569	FALSE	FALSE	FALSE
HSD17B3	0.26858	-1.02635	FALSE	FALSE	FALSE
EXD2	-0.24362	1.36628	FALSE	FALSE	FALSE
FAU	0.20462	-0.19922	FALSE	FALSE	FALSE
SENP3	0.12952	-0.245812	FALSE	FALSE	FALSE
TMEM170B	-0.057247	0.38226	FALSE	FALSE	FALSE
LRRC2	0.027527	-0.164845	FALSE	FALSE	FALSE
ZNF157	0.41446	0.45956	FALSE	FALSE	FALSE
CSN2	0.10618	-0.894543	FALSE	FALSE	FALSE
ZNF774	-0.060976	-0.736094	FALSE	FALSE	FALSE
LLGL2	-0.0077636	-0.221635	FALSE	FALSE	FALSE
FAM168B	0.2141	-0.569905	FALSE	FALSE	FALSE
RAB2B	0.94082	-0.72806	FALSE	FALSE	FALSE
UST	0.11739	-0.657841	FALSE	FALSE	FALSE
PAGE5	-0.12712	-1.12766	FALSE	FALSE	FALSE
NCAPD2	-0.032849	-0.0225325	FALSE	FALSE	FALSE
HSPA9	-0.12142	-0.08703	FALSE	FALSE	FALSE
FLCN	0.6377	-0.370578	FALSE	FALSE	FALSE
TOPBP1	0.15852	-0.28357	FALSE	FALSE	FALSE
TOR1AIP2	0.24689	0.63647	FALSE	FALSE	FALSE
ZNF649	0.23355	-0.604738	FALSE	FALSE	FALSE
NELFA	0.073699	-0.803362	FALSE	FALSE	FALSE
SPAG16	0.41251	-0.481778	FALSE	FALSE	FALSE
FYB	-0.072518	-0.703341	FALSE	FALSE	FALSE
GPR85	0.28691	-0.969427	FALSE	FALSE	FALSE
C20orf202	-0.081426	0.168781	FALSE	FALSE	FALSE
STOM	0.11258	-1.28265	FALSE	FALSE	FALSE
NKAIN3	0.31145	2.23918	FALSE	FALSE	FALSE
PSMD6	0.26056	-0.96256	FALSE	FALSE	FALSE
SOGA3	-0.034897	0.798913	FALSE	FALSE	FALSE
PRR11	-0.12312	-0.777543	FALSE	FALSE	FALSE
WDR64	0.18582	-1.0219	FALSE	FALSE	FALSE
APOC2	0.13682	-0.952767	FALSE	FALSE	FALSE
ATP6V0D2	0.16444	-0.106883	FALSE	FALSE	FALSE
UBAP1L	0.25962	-0.839801	FALSE	FALSE	FALSE
TUBGCP6	-0.14086	-0.318277	FALSE	FALSE	FALSE
TAF6	0.92083	-0.307107	FALSE	FALSE	FALSE
USP17L30	0.11802	-0.0260175	FALSE	FALSE	FALSE
HEPACAM2	-0.16261	0.0975325	FALSE	FALSE	FALSE
COQ3	-0.0034457	0.146012	FALSE	FALSE	FALSE
RPEL1	0.1676	-0.325868	FALSE	FALSE	FALSE
SCUBE1	0.15412	-0.248952	FALSE	FALSE	FALSE
SPINT1	0.035018	-0.7583	FALSE	FALSE	FALSE
CXCL10	0.24985	-0.821576	FALSE	FALSE	FALSE
ATP11C	0.3016	1.2414	FALSE	FALSE	FALSE
PRMT5	0.76087	-0.155512	FALSE	FALSE	FALSE
CAV1	0.49371	-0.591195	FALSE	FALSE	FALSE
ZNF32	0.85507	-0.234759	FALSE	FALSE	FALSE
SFXN4	0.036752	-0.56771	FALSE	FALSE	FALSE
ZNF804A	0.53019	0.778438	FALSE	FALSE	FALSE
ANP32D	0.28561	-0.397603	FALSE	FALSE	FALSE
OXA1L	-0.089521	-0.965912	FALSE	FALSE	FALSE
BNIP2	0.3581	0.380512	FALSE	FALSE	FALSE
DKK2	0.24158	-0.542314	FALSE	FALSE	FALSE
EYA2	0.014027	-0.456036	FALSE	FALSE	FALSE
TRIM66	0.29187	-0.72104	FALSE	FALSE	FALSE
CDC27	0.46906	-0.686369	FALSE	FALSE	FALSE
MRPL33	-0.13677	-0.244762	FALSE	FALSE	FALSE
NFS1	0.080936	-0.31745	FALSE	FALSE	FALSE
PPIL2	-0.65399	-0.683505	FALSE	FALSE	FALSE
RPS15	0.10919	-0.550578	FALSE	FALSE	FALSE
NPIPB9	0.16877	0.88389	FALSE	FALSE	FALSE
ZNF345	0.43558	-0.434851	FALSE	FALSE	FALSE
LILRB3	0.3024	-0.654865	FALSE	FALSE	FALSE
PAQR8	0.30262	-0.994903	FALSE	FALSE	FALSE
TRAM1L1	-0.23089	1.2216	FALSE	FALSE	FALSE
TMOD4	0.54549	-0.74887	FALSE	FALSE	FALSE
EOMES	0.0013699	-1.61565	FALSE	FALSE	FALSE
FOXD4	0.42062	0.346632	FALSE	FALSE	FALSE
APC2	-0.11213	-0.886223	FALSE	FALSE	FALSE
FAM180A	0.25895	-0.605982	FALSE	FALSE	FALSE
PPAN	0.58689	-0.493345	FALSE	FALSE	FALSE
OR5M1	0.17042	-0.185105	FALSE	FALSE	FALSE
SLC35G1	-0.15688	-0.18786	FALSE	FALSE	FALSE
ARMCX1	0.045216	-0.777276	FALSE	FALSE	FALSE
OR1J4	0.32076	-0.72062	FALSE	FALSE	FALSE
CT45A3	-0.046002	-1.15119	FALSE	FALSE	FALSE
DTD1	0.1987	-0.265626	FALSE	FALSE	FALSE
C20orf96	0.59945	-0.68966	FALSE	FALSE	FALSE
ARFRP1	0.11664	-0.430252	FALSE	FALSE	FALSE
PRRT2	0.46352	0.170808	FALSE	FALSE	FALSE
MAPK7	-0.12897	-0.65888	FALSE	FALSE	FALSE
LGI1	0.055363	2.15708	FALSE	FALSE	FALSE
LOC100144595	0.0027645	-2.40777	FALSE	FALSE	FALSE
SPTSSA	0.16588	-0.610136	FALSE	FALSE	FALSE
PSAP	0.2916	-0.50544	FALSE	FALSE	FALSE
C12orf65	0.30678	0.358613	FALSE	FALSE	FALSE
RPL36A-HNRNPH2	0.25083	-0.018704	FALSE	FALSE	FALSE
PBX1	0.032833	0.131977	FALSE	FALSE	FALSE
NAF1	-0.07614	-0.223256	FALSE	FALSE	FALSE
MICALCL	0.18278	-0.84777	FALSE	FALSE	FALSE
ZDBF2	0.20623	-1.1497	FALSE	FALSE	FALSE
SMTNL1	0.027922	0.0165125	FALSE	FALSE	FALSE
ANXA9	0.14746	-0.511432	FALSE	FALSE	FALSE
LGSN	-0.18189	-1.30922	FALSE	FALSE	FALSE
MLH3	0.15921	1.07889	FALSE	FALSE	FALSE
DPCR1	-0.28373	-0.111568	FALSE	FALSE	FALSE
ADGRB3	0.19602	-1.07423	FALSE	FALSE	FALSE
DGUOK	-0.20477	-1.05222	FALSE	FALSE	FALSE
FAM49A	0.092824	-1.32215	FALSE	FALSE	FALSE
BSX	0.17948	-1.0486	FALSE	FALSE	FALSE
PPP3R1	-0.19993	-0.907625	FALSE	FALSE	FALSE
RPS15A	0.48608	-0.0182825	FALSE	FALSE	FALSE
EGFL6	0.28677	-1.19767	FALSE	FALSE	FALSE
CLUH	0.61902	-0.271305	FALSE	FALSE	FALSE
MYL6	0.36061	-0.77578	FALSE	FALSE	FALSE
RPS4X	1.0523	-1.825	FALSE	FALSE	FALSE
TREX2	0.41945	-1.01175	FALSE	FALSE	FALSE
C10orf10	0.34836	-0.0165015	FALSE	FALSE	FALSE
POTEB	-0.010961	-0.590261	FALSE	FALSE	FALSE
CHRNA4	0.52226	-0.906537	FALSE	FALSE	FALSE
C19orf66	0.043892	-0.904162	FALSE	FALSE	FALSE
CT47A2	-0.089344	-1.22867	FALSE	FALSE	FALSE
SURF6	-0.18311	-0.21756	FALSE	FALSE	FALSE
MRFAP1	-0.12482	-0.416395	FALSE	FALSE	FALSE
IFIT3	0.22522	-0.53758	FALSE	FALSE	FALSE
ASB5	0.081205	0.52048	FALSE	FALSE	FALSE
CLDN5	0.053369	-0.763423	FALSE	FALSE	FALSE
DDT	-0.02125	-0.39286	FALSE	FALSE	FALSE
DEAF1	-0.0072376	-0.609959	FALSE	FALSE	FALSE
MAFA	0.36748	-0.647223	FALSE	FALSE	FALSE
SLIT3	0.073581	-1.13572	FALSE	FALSE	FALSE
OTX2	0.020288	-0.658865	FALSE	FALSE	FALSE
SPAG4	0.22938	-0.833413	FALSE	FALSE	FALSE
NME5	0.50972	-0.790822	FALSE	FALSE	FALSE
KDM4B	0.1337	-0.480882	FALSE	FALSE	FALSE
SLC30A3	0.12077	0.352696	FALSE	FALSE	FALSE
UBL7	0.23311	-0.251586	FALSE	FALSE	FALSE
AGBL5	-0.33233	1.40187	FALSE	FALSE	FALSE
KDM6A	0.5479	-0.835222	FALSE	FALSE	FALSE
PEPD	0.45946	-0.847765	FALSE	FALSE	FALSE
PLEKHD1	0.082675	-0.92535	FALSE	FALSE	FALSE
ARSJ	0.39114	-0.787795	FALSE	FALSE	FALSE
FAM181B	-0.24644	-0.966902	FALSE	FALSE	FALSE
PELI1	0.15039	-0.06714	FALSE	FALSE	FALSE
IL1RN	0.17156	-0.475782	FALSE	FALSE	FALSE
CD58	-0.16258	-0.343703	FALSE	FALSE	FALSE
CAMSAP3	0.35248	-0.319691	FALSE	FALSE	FALSE
VWA5A	-0.31651	-1.16906	FALSE	FALSE	FALSE
MGAT5B	-0.045849	-1.17215	FALSE	FALSE	FALSE
FTHL17	0.11818	0.674722	FALSE	FALSE	FALSE
SPATA31A6	0.41086	-0.359648	FALSE	FALSE	FALSE
OR10A3	0.2246	-0.838067	FALSE	FALSE	FALSE
YIPF2	-0.016063	-1.09798	FALSE	FALSE	FALSE
HPS4	0.24685	-0.9056	FALSE	FALSE	FALSE
KCNJ11	-0.0065172	-0.760093	FALSE	FALSE	FALSE
MPHOSPH8	0.13336	-0.316375	FALSE	FALSE	FALSE
TSSK2	0.1199	-1.09667	FALSE	FALSE	FALSE
ZNF575	-0.13592	-0.268427	FALSE	FALSE	FALSE
NF1	0.35893	-0.80036	FALSE	FALSE	FALSE
PTGER4	0.40935	-0.165105	FALSE	FALSE	FALSE
UNG	0.18273	-0.56628	FALSE	FALSE	FALSE
HEY1	0.085917	-0.83711	FALSE	FALSE	FALSE
UHRF1BP1	0.36652	1.00115	FALSE	FALSE	FALSE
GKN1	-0.0069844	0.180173	FALSE	FALSE	FALSE
VSIG10L	0.43912	-0.63181	FALSE	FALSE	FALSE
ECD	-0.30346	0.124868	FALSE	FALSE	FALSE
MFRP	0.27125	1.5108	FALSE	FALSE	FALSE
CST11	-0.23078	-0.222506	FALSE	FALSE	FALSE
PTGFRN	0.39341	-0.735315	FALSE	FALSE	FALSE
HEMGN	-0.14829	-0.060085	FALSE	FALSE	FALSE
ATXN3	0.49371	0.550643	FALSE	FALSE	FALSE
KRTDAP	0.25631	-0.135337	FALSE	FALSE	FALSE
NDUFAF2	-0.018338	-0.614905	FALSE	FALSE	FALSE
RPGR	0.07129	-0.1127	FALSE	FALSE	FALSE
HOXD3	0.24056	1.44307	FALSE	FALSE	FALSE
LONRF2	-0.016167	-0.730633	FALSE	FALSE	FALSE
PARK2	0.21334	-1.38791	FALSE	FALSE	FALSE
RIF1	0.574	-0.714432	FALSE	FALSE	FALSE
CCDC102B	-0.18871	0.540243	FALSE	FALSE	FALSE
CNTROB	0.18077	-0.720698	FALSE	FALSE	FALSE
VTI1A	0.098885	1.59868	FALSE	FALSE	FALSE
CCDC116	0.56226	-0.01167	FALSE	FALSE	FALSE
YJEFN3	0.00027105	-0.861353	FALSE	FALSE	FALSE
NOX5	0.33573	-1.00067	FALSE	FALSE	FALSE
ATP1A1	0.4793	-0.417658	FALSE	FALSE	FALSE
PAPOLG	0.23964	-0.37714	FALSE	FALSE	FALSE
ZWINT	0.58687	-0.587498	FALSE	FALSE	FALSE
FBXL13	0.6778	-0.667605	FALSE	FALSE	FALSE
PAN2	0.37003	-0.579772	FALSE	FALSE	FALSE
SH3GL1	0.23862	-0.22623	FALSE	FALSE	FALSE
HADH	0.17889	-0.406952	FALSE	FALSE	FALSE
PPAP2A	0.16449	-0.361566	FALSE	FALSE	FALSE
RAB40B	0.1902	-0.148868	FALSE	FALSE	FALSE
ZNF534	0.69986	-0.544165	FALSE	FALSE	FALSE
PPIA	0.49036	0.11844	FALSE	FALSE	FALSE
PRAMEF6	-0.063111	-0.115108	FALSE	FALSE	FALSE
IL12RB2	0.20892	-0.381603	FALSE	FALSE	FALSE
KAT6B	-0.067551	0.0715525	FALSE	FALSE	FALSE
FAM78A	-0.035942	0.46765	FALSE	FALSE	FALSE
GRAMD2	0.81111	-0.8573	FALSE	FALSE	FALSE
KIF14	0.041071	-0.780313	FALSE	FALSE	FALSE
GLYR1	-0.22675	-0.028135	FALSE	FALSE	FALSE
ZNF785	0.51681	-0.220493	FALSE	FALSE	FALSE
OR52I2	-0.047502	0.0900635	FALSE	FALSE	FALSE
ATRAID	-0.025017	1.52007	FALSE	FALSE	FALSE
ZSWIM6	-0.015929	-0.395242	FALSE	FALSE	FALSE
ECEL1	-0.19043	-0.466738	FALSE	FALSE	FALSE
ADAR	-1.0884	-0.874995	FALSE	FALSE	FALSE
FKBP5	0.014164	-1.05287	FALSE	FALSE	FALSE
ZNF70	0.13639	-0.739457	FALSE	FALSE	FALSE
SMIM9	0.056798	-1.17385	FALSE	FALSE	FALSE
XKR5	-0.23698	-0.462018	FALSE	FALSE	FALSE
RBM22	0.49371	-0.934253	FALSE	FALSE	FALSE
DDX52	0.42114	-0.47854	FALSE	FALSE	FALSE
OAT	0.1194	-1.10332	FALSE	FALSE	FALSE
HHATL	-0.017041	-0.954475	FALSE	FALSE	FALSE
ZKSCAN4	-0.28075	-0.428382	FALSE	FALSE	FALSE
SLAMF9	0.095861	-0.432295	FALSE	FALSE	FALSE
ACTL6B	0.13834	-0.470265	FALSE	FALSE	FALSE
NT5DC2	-0.13333	-0.774041	FALSE	FALSE	FALSE
BNIP1	0.55432	-0.935898	FALSE	FALSE	FALSE
POLK	-0.18395	-0.08273	FALSE	FALSE	FALSE
ARMC4	0.64063	-0.589733	FALSE	FALSE	FALSE
LAMTOR4	0.15304	-0.948403	FALSE	FALSE	FALSE
FGF17	0.36375	-1.49428	FALSE	FALSE	FALSE
CD226	0.046127	0.499175	FALSE	FALSE	FALSE
VWA5B1	-0.16813	0.676375	FALSE	FALSE	FALSE
AP4S1	0.18166	-0.93682	FALSE	FALSE	FALSE
SPRR2B	-0.2502	-0.253603	FALSE	FALSE	FALSE
SALL4	-0.16975	-0.520992	FALSE	FALSE	FALSE
SMIM18	0.11457	-1.2985	FALSE	FALSE	FALSE
OR2A4	0.03828	-0.168563	FALSE	FALSE	FALSE
LRFN3	0.26513	-0.279555	FALSE	FALSE	FALSE
HSPG2	-0.1075	-1.00561	FALSE	FALSE	FALSE
OSTN	0.20312	-0.563048	FALSE	FALSE	FALSE
GPR75	0.10637	0.578157	FALSE	FALSE	FALSE
EFHD2	0.59062	-0.600541	FALSE	FALSE	FALSE
MRPS28	0.4674	-0.573231	FALSE	FALSE	FALSE
WHSC1	-0.14046	0.118478	FALSE	FALSE	FALSE
PPP1R12C	0.16971	-0.800895	FALSE	FALSE	FALSE
HIST1H2AL	0.6762	-1.0178	FALSE	FALSE	FALSE
CYP39A1	-0.24644	-0.461357	FALSE	FALSE	FALSE
PMS1	0.025242	-0.911651	FALSE	FALSE	FALSE
RRP12	0.9631	-0.836897	FALSE	FALSE	FALSE
UXT	-0.46556	-0.58787	FALSE	FALSE	FALSE
MOSPD2	-0.035101	-0.94056	FALSE	FALSE	FALSE
GJB6	0.022132	-0.481137	FALSE	FALSE	FALSE
LOC101929983	-0.20489	-0.146328	FALSE	FALSE	FALSE
TMEM131	0.56448	-0.622023	FALSE	FALSE	FALSE
ADIRF	0.13546	1.07554	FALSE	FALSE	FALSE
ACTN2	0.26956	-0.539867	FALSE	FALSE	FALSE
TNFAIP8	0.53136	-0.808133	FALSE	FALSE	FALSE
ADAP2	0.036517	0.36619	FALSE	FALSE	FALSE
SLC39A3	0.18331	1.56666	FALSE	FALSE	FALSE
INHBA	0.19442	0.0091275	FALSE	FALSE	FALSE
JMJD7	0.11357	-0.812031	FALSE	FALSE	FALSE
MBD6	-0.090896	-0.645562	FALSE	FALSE	FALSE
MOGAT3	0.62353	1.10134	FALSE	FALSE	FALSE
CELF3	0.0036852	-0.962675	FALSE	FALSE	FALSE
SLC29A1	0.12057	-0.308796	FALSE	FALSE	FALSE
AGXT2	0.14866	-0.513303	FALSE	FALSE	FALSE
OR2V2	-0.056584	-0.922373	FALSE	FALSE	FALSE
ERBB2IP	-0.0055934	-0.941035	FALSE	FALSE	FALSE
IL27RA	0.0079992	-0.758004	FALSE	FALSE	FALSE
AFP	0.16415	-0.590337	FALSE	FALSE	FALSE
FAM213B	0.35637	-0.443425	FALSE	FALSE	FALSE
PSMD1	0.86449	0.267175	FALSE	FALSE	FALSE
ASNS	0.11265	-0.600633	FALSE	FALSE	FALSE
GTF2A1L	0.071572	-0.394307	FALSE	FALSE	FALSE
HDDC2	0.19961	-0.625733	FALSE	FALSE	FALSE
FDX1L	-0.14917	-0.078605	FALSE	FALSE	FALSE
OSBPL1A	0.45851	-0.133001	FALSE	FALSE	FALSE
TRIM15	0.50237	-0.915611	FALSE	FALSE	FALSE
GMDS	0.38557	1.94933	FALSE	FALSE	FALSE
NHP2	0.1918	-0.144962	FALSE	FALSE	FALSE
PRKAG3	0.4613	-1.28032	FALSE	FALSE	FALSE
TRAPPC8	0.44529	-0.356677	FALSE	FALSE	FALSE
KIF4A	0.14745	-0.376191	FALSE	FALSE	FALSE
FST	0.23589	-1.18397	FALSE	FALSE	FALSE
NOTCH3	0.251	0.0807875	FALSE	FALSE	FALSE
CTSD	0.1972	-1.15234	FALSE	FALSE	FALSE
CRIP3	0.70313	-0.817756	FALSE	FALSE	FALSE
DMAP1	0.27414	-0.213083	FALSE	FALSE	FALSE
MDN1	-0.097844	-1.06502	FALSE	FALSE	FALSE
MAS1	0.069905	-1.12223	FALSE	FALSE	FALSE
ZDHHC21	0.062078	-0.837445	FALSE	FALSE	FALSE
ELMO1	-0.088454	-0.505897	FALSE	FALSE	FALSE
ZNF433	0.10541	-0.492808	FALSE	FALSE	FALSE
MAP3K5	-0.059544	-0.690801	FALSE	FALSE	FALSE
RANGAP1	0.35785	-0.431818	FALSE	FALSE	FALSE
BORA	0.1194	0.10696	FALSE	FALSE	FALSE
KLHL28	0.3353	-0.213863	FALSE	FALSE	FALSE
RMND1	0.32008	-0.22085	FALSE	FALSE	FALSE
MRPS24	-0.037246	-0.793806	FALSE	FALSE	FALSE
IFNB1	0.37195	-0.584008	FALSE	FALSE	FALSE
GLTSCR2	0.3771	-0.431275	FALSE	FALSE	FALSE
GPAT2	0.088317	-0.636236	FALSE	FALSE	FALSE
NUPR1L	0.48453	-0.874184	FALSE	FALSE	FALSE
ATP5D	-0.015963	-0.029345	FALSE	FALSE	FALSE
PPP1R3D	-0.068885	-0.559412	FALSE	FALSE	FALSE
PDZK1IP1	-0.038329	-0.56678	FALSE	FALSE	FALSE
CNTN1	0.23844	-0.725585	FALSE	FALSE	FALSE
PRB1	0.060734	-1.00801	FALSE	FALSE	FALSE
WDR70	0.39356	0.0904675	FALSE	FALSE	FALSE
WRNIP1	0.042521	-1.16907	FALSE	FALSE	FALSE
TLCD1	0.68194	0.101764	FALSE	FALSE	FALSE
TMEM110	-0.061188	-0.972032	FALSE	FALSE	FALSE
EHF	0.29652	0.045665	FALSE	FALSE	FALSE
NMD3	0.049716	-0.34896	FALSE	FALSE	FALSE
GPR180	0.46915	1.23585	FALSE	FALSE	FALSE
NHS	-0.15193	-0.752942	FALSE	FALSE	FALSE
CLEC4C	0.11375	0.0210675	FALSE	FALSE	FALSE
C15orf26	0.012575	-0.596375	FALSE	FALSE	FALSE
AKAP2	0.35998	-1.00787	FALSE	FALSE	FALSE
BLM	0.32151	-0.607834	FALSE	FALSE	FALSE
WFDC10A	0.097907	-1.15056	FALSE	FALSE	FALSE
LIN7A	-0.11831	1.27607	FALSE	FALSE	FALSE
VEZF1	0.39136	1.81256	FALSE	FALSE	FALSE
ITGB6	0.092595	-0.59584	FALSE	FALSE	FALSE
CDC14B	0.053758	-1.24937	FALSE	FALSE	FALSE
TRIM49	0.30793	-0.929057	FALSE	FALSE	FALSE
SLC12A9	0.05832	1.37118	FALSE	FALSE	FALSE
ZNF510	0.4873	-0.23165	FALSE	FALSE	FALSE
BPIFB2	0.60525	-1.19228	FALSE	FALSE	FALSE
SCOC	0.16989	-0.830625	FALSE	FALSE	FALSE
DNAH9	0.28302	-0.078345	FALSE	FALSE	FALSE
HIP1	0.0068637	-0.321034	FALSE	FALSE	FALSE
TMLHE	0.0085907	-0.3315	FALSE	FALSE	FALSE
SPAG1	-0.29698	-0.73931	FALSE	FALSE	FALSE
B3GNT2	0.11892	-0.435767	FALSE	FALSE	FALSE
VDR	0.3011	-0.442149	FALSE	FALSE	FALSE
MNS1	0.43248	0.242925	FALSE	FALSE	FALSE
MAST3	0.3242	-0.689832	FALSE	FALSE	FALSE
KDR	-0.058977	-1.09963	FALSE	FALSE	FALSE
SOCS6	0.18122	0.721738	FALSE	FALSE	FALSE
UTP6	0.44987	-0.049645	FALSE	FALSE	FALSE
DUSP8	0.40402	-0.662922	FALSE	FALSE	FALSE
PRSS55	0.095782	-0.723975	FALSE	FALSE	FALSE
TRAPPC2	0.42015	-0.318773	FALSE	FALSE	FALSE
C10orf99	0.24594	-1.15822	FALSE	FALSE	FALSE
NUP107	0.44783	-0.294405	FALSE	FALSE	FALSE
PTP4A3	0.12003	0.287015	FALSE	FALSE	FALSE
KCNIP2	0.26004	-1.09742	FALSE	FALSE	FALSE
CEP152	-0.12236	0.535478	FALSE	FALSE	FALSE
CENPT	0.74888	-1.05689	FALSE	FALSE	FALSE
CD93	-0.32344	-0.400528	FALSE	FALSE	FALSE
HLA-G	0.14523	0.223995	FALSE	FALSE	FALSE
TMEM69	-0.15937	-0.655165	FALSE	FALSE	FALSE
SLC35E1	0.063754	0.095045	FALSE	FALSE	FALSE
HNRNPR	0.1309	-1.10505	FALSE	FALSE	FALSE
C11orf30	0.42755	0.40675	FALSE	FALSE	FALSE
OR5H6	0.17558	-0.0949165	FALSE	FALSE	FALSE
TEN1	0.103	-0.43329	FALSE	FALSE	FALSE
FANCC	0.37856	-0.467611	FALSE	FALSE	FALSE
SMG5	0.11981	0.571582	FALSE	FALSE	FALSE
MLF1	0.50695	-0.223908	FALSE	FALSE	FALSE
ZBTB5	-0.017501	-1.25232	FALSE	FALSE	FALSE
SLC44A3	0.15836	-0.46796	FALSE	FALSE	FALSE
MYBL2	-0.029182	-0.546083	FALSE	FALSE	FALSE
KLHL22	0.13444	-1.33493	FALSE	FALSE	FALSE
NBAS	0.060734	-0.459775	FALSE	FALSE	FALSE
STC2	0.40671	-0.453535	FALSE	FALSE	FALSE
RBM44	-0.10396	-0.614317	FALSE	FALSE	FALSE
MRPS6	0.73981	-0.6101	FALSE	FALSE	FALSE
ZBTB18	0.20985	-0.564963	FALSE	FALSE	FALSE
NDUFA8	0.44519	-0.241195	FALSE	FALSE	FALSE
KIAA1462	-0.23091	0.0786053	FALSE	FALSE	FALSE
OR2A14	0.32984	-0.93073	FALSE	FALSE	FALSE
PRELP	-0.19463	-0.811978	FALSE	FALSE	FALSE
INPP1	-0.093483	0.365385	FALSE	FALSE	FALSE
CENPW	0.075652	-1.13318	FALSE	FALSE	FALSE
WASF1	0.13431	-0.198912	FALSE	FALSE	FALSE
DNAJB1	-0.17968	0.05077	FALSE	FALSE	FALSE
PLD5	0.073168	-0.154168	FALSE	FALSE	FALSE
BRD2	0.23435	-0.90113	FALSE	FALSE	FALSE
NODAL	0.35664	0.161523	FALSE	FALSE	FALSE
SLC26A5	0.54627	-0.120675	FALSE	FALSE	FALSE
MRPS21	0.22799	-0.488173	FALSE	FALSE	FALSE
EIF4G1	0.034005	-0.856533	FALSE	FALSE	FALSE
AHI1	0.1082	-0.009725	FALSE	FALSE	FALSE
CD46	0.40121	-0.609413	FALSE	FALSE	FALSE
CCDC74A	-0.032315	-0.457962	FALSE	FALSE	FALSE
KDM3A	0.0084542	-0.367378	FALSE	FALSE	FALSE
MPZL3	0.17431	-1.09911	FALSE	FALSE	FALSE
CLASP2	0.20202	-0.942287	FALSE	FALSE	FALSE
PCDHGC3	-0.078223	-0.48789	FALSE	FALSE	FALSE
NHLRC2	0.18559	0.25864	FALSE	FALSE	FALSE
WDR27	-0.26692	-0.238203	FALSE	FALSE	FALSE
UGT2B4	-0.24678	-1.01741	FALSE	FALSE	FALSE
CLDN20	0.11996	-0.804198	FALSE	FALSE	FALSE
UBLCP1	0.059527	-0.998443	FALSE	FALSE	FALSE
COL5A2	0.43248	0.603425	FALSE	FALSE	FALSE
NCBP1	0.48259	-0.927007	FALSE	FALSE	FALSE
L3MBTL4	0.3739	-0.472828	FALSE	FALSE	FALSE
KANSL1	-0.2973	-0.140882	FALSE	FALSE	FALSE
ZNF280B	0.5202	-0.551253	FALSE	FALSE	FALSE
LIN52	0.59644	-1.36377	FALSE	FALSE	FALSE
MMS22L	0.6913	-0.0941855	FALSE	FALSE	FALSE
ZNF830	-0.69209	0.705105	FALSE	FALSE	FALSE
LEMD1	0.17723	0.587255	FALSE	FALSE	FALSE
PSMC1	-0.012718	-0.135	FALSE	FALSE	FALSE
HIST1H2AB	0.26251	-0.823301	FALSE	FALSE	FALSE
ZNF710	0.16463	-0.02163	FALSE	FALSE	FALSE
HNRNPA1L2	0.11762	-0.455009	FALSE	FALSE	FALSE
TFEC	-0.49267	1.58765	FALSE	FALSE	FALSE
OR7G1	0.19276	-0.555304	FALSE	FALSE	FALSE
EPB41L2	0.53532	-0.59395	FALSE	FALSE	FALSE
ADAP1	-0.067922	-0.254603	FALSE	FALSE	FALSE
FAM53C	0.4378	-0.122518	FALSE	FALSE	FALSE
IL6R	0.074681	-0.16685	FALSE	FALSE	FALSE
WWOX	0.73249	-0.126007	FALSE	FALSE	FALSE
DAB2IP	0.43046	-0.923508	FALSE	FALSE	FALSE
EEF1E1	0.44901	-0.46871	FALSE	FALSE	FALSE
EPN2	0.25215	-1.14877	FALSE	FALSE	FALSE
ZNF443	0.2711	-1.07743	FALSE	FALSE	FALSE
C1QL2	0.29386	-0.414637	FALSE	FALSE	FALSE
TBC1D32	0.18602	0.72925	FALSE	FALSE	FALSE
TMEM42	0.38551	-1.33565	FALSE	FALSE	FALSE
B3GALT1	-0.0018427	-0.825719	FALSE	FALSE	FALSE
ZFP3	0.012785	0.979385	FALSE	FALSE	FALSE
CCDC33	0.20582	-0.188323	FALSE	FALSE	FALSE
RTKN2	0.38232	-0.722753	FALSE	FALSE	FALSE
PWP2	0.087882	-0.515603	FALSE	FALSE	FALSE
SFXN3	0.1197	-1.14015	FALSE	FALSE	FALSE
SERP2	0.21824	-0.153775	FALSE	FALSE	FALSE
ELOVL2	0.16578	0.598935	FALSE	FALSE	FALSE
PLAG1	0.45402	0.514375	FALSE	FALSE	FALSE
FAM43B	0.018935	-0.629018	FALSE	FALSE	FALSE
ACAA2	-0.1065	-0.273385	FALSE	FALSE	FALSE
CUL3	0.55929	-0.584573	FALSE	FALSE	FALSE
SYT9	0.1194	1.08418	FALSE	FALSE	FALSE
YWHAE	0.017205	-1.02134	FALSE	FALSE	FALSE
DCDC2C	0.32883	-1.31981	FALSE	FALSE	FALSE
FN1	0.18527	-0.80288	FALSE	FALSE	FALSE
C14orf169	0.37151	0.213265	FALSE	FALSE	FALSE
ANKUB1	-0.12979	-0.746653	FALSE	FALSE	FALSE
OR13C5	0.26288	-1.14914	FALSE	FALSE	FALSE
CIART	0.90764	-1.14855	FALSE	FALSE	FALSE
ZNF121	0.080169	1.26977	FALSE	FALSE	FALSE
BOLA3	0.27858	-0.606903	FALSE	FALSE	FALSE
MICAL1	0.18747	0.3013	FALSE	FALSE	FALSE
DERL1	-0.16975	-0.63817	FALSE	FALSE	FALSE
RIBC2	-0.1408	-0.727375	FALSE	FALSE	FALSE
RIOK3	-0.20183	-0.514839	FALSE	FALSE	FALSE
KCNF1	0.048863	-0.79321	FALSE	FALSE	FALSE
AQP4	0.43198	-0.481607	FALSE	FALSE	FALSE
NADK2	-0.10711	-0.317774	FALSE	FALSE	FALSE
CD68	-0.10345	-0.248185	FALSE	FALSE	FALSE
LOC113230	0.1203	-0.454505	FALSE	FALSE	FALSE
RNF14	0.094136	1.05694	FALSE	FALSE	FALSE
DMRTA2	0.27493	-0.496192	FALSE	FALSE	FALSE
OR2G3	-0.34202	0.03564	FALSE	FALSE	FALSE
GTF3C4	0.068762	-0.279058	FALSE	FALSE	FALSE
CNTN4	0.17107	-0.579805	FALSE	FALSE	FALSE
GDA	0.047558	-0.563427	FALSE	FALSE	FALSE
RFC1	0.32986	-1.44732	FALSE	FALSE	FALSE
CD1D	0.21832	-0.581253	FALSE	FALSE	FALSE
GLTP	-0.34081	0.729407	FALSE	FALSE	FALSE
KLF2	-0.16481	-0.935364	FALSE	FALSE	FALSE
ALDH4A1	-0.39853	1.55983	FALSE	FALSE	FALSE
MTFMT	0.39878	-0.263723	FALSE	FALSE	FALSE
LTK	-0.10651	-0.681226	FALSE	FALSE	FALSE
MAGEB6	-0.18164	0.872443	FALSE	FALSE	FALSE
ATAT1	0.053553	-0.131308	FALSE	FALSE	FALSE
NDUFAF4	0.64054	-0.516373	FALSE	FALSE	FALSE
FASLG	1.0023	-0.389	FALSE	FALSE	FALSE
FSBP	-0.23129	0.0377425	FALSE	FALSE	FALSE
GOLGA6L9	-0.12074	-0.0429925	FALSE	FALSE	FALSE
HIST1H2BJ	0.18465	0.809905	FALSE	FALSE	FALSE
SPATA31C2	0.70264	0.884341	FALSE	FALSE	FALSE
CKM	0.056325	-0.66751	FALSE	FALSE	FALSE
ARL4D	-0.26661	0.27981	FALSE	FALSE	FALSE
TESPA1	-0.065729	-0.269625	FALSE	FALSE	FALSE
NDUFA2	0.14854	0.0330325	FALSE	FALSE	FALSE
ATP5G1	0.51744	-1.07696	FALSE	FALSE	FALSE
B4GALT3	0.11712	-1.1705	FALSE	FALSE	FALSE
LOXL3	-0.20406	-0.560813	FALSE	FALSE	FALSE
LRRIQ1	0.10688	0.415535	FALSE	FALSE	FALSE
SLC46A1	-0.21561	-0.352823	FALSE	FALSE	FALSE
RAB6C	0.16506	0.08164	FALSE	FALSE	FALSE
SLC26A8	-0.26849	-0.371412	FALSE	FALSE	FALSE
CRISP1	0.30801	-1.06516	FALSE	FALSE	FALSE
PDE8B	-0.057247	-0.873187	FALSE	FALSE	FALSE
HESX1	0.18308	-0.83699	FALSE	FALSE	FALSE
COL4A3	0.31214	-0.913787	FALSE	FALSE	FALSE
NHEJ1	0.23975	-0.750515	FALSE	FALSE	FALSE
FAXC	0.34018	-0.927203	FALSE	FALSE	FALSE
NT5C2	-0.099051	-1.29154	FALSE	FALSE	FALSE
WNT5A	0.37663	-0.933159	FALSE	FALSE	FALSE
ERCC4	0.24158	-0.506247	FALSE	FALSE	FALSE
PRR36	0.42475	0.505627	FALSE	FALSE	FALSE
CES5A	0.46379	0.11464	FALSE	FALSE	FALSE
USP17L13	0.33004	0.432342	FALSE	FALSE	FALSE
NUTM2F	0.15665	-0.083231	FALSE	FALSE	FALSE
APOA1	0.13273	-0.597583	FALSE	FALSE	FALSE
DPM2	0.25401	-0.57695	FALSE	FALSE	FALSE
CASR	0.1721	-0.594875	FALSE	FALSE	FALSE
MFI2	-0.013599	-1.04481	FALSE	FALSE	FALSE
ABCF2	0.29661	-0.542624	FALSE	FALSE	FALSE
ERGIC1	-0.055993	0.636923	FALSE	FALSE	FALSE
POLH	0.036517	-0.587578	FALSE	FALSE	FALSE
CABYR	-0.016577	0.806687	FALSE	FALSE	FALSE
CIB3	0.058169	-0.659408	FALSE	FALSE	FALSE
LYPD6	0.067999	0.120997	FALSE	FALSE	FALSE
RABAC1	0.34692	-1.01313	FALSE	FALSE	FALSE
NDUFA4	0.36229	0.700363	FALSE	FALSE	FALSE
GART	-0.14684	0.445008	FALSE	FALSE	FALSE
DGCR2	-0.44812	-1.24043	FALSE	FALSE	FALSE
RTN4	0.43438	-0.306918	FALSE	FALSE	FALSE
RHBDF2	-0.016125	-0.867917	FALSE	FALSE	FALSE
NUDT7	-0.23859	-0.686985	FALSE	FALSE	FALSE
ZNF142	0.18205	-1.03697	FALSE	FALSE	FALSE
CT47A1	-0.12877	-0.194348	FALSE	FALSE	FALSE
GOSR2	0.14147	-0.717669	FALSE	FALSE	FALSE
C18orf63	0.27663	-0.681925	FALSE	FALSE	FALSE
ATP5J	0.03736	-0.17302	FALSE	FALSE	FALSE
GATAD2A	0.2216	-0.231195	FALSE	FALSE	FALSE
TMEM8B	0.10189	-0.987452	FALSE	FALSE	FALSE
HTR1F	0.15856	0.998047	FALSE	FALSE	FALSE
ZNF248	0.33171	-0.87215	FALSE	FALSE	FALSE
EXOC4	-0.13757	-0.572072	FALSE	FALSE	FALSE
ARL8A	0.32485	-0.610178	FALSE	FALSE	FALSE
CDH23	0.10587	-0.658737	FALSE	FALSE	FALSE
RAB36	-0.085474	-0.667983	FALSE	FALSE	FALSE
SAFB2	0.020557	-0.520356	FALSE	FALSE	FALSE
SESN1	0.50289	-0.405558	FALSE	FALSE	FALSE
ZNF471	0.23483	-0.718695	FALSE	FALSE	FALSE
C1orf168	0.75512	-0.283187	FALSE	FALSE	FALSE
PRKG1	0.18294	-1.08141	FALSE	FALSE	FALSE
ARHGAP22	0.19518	0.798096	FALSE	FALSE	FALSE
COA6	0.013861	-1.12272	FALSE	FALSE	FALSE
CMPK1	0.54616	0.225765	FALSE	FALSE	FALSE
NAGS	-0.030469	0.41163	FALSE	FALSE	FALSE
THG1L	0.15078	-1.43975	FALSE	FALSE	FALSE
NCAPG2	-0.029929	-0.436496	FALSE	FALSE	FALSE
PIK3R2	-0.06347	-0.587111	FALSE	FALSE	FALSE
FRG2	0.49259	0.39589	FALSE	FALSE	FALSE
SFN	-0.027852	-0.947107	FALSE	FALSE	FALSE
KRTAP9-9	-0.095967	1.88379	FALSE	FALSE	FALSE
RNF167	-0.1288	-0.226202	FALSE	FALSE	FALSE
KIAA1644	-0.73053	-0.88072	FALSE	FALSE	FALSE
FOS	0.79288	-0.188947	FALSE	FALSE	FALSE
WWC3	0.56144	-0.59789	FALSE	FALSE	FALSE
ZXDC	0.32851	-0.388945	FALSE	FALSE	FALSE
SMN2	-0.057177	-0.261547	FALSE	FALSE	FALSE
MRPL1	1.1064	-0.648832	FALSE	FALSE	FALSE
SIRT2	-0.38019	-0.686305	FALSE	FALSE	FALSE
PPIP5K1	-0.1333	-0.684553	FALSE	FALSE	FALSE
IRX3	0.098646	-0.94655	FALSE	FALSE	FALSE
NEK5	0.34876	0.323618	FALSE	FALSE	FALSE
CHRND	0.036247	-0.991203	FALSE	FALSE	FALSE
EBF2	0.40498	-0.189723	FALSE	FALSE	FALSE
ANKRD33	0.17482	0.112518	FALSE	FALSE	FALSE
LARS2	-0.1915	-0.100822	FALSE	FALSE	FALSE
CCDC121	0.048167	-1.28749	FALSE	FALSE	FALSE
GABRA1	0.16058	-0.752868	FALSE	FALSE	FALSE
FDX1	0.46897	-0.437822	FALSE	FALSE	FALSE
WNK3	0.12769	-0.187732	FALSE	FALSE	FALSE
CDY1	0.14196	-1.08672	FALSE	FALSE	FALSE
KDM5C	0.26831	-1.1847	FALSE	FALSE	FALSE
AGAP3	0.13391	-0.389558	FALSE	FALSE	FALSE
ASB16	0.25263	-0.827855	FALSE	FALSE	FALSE
USP11	0.15533	-0.628275	FALSE	FALSE	FALSE
LRRN2	0.15682	-0.459855	FALSE	FALSE	FALSE
PDCD10	-0.33153	-0.301893	FALSE	FALSE	FALSE
LOC101929372	0.47091	1.57041	FALSE	FALSE	FALSE
LAMTOR3	0.28647	0.671787	FALSE	FALSE	FALSE
PPP1R15B	0.28884	0.008385	FALSE	FALSE	FALSE
CCBL1	0.04969	-0.294017	FALSE	FALSE	FALSE
BSG	0.17224	0.27843	FALSE	FALSE	FALSE
NMNAT1	0.28884	-0.185951	FALSE	FALSE	FALSE
TMX2	1.0371	-0.482675	FALSE	FALSE	FALSE
ZNF713	0.09103	-1.58732	FALSE	FALSE	FALSE
NPAS4	0.25278	-0.952962	FALSE	FALSE	FALSE
BTNL8	0.19035	-0.462715	FALSE	FALSE	FALSE
TSPAN31	0.20117	-1.40291	FALSE	FALSE	FALSE
RP1	-0.09971	-0.911365	FALSE	FALSE	FALSE
EARS2	-0.11248	-0.16244	FALSE	FALSE	FALSE
GLRX2	0.11802	0.052875	FALSE	FALSE	FALSE
ZDHHC7	-0.20183	-0.847321	FALSE	FALSE	FALSE
SLC2A10	0.079656	1.36859	FALSE	FALSE	FALSE
GPR156	-0.22917	0.156929	FALSE	FALSE	FALSE
NEUROG3	-0.068227	-0.327323	FALSE	FALSE	FALSE
C1orf226	0.25526	-0.731414	FALSE	FALSE	FALSE
INHBC	0.086216	-0.876783	FALSE	FALSE	FALSE
MEX3C	0.23549	-1.14548	FALSE	FALSE	FALSE
OR10A7	0.3223	-0.872855	FALSE	FALSE	FALSE
GPR137B	-0.138	-1.06503	FALSE	FALSE	FALSE
MZT2B	0.16727	-0.604256	FALSE	FALSE	FALSE
PPAPDC3	0.22989	-0.533319	FALSE	FALSE	FALSE
BCO2	-0.046727	-0.415187	FALSE	FALSE	FALSE
MGAT3	0.48427	0.07686	FALSE	FALSE	FALSE
ZNF638	0.055076	-1.20277	FALSE	FALSE	FALSE
HBB	0.023754	1.08827	FALSE	FALSE	FALSE
CATSPER3	0.035873	-1.1706	FALSE	FALSE	FALSE
RUFY3	-0.19655	-0.589832	FALSE	FALSE	FALSE
GPA33	0.40461	0.626182	FALSE	FALSE	FALSE
C17orf89	0.23369	-0.78788	FALSE	FALSE	FALSE
ZNF273	-0.035553	-0.199428	FALSE	FALSE	FALSE
ZMYM5	0.18014	-1.04823	FALSE	FALSE	FALSE
RSPO3	-0.045109	0.371083	FALSE	FALSE	FALSE
AEBP2	-0.060562	-0.90776	FALSE	FALSE	FALSE
C5orf28	0.30356	-0.5561	FALSE	FALSE	FALSE
PRPSAP2	0.12069	-1.09616	FALSE	FALSE	FALSE
NUP88	-0.24644	-0.866642	FALSE	FALSE	FALSE
CBLB	0.095446	-0.312493	FALSE	FALSE	FALSE
AP1AR	0.25687	-0.987183	FALSE	FALSE	FALSE
FKBP6	0.31338	-0.75933	FALSE	FALSE	FALSE
CRNKL1	0.057924	-0.981775	FALSE	FALSE	FALSE
PRKCB	0.39951	-0.07556	FALSE	FALSE	FALSE
SAR1B	0.72552	-0.3804	FALSE	FALSE	FALSE
GATAD2B	0.14099	1.25516	FALSE	FALSE	FALSE
ACTL9	-0.1646	0.9603	FALSE	FALSE	FALSE
DCUN1D4	0.0057346	-0.365925	FALSE	FALSE	FALSE
CXCR2	0.50609	0.142929	FALSE	FALSE	FALSE
GNPNAT1	0.76689	0.276705	FALSE	FALSE	FALSE
ITGA11	0.10278	-0.3374	FALSE	FALSE	FALSE
CA4	0.11579	-0.6485	FALSE	FALSE	FALSE
CRYGB	0.11799	-0.73042	FALSE	FALSE	FALSE
CUZD1	0.56402	-0.281913	FALSE	FALSE	FALSE
OR2B3	0.33025	0.068015	FALSE	FALSE	FALSE
KANSL2	-0.4683	-0.30875	FALSE	FALSE	FALSE
POLR2F	0.0041921	-1.3542	FALSE	FALSE	FALSE
SATB1	0.25565	-0.719043	FALSE	FALSE	FALSE
TBC1D2B	0.27011	-0.322134	FALSE	FALSE	FALSE
BRAF	0.046495	-0.0518075	FALSE	FALSE	FALSE
WNT11	0.48903	0.211937	FALSE	FALSE	FALSE
SAA1	0.035478	0.455412	FALSE	FALSE	FALSE
NPHP3	0.21916	-0.534466	FALSE	FALSE	FALSE
SQRDL	-0.13772	0.0056265	FALSE	FALSE	FALSE
CCL26	0.039202	-0.62282	FALSE	FALSE	FALSE
SRGAP2B	-0.015839	-0.519282	FALSE	FALSE	FALSE
HMGB1	0.14178	-0.197738	FALSE	FALSE	FALSE
PLEKHA7	-0.034557	-0.883167	FALSE	FALSE	FALSE
FAM71A	0.51978	0.33182	FALSE	FALSE	FALSE
CYP21A2	0.0021684	-0.875981	FALSE	FALSE	FALSE
PLS3	0.84255	-0.0481201	FALSE	FALSE	FALSE
HSPA5	0.3343	-0.593808	FALSE	FALSE	FALSE
ARHGAP5	0.011376	-0.961025	FALSE	FALSE	FALSE
HIST1H2AI	0.35248	-0.524146	FALSE	FALSE	FALSE
GOSR1	-0.044507	-0.461895	FALSE	FALSE	FALSE
USP17L2	0.21999	0.139623	FALSE	FALSE	FALSE
PIGF	0.46352	0.124657	FALSE	FALSE	FALSE
VIPR2	-0.29645	1.02062	FALSE	FALSE	FALSE
C17orf62	0.152	-0.180385	FALSE	FALSE	FALSE
RMDN3	0.4873	-0.61924	FALSE	FALSE	FALSE
FAM81B	0.39278	-1.01925	FALSE	FALSE	FALSE
MAP4K5	0.29919	-0.947767	FALSE	FALSE	FALSE
KCTD13	0.085917	-0.3232	FALSE	FALSE	FALSE
SLC25A18	0.14762	-1.02135	FALSE	FALSE	FALSE
C2CD4B	-0.094229	-1.12738	FALSE	FALSE	FALSE
OR6C2	-0.3538	0.123155	FALSE	FALSE	FALSE
SDF2L1	0.066187	-0.833708	FALSE	FALSE	FALSE
ADAMTSL3	0.12018	-0.408137	FALSE	FALSE	FALSE
SYT6	0.24086	-0.198595	FALSE	FALSE	FALSE
NSRP1	-0.28463	-0.288975	FALSE	FALSE	FALSE
SERTAD4	0.28537	-0.28761	FALSE	FALSE	FALSE
GOLGA6C	0.29721	-0.837206	FALSE	FALSE	FALSE
RNF126	0.26484	-0.236755	FALSE	FALSE	FALSE
C3orf38	0.057261	0.621282	FALSE	FALSE	FALSE
SAAL1	0.50642	-0.18043	FALSE	FALSE	FALSE
SBNO1	0.36225	-1.18738	FALSE	FALSE	FALSE
BHLHE22	0.14155	-1.18793	FALSE	FALSE	FALSE
MOGAT2	0.059905	-0.565324	FALSE	FALSE	FALSE
GRM4	0.10616	-0.503942	FALSE	FALSE	FALSE
ARRB2	0.22263	-0.667465	FALSE	FALSE	FALSE
TMEM81	0.19335	-0.304758	FALSE	FALSE	FALSE
FAM132A	0.26139	-1.16426	FALSE	FALSE	FALSE
SLC47A2	0.53977	-0.59435	FALSE	FALSE	FALSE
COLCA2	0.32321	0.512763	FALSE	FALSE	FALSE
LEF1	0.0071534	-0.584871	FALSE	FALSE	FALSE
CYB5B	0.39002	-1.07917	FALSE	FALSE	FALSE
DYNAP	0.13056	-0.433795	FALSE	FALSE	FALSE
ZSCAN23	0.08027	-0.911233	FALSE	FALSE	FALSE
PRPF40A	0.71848	-0.204577	FALSE	FALSE	FALSE
USP17L22	-0.4007	-0.168024	FALSE	FALSE	FALSE
TCF7	-0.068315	-0.525353	FALSE	FALSE	FALSE
PCP4L1	0.12017	0.0092925	FALSE	FALSE	FALSE
USP49	-0.13479	-0.84572	FALSE	FALSE	FALSE
SLC52A1	-0.018988	-0.37191	FALSE	FALSE	FALSE
OR4D11	0.094092	0.038433	FALSE	FALSE	FALSE
CMTM1	0.19577	-1.34733	FALSE	FALSE	FALSE
TBR1	0.53363	0.0565675	FALSE	FALSE	FALSE
PLA2G3	0.24214	0.763212	FALSE	FALSE	FALSE
SDCBP	0.43674	-0.572975	FALSE	FALSE	FALSE
BRF1	0.13037	1.3324	FALSE	FALSE	FALSE
CYP7A1	-0.043256	-0.282017	FALSE	FALSE	FALSE
GLRX3	0.46037	-0.280388	FALSE	FALSE	FALSE
IFNA17	0.067064	0.55341	FALSE	FALSE	FALSE
EPC2	-0.19579	0.497003	FALSE	FALSE	FALSE
SV2B	0.13304	0.183232	FALSE	FALSE	FALSE
CHIC2	0.32128	-0.87305	FALSE	FALSE	FALSE
TSR3	0.59235	-0.240245	FALSE	FALSE	FALSE
OR2G2	0.019258	0.0884625	FALSE	FALSE	FALSE
RPS29	0.067351	-0.0462	FALSE	FALSE	FALSE
NDUFB3	-0.13474	1.23829	FALSE	FALSE	FALSE
CEP85L	0.13031	-0.848596	FALSE	FALSE	FALSE
PLA2G1B	-0.061822	-1.10038	FALSE	FALSE	FALSE
ZFP57	0.42415	0.666987	FALSE	FALSE	FALSE
LIMCH1	0.22053	-0.701908	FALSE	FALSE	FALSE
CERS4	0.14596	-0.328505	FALSE	FALSE	FALSE
POLE	0.56559	-1.29939	FALSE	FALSE	FALSE
CST9L	0.16389	-0.354634	FALSE	FALSE	FALSE
OR2A25	0.5176	-0.730535	FALSE	FALSE	FALSE
CSPP1	0.047623	-0.281895	FALSE	FALSE	FALSE
RHOBTB1	0.10756	-1.02344	FALSE	FALSE	FALSE
ICOS	0.20319	-0.514734	FALSE	FALSE	FALSE
APELA	0.17895	-0.593463	FALSE	FALSE	FALSE
ARHGAP35	-0.011205	1.71649	FALSE	FALSE	FALSE
LAIR2	0.19197	-0.96564	FALSE	FALSE	FALSE
TMEM260	0.049723	-0.550547	FALSE	FALSE	FALSE
NRP2	0.30228	0.148727	FALSE	FALSE	FALSE
P2RY13	0.070237	-0.656593	FALSE	FALSE	FALSE
DENND6A	-0.032138	-0.84044	FALSE	FALSE	FALSE
HSF2	0.24158	-0.447471	FALSE	FALSE	FALSE
ATP6V1E2	-0.15077	-0.814752	FALSE	FALSE	FALSE
LIPH	0.095039	-0.87509	FALSE	FALSE	FALSE
LHX4	0.23369	-0.541303	FALSE	FALSE	FALSE
TBC1D26	-0.12748	-0.393703	FALSE	FALSE	FALSE
LCTL	0.20582	1.71823	FALSE	FALSE	FALSE
PRKRA	-0.33314	-0.662134	FALSE	FALSE	FALSE
MYZAP	0.29609	-0.576893	FALSE	FALSE	FALSE
CLPP	0.036517	-0.805875	FALSE	FALSE	FALSE
EFS	0.27492	-0.636848	FALSE	FALSE	FALSE
NLRP11	0.25912	-0.866776	FALSE	FALSE	FALSE
DNAJC5G	0.11497	-0.57735	FALSE	FALSE	FALSE
TLN2	0.44023	-0.540127	FALSE	FALSE	FALSE
PDCD11	0.18856	-0.351535	FALSE	FALSE	FALSE
VCPKMT	0.094725	-0.183787	FALSE	FALSE	FALSE
FAIM2	0.20667	-0.891702	FALSE	FALSE	FALSE
TCP1	0.042149	-0.0852125	FALSE	FALSE	FALSE
CDK7	0.68611	-0.246847	FALSE	FALSE	FALSE
TCN2	-0.0060031	2.06603	FALSE	FALSE	FALSE
RUFY1	0.35679	-0.295945	FALSE	FALSE	FALSE
FAM63B	0.12069	-1.04934	FALSE	FALSE	FALSE
RPL38	0.33507	-0.734468	FALSE	FALSE	FALSE
NOS3	0.3813	-0.505409	FALSE	FALSE	FALSE
LRRTM3	0.30573	-0.671207	FALSE	FALSE	FALSE
SLC5A5	0.17781	-0.0329807	FALSE	FALSE	FALSE
SLC7A5	0.055775	-0.468885	FALSE	FALSE	FALSE
ALOX12B	0.2919	-0.461756	FALSE	FALSE	FALSE
ZNF239	-0.16802	-0.355038	FALSE	FALSE	FALSE
OXT	-0.087805	-1.1594	FALSE	FALSE	FALSE
OSGEP	0.28337	-0.65862	FALSE	FALSE	FALSE
PPM1D	0.48917	-0.312262	FALSE	FALSE	FALSE
IQCJ	0.34235	-0.737099	FALSE	FALSE	FALSE
GNLY	0.47851	0.72622	FALSE	FALSE	FALSE
KCNH7	0.37455	-0.720542	FALSE	FALSE	FALSE
FAM135B	0.064475	0.378474	FALSE	FALSE	FALSE
OTOA	0.55396	-0.385082	FALSE	FALSE	FALSE
MYH14	-0.3554	-0.333965	FALSE	FALSE	FALSE
WDR60	0.13829	-0.56491	FALSE	FALSE	FALSE
NAV3	0.29815	0.658756	FALSE	FALSE	FALSE
H2AFB3	-0.15961	-0.440595	FALSE	FALSE	FALSE
POLR2K	0.27396	-0.661056	FALSE	FALSE	FALSE
RC3H1	0.29813	-0.0511975	FALSE	FALSE	FALSE
SLC30A5	-0.19843	-0.169722	FALSE	FALSE	FALSE
PLCH1	0.0047528	-0.27999	FALSE	FALSE	FALSE
C11orf74	0.038606	-0.552198	FALSE	FALSE	FALSE
PIH1D2	-0.005563	-1.32639	FALSE	FALSE	FALSE
IFIT1	-0.073366	-0.830868	FALSE	FALSE	FALSE
PLEKHA6	-0.39097	-0.427545	FALSE	FALSE	FALSE
RPF1	0.52124	-0.441045	FALSE	FALSE	FALSE
CECR1	0.70464	2.49253	FALSE	FALSE	FALSE
TRAF3	0.3203	-1.11701	FALSE	FALSE	FALSE
DEFB121	0.40598	-0.560855	FALSE	FALSE	FALSE
HIPK1	1.0348	0.957585	FALSE	FALSE	FALSE
KEL	0.14161	-0.865741	FALSE	FALSE	FALSE
SLC28A1	0.037203	0.793105	FALSE	FALSE	FALSE
JMJD7-PLA2G4B	-0.12255	-0.170687	FALSE	FALSE	FALSE
PLIN3	0.21678	-1.07745	FALSE	FALSE	FALSE
INTS3	0.21616	0.298063	FALSE	FALSE	FALSE
CRP	0.11096	-0.338467	FALSE	FALSE	FALSE
TEX26	-0.17106	1.28707	FALSE	FALSE	FALSE
TP53TG3D	-0.18811	-0.296705	FALSE	FALSE	FALSE
CRYBA4	0.23365	-0.243423	FALSE	FALSE	FALSE
ITSN2	-0.067636	0.0438122	FALSE	FALSE	FALSE
ITPKA	0.22175	-0.067943	FALSE	FALSE	FALSE
MMP3	0.20964	-0.557658	FALSE	FALSE	FALSE
HSD17B7	0.0071534	1.42167	FALSE	FALSE	FALSE
NFIL3	0.17897	-0.797087	FALSE	FALSE	FALSE
NANOS3	0.25751	-0.547463	FALSE	FALSE	FALSE
SH2B1	0.30663	1.92277	FALSE	FALSE	FALSE
ERICH2	0.2924	0.299195	FALSE	FALSE	FALSE
ADGRG5	-0.055091	0.610982	FALSE	FALSE	FALSE
VWA1	0.38356	-1.2047	FALSE	FALSE	FALSE
PLG	0.038512	-0.937243	FALSE	FALSE	FALSE
ARF6	0.37856	-0.47395	FALSE	FALSE	FALSE
KLHL26	-0.0078776	0.365075	FALSE	FALSE	FALSE
ZBED6	-0.053719	-0.67338	FALSE	FALSE	FALSE
DCLK2	0.18895	-1.01111	FALSE	FALSE	FALSE
CST1	-0.08636	-1.185	FALSE	FALSE	FALSE
PBXIP1	0.31757	-0.45457	FALSE	FALSE	FALSE
DPYS	0.15168	-0.0016475	FALSE	FALSE	FALSE
C14orf159	0.21647	0.850105	FALSE	FALSE	FALSE
MCU	-0.20929	-0.842815	FALSE	FALSE	FALSE
ZNF211	0.47565	0.521115	FALSE	FALSE	FALSE
NUDT9	0.77615	0.0983928	FALSE	FALSE	FALSE
IMPG2	0.071572	-0.81077	FALSE	FALSE	FALSE
CCDC110	0.43648	-0.613864	FALSE	FALSE	FALSE
KIN	-0.010676	-0.553463	FALSE	FALSE	FALSE
CCDC168	0.39356	-0.7546	FALSE	FALSE	FALSE
TJP3	0.036597	-0.513965	FALSE	FALSE	FALSE
NIPSNAP3B	0.060434	0.240844	FALSE	FALSE	FALSE
C1QTNF4	0.12769	-0.870755	FALSE	FALSE	FALSE
FCN3	0.068724	-0.27113	FALSE	FALSE	FALSE
FTSJ3	0.13984	-0.208067	FALSE	FALSE	FALSE
LGMN	0.1507	-0.423196	FALSE	FALSE	FALSE
TMEM222	0.25385	-0.490659	FALSE	FALSE	FALSE
SURF4	0.55503	0.578675	FALSE	FALSE	FALSE
HS3ST3A1	0.27939	0.952411	FALSE	FALSE	FALSE
DERL3	0.10751	-0.822658	FALSE	FALSE	FALSE
DAPK1	-0.029138	-0.580073	FALSE	FALSE	FALSE
ZNF777	-0.01948	-0.883792	FALSE	FALSE	FALSE
TMEM265	0.094883	-0.704845	FALSE	FALSE	FALSE
SCO1	-0.025128	-0.118917	FALSE	FALSE	FALSE
MUC1	0.26801	-0.40142	FALSE	FALSE	FALSE
ZNF792	0.44819	-0.04341	FALSE	FALSE	FALSE
CRYAA	-0.028579	-0.49475	FALSE	FALSE	FALSE
C1D	0.25265	-0.0914125	FALSE	FALSE	FALSE
PSMD11	0.017569	-0.260785	FALSE	FALSE	FALSE
ESF1	-0.35144	-0.27741	FALSE	FALSE	FALSE
LMAN1L	0.25269	-0.224928	FALSE	FALSE	FALSE
RECQL	0.10342	-0.90092	FALSE	FALSE	FALSE
FBXL14	0.18619	-0.566727	FALSE	FALSE	FALSE
ZNF227	0.058599	-0.794775	FALSE	FALSE	FALSE
FNDC1	0.46166	-1.21028	FALSE	FALSE	FALSE
AGT	0.19602	0.725317	FALSE	FALSE	FALSE
C10orf90	0.22045	-0.97049	FALSE	FALSE	FALSE
AFF2	0.4153	-0.62243	FALSE	FALSE	FALSE
GLS2	0.28647	0.213223	FALSE	FALSE	FALSE
ACSM4	0.14373	-0.0849895	FALSE	FALSE	FALSE
RRM2	-0.1755	0.59753	FALSE	FALSE	FALSE
MTRNR2L10	0.022679	-0.0935956	FALSE	FALSE	FALSE
GTF2E2	0.22222	0.09436	FALSE	FALSE	FALSE
MT1B	0.14362	1.27407	FALSE	FALSE	FALSE
IER5	0.15387	-0.947547	FALSE	FALSE	FALSE
GTF2H4	0.31891	-0.511917	FALSE	FALSE	FALSE
COQ5	-0.036342	-0.23922	FALSE	FALSE	FALSE
AHCY	-0.28112	-0.25186	FALSE	FALSE	FALSE
STAT5B	0.70101	-0.196027	FALSE	FALSE	FALSE
DBF4B	0.12033	-0.827597	FALSE	FALSE	FALSE
RTEL1	0.25735	0.340055	FALSE	FALSE	FALSE
PRSS21	0.10151	-0.475787	FALSE	FALSE	FALSE
KIAA1143	0.18113	-0.371495	FALSE	FALSE	FALSE
HIPK2	0.11968	-0.478316	FALSE	FALSE	FALSE
DUS3L	0.23468	-0.912022	FALSE	FALSE	FALSE
HINT2	0.056655	-0.244372	FALSE	FALSE	FALSE
PRSS22	0.31482	-0.787714	FALSE	FALSE	FALSE
MFSD2B	0.37386	0.973291	FALSE	FALSE	FALSE
CYP2A6	0.28466	0.18711	FALSE	FALSE	FALSE
SFRP4	-0.20929	0.0465775	FALSE	FALSE	FALSE
NLRP6	-0.24749	-0.572398	FALSE	FALSE	FALSE
FAM47C	-0.11632	-0.183545	FALSE	FALSE	FALSE
PLEKHN1	0.19494	-0.91228	FALSE	FALSE	FALSE
MAGEB5	-0.10898	1.32484	FALSE	FALSE	FALSE
OR52A1	0.12068	-1.28407	FALSE	FALSE	FALSE
SUDS3	0.041735	-0.0832825	FALSE	FALSE	FALSE
GLIS2	0.11983	-0.911497	FALSE	FALSE	FALSE
ZSWIM5	0.58954	-0.956485	FALSE	FALSE	FALSE
IFT52	0.090534	-0.373383	FALSE	FALSE	FALSE
GRIFIN	0.069346	-0.749216	FALSE	FALSE	FALSE
CRYL1	0.20698	-1.0195	FALSE	FALSE	FALSE
MRPL32	0.76638	-0.18459	FALSE	FALSE	FALSE
NSMAF	0.48623	-0.200078	FALSE	FALSE	FALSE
CYB561	0.32986	1.49032	FALSE	FALSE	FALSE
TMEM247	0.30262	0.532277	FALSE	FALSE	FALSE
TRIM56	0.48141	-0.455547	FALSE	FALSE	FALSE
TERF1	0.76134	-0.90636	FALSE	FALSE	FALSE
SPSB3	0.13244	-0.699353	FALSE	FALSE	FALSE
DUSP10	0.57055	0.382231	FALSE	FALSE	FALSE
ERH	0.14597	-1.67105	FALSE	FALSE	FALSE
ZNF766	0.18303	0.511975	FALSE	FALSE	FALSE
YIPF1	0.2785	-0.847694	FALSE	FALSE	FALSE
SRSF1	0.78019	-0.769365	FALSE	FALSE	FALSE
RPL10	-0.0024129	-0.809539	FALSE	FALSE	FALSE
NAA25	0.085835	-0.701407	FALSE	FALSE	FALSE
NAA50	0.60356	-1.43675	FALSE	FALSE	FALSE
COPS5	0.0042202	-0.664822	FALSE	FALSE	FALSE
RPL37A	0.43116	-0.376132	FALSE	FALSE	FALSE
TRAPPC3	-0.29471	-0.806612	FALSE	FALSE	FALSE
SMC6	0.11579	-0.0425775	FALSE	FALSE	FALSE
KIF23	0.61733	-1.29844	FALSE	FALSE	FALSE
THAP1	0.19184	-0.543878	FALSE	FALSE	FALSE
YRDC	0.88541	-0.585383	FALSE	FALSE	FALSE
ISCA2	0.40091	-0.70338	FALSE	FALSE	FALSE
WDR91	0.82586	0.144753	FALSE	FALSE	FALSE
FOSL2	0.37392	-0.299753	FALSE	FALSE	FALSE
ACSM2A	0.34911	-1.05286	FALSE	FALSE	FALSE
EPAS1	-0.25804	0.843207	FALSE	FALSE	FALSE
TGFBR2	0.095993	-0.507833	FALSE	FALSE	FALSE
NFE4	-0.30874	-0.865413	FALSE	FALSE	FALSE
C7orf55	-0.097774	-0.114701	FALSE	FALSE	FALSE
CALML5	0.16581	-0.200539	FALSE	FALSE	FALSE
TXNL1	-0.21689	-0.604035	FALSE	FALSE	FALSE
HADHB	0.27773	-0.097715	FALSE	FALSE	FALSE
TMEM165	0.38697	-0.257195	FALSE	FALSE	FALSE
ING5	0.32484	-0.47901	FALSE	FALSE	FALSE
GOLGA6L6	0.14839	0.787573	FALSE	FALSE	FALSE
CYP2C18	0.17674	-0.443223	FALSE	FALSE	FALSE
GBA	-0.25544	-0.43608	FALSE	FALSE	FALSE
SMR3B	-0.14397	-0.151999	FALSE	FALSE	FALSE
NDE1	-0.177	1.31724	FALSE	FALSE	FALSE
ZNF141	0.29701	0.357212	FALSE	FALSE	FALSE
SDR42E1	-0.24885	-1.08092	FALSE	FALSE	FALSE
TGM2	-0.013181	0.226623	FALSE	FALSE	FALSE
TNIP1	0.44252	-0.959906	FALSE	FALSE	FALSE
GLUD1	0.14435	-0.699233	FALSE	FALSE	FALSE
VPS37B	0.65688	-1.32114	FALSE	FALSE	FALSE
CMTM6	0.31097	2.07907	FALSE	FALSE	FALSE
RGCC	0.44674	-0.696569	FALSE	FALSE	FALSE
LSM8	0.22045	0.159763	FALSE	FALSE	FALSE
LENG8	0.013556	-0.498908	FALSE	FALSE	FALSE
NOLC1	0.22799	-0.522545	FALSE	FALSE	FALSE
ENKUR	0.50217	-0.706973	FALSE	FALSE	FALSE
B3GALT5	0.31163	-0.309038	FALSE	FALSE	FALSE
HTATSF1	0.27014	-0.566824	FALSE	FALSE	FALSE
FAM200B	0.20954	-0.698228	FALSE	FALSE	FALSE
KIAA0368	0.16227	0.0373425	FALSE	FALSE	FALSE
TMEM217	0.22186	0.106912	FALSE	FALSE	FALSE
TMEM154	0.28932	-0.0185675	FALSE	FALSE	FALSE
DIRC2	-0.044517	-0.563835	FALSE	FALSE	FALSE
SUSD6	0.28317	-0.520253	FALSE	FALSE	FALSE
IRAK2	0.12806	0.55557	FALSE	FALSE	FALSE
FUOM	0.02769	1.71478	FALSE	FALSE	FALSE
ARFIP1	0.16195	1.85146	FALSE	FALSE	FALSE
OTUD4	0.078047	0.872555	FALSE	FALSE	FALSE
LRRC73	-0.34445	-0.904508	FALSE	FALSE	FALSE
ATP11B	0.082353	-0.949987	FALSE	FALSE	FALSE
MSMB	-0.14829	-0.119725	FALSE	FALSE	FALSE
PPP1R35	0.82063	0.655467	FALSE	FALSE	FALSE
C10orf113	0.080364	1.50158	FALSE	FALSE	FALSE
C1orf112	0.22687	-1.35544	FALSE	FALSE	FALSE
PHF2	0.33893	-0.95384	FALSE	FALSE	FALSE
CAST	0.1542	0.760877	FALSE	FALSE	FALSE
TLR4	0.17092	-0.080675	FALSE	FALSE	FALSE
F11R	0.04263	-0.628964	FALSE	FALSE	FALSE
HARS2	0.57559	0.0269375	FALSE	FALSE	FALSE
SERPINA10	0.1526	0.447918	FALSE	FALSE	FALSE
CALML6	0.1197	-0.444738	FALSE	FALSE	FALSE
MRPS18A	0.49994	-0.246035	FALSE	FALSE	FALSE
RNLS	-0.012136	-0.0577943	FALSE	FALSE	FALSE
FAM205A	-0.41992	-0.459008	FALSE	FALSE	FALSE
TMEM132A	0.17659	-0.176456	FALSE	FALSE	FALSE
ZADH2	0.61332	-0.588066	FALSE	FALSE	FALSE
AURKC	0.076412	-0.146565	FALSE	FALSE	FALSE
NDUFA6	0.79658	-0.13848	FALSE	FALSE	FALSE
KIF6	0.25012	-0.183039	FALSE	FALSE	FALSE
RTN4R	-0.0098817	-0.83675	FALSE	FALSE	FALSE
GTF2I	-0.34291	-0.372721	FALSE	FALSE	FALSE
NARFL	-0.18225	0.41576	FALSE	FALSE	FALSE
HIST1H2BL	0.41149	-0.864631	FALSE	FALSE	FALSE
KLF3	0.18662	0.583356	FALSE	FALSE	FALSE
NUB1	0.43645	-0.927225	FALSE	FALSE	FALSE
PKP4	0.18696	-0.341888	FALSE	FALSE	FALSE
CAMKK2	0.31154	-0.291175	FALSE	FALSE	FALSE
CPEB2	-0.087314	-1.39637	FALSE	FALSE	FALSE
ACSM3	0.040741	-0.734735	FALSE	FALSE	FALSE
SPC24	0.30314	-0.460813	FALSE	FALSE	FALSE
SRP54	0.69794	-1.07517	FALSE	FALSE	FALSE
RIMBP3B	-0.17328	-1.11225	FALSE	FALSE	FALSE
SLC22A16	0.024386	0.719763	FALSE	FALSE	FALSE
ARHGEF2	-0.011061	-0.838005	FALSE	FALSE	FALSE
RNF19A	0.81456	-0.878123	FALSE	FALSE	FALSE
MYLIP	0.34772	-1.72642	FALSE	FALSE	FALSE
C1orf100	0.24965	0.772898	FALSE	FALSE	FALSE
SMURF1	-0.034983	-0.133742	FALSE	FALSE	FALSE
ARHGEF39	0.29435	-1.21274	FALSE	FALSE	FALSE
CUL4B	0.52954	-0.810225	FALSE	FALSE	FALSE
CRABP2	0.51863	-0.077377	FALSE	FALSE	FALSE
ERAP2	0.14839	-0.560939	FALSE	FALSE	FALSE
OR2A7	0.32187	-0.845263	FALSE	FALSE	FALSE
HOXB2	0.16594	-1.15412	FALSE	FALSE	FALSE
ZNF639	0.32104	-0.24506	FALSE	FALSE	FALSE
GXYLT2	0.115	0.480686	FALSE	FALSE	FALSE
IL17RB	0.27898	-0.86571	FALSE	FALSE	FALSE
CST6	0.36871	-0.794403	FALSE	FALSE	FALSE
CDH3	-0.21263	-0.208396	FALSE	FALSE	FALSE
RNF146	-0.16757	1.6783	FALSE	FALSE	FALSE
MUM1	0.14712	-0.447217	FALSE	FALSE	FALSE
ZAK	-0.0018427	-0.612587	FALSE	FALSE	FALSE
DEPTOR	0.0028843	-0.713099	FALSE	FALSE	FALSE
TMEM206	0.16837	-0.657045	FALSE	FALSE	FALSE
MAP1LC3B2	0.24112	0.340559	FALSE	FALSE	FALSE
ZMYM1	-0.074422	-0.791463	FALSE	FALSE	FALSE
GPR142	0.34885	-0.119885	FALSE	FALSE	FALSE
XAGE1E	0.14852	0.134205	FALSE	FALSE	FALSE
MYO9A	0.16334	1.26483	FALSE	FALSE	FALSE
CHKA	0.67273	-1.04901	FALSE	FALSE	FALSE
PLCG2	0.072891	-1.44287	FALSE	FALSE	FALSE
TTLL11	0.64441	-0.403697	FALSE	FALSE	FALSE
GCA	-0.076096	0.116703	FALSE	FALSE	FALSE
XG	0.12069	-0.587132	FALSE	FALSE	FALSE
FSCN3	-0.14679	0.451122	FALSE	FALSE	FALSE
DYNC1H1	0.17285	-0.77817	FALSE	FALSE	FALSE
KBTBD6	0.25847	0.22208	FALSE	FALSE	FALSE
ACTN3	-0.11648	0.922065	FALSE	FALSE	FALSE
RSPH10B	0.20303	-0.358588	FALSE	FALSE	FALSE
TMEM101	0.17389	0.448539	FALSE	FALSE	FALSE
MFSD8	0.15638	-0.98899	FALSE	FALSE	FALSE
DNAJC13	0.076425	-0.967324	FALSE	FALSE	FALSE
KAT8	0.11985	-0.895082	FALSE	FALSE	FALSE
GOLGA8B	-0.20449	-0.691925	FALSE	FALSE	FALSE
THEGL	0.29863	-0.776092	FALSE	FALSE	FALSE
TC2N	0.23828	-0.48945	FALSE	FALSE	FALSE
FUT7	0.17777	0.0966825	FALSE	FALSE	FALSE
CNBD1	0.22767	-0.556408	FALSE	FALSE	FALSE
OR9K2	-0.038484	-1.27275	FALSE	FALSE	FALSE
CGB7	0.34102	-0.331455	FALSE	FALSE	FALSE
C16orf45	-0.084397	-0.926423	FALSE	FALSE	FALSE
BCS1L	0.37079	-0.556863	FALSE	FALSE	FALSE
TAS2R40	-0.045073	-0.505918	FALSE	FALSE	FALSE
ARID5B	-0.0054163	-0.306387	FALSE	FALSE	FALSE
HIST1H1B	0.70387	-0.657987	FALSE	FALSE	FALSE
RPUSD4	0.14512	-0.302362	FALSE	FALSE	FALSE
EMC1	0.030613	0.616167	FALSE	FALSE	FALSE
IFIT1B	0.78019	-0.378686	FALSE	FALSE	FALSE
KCNK10	0.58449	-0.655161	FALSE	FALSE	FALSE
TNF	0.20034	-0.48517	FALSE	FALSE	FALSE
NUTF2	0.32764	-1.11949	FALSE	FALSE	FALSE
POLD2	0.11457	-1.22578	FALSE	FALSE	FALSE
MROH2A	-0.050558	-0.726248	FALSE	FALSE	FALSE
ADSSL1	-0.042267	-0.24322	FALSE	FALSE	FALSE
TMEM205	0.69149	-0.755197	FALSE	FALSE	FALSE
CINP	0.10089	-0.416403	FALSE	FALSE	FALSE
ADGRE5	-0.29629	-0.81734	FALSE	FALSE	FALSE
GEMIN4	-0.086205	-0.219705	FALSE	FALSE	FALSE
PKD1L2	0.27708	-0.65467	FALSE	FALSE	FALSE
RPS16	0.379	-0.465303	FALSE	FALSE	FALSE
ISY1	0.54254	0.47604	FALSE	FALSE	FALSE
ECT2	0.1435	-0.239902	FALSE	FALSE	FALSE
COX16	0.14893	-0.644652	FALSE	FALSE	FALSE
TAC1	0.14799	-0.45297	FALSE	FALSE	FALSE
AFG3L2	-0.017501	-0.523425	FALSE	FALSE	FALSE
CPSF3L	0.22807	0.284822	FALSE	FALSE	FALSE
ANXA8L1	-0.26221	0.039462	FALSE	FALSE	FALSE
DDX59	-0.17542	-0.22795	FALSE	FALSE	FALSE
FETUB	0.28409	-1.14218	FALSE	FALSE	FALSE
INTS1	0.0057195	-1.21622	FALSE	FALSE	FALSE
ATF4	0.30078	-1.11616	FALSE	FALSE	FALSE
MARS2	-0.36264	-0.6402	FALSE	FALSE	FALSE
KLHL7	0.40588	-0.57491	FALSE	FALSE	FALSE
CUTA	0.2787	-1.0793	FALSE	FALSE	FALSE
STAP2	-0.20108	0.76815	FALSE	FALSE	FALSE
MRRF	0.0043433	-0.651435	FALSE	FALSE	FALSE
PCBP1	1.6283	-0.494042	FALSE	FALSE	FALSE
EXOSC3	0.23193	-0.514598	FALSE	FALSE	FALSE
SLC44A4	0.08589	-1.09355	FALSE	FALSE	FALSE
MTMR1	0.38852	-1.32761	FALSE	FALSE	FALSE
C16orf82	0.35384	-1.17886	FALSE	FALSE	FALSE
PRICKLE1	0.22263	-0.368418	FALSE	FALSE	FALSE
PRAMEF2	0.64158	0.620982	FALSE	FALSE	FALSE
CASKIN2	-0.062254	-0.816244	FALSE	FALSE	FALSE
NIPAL2	-0.035468	-0.151705	FALSE	FALSE	FALSE
C12orf45	0.20698	-0.1668	FALSE	FALSE	FALSE
HES6	0.07019	-1.3577	FALSE	FALSE	FALSE
IL1RL2	0.22972	-0.73802	FALSE	FALSE	FALSE
ZNF10	0.3857	1.34965	FALSE	FALSE	FALSE
ASPG	-0.15112	0.16605	FALSE	FALSE	FALSE
GNE	0.30787	0.138135	FALSE	FALSE	FALSE
OR2V1	0.1539	-0.222447	FALSE	FALSE	FALSE
NDUFAF7	0.010179	-0.202225	FALSE	FALSE	FALSE
G6PC2	0.16381	-0.0963025	FALSE	FALSE	FALSE
CCDC81	0.20213	-0.327515	FALSE	FALSE	FALSE
C12orf56	-0.23579	0.317893	FALSE	FALSE	FALSE
FIGN	0.17562	-0.11595	FALSE	FALSE	FALSE
FAM208A	0.29747	-0.488353	FALSE	FALSE	FALSE
[truncated: 17,029 more rows]

## Sheet: c-f
Cell line K562	"-LOG10(p-value)"	"Rescue (%)"	Cell line NCI-H2030	"-LOG10(p-value)"	"Rescue (%)"	Cell line LPS141	"-LOG10(p-value)"	"Rescue (%)"	Cell line SK-MEL-2	"-LOG10(p-value)"	"Rescue (%)"
PTPN11	3.56067	46.1327	PPP6C	0.0129226	0.371336	PTPN11	0	0.448178	LCMT1	0.000506248	0
EP300	2.54561	12.0089	PTPN11	1.52494	39.3392	PPP6C	3.9393	54.381	PTPN11	0.000506248	0
LCMT1	2.74112	13.7754	EP300	2.36331	6.27164	EP300	3.51004	10.8262	EP300	0.000506248	0
PPP6C	3.56067	75.6691	LCMT1	2.27059	16.6555	LCMT1	3.9393	14.0061	IGDCC3	0.000506248	3.59601
PIP5K1A	0	0	MYLIP	0	0	CDS1	0	0	TGFBR1	0.000506248	0
CPA1	0	0	PTEN	0	0	BAP1	0	0	LYRM9	0.000506248	0
PHIP	0	0	SOCS3	0	0	MYLIP	0	0	NOG	0.000506248	0
HIST1H3D	0	0	NF2	0.00114022	0	NR1H2	0	0	ZNF418	0.000506248	0
TNFSF12	0	0	KCTD5	0	0	BRD1	0	0	BCL3	0.000506248	0
DGCR8	0.206272	0	EIF4E1B	0.0010453	0	KMT2D	0	0	ZMYND12	0.000465813	0
MRPL41	0.0698465	0	LATS2	0	0	DAZAP1	0	0	FGF17	0.000506248	0
ZDHHC17	0	0	PDHA1	0	0	OR4M2	0	0	OR7E24	0.000506248	0
CAB39	0	0	NFKB2	0.089159	0	EIF4B	0	0	AXIN2	0.000506248	0
ZNF503	0	0	ZBTB7A	0	0	PMVK	0	0	FAM131A	0.000506248	0
SPATA5L1	0	0	KIRREL	0	0	CEPT1	0	0	RUNX1	0.000506248	0
EFCAB12	0	0	CDS1	0.000657585	0	TOMM7	0	0	SPOCD1	0.000506248	0
BCDIN3D	0	0	ZP4	0.0627916	0	EMC6	0	0	OR4C45	0.000506248	0
MDC1	0	0	VSTM1	0.0382382	0	ATP10A	0	0	CCL22	0.000506248	0.265689
CT83	0	0	TMCO4	0.00114022	0	NAP1L4	0	0	CDH10	0.000506248	0
FRAT1	0	0	MED12	0.0261954	0	OR1N2	0.00518943	0	ATP5O	0.000506248	0
C19orf43	0.0158919	0	ROCK2	0	0	CEP70	0	0	SPRN	0.000506248	0
HMGN1	0	0	ZHX1-C8orf76	0.000721963	0	OMA1	0	0	TSPAN33	0.000506248	0
MSL1	0	0	ZCCHC2	0	0	OR52E2	0.112939	2.12654	NKX2-6	0.000506248	0
KIF1BP	0	0	SNX6	0	0	PUM1	0	0	AMN	0.000506248	0
TMX1	0.0584498	1.47352	GPR148	0.0378329	0	GSTT2B	0	0	KCNH2	0.000506248	0
GNAZ	0	0	LEMD3	0.0258094	0.0384809	HSP90AB1	0	0	FAM58A	0.000506248	0
ARHGAP11B	0	0	KCNH3	0.0382382	0	ETS1	0	0	PRR20E	0.000506248	0
CDS1	0	0	BRINP2	0	0	BRE	0	0	C16orf74	0.000506248	0
TTC32	0	0	CENPI	0	0	SLC33A1	0	0	ZZEF1	0.000506248	0
TRAPPC13	0	0	UBA6	0	0	ZFP92	0.0118925	0.378486	SLC22A3	0.000506248	0
C22orf29	0	0	MUSK	0.0454054	0	CHD5	0	0	LOC403312	0.000506248	0
GABRA2	0	0	PRPH	0	0	IFNA13	0.000666719	0	NTSR1	0.000506248	0
NCKAP1	0	0	NR1H2	0.0472187	0	MFF	0	0	RNF215	0.000506248	0
SLC5A9	0	0	SBNO2	0.00114022	0	PLCB2	0	0	MZT2A	0.000506248	0
CCT2	0	0	IQGAP1	0.174013	0	SMARCC1	0	0	HEY1	0.000506248	0
GDF2	0	0	HTR1E	0.00333338	0	PML	0	0	PSPH	0.000506248	0
KLK7	0.227837	0	ZNF385B	0	0	PKD2L1	0	0	CEBPB	0.000506248	0
SLC31A1	0	0	ALDH1A1	0.0481537	0.915815	MTX2	0	0	OR5H1	0.000506248	0
ATP10A	0	0	NDRG3	0.0157505	0	FAM83G	0	0	PPP2R2C	0.000506248	0
WDR44	0.206272	0.61558	EPHA8	0.00472643	0	TP53	0	0	HYAL1	0.000506248	0
KCTD5	0	0	RALGAPA1	0.0315044	0	NID1	0	0	PDZD4	0.000506248	0
SLC25A1	0	0	FOXI3	0.330466	7.25708	NDUFV2	0.0261437	0	TM7SF3	0.000506248	0
PSMC2	0.3218	0	PARPBP	0.0261954	0	HLA-E	0.00329705	0	KLK10	0.000506248	0
APOBEC3D	0.138921	0	BMPR2	0	0	MBOAT7	0	0	OR2T8	0.000506248	0
LIN54	0	0	DDHD2	0.0101628	0	NGLY1	0	0	PXDN	0.000506248	0
SRSF11	0.548576	3.06975	OLIG1	0	0	MYBL1	0	0	GLB1L3	0.000506248	68.5391
NDUFC2-KCTD14	0.320393	0	ICA1L	0.0129226	0	SCIN	0	0	TRIO	0.000506248	6.87226
DIRAS2	0	0	GLDN	0.164577	4.71323	SCAF4	0	0	PCDH8	0.000506248	0
B3GALT2	0.424409	2.58546	MYH9	0	0	NCEH1	0	0	C1orf189	0.000506248	0
SLC8A2	0	0	GDF1	0.0271439	0	SCD	0.0118925	0	MMP11	0.000506248	0
CAPZA2	0	0	ZNF257	0.132812	0	APOD	0	0	FOLR3	0.000506248	53.9428
LRCH3	0	0	GSTM3	0.247327	3.99676	C3orf38	0.149791	4.12923	DUOX2	0.000506248	0
FMN1	0.112188	0	NCEH1	0	0	ZBTB10	0.0251964	0	SPATA31D4	0.000506248	0
BUD31	0	0	TUBA1A	0	0	CREB1	0	0	UHRF1BP1	0.000506248	21.3067
KLLN	0.674199	5.60593	NDRG2	0.27555	3.40367	ATM	0.0118925	0	SH3BP4	0.000506248	0
ZNF555	0.1213	0.648481	USP17L20	0.00246247	0	P2RY4	0	0	GLUL	0.000506248	0
PFN1	0.23024	0	RASA1	0.0315044	1.85841	FBXO45	0	0	MEST	0.000506248	1.80804
TMEM30A	0	0	MRAS	0	0	GTF2H5	0.0168448	0	MMP12	0.000506248	0
TXLNA	0.0903285	0.420949	QRICH1	0.0315044	0	TLL2	0.0118925	0	CDY1B	0.000506248	0
PHF20	0	0	IL17D	0.0581056	0	PCYT1A	0	0	CRLF2	0.000506248	0
TMEM140	0	0	TEKT2	0	0	LDLRAD1	0.0903638	0	CNFN	0.000506248	0
ENSA	0	0	ATP2B1	0	0	JOSD1	0.112939	0	EYA3	0.000506248	0
ETV7	0.0903285	0	ASNSD1	0.253923	2.65458	MAP2K5	0	0	MAB21L1	0.000506248	0
MTRNR2L6	0	0	PLIN5	0.010633	0	COA7	0	0	CTF1	0.000506248	0
KRI1	0.1047	0	GMNC	0.0494322	0	CA10	0	0	ZNF789	0.000506248	0
PKDCC	0	0	PTMA	0	0	ING1	0	0	BEND4	0.000506248	0
SLAMF6	0	0	CSNK2A2	0.111594	3.52117	PEX14	0.0118925	0.347991	PDCD2L	0.000506248	0
NWD1	0	0	SPTLC3	0.26903	7.30674	EXOSC4	0	0	C1orf233	0.000506248	0
RERE	0	0	DBNDD2	0	0	COL4A2	0	0	MGARP	0.000506248	0
GPHN	0.206272	0.177611	RND3	0	0	SPATA8	0	0	SNAP47	0.000506248	0
SMPD1	0.0753801	0.249083	ARIH2	0	0	ABCD1	0	0	TLR8	0.000506248	11.1144
ADGRF4	0	0	MTMR2	0	0	MORN1	0	0	CD84	0.000506248	0
OSCP1	0	0	ATP6V1B1	0	0	POLQ	0	0	KRTAP6-2	0.000506248	0
QARS	0.227837	0	HS6ST3	0.0271439	0	BRAP	0	0	USF2	0.000506248	0
PTPRZ1	0	0	DCUN1D3	0.072489	0	RANBP1	0.0465336	0	CACNA1E	0.000506248	0
SPATA5	0	0	C1QL4	0.00353474	0	CHRAC1	0	0	UTS2R	0.000506248	0
CSNK1G2	0	0	SPACA7	0	0	MYO16	0.0207463	0	OPN5	0.000506248	0
CCDC85A	0.132447	1.42493	UPF2	0.00333338	0	CYBB	0.232498	0	ANGPTL3	0.000506248	0
TMEM183A	0	0	KRT84	0.335537	12.8332	IER3IP1	0.0103647	0	KALRN	0.000506248	0
ACTRT3	0	0	BTN2A1	0.00114022	0	DGKB	0.0545127	0.809815	BHLHE22	0.000506248	0
CCDC9	0	0	CCT8L2	0	0	LCLAT1	0	0	ZSCAN21	0.000506248	0
FNIP1	0.604777	0	DDO	0	0	TOP1MT	0	0	PTK7	0.000506248	0
DES	0	0	APOC4	0.198758	1.96721	FAM47E	0	0	TAGAP	0.000506248	66.2282
ZNF426	0.296567	0	RDH10	0.00535692	0	CCNT2	0.157425	4.53872	HMOX1	0.000506248	0
LAPTM4A	0.525139	0.712926	ZBED1	0	0	TREM1	0	0	SEC23B	0.000506248	0
TTC3	0	0	FAM96A	0	0	SREBF1	0	0	GAMT	0.000506248	0
ZNF212	0	0	WNT4	0.0226281	0.571373	CFHR4	0.348595	3.07205	DEPDC7	0.000506248	0
METTL3	0	0	ACSL1	0	0	ADORA2A	0	0	GABRB1	0.000506248	0
EXOSC8	0	0	FJX1	0.0080858	0	CCDC122	0	0	CMTM1	0.000506248	0
GLRA4	0	0	HIST2H2BE	0	0	KRTCAP3	0.392019	3.16805	KRTAP5-6	0.000506248	0
CH17-360D5.1	0.333145	0	FRYL	0	0	KAT7	0	0	FCGR2A	0.000506248	0
CHAC1	0.194136	0	IRF2BPL	0.00114022	0	VAT1	0	0	TSHZ3	0.000506248	0
DNA2	1.37427	0	GFOD1	0.0518023	0	C12orf49	0	0	PRRC2B	0.000506248	47.8848
HIST1H2AD	0	0	MLLT1	0	0	AGAP9	0	0	C10orf55	0.000506248	0
LZTR1	0	0	HERC2	0	0	PDIA2	0.0869564	1.0973	EFCAB7	0.000506248	0
USP17L17	0	0	PPP2R2B	0.162171	1.62437	FER	0.0212563	0	ZBTB44	0.000506248	0
RSPO1	0	0	LOC101928436	0.136705	5.08849	TFDP2	0	0	COL12A1	0.000506248	0
ST6GAL2	0	0	RBM42	0.543467	5.12877	ATP2B1	0	0	CLIC2	0.000506248	26.8577
SEPTIN5	0	0	BRD2	0	0	QPCT	0	0	OR5T2	0.000506248	0
THAP6	0	0.281308	DTWD1	0.0127459	0	BANF2	0	0	CADM2	0.000506248	0
ELL3	0	0	OR2T5	0	0	KLRC1	0.0949168	0	KIF21B	0.000506248	0
TOMM22	0	0	CNR2	0.315425	6.83725	ZNF564	0.00329705	0	IQCF5	0.000506248	0
RPS6KA2	0	0	CYHR1	0.0226281	0	MYO5B	0.112939	2.17335	OXCT1	0.000506248	0
MGA	0	0	LTA	0.00551435	0	MTSS1	0	0	CLIP3	0.000506248	0
TIGD5	0.164178	0.468917	ZNF800	0.00120684	0	MFSD12	0	0	FOXJ3	0.000506248	0.0468373
VENTX	1.45422	0	VKORC1L1	0	0	ARID2	0	0	ZNF550	0.000506248	0
URB2	0.0129955	0	FAM47B	0	0	RXRB	0	0	RAB31	0.000506248	0
CSNK2B	0	0	SGTB	0.00114022	0	C1orf112	0	0	DCUN1D3	0.000506248	1.83786
KRTAP4-9	0	0	POLG	0.10737	0.563868	NBR1	0	0	PEG10	0.000506248	0
COL20A1	0	0	GRXCR2	0.00246247	0	IER2	0.0500199	0	PAPD7	0.000506248	0
CNPY3	0	0	CTNNA1	0	0	C6orf52	0	0	AKAP10	0.000506248	0
TMEM245	0	0	INO80B	0.000539729	0	PEX6	0.0118925	0.571402	KRT3	0.000506248	0
ZBTB22	0	0	MYL6	0	0	BZRAP1	0	0	GNG11	0.000506248	0
FKBP3	0.16023	0	TXLNG	0.143367	0	IFI44L	0	0	KCNC2	0.000506248	0
CSF1R	0	0	ZNF418	0.00114022	0	CES1	0	0.184843	DENND4B	0.000506248	0
ANKRD30A	0	0	FBXO4	0.132032	0	STMN2	0	0	ZNF134	0.000506248	0
TMEM257	0.206272	0	AFAP1	0.089159	0	DOCK7	0	0	ADO	0.000506248	0
TRIM38	0.230442	1.56733	NBEAL2	0.0101628	0	RBM44	0	0	SCRT2	0.000506248	0
NDUFB7	0	0	TRUB1	0.0685014	1.34175	MRPL16	0.0163656	0	DFFA	0.000506248	0
U2AF1L4	0	0	CLDN15	0.010633	0.542116	SNX11	0.0903638	0	FGD3	0.000506248	0.465886
CLEC2B	0	0	SULT1E1	0.0627916	0	RRP1B	0	0	DSPP	0.000506248	0
REXO2	0	0	ASCL4	0.00131617	0	DPP6	0	0	MROH5	0.000506248	0
SLC12A2	0.0407468	0	UCHL1	0.00763429	0	GJB3	0	0	ADH7	0.000506248	0
ING3	0	0	NCOA6	0	0	ARHGEF26	0.0118925	0	MAGEB16	0.000506248	0
PRKAG1	0	0	NPHS2	0.00535692	0	CSN2	0	0	CD63	0.000506248	0
MBD3L2	0.1047	0	NSMAF	0.132812	4.08655	SOCS3	0	0	SNRK	0.000506248	0
EPCAM	0	0	UBXN7	0	0	EVI5	0	0	SAR1A	0.000506248	0
STX16	0	0	SERTAD2	0	0	CTDSPL2	0	0	C19orf45	0.000506248	0
CABP1	0	0	RNF168	0	0	NCAM2	0.00170229	0	GPR153	0.000506248	0
SAMM50	0.256994	0	SUGP2	0.00059974	0	GAS1	0.172289	1.59031	RNASE4	0.000506248	0
POLR3D	0	0	SCN7A	0.0165848	0	ASB17	0	0	FAM131C	0.000506248	0
SMAD6	0	0	ZNF354C	0.089159	2.32295	GKN1	0	0	SPRYD7	0.000506248	0
LOC388849	0.206272	0	UNC119B	0.00246247	0	C10orf62	0.307944	1.36033	TMED3	0.000506248	0
GNPAT	0.0584498	0	NAT8	0.0134056	0	HIST1H3D	0	0	IFI44	0.000506248	0
RASA1	0	0	TBC1D8	0.010633	0	WNT10B	0.0118925	0	GJB2	0.000506248	0
GOLGA6L10	0	0	TNFAIP8L2	0.0769623	0	ANGPTL3	0	0	PLAG1	0.000506248	2.49078
OR14A16	0	0	VSX2	0	0	ADAM17	0	0	SPRR3	0.000506248	0
PATL2	0	0	ZDHHC15	0.0955441	1.0822	TANGO2	0.0118925	0	KLHL4	0.000506248	0
PNPLA3	0	0	TREX2	0.0137981	0	APBB1	0	0	GZF1	0.000506248	0
C19orf52	0.412294	1.7455	XRCC1	0.010633	0	GFPT1	0.0319796	0	INHBC	0.000506248	0
MCM7	0	0	NME2	0.0198584	0	FYN	0	0	ANKH	0.000506248	0
IL9	0	0	HIST1H3I	0	0	UACA	0	0	SORBS3	0.000506248	0
DLEC1	0.091855	1.40998	IL17RC	0.326315	0.313143	ZNF707	0.0118925	0	TINAG	0.000506248	0
CCDC125	0.227837	0.42939	NRP1	0.0627916	0	SPPL2A	0	0	GPR83	0.000506248	0
CAPN3	0	0	AGAP2	0	0	ABHD17A	0	0	APCDD1	0.000506248	0
CLEC4E	0	0	ZNF429	0	0	HMGCS1	0	0	SMDT1	0.000506248	0
TIE1	0.0708724	0	TMC3	0	0	SOX12	0	0	RORC	0.000506248	0
TUT1	0	0	PAK6	0	0	VANGL1	0	0	LAMTOR1	0.000506248	0
ARG2	0	0	KIR2DL3	0.0315044	0	COL8A1	0	0	DCAF8	0.000506248	0
PYDC2	0.461215	0	RP1	0	0	MIA3	0	0	CUBN	0.000506248	0
CCNG1	0	0	TMEM59L	0.0271439	0	CTLA4	0	0	TMEM102	0.000506248	0
DCDC2B	0	0	MYL4	0.0080858	0	DTYMK	0	0.0374295	OSBP2	0.000506248	0
MANEAL	0.491636	0	UGT2B17	0	0	CT47A6	0	0	IGFBP2	0.000506248	0
NDEL1	0	0	CKMT1A	0	0	MYADM	0	0.130403	SLC2A5	0.000506248	0
SULT6B1	0.142348	0	SYNGAP1	0.00143554	0	TRERF1	0.0903638	0	C3orf20	0.000506248	0
CDC16	0	0	OR2M4	0.089159	0	G6PC	0.0163656	0	KRTAP23-1	0.000506248	0
RIMBP3	0	0	MAGIX	0.0315044	0	NTNG2	0	0	CPT2	0.000506248	7.92614
NYAP1	0.497412	0	MBD3L1	0	0	SOAT1	0	0	C12orf57	0.000506248	0
UBA3	0	0	SPPL3	0.0378329	0.120158	ARMC1	0.101309	0.165787	FES	0.000506248	0
DOK7	0	0	CBX5	0.0423017	0	ZZEF1	0.0986054	0	MYH9	0.000506248	0
TRIM33	0	0	C1orf112	0	0	STRN	0.0390415	0	PATE2	0.000506248	0
FAM189B	0.650227	0	INPPL1	0.00101831	0	ZFAT	0	0	TARS	0.000506248	0
TPX2	0	0	IP6K3	0.0190123	0	SMARCA4	0	0	NGEF	0.000506248	0
LRRC40	0.206272	0	TBATA	0.00729453	0	GMEB2	0.0118925	0	ABI3BP	0.000506248	0
OSM	0	0	MAP7D1	0.234835	2.62518	TMEM33	0	0	TPRG1	0.000506248	0
CCDC112	0	0	EXOC3L2	0.00114022	0	KIAA1524	0	0	KRTAP13-1	0.000506248	0
KIAA0100	0	0	GLMP	0	0	CIR1	0.0726225	2.2973	OR6C65	0.000506248	0
MT1M	0	0	MAGED4	0.0315044	0	PEX2	0	0	PLA2G2E	0.000506248	0
TUBB6	0.0407468	0	SLC8A1	0.164577	0	IWS1	0	0	RGS11	0.000506248	0
LRP5L	0	0	CCDC69	0	0	MOB1A	0	0	OR4N2	0.000506248	0
ANKLE1	0	0	BLMH	0	0	CRH	0.295328	0	CDX2	0.000506248	0
ZNF384	0	0	PRAM1	0.193061	0	EGF	0	0	PGF	0.000506248	0
AIF1L	0.227837	0	C2orf50	0.00283737	0	SPACA7	0.0500199	0.341529	NHS	0.000506248	0
OR1B1	0	0	LRRC71	0	0	SH3GL2	0	0	TRIM3	0.000506248	0
ZNF418	0.495084	2.8704	HDAC9	0	0	SIRPG	0	0	SERAC1	0.000506248	0
ACTR10	0.227837	0	ASB2	0.010633	0	PDGFC	0	0	NANOS1	0.000506248	0
EXD3	0	0	IL2	0.159084	0	OVOL2	0	0	NLRP2	0.000506248	0
CDKN2B	0	0	OXCT1	0.0010453	0	MAST2	0	0	ZNF358	0.000506248	17.1128
SNX18	0.0206083	0.766893	PIM2	0.089159	2.48245	MR1	0.00566217	0	CYR61	0.000506248	1.58351
TAS2R9	0	0	PHIP	0.00763429	0	FAM25G	0	0	HEXIM1	0.000506248	0
MMP2	0.129773	0	PITPNB	0.0101628	0	OLFML2B	0.0903638	0	STK32C	0.000506248	0
MRPL14	1.07784	0	TSFM	0	0	IMMP2L	0	0	KDM1B	0.000506248	0
EDN2	0	0	LCN9	0.0129226	0.330813	KLHL12	0	0	SP6	0.000506248	4.14094
TMEM236	0	0	CALHM1	0.0148238	0	TM2D2	0	0	NOVA2	0.000506248	46.3962
C4orf47	0	0	PTPN22	0.27555	4.31254	ATP11B	0	0	TCP11X2	0.000506248	0
FLG2	0	0	HOXA4	0.0258094	0	SMARCB1	0.0010096	0	NIPA1	0.000506248	0
WBP11	0	0	BCL2A1	0.0857986	0	SMARCD2	0	0	ST6GAL2	0.000506248	0
PGM3	0	0	IGSF9B	0	0	TMSB4X	0	0	OR2T5	0.000506248	0
RPL18A	0.048458	0	ERMARD	0.0685014	0	OTOG	0	0	COQ7	0.000506248	0
EPB41L1	0	0	SIGLEC5	0.0315044	0	ANKRD63	0.0471378	0	DNAH10	0.000506248	0
LRRC18	0	0	PEX14	0	0	NBPF3	0	0	DSC3	0.000506248	0
ERCC6L	0	0	CNOT4	0.0637226	0	ITGB1BP1	0	0	NKX2-2	0.000506248	1.73955
GOLGA6D	0.333145	0	CCDC62	0.174257	2.64132	COX15	0	0	C19orf44	0.000506248	0
RFC4	0	0	LCE3B	0.0542804	0.12768	DACH2	0.631598	2.1713	MAPKAPK3	0.000506248	0
CFC1B	0	0	AKAP12	0.0261954	0	TCEANC2	0	0	KCNG4	0.000506248	0
DRD1	0.0903285	0	ENTPD5	0	0	CARM1	0	0	IFNGR1	0.000506248	0
RREB1	0	0	CCL16	0.318306	8.09362	CPA2	0	0	TCEAL8	0.000506248	0
EVA1B	0	0	KIAA0319L	0.0159122	0.510858	FFAR4	0	0	ZFAT	0.000506248	3.50824
SLC23A1	0	0	MGC50722	0	0	TXLNB	0	0	RMDN1	0.000506248	0
ARID3A	0	0	CCDC160	0.0832187	0.547428	INPP5K	0	0	HPS6	0.000506248	0
RPS19	0	0	CERKL	0	0	CIART	0	0	RARRES2	0.000506248	0
ANKRD31	0	0	MAP2K2	0	0	UGCG	0	0	DCBLD1	0.000506248	0
NSL1	0.545962	0	SSTR4	0.00246247	0	FGF3	0.172289	0	PLEKHG4	0.000506248	0
SNX14	0	0	KCNQ1	0.0423017	0.00845219	MYBPH	0	0	ARRDC3	0.000506248	0
CHST3	0	0	OMD	0.00114022	0	RHAG	0	0	POM121L2	0.000506248	14.4023
IL7R	0	0	TSPY4	0.0315044	0	YEATS2	0.0903638	0	LUZP1	0.000506248	0
OR2M2	0	0	CD38	0	0	UBASH3B	0	0	C16orf96	0.000506248	149.666
SLMO2	0	0	TMEM189-UBE2V1	0.0010453	0	PLA2G4D	0	0	PVRL4	0.000506248	0
AARS2	0.227837	0	PRKRA	0.010633	0	ARID1A	0	0	ARL6	0.000506248	0
SEMG2	0.094758	0.204323	EHD4	0	0	ATP6V0A2	0.0709818	0	CHCHD10	0.000506248	0
CYTIP	0	0	ABCG8	0.00246247	0	TRA2B	0	0	MMP21	0.000506248	0
CXorf49	0	0	PTX3	0.0101628	0	MVK	0	0	NEU2	0.000506248	0
TMCO3	0.227837	0	MAN2B2	0.214405	2.85294	FNDC5	0	0	DCXR	0.000506248	0
LDLRAD3	0	0	CD1E	0	0	ABRA	0.0146701	0	SERPING1	0.000506248	0
SLC46A2	0.0554542	0	ADAMTS19	0	0	OTOP1	0.00566217	0.734214	HDAC5	0.000506248	4.36934
TIGD2	0.447179	1.20041	PDHX	0.10737	3.55266	TOR1AIP1	0	0	COX7A1	0.000506248	124.783
ARID3C	0	0	TBC1D22B	0.089159	2.49485	SLC39A3	0.0500199	1.01409	TRPM6	0.000506248	42.4222
CERS3	0	0	MEOX1	0.0734261	1.88816	CDK5RAP3	0.0903638	2.44435	SLC41A3	0.000506248	0
POTEB2	0	0	AIP	0	0	RAD51B	0	0	KMT2C	0.000506248	0
GTF3C3	0.643536	0	LOC283710	0	0	EGR2	0.000683683	0	TCF3	0.000506248	0
MET	0.1213	0	ADAM7	0	0	RUFY2	0.0903638	0	RLN2	0.000506248	0
CNTNAP3B	0	0	TEX9	0	0	C8orf88	0	0	PCP4	0.000506248	0
AFTPH	0	0	COX11	0	0	SEMG1	0.0163656	0	SLC25A44	0.000506248	0
SNX1	0.548909	0.613992	TMEM246	0.164577	3.58806	C10orf35	0	0	KLF14	0.000506248	0
FILIP1	0.276121	1.78539	FAM98A	0.253923	1.03158	EPHB6	0	0	TRIM27	0.000506248	0
CHMP2B	0.0567073	0	HIST1H4B	0.0315044	0	SSBP3	0	0	ARL6IP5	0.000506248	0
KLHL40	0	0	STRC	0.000939526	0	TEX2	0.0903638	1.52966	FUT3	0.000506248	0
FZD9	0.0846302	1.41689	KIN	0.01487	0.275096	MOXD1	0	0	C4BPA	0.000506248	0
RAB1A	0	0	RRBP1	0	0	ZSCAN1	0.853004	8.57104	NOA1	0.000506248	0
MPC2	0	0	HAPLN3	0.010633	0	MKNK2	0	0	SNAPIN	0.000506248	0
UBAP2	0	0	TMEM56-RWDD3	0.111594	2.02932	FAM8A1	0	0	FAM195B	0.000506248	0
TEX29	0.200874	0	C18orf21	0.0342843	0	SCAMP5	0	0	NSRP1	0.000506248	0
TRPV5	0.548909	3.42191	THSD4	0	0	PCDHB4	0	0	C15orf56	0.000506248	0
C14orf105	0.206272	0	SLC16A11	0.00535692	0	C4orf47	0	0	FBXL6	0.000506248	0
ETV3	0	0	STK3	0.193061	0	FOXP1	0.0010096	0	GRN	0.000506248	0
LATS1	0	0	OSR1	0.0331874	0.568618	EFNA2	0	0	HOXB4	0.000506248	50.2026
GTF3A	0.0698465	0	DLX2	0.0542804	0	NT5C1A	0	0	KDM5B	0.000506248	0
RBM24	0.206272	0	C10orf91	0	0	MGAT4D	0.0709818	1.90273	CYP4V2	0.000506248	0
NLRP13	0	0	ZNF385C	0.00719649	0	MEIOB	0	0	NMRK2	0.000506248	0
ZNF709	0	0	DPPA3	0.0271439	2.84895	FYB	0.0465336	0	GATA4	0.000506248	0
GLYATL3	0	0	FAM134A	0.0315044	0	LMO7	0	0	CEBPG	0.000506248	0
FOXE1	0.0407468	0	TMEM175	0.00551435	0	CRYBA4	0.0168448	0.650999	PPARGC1A	0.000506248	0
TUBA8	0.392526	0	LMF1	0.00246247	0	CLEC3A	0.0903638	1.77376	TAS2R20	0.000506248	1.89029
TAF4B	0	0	GUCY2D	0	0	PGAM4	0	0	PICK1	0.000506248	0
KLRF2	0	0	GRAMD1B	0.00246247	0	WDR73	0	0	PLEKHF2	0.000506248	0
GPN1	0	0	CCL19	0	0	AGBL1	0	0	NMBR	0.000506248	0
UQCRQ	0.068854	0	TROAP	0.010633	0	FAM227B	0	0	ZMYND15	0.000506248	0
TMOD2	0	0	MRI1	0	0	E2F1	0	0	BHLHA15	0.000506248	0
PEX1	0.149741	0	REPS1	0.0258094	0	PHIP	0	0	TTC12	0.000506248	0
TMEM65	0	0	SIMC1	0.27555	0	KCNK17	0	0	TP53TG5	0.000506248	0
ZNF563	0	0	EPB41L4A	0.00114022	0	ACCS	0	0	TOMM7	0.000506248	0
MYBBP1A	0	0	WISP2	0	0	NRN1	0	0	LILRA4	0.000506248	0
MT1X	0.210537	0.531026	SPTBN1	0.00246247	0	NBPF11	0	0	TEX12	0.000506248	0
OPA1	0	0	BOLA2B	0.0382382	0	ZNF853	0.00329705	0.555745	SLC25A42	0.000506248	0
CCL18	0.227837	0	TMEM189	0.00114022	0	SLC47A2	0	0	ZNF717	0.000506248	0
B4GALT6	0	0	RAB4A	0	0	NMT1	0	0	TNRC6B	0.000423644	0
LRMP	0	0	ACOX2	0.132032	3.33874	AMOTL2	0.175937	3.39093	LRRC10B	0.000506248	0
RYR2	0	0	MYRF	0.0442925	0	CYP7A1	0.0903638	2.80229	KLHL11	0.000506248	0
MAD2L1	0	0	LCLAT1	0.0382382	0.0359384	ADIPOR2	0	0	LRFN4	0.000506248	0
SLC25A17	0	0	TMIGD2	0.00246247	0	NEUROD1	0.0478268	0	AKR1D1	0.000506248	0
C10orf105	0	0	PPP3CB	0.0126779	0	PPAN-P2RY11	0	0	WNT9A	0.000506248	3.07396
KLHL10	0.227837	0	C20orf78	0.247327	5.65919	ICE2	0	0	IER5L	0.000506248	0
AIFM1	0	0	ARHGAP31	0.258785	4.51285	EAF1	0.0465336	0	GLYR1	0.000506248	0
HAUS8	0.424409	0	RBMY1E	0	0	LMX1B	0	0	PORCN	0.000506248	0
ZBED1	0	0	LIPG	0.00653996	0	SIRPB2	0	0	TOX	0.000506248	6.82349
SERPINB6	0	0	PKN3	0	0	HDGF	0	0	KCNJ18	0.000506248	0.0279464
ARHGAP27	0.0698465	0.61845	DECR1	0.043698	0	OR5T2	0	0.185771	AKR1A1	0.000506248	0
TOR1A	0.0407468	0.0499759	TAF11	0	0	DEPDC1	0	0	POMK	0.000506248	9.84743
PRSS58	0	0	IRF2BP1	0.441276	5.81251	HERC2	0.0395887	0	GNG13	0.000506248	215.906
DAP	0.0896446	0	ZYG11A	0.089159	0	PDCD4	0.0991262	0.563142	RC3H2	0.000506248	0
FOXM1	0	0	BTK	0	0	ETV1	0	0	GPM6B	0.000506248	0
WDR11	0	0	AIM1	0	0	FASN	0.0207463	0	IRF5	0.000506248	0
MGAT4D	0	0	ATG12	0.00246247	0	SNRPB	0	0	PARP8	0.000506248	0
SPNS3	0.53188	1.91489	F2RL1	0.169765	0	DDX3X	0	0	ABCB10	0.000506248	0
BAHCC1	0	0	KIAA1614	0.0454054	0	ITGA1	0.0292177	0	ZNF718	0.000506248	0
SEC22A	0	0	SEC22A	0.0382382	1.33911	HLA-DQA2	0.294719	0	C11orf71	0.000506248	663.684
FAM219B	0	0	ELMOD3	0	0	DEFA4	0.0903638	0.673008	DCAF4L2	0.000506248	0
GZMA	0	0	CYSTM1	0.00305775	0	KCNIP2	0.0168448	0	FAM155B	0.000506248	0
SREBF2	0	0	SLC22A2	0.0258094	0	NFIX	0	0	FAM167A	0.000506248	8.91516
CKAP2	0	0	SFTPA1	0.0271439	0	SLC22A13	0.0611832	0	HNRNPDL	0.000506248	0
SHQ1	0.0190005	0	HEBP1	0	0	MYH1	0	0	IL15	0.000506248	0
DNM1L	0	0	ARF5	0	0	CYB5B	0	0	ZNF530	0.000506248	0
C20orf203	1.03296	2.45287	SLIT2	0.00246247	0	TMEM255B	0	0	ASIC4	0.000506248	0
CAMK1G	0	0.0517951	HIST1H1C	0.010633	0	AP4B1	0.0163656	0	PRR23A	0.000506248	3.29029
HIST1H2BK	0	0	CRYAA	0.0712146	0	ITPR3	0	0	PDZD2	0.000506248	8.67903
TXLNG	0	0	RHPN1	0	0	XG	0.172289	3.56697	FBXO44	0.000506248	0
ARHGAP29	0	0	MADCAM1	0.00114022	0	HMGN3	0.112939	0	PAM	0.000506248	0
SHCBP1L	0.210537	0	MBD3L3	0.000970864	0	LY96	0.0465336	0	FAM71F2	0.000506248	0
VPS13C	0.206272	0	MROH8	0	0	SRGAP3	0	0	MAS1	0.000506248	0
BCCIP	0.0692231	0	CUL5	0.0388448	0	APOA5	0.0417769	0	JMJD8	0.000506248	0
XAGE2	0.0413869	0	SHD	0.0129226	0	TINAGL1	0	0	TXNDC15	0.000506248	0
ZSCAN26	0	0	SHC2	0.132032	1.68915	MPP2	0.0324005	0	ZNF730	0.000506248	0
LOC730183	0.0698465	0	SEC24A	0	0	CDC14B	0	0	C2CD3	0.000506248	0
RPLP1	0	0	CST4	0.0847189	0	TCF7L1	0.0395887	0.875217	TNFAIP3	0.000506248	0
NDUFAF1	0	0	ZNF101	0.0382382	0	TSPY3	0.0118925	0	PRKCDBP	0.000506248	0
FBP1	0	0	SLC9C1	0.0847189	0	NRCAM	0.0471378	0	TCEANC	0.000506248	0
MRPS10	0.0852888	0	ITPRIPL2	0.0258094	0	CDH7	0.0303684	0.988	GPR137B	0.000506248	0
CDC42SE1	0.176332	1.08029	LPGAT1	0.00120684	0	COA6	0	0	SSSCA1	0.000506248	0
ZNF224	0	0.871151	CMIP	0.0140067	0	NDNL2	0	0	OVOL3	0.000506248	0
PDE4DIP	0.142348	0	TMIGD1	0	0	SEMA4A	0.0600427	1.28736	KCNJ16	0.000506248	0
SLC15A5	0	0	BTN3A1	0.0781991	1.71612	F10	0	0	MCFD2	0.000506248	0
KLHL20	0	0	TSNAXIP1	0.0778852	2.15194	KCTD10	0	0	ZNF24	0.000506248	6.87226
PIK3CA	0	0	PCDHGA10	0.162171	0	USP39	0.0098899	0	CIZ1	0.000506248	15.307
CCDC115	0	0	FAP	0.0627916	0	C2orf81	0	0	TARBP1	0.000506248	0
ZC3H13	0	0	CBY3	0.00175985	0	PCDHGB1	0	0	FAAH	0.000506248	0
N4BP2L2	0	0	RILPL2	0.22231	0	CNKSR1	0.0709818	1.48193	ANKRD39	0.000506248	0
TRAF2	0	0	LAPTM4B	0.0472187	0	SRSF6	0	0	CDKL4	0.000506248	0
TBX1	0	0	SLC7A3	0.0315044	0	RALGAPB	0	0	C11orf96	0.000506248	3.85729
GPR132	0.227837	0	OR5A2	6.16742e-05	0	POC1A	0.495251	4.07806	DCAF5	0.000506248	14.6691
DHX33	1.07784	9.78183	C17orf67	6.16742e-05	0	CNOT11	0	0	APOBEC3F	0.000506248	0
RPRM	0	0	IL3RA	0.0805662	4.46086	ADGRG4	0	0	MAGEC1	0.000506248	11.1773
GADD45GIP1	0	0	OR2C3	6.16742e-05	0	NMS	0.112939	0	LZIC	0.000506248	0
CYGB	0	0	FAM214B	6.16742e-05	0	GOLGA8A	0	0	LDB2	0.000506248	0
UBE2G1	0	0	RILPL1	0.0190123	0	NIN	0.0168448	0.945592	CSTF2T	0.000506248	3.78014
TDRD3	0	0	CCZ1	0.077466	0	CCDC43	0	0	HLA-DMB	0.000506248	0
FARP1	0.0313504	0	EDRF1	8.59988e-05	0	STK11	0.0118925	0	HLA-B	0.000506248	16.0505
MYCL	0	0	TIMM17B	0.11541	3.79636	FAM208A	0	0	CALCRL	0.000506248	0
LEPR	0	0	FZD10	0.00114022	0	EDEM1	0.0118925	0	UGT1A10	0.000506248	0
GRIK3	0	0	HIST1H2BK	0.283664	3.87461	NXN	0	0	TCEAL1	0.000506248	0
CGB2	0	0	STPG2	0.000104243	0	HECTD3	0	0	FSCN1	0.000506248	0
FAM9B	0	0	GJC1	0.0734261	3.31774	AGMAT	0	0	MYO10	0.000506248	0
PAIP2B	0.0183657	0.111701	TRDMT1	0.0122279	0	PLA2R1	0.0747008	0	KRT9	0.000506248	0
POLRMT	0	0	PARG	0.22231	5.12853	DAPP1	0	0	PSD3	0.000506248	2.09397
OR4F29	0	0	KRTAP22-2	0.00472643	0	POU5F1B	0.0374536	1.42263	KCNA7	0.000506248	0
RRM1	0	0	KNSTRN	0.0605736	0	ALG12	0.0118925	0	UGT3A2	0.000506248	0
CNOT4	0	0	NR1I3	0.000246749	0	ACOX3	0.311927	0	CBFB	0.000506248	0
THNSL1	0.00525624	0	TRADD	0.000246749	0	HMGXB4	0	0	ZNF396	0.000506248	0
CRK	0	0	KRTAP5-10	0.0955441	3.7851	MAP6D1	0	0	RHBDL2	0.000506248	0
LRIT2	0.227837	0	PEX13	0.0101628	0	CXorf40B	0.0545127	1.04489	HTRA4	0.000506248	0
HSFY2	0.227837	0	DKK4	0.010633	0	ZNF726	0	0	SRCAP	0.000506248	0
MAPK8IP1	0	0	ARID1B	0.010633	0.0758537	NPAP1	0	0	EGLN2	0.000506248	0
ANXA8	0.0318146	0	KLHL36	0.0195971	0	SSX4	0.183735	3.57381	TMEM109	0.000506248	0
ZNF182	0	0	VPS37C	0.0847189	1.16552	GOLGA2	0	0	SAMD15	0.000506248	0
NAA15	0	0	ZNF512	0.000279776	0	SPRY2	0	0	ALKBH1	0.000506248	0
SNAP29	0	0	DCSTAMP	0.0691233	0.101674	PABPC1L2B	0.358197	4.04291	FASTKD3	0.000506248	0
MED4	0	0	SARDH	0.00246247	0	SPIN1	0.0095719	0.296597	VSIG10L	0.000506248	0
NSF	0	0	CRLF2	0.00114022	0	PIK3CA	0	0	CDH6	0.000506248	0
TSFM	0	0	PTPRO	0.0978535	0	SYT11	0	0	BTBD18	0.000506248	0
SIN3A	0	0	POLE3	0.000305851	0	DEFB126	0.0118925	0	PLA2G7	0.000506248	0
FBXW11	0	0	SLC25A11	0.0331874	0	TTC13	0	0	ERBB2IP	0.000506248	0
DHX15	0	0	BEST3	0.0382382	0	ARX	0	0	GRAMD1B	0.000506248	0
CYBA	0	0	OR2T1	0.010633	0	TBX15	0.00151485	0	XAGE3	0.000506248	3.18314
EGFLAM	0.227837	0	PPP2R5A	0.0010453	0	NKD1	0.205533	3.17586	MDFI	0.000506248	0
C14orf39	0	0	FMO1	0.000407125	0	YIPF3	0.0478268	0	HIST1H2BF	0.000506248	0
KIAA0355	0	0	ARL14EPL	0.00283737	0	TRPC4AP	0	0	PLEC	0.000506248	0
CDCP1	0.227837	0	KNCN	0.326315	0	HES6	0	0	SETDB2	0.000506248	0
FUT5	0.1047	0.502668	SPARCL1	0.0129226	0	ST3GAL5	0.0465336	0	MAP3K15	0.000506248	2.56389
GPC5	0	0	XPO4	0.0627916	1.53553	CYFIP1	0	0	RANGRF	0.000506248	0
DERL2	0.242046	0	PHKG1	0.000461031	0	ZNF75D	0	0	SEC11C	0.000506248	0
MEGF10	0	0	AIDA	0.0115351	0	ADRA1B	0	0	LZTR1	0.000506248	0
HMMR	0	0	SSFA2	0.143367	9.84429	ORC3	0	0	AVPR1A	0.000506248	2.63004
PRKAG2	0	0	KIAA1024L	0.169091	0	PRR23B	0.438786	3.12607	GLIS1	0.000506248	0
OR4K5	0.00545938	0.368777	EPHA2	0.00305775	0	PAIP2B	0.0395887	0	ATG4C	0.000506248	2.11349
LRRC48	0	0	C7orf31	0.000524075	0	PLA2G4B	0	0	THEM4	0.000506248	0
RPS10-NUDT3	0	0	IL9R	0.089159	0.932121	HAVCR1	0.0122698	0	SNRPN	0.000506248	2.92132
TOMM20	0	0	PTH2	0.0190123	0	ANXA1	0	0	C11orf87	0.000506248	0
ATAD1	0	0	F8	0.0361933	0	RTF1	0	0	RGS7	0.000506248	50.2026
AKIRIN2	0	0	VAMP8	0.000524075	0	SPATA19	0	0	HOGA1	0.000506248	133.992
UGP2	0	0	CYB5R4	0.000524075	0	DEF6	0	0	TM4SF18	0.000506248	0
SOBP	0	0	CDC23	0.010633	0	OR5V1	0.00151485	0	LNX1	0.000506248	76.425
ARSI	0.249205	1.63315	FBXW12	0.0315044	0.389634	DDI2	0	0	GPR35	0.000506248	4.7561
RETSAT	0	0	CBLN2	0.164577	3.63138	GPR142	0	0	LYZL4	0.000506248	196.506
RARS2	0	0	PUS10	0.0342843	0	TMEM249	0	0	PMS2	0.000506248	0.900623
DNAJC17	0	0	ABCC5	0.000539729	0	CT45A5	0	0	MTFP1	0.000506248	0
TUFM	0	0	FKBP9	0.164577	0	ZFP36L2	0	0	B3GNTL1	0.000506248	0
KRBA2	0.206272	0	KCNJ3	0.00246247	0	LDHB	0.0118925	0.0826743	FRY	0.000506248	0
MTIF2	0.0886852	0	NCR1	0.0226281	0	PTPRE	0	0	USP37	0.000506248	0
SIM1	0	0	CCKAR	0.000539729	0	DPH1	0	0	ZNF532	0.000506248	0
ZC3H12A	0	0	DHRS2	0.000539729	0	SETDB1	0	0	SGPP2	0.000506248	0
KCNN1	0	0	ZNF774	0.00246247	0	PSTPIP2	0	0	DEFA1B	0.000506248	0
RPL8	0.048458	0	CNIH3	0.258269	0	EDN2	0	0	C1orf110	0.000506248	0
BLNK	0.286281	1.83165	C19orf60	0.000584519	0	CMTR1	0	0	GATA6	0.000506248	0.324789
RMND5A	0.247121	1.57066	KIAA1462	0.0832187	0	TRIM54	0.0395887	0	NUDT8	0.000506248	0
SLC10A7	0.547098	0	SLC2A9	0.000584519	0	ADARB1	0	0	MB21D1	0.000506248	2.60352
ENTPD4	0.16023	0	TMEM249	0.0382382	0	MGMT	0	0	DUSP4	0.000506248	0
GSTA1	0	0	GFRA4	0.00653996	0	MNT	0.109387	0	RFESD	0.000506248	3.77887
SMAP2	0	0	ARHGAP35	0.000584519	0	VMAC	0	0	FOLR2	0.000506248	0
NTS	0	0	ZC3H7A	0.26903	7.47058	SLC9B1	0	0	PLXDC1	0.000506248	0
ABCC8	0	0	GATAD2A	0.0382382	0	OR2T35	0	0	FEZF2	0.000506248	405.948
SLC18A3	0	0	EPPIN-WFDC6	0.0108128	0	ARL3	0	0	HIST3H2BB	0.000506248	0
HLA-C	0	0	SLC12A1	0.020124	0	LCA5	0.0232691	0	TLCD1	0.000506248	0
ADA	0.342258	0	NNAT	0.0150269	0	HTRA1	0.112939	1.80162	SLC30A7	0.000506248	0
RNF20	0	0	SSX2IP	0.0331874	1.00418	SOX1	0	0	INHA	0.000506248	0
WIPF1	0	0	C1S	0.0382382	0	IQCJ-SCHIP1	0	0	CD5L	0.000506248	0
PTPRG	0.212222	0.195794	KCTD1	0.0261954	0	TROAP	0.245847	0	HIST1H4L	0.000506248	0
FCER1A	0	0	KPRP	0.0542804	0	SSR3	0	0	DNAH14	0.000506248	0.150712
FAM8A1	0	0	MAPKBP1	0.0378329	0	SGMS2	0.112939	0.761982	UBE2Q2	0.000506248	0
GUK1	0	0	TPPP	0.0751167	0.702727	TAS1R2	0	0	SMYD5	0.000506248	0
SRRT	0	0	SLC13A3	0.0108128	0	PPM1J	0	0	CREBBP	0.000506248	0
RFTN2	0	0	IL17B	0.111594	2.70418	PNLIPRP2	0	0.300239	PIGR	0.000506248	1.37408
ANXA1	0.604777	0	WNT9A	0.0162984	0	MRPL39	0	0	BTBD3	0.000506248	0
CORO6	0.1047	0	SF3B3	0.0188417	0	MGLL	0	0	NOTCH3	0.000506248	2.919
SETD1A	0	0	GPR75-ASB3	0.00059974	0	ELAVL3	0.112939	0.741366	REM1	0.000506248	0
FABP12	0	0	CLPSL1	0.0129226	0	AKAP7	0	0.442578	EMX1	0.000506248	0
SUMO2	0.354733	0	SERP2	0.00059974	0	ADCY9	0.390674	0.936243	HMGA2	0.000506248	0
LRTM1	0	0	ERI1	0.00059974	0	HFE2	0	0	ERICH2	0.000506248	0
CCDC105	0.227837	0	STMND1	0.0839479	2.77315	TXNDC8	0	0	TACR2	0.000506248	0
CISD2	0	0	CCDC78	0.0315044	0	WDR11	0	0	GSTCD	0.000506248	0
ITGA2	0	0	PRR23C	0.0788371	1.37932	CENPO	0	0	EVPL	0.000506248	0
NUBP1	0.604777	2.41513	MAGEB6	0.010633	0	HOMER3	0.626921	9.95236	LSM12	0.000506248	0
NPIPA2	0	0	FAM131A	0.025932	0	ATXN7L2	0	0	NEURL2	0.000506248	0
ORC6	0	0	SRPK1	0.0162984	0	PCTP	0	0	METTL2B	0.000506248	0
PRSS42	0	0	SLC9A9	0.000601045	0	THAP10	0.0163656	0	ABCA8	0.000506248	0
DRAXIN	0.206272	0	CYTL1	0.0258094	0	CYTH1	0	0	C6orf25	0.000506248	0
TMEM14C	0	0	NAA30	0.000601045	0	PCDHGA11	0	0	TSPYL4	0.000506248	0
FUT8	0.276121	0.470118	C12orf66	0.0342843	0	PLEKHG7	0.0949168	0.96462	AIMP1	0.000506248	0
LCA5	0	0	TAS2R20	0.000607134	0	ANKRD45	0	0	HELZ2	0.000506248	0
TSPAN6	0.177001	1.30745	METAP1D	0.0472187	0	MSL2	0	0	OCEL1	0.000506248	0
OR2M5	0.227837	0	STRA6	0.00305775	0	CRYBB3	0	0	BDH2	0.000506248	0
HEATR6	0	0	LHX9	0.0010453	0	RNF20	0.597096	4.80036	MYOT	0.000506248	0.228757
DLL1	0	0	ZHX2	0.000607134	0	RPS10-NUDT3	0	0	C7orf43	0.000506248	0
GABBR1	0	0	EIF2D	0.0258094	0.500124	CSHL1	0	0	FBXL12	0.000506248	0
FAM167B	0.227837	0	ASIC5	0.0778852	2.11225	STOX1	0.172289	3.01934	LOC643355	0.000506248	0
ST5	0	0	TOMM7	0.010633	0	WFIKKN2	0	0	EPS8L1	0.000506248	0
RUVBL1	0	0	PRR19	0.020124	0.855447	RER1	0.0903638	0	SLC25A38	0.000506248	0
DHRS1	0	0	CCDC129	0.0331874	0	KNSTRN	0	0	TLX2	0.000506248	0
TECTB	0	0	LGI4	0.729335	13.0413	COL11A2	0.495251	5.8444	MAGED4B	0.000506248	2.72744
PDGFB	0	0	ICAM3	0.010633	0	SPAG17	0	0	TMEM234	0.000506248	0
DCST2	0	0	ADAM23	0.0685014	3.44463	OR2AE1	0	0	THSD1	0.000506248	0
SLC37A3	0	0	VSIG1	0.0857986	0	ZNF845	0	0	NEU1	0.000506248	0
RNF4	0	0	OR6C70	0.0500238	0	IL16	0	0	SHMT2	0.000506248	0
MRPL15	0	0	ZNF726	0.00333338	0	IVD	0	0	KCNJ9	0.000506248	0.100056
TIMM10	0	0	PLK2	0.135867	0	ANKRD1	0.0118925	0	ZNF660	0.000506248	0
CNTD1	0.17356	0	PDCD10	0.0010453	0	CCL14	0	0	NKD1	0.000506248	0
ESRP2	0	0	PAX5	0.000657585	0	CFAP57	0	0	PIP5KL1	0.000506248	0
EXOSC6	0.293876	1.87104	QDPR	0.010633	0	OR4A15	0.389775	5.07299	SLK	0.000506248	0
OR51I1	0	0	OR2G6	0.0371521	1.08006	GID8	0	0	PRSS57	0.000506248	0
DGCR14	0.227837	0	NLRC4	0.206411	2.09688	REPS2	0.0903638	0	LCORL	0.000506248	0
RPAP2	0	0	KRT222	0.000657585	0	C3orf14	0	0	TMEM8C	0.000506248	0
PFAS	0	0	MRPL28	0.000657585	0	CITED2	0	0	FJX1	0.000506248	0
TSPAN4	0	0	AP2A2	0.0423017	1.14333	RAD54L	0	0	ATP8B3	0.000506248	0
CSN1S1	0	0	SLC2A4	0.0472187	0	SAR1A	0	0	DFFB	0.000506248	0
INSL4	0	0	PSAPL1	0.091075	0	GMEB1	0	0	TRIM41	0.000506248	0
SSMEM1	0.227837	0.597129	ENOPH1	0.089159	0.204509	DGCR6	0.0163656	0	SFRP5	0.000506248	0
OR6B3	0.0522958	0	KITLG	0.00535692	0	CA12	0	0	IQGAP3	0.000506248	6.53173
CNOT2	0	0	ARSA	0.00114022	0	GK2	0	0	CHRNB3	0.000506248	0
FAM169A	0	0	UQCR10	0.00114022	0	NUDCD2	0	0	C9orf139	0.000506248	0
GCC1	0.392526	0.373406	CCDC149	0.0315044	0	RCC2	0	0	TRIM47	0.000506248	0
HEATR3	0	0	KREMEN1	0.00114022	0	TMEM18	0	0	CCT6B	0.000506248	0
GAL	0.416738	2.54622	GNL3L	0.000657585	0	EIF2B5	0	0	SLC20A1	0.000506248	0
KIF5A	0.206272	0.640999	ACTN4	0.0382382	0	NPY5R	0	0	CCDC90B	0.000506248	0
FAM19A3	0.091855	0	PHGR1	0.0258813	0.764023	OIP5	0	0	ARID2	0.000506248	0
MRPL44	0.203937	0	ARHGAP21	0.000657585	0	DLL4	0	0	BICC1	0.000506248	0
UBN2	0.17356	0	TMEM192	0.00535692	0	CHI3L2	0.0329568	0	AGPAT3	0.000506248	0
PYCARD	0	0	KLHL11	0.000657585	0	ADO	0	0	CX3CL1	0.000506248	0.72581
NIM1K	0	0	RGL1	0.538344	6.74242	ITGA5	0.0465336	0.418129	WDR31	0.000506248	0
PPM1A	0	0	FOXD4L4	0.0271439	1.61213	NOSTRIN	0	0	SEL1L2	0.000506248	0
ALX4	0	0	CABS1	0.0847189	0	TSPAN31	0	0	SPINK8	0.000506248	3.56656
CHRDL1	0	0	APLP2	0.010633	0	MRPS14	0.0560734	0	TMEM262	0.000506248	16.7721
B3GAT2	0.206272	0.634471	NF1	0.0129226	0	MVD	0.00520174	0	ADIPOR2	0.000506248	0
CLEC17A	0	0	ATF7IP	0.000657585	0	CCR7	0	0	RBFOX3	0.000506248	29.8625
CRNN	0	0	SERPINA4	0.0271439	0	NEK4	0	0	TFE3	0.000506248	0.45489
ARL2	0	0	PLS3	0.0190123	1.7069	VGF	0	0	CD200R1	0.000506248	0
RAD17	0.1213	0	SYPL1	0.000657585	0	COX7B	0	0	NEFL	0.000506248	1.66464
MAP3K12	0	0	SALL2	0.27555	10.9719	GP9	0.00518943	0	HTR1B	0.000506248	0
PPCDC	0.227837	0.182729	C14orf159	0.000657585	0	ENTPD6	0.167435	0	TRIM64C	0.000506248	0
FAM81A	0	0.197284	CNP	0.0832187	1.19306	LIFR	0	0	ZNF536	0.000506248	1727.92
TTC37	0.802174	0	OTUD4	0.0737152	1.97363	PI3	0.0630929	1.13029	SLC37A1	0.000506248	0
RPLP0	0.604777	0.405966	TJAP1	0.000657585	0	PAPD7	0	0	FOXA1	0.000506248	0
GLIPR1L1	0.206272	0.428242	MYH14	0.0129226	0	EXOC6B	0.00329705	1.06384	GHSR	0.000506248	69.5363
SCRN3	0.45918	1.54248	RRAS2	0.010633	0	TMEM74B	0	0	HTN1	0.000506248	0
FGFBP3	0	0	PRR20B	0.0315044	0.233822	CYTIP	0	0	FBXO27	0.000506248	7.20803
ACTA1	0	0	GNRH1	0.0162984	0	C19orf71	0.0168448	0.0697298	CINP	0.000506248	0
SPZ1	0	0	KLRC4-KLRK1	0.0472187	0	BCAR3	0	0	CASZ1	0.000506248	0
C4orf36	0.0846302	0	CDK14	0.0749949	1.64358	LOC101928093	0	0	ZNF454	0.000506248	2.15273
DET1	0	0	DNAJC14	0.000721963	0	SLC27A1	0	0	SOS2	0.000506248	3.87767
MALT1	0	0	DENND1C	0.00765109	0	SP3	0	0	IFT140	0.000506248	0
TMEM80	0	0	PACS1	0.00246247	0	FRK	0.0118925	0.125901	ZNF500	0.000506248	0
TOP1	0	0	PRKAG3	0.0322593	0	FAM19A4	0	0	RAB34	0.000506248	0
RHBDL1	0	0	OR4K2	0.670106	12.9817	AIFM1	0	0	CDIP1	0.000506248	0.75795
GSTCD	0	0	ESRP1	0.00175287	0	PABPN1L	0	0	ADAMTS18	0.000506248	0.221682
ZNF251	0	0	PKD1L2	0.00283737	0	TXNL1	0	0	PRKG2	0.000506248	0
SH3PXD2B	0	0	TOP3A	0.0129226	0	CFAP52	0.0161645	0	SEMA3B	0.000506248	0
ZNF200	0	0	C10orf67	0.000853358	0	PEX13	0	0	CYS1	0.000506248	42.8013
YBX1	0	0	CBFA2T2	0.01487	0	ZDHHC5	0.00151485	0	PPP1R12C	0.000506248	0
RAB30	0	0	AKAP8	0.00589587	0	NDST4	0	0	OVOL1	0.000506248	2.86095
LCLAT1	0	0	UGT2B15	0.0129226	0	MEAF6	0	0	CD40	0.000506248	0
TMEM106B	0	0	ACTN2	0.0388448	0	HELB	0.0903638	0	SIGLEC11	0.000506248	28.1824
ISYNA1	0	0	SOAT1	0.00535692	0	SLC35F5	0	0	LILRA1	0.000506248	0
KIAA1045	0	0	TRAPPC6A	0.0258094	0	FAM57A	0	0	NKAIN1	0.000506248	0
SORBS2	0	0	POFUT1	0.000939526	0	ZFX	0	0	CHST1	0.000506248	0
GNB1	0	0	ID1	0.000939526	0	TNFRSF21	0.0949168	2.08441	OR56B4	0.000506248	0
UBD	0	0	TMED4	0.0576828	0	TRIM33	0	0	DSP	0.000506248	0
NOM1	0	0	NUDT15	0.174013	2.07884	S100A6	0.0010096	0	LHX8	0.000506248	0
MAGEA3	0	0.30423	KRT6B	0.000939526	0	FAM69C	0	0	RNF150	0.000506248	0
STX19	0.00545938	0	CNTNAP3	0.000939526	0	VAMP8	0	0	MB	0.000506248	0
COX6C	0.227837	0.00761098	ARMC2	0.22486	0	OR2T5	0	0	C10orf71	0.000506248	0
BABAM1	0.1047	1.13336	DRD4	0.0857986	2.38253	DMRT3	0.0986054	2.03521	PCTP	0.000506248	0
TET1	0	0.314949	MAVS	0.0955441	0.0235967	BIK	0	0	PDPR	0.000506248	0
PEX16	0	0	CAMK1	0.000939526	0	CALCOCO1	0.332244	3.3654	CXCL10	0.000506248	0
OR4M1	0.34916	1.14143	OR4C3	0.0271439	0	ZNF449	0.0118925	0	PLA2R1	0.000506248	10.1756
C8orf86	0.164178	0	NUTM1	0.00114022	0	EEPD1	0.0118925	0	LY86	0.000506248	0
HLA-DRA	0.227837	0	RNF31	0.0271439	0.395991	CHRNB1	0	0	SLC25A41	0.000506248	0.348122
MRPL2	0	0	SLC35B1	0.326315	0	MARK2	0	0	TRABD2B	0.000506248	0
PTPRT	0.0812532	0	ARHGEF3	0.27555	0	WDR6	0	0	SULT1B1	0.000506248	96.6436
GON4L	0.227837	0	IRGQ	0.000961723	0	ADAMTS20	0.0168448	0	WNT10B	0.000506248	0
PGR	0	0	MYEF2	0.10737	0	CEP120	0.0395887	0	WISP3	0.000506248	0
NR6A1	0.0896446	0	GLB1L3	0.000961723	0	LIG4	0	0	DHRS4L1	0.000506248	0
CDH19	0	0	NPBWR1	0.00242316	0	GGNBP2	0	0	LILRB2	0.000506248	3.04134
CALCOCO2	0.545962	3.12824	YTHDC2	0.00246247	0	CYB5RL	0	0	CYLC1	0.000506248	0
BBS7	0.0726137	0	CAMK4	0.000970864	0	PA2G4	0	0	MAN2C1	0.000506248	0.375395
PCDHB14	0.227837	0	CEACAM5	0.374198	4.64699	SPANXN3	0	0	C1QB	0.000506248	13.6773
TCP10L2	0.122267	0	FOSB	0.0010453	0	GREB1L	0.112939	0	SMAD9	0.000506248	0
PRDM9	0	0	TRAF3IP2	0.000970864	0	GIMAP8	0.112939	0	ZNRF3	0.000506248	82.8327
MRPS26	0	0	TBK1	0.00114022	0	TTC34	0.00329705	0.652207	CWC15	0.000506248	0
GOLGB1	0.0407468	0	PCYT1A	0.0315044	0	ACP6	0.0010096	0	THEM5	0.000506248	4.35789
TAF1D	0.032939	0	ATP10D	0.00114022	0	HMBS	0	0	TOM1L2	0.000506248	0
MARS	0.802174	0	SKI	0.0315044	0	ARL17B	0	0	C6orf1	0.000506248	2.21455
DDRGK1	0	0	C6orf1	0.164577	3.18929	ZBTB2	0	0	VPREB3	0.000506248	0
VAMP7	0	0	TLK2	0.132812	0	CLEC2B	0	0	OR4K1	0.000506248	0
ZSCAN16	0.0698465	0.400514	PCOLCE2	0.0258094	0	INSIG2	0	0	RAB26	0.000506248	0
ZNF354A	0.548909	0	EML2	0.00353474	0	USP17L20	1.19232	0	PRR20A	0.000506248	0
RBP5	0	0.686099	RBFOX2	0.0627916	0	UTY	0.0405369	0	TCEAL4	0.000506248	24.652
PDZD7	0.206272	0.3131	SERINC2	0.247327	0	BPY2	0.389775	1.23726	SWT1	0.000506248	0
FOLR1	0.548909	0	ESR2	0.00101048	0	POTEB3	0	0	SLC25A45	0.000506248	0
TTLL5	0	0	ALK	0.00101048	0	SPCS1	0	0	ZDHHC14	0.000506248	0
HECTD1	0	0	AKR1C4	0.00333338	0	KANSL3	0	0	TMEM139	0.000506248	0
STX10	0.1047	0	DFNB59	0.0497398	0	MBOAT2	0.0903638	1.12335	OR8B4	0.000506248	0
CLDN6	0	0	RPL27	0.00101831	0	GSS	0	0	MT1HL1	0.000506248	0
ANKDD1B	0	0	BMP10	0.00114022	0	FBXO41	0.0903638	1.81106	GATAD2A	0.000506248	0
OR13J1	0	0	CNTFR	0.00535692	0	ZBTB7A	0	0	DCDC2C	0.000506248	0
INSIG1	0	0	THNSL2	0.0857986	0	PRKCE	0	0	ZNF473	0.000506248	0
KIAA1217	0.091855	0	TMEM123	0.00384134	0	SPOCD1	0	0	HIVEP1	0.000506248	297.742
STYK1	0.206272	1.35286	DLK2	0.335537	0.963232	HLA-DOB	0.0747008	0	GATSL2	0.000506248	0
LINGO2	0.255622	0	PPIAL4F	0.010633	0	ITGA11	0	0	MBD1	0.000506248	0
STAMBPL1	0.227837	0.0702273	STX18	0.00114022	0	CD9	0	0	ADGRB1	0.000506248	0
C2orf78	0	0	KLHL31	0.010633	0	SAPCD1	0	0	DEFB104B	0.000506248	0
MLXIP	0	0	MOSPD2	0.595823	0	LCMT2	0.00566217	0.467388	KLHL2	0.000506248	0
FAM149B1	0	0	PTGIR	0.0222741	0	GDNF	0	0	VWA1	0.000506248	0
MANF	0	0	DDC	0.0315044	0	CWC27	0	0	IFNA2	0.000506248	0
C6orf47	0	0	AFTPH	0.00102658	0	CREB3L3	0.0118925	0	METTL20	0.000506248	224.451
PAQR6	0	0	HBA1	0.00103616	0	PDE1A	0.0118925	0	KRTAP10-2	0.000506248	0
RASSF2	0	0	KLHDC4	0.0010453	0	OIT3	0.0395887	0	SLC16A5	0.000506248	0
RERGL	0	0	NPPC	0.052581	0	MOB3B	0	0	ESCO1	0.000506248	0
RFC2	0.0190005	0	VGLL1	0.174257	2.10935	LINS	0	0	TRADD	0.000506248	0
METRN	0.199205	0	CRYZL1	0.0627916	0.747164	DAG1	0	0	UBQLN3	0.000506248	0
FBXO7	0	0	BPIFC	0.467611	6.99396	LIPM	0	0	ZIC2	0.000506248	0
TPM1	0	0	NRSN1	0.0388448	0	PRY2	0	0	HBG2	0.000506248	0
TFB2M	0	0	SNX20	0.0010453	0	RFX5	0	0	PAGE2	0.000506248	0
XPC	0	0	B3GNTL1	0.0778852	2.34769	EGR4	0.00650822	0.172573	POLQ	0.000506248	0
CROT	0	0	STYX	0.0010453	0	PTTG1IP	0	0	ZMAT4	0.000506248	4020.62
ZUFSP	0.227837	0	INPP4A	0.0521146	0.402703	NOL7	0	0	ARHGAP32	0.000506248	0
POLR2G	0.106874	0	ADRB1	0.00246247	0	GOLGA8N	0	0	OR51F2	0.000506248	0
STOML2	0	0	FOXE3	0.0778852	1.43925	GCN1L1	0.000683683	0	GPR21	0.000506248	0
TRAPPC4	0.227837	0	GGT1	0.0010453	0	AGRN	0	0	PNMT	0.000506248	0
C3orf17	0	0	HIST1H1T	0.0010453	0	CPSF4L	0.0118925	0	INPP5J	0.000506248	0
GP5	0.354733	0	VPREB1	0.0554542	0	ANKMY1	0.0611832	0	ZNF582	0.000506248	3.12749
ADGRE3	0	0	TEX101	0.0010453	0	CD247	0.0118925	0.997226	CAND1	0.000506248	0
MMP24	0	0	ACAP3	0.0734261	0	NIF3L1	0	0	TCEAL7	0.000506248	0
COL17A1	0	0	NTRK1	0.256622	5.44361	SAP18	0	0	WNT10A	0.000506248	0
OR51G2	0.091855	0	SMIM18	0.0010453	0	NOM1	0	0	SLC39A6	0.000506248	0
PPFIBP1	0	0	CNOT10	0.111594	4.54398	PCDHA3	0	0	LYSMD1	0.000506248	0
MPC1	0	0	AHR	0.0010453	0	ERLEC1	0.0010096	0	IGSF8	0.000506248	11.7475
RAB21	0	0	ECSCR	0.258269	0	UPB1	0.0519755	0.840717	BTBD19	0.000506248	0
CLDN22	0	0	ZBTB49	0.0271439	1.05247	ZNF200	0	0	MLPH	0.000506248	0
FAM228B	0.3218	1.98027	AMMECR1L	0.00333338	0	SPTBN1	0	0	NDUFAF5	0.000506248	0
OAS1	0	0	CHD5	0.150021	8.12572	USP17L7	0.0118925	0.0724808	SMCO2	0.000506248	0
PSMB1	0.674624	0	IFNA4	0.0010453	0	BRSK1	0.450311	3.62504	KRT39	0.000506248	0
TMEM45B	0	0	AACS	0.0442925	2.26754	P2RY10	0	0.0648243	KIF21A	0.000506248	1.98631
ADAM10	0	0	POLM	0.0010453	0	ZNF286A	0.0118925	0	CCDC30	0.000506248	0
CELF6	0.227837	0.997684	FGF14	0.0685014	1.29637	CHTOP	0	0	ZNF747	0.000506248	19.472
LETM2	0.249205	1.62015	PXDNL	0.0010453	0	TATDN2	0.0630929	1.9896	CCDC106	0.000506248	0
SLC22A15	0.0190005	0	DPH3P1	0.108042	0	EIF4H	0	0	IFI16	0.000506248	0
NAA60	0.548576	3.30975	SLC25A30	0.0010453	0	STAMBPL1	0	0	MDH2	0.000506248	0
MAGED4	0	0	GNG10	0.0778852	1.89573	RRP7A	0.0545127	1.19989	CLEC4F	0.000506248	0
KIAA1598	0	0	PKNOX2	0.0010453	0	ADPGK	0	0	SLC12A4	0.000506248	0
ABHD2	0	0	ISYNA1	0.0127459	0	HM13	0	0	ZNF491	0.000506248	11.0222
PRR35	0	0	CHST7	0.0010453	0	GLT8D2	0.0726225	1.67544	DMTF1	0.000506248	0
KRTAP10-2	0	0	NOTCH2NL	0.595823	2.5356	POLM	0	0	GUCY1B3	0.000506248	0
RYR1	0.66497	0	SH3RF1	0.0788371	2.48563	KCTD20	0.0163656	0	PTN	0.000506248	0.710282
RIPPLY2	0	0	FCAR	0.253923	0	KIAA0754	0	0	CDC14B	0.000506248	0
LSM7	0	0	BZW2	0.0010453	0	SMPD4	0	0	FERMT3	0.000506248	0.634357
TEX261	0	0	KIF1C	0.0129226	0	OTOR	0.00518943	0	ZNF705D	0.000506248	0
GUCA1A	0	0	C12orf71	0.0010453	0	MANF	0	0	MYBPC1	0.000506248	0
EIF4G2	0	0	PDZD4	0.010633	0	TMEM14B	0	0	SAMD12	0.000506248	0
ZNF763	0	0	DNAJC9	0.00114022	0	LTBR	0	0	FOXO1	0.000506248	0
WDR46	0.866982	4.00142	NISCH	0.0686189	1.66204	SLC25A4	0	0	CPE	0.000506248	0
SLC30A9	0.286281	1.68902	TWF1	0.00143554	0	STPG1	0.0118925	0	EPHA3	0.000506248	0
GATC	0	0	WARS	0.0148238	0	ONECUT1	0.0903638	1.54195	SLC13A1	0.000506248	0
CLEC4F	0.206272	0	MYO9B	0.0010453	0	NLN	0	0	LAPTM4B	0.000506248	0
ZNF592	0	0	USP17L5	0.326315	6.45332	MOBP	0	0	PLXNA3	0.000506248	0
CNGA1	0.604777	0	IK	0.0010453	0	AVPR2	0.128823	0	DNMT3A	0.000506248	0
ZNF783	0	0	ADAM33	0.0010453	0	CCDC148	0	0	ARSH	0.000506248	1.46247
GLMP	0	0	HRH3	0.281975	0	XPO4	0	0	GNS	0.000506248	0
ARPC4-TTLL3	0.206272	0	BBS2	0.0010453	0	CCBL1	0	0	DCDC5	0.000506248	6.92615
FAM20C	0.548909	0	TAF15	0.0560279	0	MMP19	0	0	STARD5	0.000506248	0
COX6B1	0.604777	3.08473	CD47	0.00246247	0	KANSL1	0	0	VNN2	0.000506248	0
FCGR1A	0.604777	0.147676	CAPRIN2	0.111594	0	TTC8	0.128823	0.741889	CCDC91	0.000506248	0
NOD2	0	0.172561	USP17L12	0.0938946	0	NUDT13	0	0	MACC1	0.000506248	0
GRIK4	0	0	ZNF200	0.00114022	0	SLC32A1	0	0	EIF3E	0.000506248	0
TSR2	0.227837	0	ALKBH5	0.0125433	0	SNX30	0.0163656	0.215659	WDR90	0.000506248	0
DNLZ	0.227837	0	PTCHD3	0.0010453	0	OTULIN	0	0	CSRNP1	0.000506248	0
MIEF1	0	0	OR2V1	0.0010453	0	LSM5	0	0	KCNK3	0.000506248	0.0820594
HYDIN	0	0	SOCS4	0.00353474	0	GLIS2	0	0	HRH3	0.000506248	0
EPM2A	0	0	RIPK3	0.0382382	0	ZNF443	0	0	PAX4	0.000506248	0
PIP4K2A	0	0	HS3ST6	0.0129226	0	PAQR5	0	0	PIP4K2C	0.000506248	0
RBBP6	0	0	MCAT	0.00535692	0	RASSF5	0	0	GARNL3	0.000506248	0
NUP205	0	0	TCP10L	0.0010453	0	HPX	0	0	FAM47E-STBD1	0.000506248	20.39
HRH4	0	0.612244	PDE4A	0.0222741	0	MYBPHL	0	0	IRF3	0.000506248	0
RBM33	0	0	UGT1A3	0.0832187	1.90645	C8orf87	0	0	KHDRBS3	0.000506248	0
ZNF511	0	0	ZBTB10	0.00353474	0	C10orf90	0	0	ATG13	0.000506248	0
DENND1C	0	0	GTF2H2	0.0315044	1.70079	ZSCAN20	0	0	TMEM161B	0.000506248	0
SMIM24	0	0	SLC35G6	0.0010453	0	B3GNT3	0.0010096	0	GRIA1	0.000506248	0
DHX38	0	0	SYN3	0.10737	0.789976	PPP3CB	0	0	ANKZF1	0.000506248	0
FABP6	0	0	PHOX2B	0.150021	3.23669	MPP4	0	0	RPRM	0.000506248	0
LOC200726	0	0	IDS	0.0129226	0	CFAP97	0.0395887	0	ADM5	0.000506248	0
TIMELESS	0	0	SOX21	0.0331874	0.468729	CLDN7	0.0949168	1.84977	PRLH	0.000506248	6.90797
WDR59	0	0	ASIC4	0.010633	0	CHD4	0.0948596	0	TRABD2A	0.000506248	0
COQ10B	0	0	LRP2	0.10737	0	HNRNPM	0	0	PPAPDC2	0.000506248	1.63679
KIF22	0	0	TGFB3	0.025932	0	CFAP36	0.0611832	0	SDHAF3	0.000506248	0
CDHR5	1.03296	0	TP53I13	0.0589579	0.0858255	NUP93	0	0	SUMO2	0.000506248	0
RGS4	0.0903285	0.233388	ARHGEF9	0.0352766	1.52585	BAHD1	0	0	HDHD2	0.000506248	0
CTAGE1	0.37815	0	CHMP2B	0.00131617	0	FMR1NB	0	0.537211	SNX33	0.000506248	0
MARCHF1	0	0	PNKD	0.00143554	0	COLEC11	0.00170229	0	INAFM1	0.000506248	0
GRSF1	0	0	SLC47A2	0.0734261	1.12742	CACNA1G	0.123816	3.15546	KRTAP10-5	0.000506248	0
MRAP	0	0	SUN1	0.143367	0	ADAD1	0.0903638	0.879709	SERPINA4	0.000506248	65.5349
GOLT1A	0	0	PPHLN1	0.0313952	0	NUBP2	0	0	POLR3GL	0.000506248	0
CDK6	0	0	NWD2	0.693991	11.3017	EEA1	0	0	CHD1	0.000506248	0
RAB4B	0	0.021141	CLDN1	0.1756	0	RNF111	0.0118925	0	HEBP2	0.000506248	0
RCSD1	0	0	SMAP1	0.0258094	1.16272	PLEKHB1	0	0.517797	COL6A2	0.000506248	0
CFAP70	0	0	CRAT	0.256622	0	YTHDC1	0	0	CKMT1B	0.000506248	1.2825
OR7E24	0	0	AMMECR1	0.0315044	1.64735	NQO2	0.0395887	0	SP140L	0.000506248	0
SUV420H2	0	0	MCM4	0.0010453	0	DPP4	0.0471378	0	IDS	0.000506248	0
ITGB7	0	0	MRPS30	0.0788371	4.36245	PAGE1	0	0	CRYZL1	0.000506248	0
TEDDM1	0	0	ST7L	0.0342843	0.074387	MICALL2	0.0500199	1.267	DPY30	0.000506248	0
CXCL14	0	0	MED13	0.0226281	0	HECTD4	0	0	ZNF627	0.000506248	43.1625
GPAM	0	0	OR9A4	0.00246247	0	RAG1	0	0.716855	TRIP11	0.000506248	0
OR6M1	0	0	CLN6	0.0769623	2.92639	ANO1	0	0	PDE5A	0.000506248	0
SCARF2	0.206272	0	SGMS2	0.00114022	0	PLAC9	0	0	PCDH1	0.000506248	0
PDP2	0.113089	0	PIGH	0.0378329	1.41681	CYP4V2	0.0726225	0	USP38	0.000506248	0
TUBB4B	0	0	TM6SF2	0.247327	0	HFE	0.0163656	0	ZNF227	0.000506248	0
MND1	0	0	WNK2	0.0108128	0	NKTR	0.0163656	0	MYT1L	0.000506248	0
KCTD16	0	0	ZXDA	0.00535692	0	ADAMTSL5	0.0292177	0	RNF144B	0.000506248	0.623376
SYTL3	0	0	PEF1	0.132032	3.66055	TMEM254	0.482684	1.95345	IFIT1	0.000506248	0
CSTF2T	0	0	ZNF180	0.0454054	0	HTR3E	0.0471378	0	PCDHB9	0.000506248	0
NGDN	0	0	DTX3	0.0232659	0	ARGLU1	0.0118925	1.10403	ZCCHC13	0.000506248	0
CCIN	0	0	KPNA4	0.00114022	0	CLHC1	0	0	TAAR8	0.000506248	0
SPTA1	0.227837	0.806197	LMO7DN	0.0129226	0	ZNHIT1	0.358197	7.167	GALNT4	0.000506248	0
ZNF391	0	0	CNTN4	0.247327	9.15213	RNASEH2A	0	0	LVRN	0.000506248	3.0823
KRT81	0	0	S100A13	0.0223212	0	GRK5	0	0	ISL1	0.000506248	0
C12orf40	0	0	CDH23	0.222485	0	OR1J2	0	0	EMILIN2	0.000506248	0
NPS	0	0	TSPAN18	0.089159	1.97502	KRTAP4-6	0	0	HNRNPUL1	0.000506248	0
SLC27A2	0	0	TXNRD3	0.256622	0	RASGRF1	0	0	FNIP2	0.000506248	0
GAGE2D	0	0	TBX20	0.0129226	0	USP17L4	0	0	TATDN1	0.000506248	0
PSMG4	0.227837	0	GRAP2	0.0258094	0	SLITRK5	0	0.692358	C2orf88	0.000506248	0
OLFML2B	0.207994	0	TRIM27	0.0223212	0	GALM	0	0	C1QL1	0.000506248	0
CCNJ	0	0	SSUH2	0.00745046	0	PHACTR1	0.0890327	0	TCTN2	0.000506248	40.8199
AIF1	0	0	BBIP1	0.162171	6.89874	TM2D3	0	0	OR52A1	0.000506248	0
DXO	0	0	DRAXIN	0.206411	3.7851	SNX18	0	0	RBM44	0.000506248	0
ULK3	0	0	BCL2L10	0.0150269	0.631521	RPL41	0	0	S100A4	0.000506248	0
TRIM26	0	0	CTNNAL1	0.10737	0	FUT3	0	0.0878379	DMRT3	0.000506248	3.92917
NDRG1	0	0	PRR7	0.0101628	0	KIAA1024L	0	0	C10orf76	0.000506248	0
LACTB	0	0	CCDC142	0.0472187	0	FABP2	0.0224812	0	UCKL1	0.000506248	0
FIS1	0	0	ODF4	0.14286	0	CARD10	0.0118925	0	IRAK2	0.000506248	3.50824
CUL4A	0	0	TSTD3	0.0258094	0	ZNF501	0	0	KLC4	0.000506248	0
APOBEC3A	0	0	CRLF1	0.10737	3.51635	PRKAA1	0	0	MORF4L1	0.000506248	0
AGA	0	0	SASH3	0.0271439	0	RNF123	0.00566217	0	TSTD2	0.000506248	3.85438
ZNF689	0	0	OR52H1	0.0190123	0	SLC7A3	0.172289	2.33225	RITA1	0.000506248	0
DCUN1D5	0	0	SPATA31A7	0.0150269	0	KIAA1211	0	0	DHX32	0.000506248	1.53155
KXD1	0	0	PDPN	0.234835	8.58005	STYK1	0	0	CCDC42	0.000506248	0
ARHGAP9	0.120439	0	LAP3	0.132841	3.28132	ST6GALNAC2	0	0	WDR89	0.000506248	0.51028
ZBTB45	0	0	LRRC14	0.692568	0.744778	PPIL6	0.0168448	0	GZMM	0.000506248	15.3059
SLC25A37	0.0903285	0	INA	0.0685014	1.23051	TRIM49	0	0	SPRR2F	0.000506248	0
CER1	0	0	MN1	0.326315	6.33635	PLXNB3	0	0	SLC22A31	0.000506248	0
CD28	0.094758	1.42421	ORMDL2	0.0494322	0	PPM1B	0	0	SCN1B	0.000506248	0
LSM6	0.206272	0.398117	TFDP3	0.0315044	0	P3H1	0.0118925	0	LRIG1	0.000506248	0
MPP7	0.206272	1.18042	PDP1	0.0331874	0	RPGRIP1L	0.0903638	0	TERF2	0.000506248	0
CALCA	0	0	FAM49B	0.0226281	0	THNSL2	0	0	LPCAT1	0.000506248	0.174719
ADCY4	0.227837	0	PHACTR1	0.0010453	0	KIAA1143	0.358197	0	MFSD9	0.000506248	0
BCL2A1	0	0	ITGA9	0.0778852	1.73351	ZYG11A	0	0	MAL	0.000506248	0
RPAP3	0	0	OR1N2	0.0472187	0.48119	SEC23B	0.172289	2.59804	DRD4	0.000506248	0
SPATA13	0	0	PVRL2	0.0162984	0.0368699	MYCL	0	0	CYP19A1	0.000506248	0
OR5P3	0	0	C3orf18	0.00535692	0	ENPEP	0	0	RAX2	0.000506248	0.855734
PXMP4	0	0	FCN2	0.0472187	0	FAM46A	0	0	LIN52	0.000506248	0
COX4I1	0.786264	0	MYRIP	0.00353474	0	RGS9BP	1.36704	5.29557	FER1L5	0.000506248	0
MRPL34	0	0	NOVA2	0.27555	5.05659	M1AP	0.0395887	1.25798	TRIM74	0.000506248	0
ZDHHC1	0	0	KRTAP10-5	0.0115351	0	PEX26	0	0	SPANXN4	0.000506248	0
RFXANK	0	0	DSG3	0.150021	0	GLMP	0.172289	0	CCDC169	0.000506248	0
ST7	0	0	LPIN1	0.00535692	0	CYFIP2	0.0395887	0.631917	MCM6	0.000506248	0
MEMO1	0	0	RNPEPL1	0.0832187	2.63046	METTL13	0	0	LRRC63	0.000506248	0
ALMS1	0	0	SPATS2L	0.27555	0.537215	AMBRA1	0	0	TICAM1	0.000506248	0
TMPO	0	0	QSER1	0.0080858	0	ZFAND3	0	0	KIR2DL1	0.000506248	0
ZNF326	0	0	ATP5J	0.044369	0	FAM228A	0	0	RAVER2	0.000506248	0
GCNT2	0.206272	0.58034	CKM	0.0198584	0	EBF4	0	0	MYOM1	0.000506248	0
ORAI1	0	0	TK2	0.326315	3.68633	CCDC64	0	0	OAS1	0.000506248	0
ARHGAP19	0	0	ZNF699	0.0315044	0	YIPF5	0	0	KCNK13	0.000506248	0
WDSUB1	0	0	LOC100129940	0.00114022	0	MXI1	0	0	SLC38A9	0.000506248	0
CYP4Z1	0	0	GAL3ST1	0.0691014	0.0932149	SECISBP2	0	0	SOX12	0.000506248	0
BLOC1S3	0	0	EVA1C	0.0382382	0.132596	RBM4B	0.0303684	0	FGR	0.000506248	0
ZNF879	0	0	DNASE2	0.0252277	0	NDST3	0	0	ATP8A2	0.000506248	0
RINT1	0	0	TMED3	0.0685014	0.29801	TP53BP1	0.112939	1.01409	TMX3	0.000475813	0
SLC16A13	0	0	ADGRG2	0.0042091	0	C17orf53	0	0	PRRX1	0.000506248	0
HYPK	0	0	CCDC168	0.0010453	0	YPEL1	0.172289	0	CDH9	0.000506248	0
TMED7-TICAM2	0.113089	1.23065	ARRDC2	0.010633	0	SSBP4	0.0478268	0	MARCHF7	0.000506248	36.0069
TRIM37	0	0	ZSWIM1	0.101184	0	PLA2G2C	0	0	APPL1	0.000506248	0
DAPK2	0.00545938	0	FAM161A	0.00246247	0	PRCC	0.0395887	0	PRKCG	0.000506248	0
PSMD13	0.621368	0	ZCCHC10	0.00535692	0	CXADR	0.0010096	0.778325	SLC25A23	0.000506248	0
NFIX	1.03345	0.812287	SELP	0.089159	2.95468	ALS2CR12	0	0	TMEM51	0.000506248	0
HELB	0	0	CHRM5	0.00325154	0	CHRFAM7A	0	0	CUL9	0.000506248	0
AKR1C2	0	0	EEA1	0.326315	8.73645	PHF3	0	0	NME4	0.000506248	0
RNASE9	0	0	PRTFDC1	0.0010453	0	ACBD5	0	0	HIST1H2BG	0.000506248	148.409
STIL	0	0	POLR2I	0.00114022	0	PRKCDBP	0.0189243	0	BTAF1	0.000506248	0
WHSC1L1	0	0	PPA1	0.0271439	0	FGB	0.0843796	0	IFNA7	0.000506248	0
MARCKS	0	0	SUCLG1	0.010633	0	CAMK1D	0	0	PTX4	0.000506248	0
NID1	0	0	C9orf84	0.0589579	0	GAS2L3	0	0	ZNF768	0.000506248	0
ALDH7A1	0	0	KRTAP9-3	0.0315044	0.0594688	SEMG2	0.053876	0	LY96	0.000506248	0
TRMT10C	0	0	GPX3	0.0700475	2.22954	BFAR	0	0	INSRR	0.000506248	0
C8orf74	0	0	TEKT3	0.0271439	0.14678	ZCCHC11	0	0	RTN3	0.000506248	0
FANCF	0	0	FLT1	0.22231	0.844297	GPR45	0.00518943	0	GNPDA2	0.000506248	0.528106
C17orf107	0.333145	0	KPTN	0.00246247	0	CLCF1	0.0949168	2.99068	PROCA1	0.000506248	0
MORC3	0	0	PCDHGB1	0.256622	9.14603	RBM34	0	0	DEFB106B	0.000506248	0
TAF1C	0	0	PLIN4	0.010633	0	UFC1	0.0010096	0	FUCA1	0.000506248	2.79681
CCM2	0.227837	0	ZBTB12	0.00573873	0	RNF112	0	0	PRSS56	0.000506248	0
FXYD5	0	0	NOTCH2	0.00143554	0	CXorf57	0.00329705	0	OR2M3	0.000506248	0
SERF2	0	0	C1orf87	0.0101628	0	GML	0.313912	4.37324	CHPF	0.000506248	0
NPPB	0.122267	1.1838	RECQL	0.0271439	0	ANKRD49	0	0	KCNIP4	0.000506248	0
CEBPG	0	0	TMC1	0.089159	0	CLSPN	0	0	OTC	0.000506248	0
SKIL	0	0	WWOX	0.089159	3.68234	HS3ST2	0	0.693399	C21orf91	0.000506248	0
THRB	0.198646	0	SPEN	0.010633	0	NDNF	0.453903	0	ZXDC	0.000506248	0
PTGES	0.0692231	0	GRPEL2	0.174013	0.113913	SLC11A1	0	0	FHIT	0.000506248	0
ADCY5	0	0	ADGRA3	0.0129226	0	BIN2	0.0903638	1.70503	WNK2	0.000506248	20.9857
NFKBIZ	0	0	KLRC3	0.0232659	0.528788	ZNF806	0.0903638	2.1581	MAP6	0.000506248	0
MYEOV2	0.1047	0.611338	PHOSPHO1	0.0315044	0.528788	ASB8	0.0292177	0	SAMD3	0.000506248	0
EIF2B5	0.0663786	0	PTCH1	0.0315044	0	FAM178A	0	0	SNPH	0.000506248	0
NUP43	0.00545938	0	KRT25	0.0778852	2.0066	SLC44A2	0	0	SCRG1	0.000506248	0
FGF16	0	0	MIIP	0.0129226	0	CST9L	0	0.446781	RCN2	0.000506248	0
FTL	0.00635747	0	MAPK8	0.0129226	0	CNTNAP1	0.0395887	0	GABRG3	0.000506248	0
TNNI2	0	0	PPP1R9B	0.0223212	2.32497	MAN1A2	0.0118925	0	EFNA5	0.000506248	0
SH3BGR	0	0	NKIRAS2	0.114839	8.5598	TMLHE	0.495251	6.5385	C8orf87	0.000506248	0
SMC3	0	0	ACVR1	0.00763429	0	PLAC1	0	0.458323	KIAA1468	0.000506248	5.61195
ACTR3C	0	0	LGALS9C	0.143367	0	DZIP1	0	0	PITX2	0.000506248	0
CENPA	0	0	VRTN	0.00545234	0	NOTCH2NL	0.0709818	0	VGLL3	0.000506248	0.162083
ARIH1	0	0	SNAP29	0.263652	0	CSGALNACT2	0	0	PDIA2	0.000506248	0
MYF5	0.00635747	0.678764	PATL1	0.089159	0	ZC2HC1A	0	0	MEX3C	0.000506248	0
NLRP8	1.03296	1.72824	CNIH4	0.0010453	0	MYSM1	0	0	ANKRD62	0.000506248	0
KIF2C	0.345263	2.22764	ASB5	0.089159	2.58666	PLGLB2	0.128349	3.77341	CPTP	0.000506248	0
VBP1	0	0	PRR30	0.00246247	0	GJD2	0.0525119	0.866357	ZNF596	0.000506248	0
TRMT61B	0	0	MINA	0.00143554	0	STRIP1	0.0790637	0	ZNF398	0.000506248	0
SLC22A13	0	0	CARD10	0.0129226	0	HIST2H2AC	0.0465336	0	KRTAP20-3	0.000506248	0
ACSS1	0	0	ASB6	0.101184	2.8437	SMTNL1	0	0	ZFP42	0.000506248	224.358
UBE2N	0.206272	0	CNDP2	0.019968	0	POLDIP3	0	0	NEUROD6	0.000506248	86.784
URI1	0	0	ZNF518B	0.0548388	0	BSPRY	0.05574	1.05756	PPP1R1B	0.000506248	5.02384
ATP5E	0.313512	0.659485	NDUFV1	0.0101628	0	TTC39B	0	0	CHST13	0.000506248	0
SLC44A2	0	0	C8A	0.10737	0.7955	RPF1	0.0212563	0	CLDN34	0.000506248	1.44482
SMAD7	0.0407468	0	STYXL1	0.0108128	0	ACAN	0	0	HKDC1	0.000506248	0
THOC3	0.0708724	0	PLCD1	0.0322593	0	SNX12	0	0.314017	MYH7	0.000506248	0
TUBA1A	0.138921	0	DMRTA1	0.0955441	0	ITSN1	0	0	SLC10A3	0.000506248	0
THOC1	0.447179	0	CECR6	0.111594	0	RUNX3	0	0	PITPNM3	0.000506248	0
DUSP4	0	0	C7orf62	0.0847189	0.229429	SMTN	0	0	RNF139	0.000506248	0
CLPSL1	0	0	PKHD1L1	0.253923	0	PEX12	0.0118925	0	GAL3ST3	0.000506248	0
SBDS	0	0	GEMIN2	0.653416	14.6664	CHD7	0	0	SIRPA	0.000506248	5061.19
SP5	0	0	COX6B1	0.00246247	0	OR51B2	0.0600427	0.525251	SLC43A3	0.000506248	2.21267
POLN	0	0	KAAG1	0.0315044	0	CDC42EP4	0	0	HECTD4	0.000506248	9.60449
ANKRD27	0	0	CPLX1	0.00114022	0	TPRKB	0	0	MPP6	0.000506248	0
CT45A9	0	0	SPTSSA	0.234885	0.604174	DCAF8	0.0903638	0.565192	ACMSD	0.000506248	0
VPS41	0	0	GPX6	0.0271439	0	ATP2C1	0	0	LPA	0.000506248	7.58288
CCZ1	0	0	ZNF19	0.0382382	0	SLC30A4	0	0	SH3D21	0.000506248	0
SPRY2	0	0	EQTN	0.0261954	0.405493	PHF20	0.0189243	0	TTLL4	0.000506248	0
SLCO1B7	0	0	TAAR1	0.0832187	0	CCDC80	0	0	SYNGR4	0.000506248	0
C15orf43	0	0	HSD17B4	0.0331874	0	STYXL1	0	0	SSTR3	0.000506248	0
PKIA	0	0	ZSWIM8	0.132812	0	DENND4A	0	0	COL26A1	0.000506248	3.14577
FMNL2	0	0	MYH7	0.0654642	0	SYCP1	0.0560734	0.370915	CUL5	0.000506248	0
PPIP5K2	0	0	GBP5	0.0198584	0.931113	CCNYL1	0	0.241239	TARM1	0.000506248	0
ZMYND8	0	0	KLK3	0.0258094	0	TAAR5	0	0	RRBP1	0.000506248	0.583571
PARD6A	0	0	ARHGAP29	0.019968	0	GABARAP	0	0	LOC100505478	0.000506248	0
BRD8	0	0	FAM126A	0.0388448	1.77343	PARP1	0	0	DLK2	0.000506248	0.476926
OR5C1	0	0	COLEC10	0.00114022	0	TATDN3	0	0.712159	GNB3	0.000506248	0.695068
MVB12B	0	0	CYP2E1	0.00353474	0	MOG	0.0118925	0	ADAM21	0.000506248	0
COX17	0	0	GNG4	0.150021	3.67349	KANK1	0	0	BRCC3	0.000506248	0
CYC1	0.740375	0	ANXA13	0.0102731	0	SPATA21	0.112939	2.25574	BTBD8	0.000506248	0
CNOT8	0.216622	0	GRASP	0.010633	0.486485	MSS51	0	0	CEP41	0.000506248	0
LRRC74B	0	0	KCNK16	0.0627916	0	SLAMF1	0.0949168	0	HCCS	0.000506248	0
CRELD2	0	0	DSEL	0.0137004	0	IRAK1BP1	0	0	CNTFR	0.000506248	1.44762
FAM101A	0	0	COX6C	0.00114022	0	CA3	0	0	CECR5	0.000506248	0
CDC6	0	0	SMAD7	0.278604	7.36361	CPO	0.0107505	0.251841	GPR31	0.000506248	0
CNPY2	0	0	DNTT	0.0382382	0.733722	MS4A10	0.0903638	1.49644	OR51G2	0.000506248	38.4685
RASD2	0	0	MYEOV2	0.0258094	0	ACADM	0.0562385	0	FTH1P18	0.000506248	27.5408
DNMT3B	0	0	HOXC8	0.00246247	0	NPEPL1	0	0	GCH1	0.000506248	100.796
SLC27A6	0	0	PCDH1	0.0322593	0	TMEM39A	0	0	SAXO2	0.000506248	0
FJX1	0	0	TPTE	0.091075	0	AK5	0	0	MYO5B	0.000506248	0.201009
SOX3	0	0	CCL3L3	0.00763429	0	DEFB115	0	0	DTX4	0.000506248	5.44527
CPT1B	0	0	NDUFAF1	0.0108128	0	ADHFE1	0	0	MARK1	0.000506248	0
C9orf9	0	0	CLDN19	0.136705	0	LOC100129940	0.339764	1.97351	SAC3D1	0.000506248	0
KRTAP19-6	0.0903285	0	PLCG1	0.0442925	0	ANXA9	0	0	AMER3	0.000506248	0
NKX2-4	0	0	STK33	0.330466	8.17333	CD14	0	0	FBLN1	0.000506248	0
USP31	0	0	TMEM154	0.174257	0	HDAC5	0	0	BRSK1	0.000506248	0
NUTM2B	0	0	SCN11A	0.00120684	0	SPTLC1	0.19938	3.98615	TAOK1	0.000506248	0
RPAIN	0	0	IRAK2	0.0137004	0	CSNK2A1	0	0	BCAT2	0.000506248	0
TBATA	0	0	LETMD1	0.0330487	0	LBHD1	0	0	AIDA	0.000506248	5.70641
EIF4ENIF1	0	0	XPC	0.127644	2.4243	ZNF101	0	0	SLC5A2	0.000506248	0
SLAIN1	0	0	KANK2	0.010633	0	SERPIND1	0.0118925	0	HIST2H2AC	0.000506248	0
APPL2	0	0	KLHL3	0.00589587	0	KRT2	0.0500199	1.33962	PCSK6	0.000506248	0
GNRH2	0.0407468	0.994707	FABP9	0.0258094	0	FAM83B	0	0	MGST3	0.000506248	0
ANKDD1A	0	0	CCDC79	0.0472187	0	GCNT2	0.0903638	0.359314	TMEM150C	0.000506248	0
OAZ1	0	0	SENP8	0.124537	0	SFMBT2	0	0	SCARA5	0.000506248	0
SFR1	0	0	GK	0.0857986	2.7601	IL33	0	0	ECSCR	0.000506248	0
RAB33B	0.45918	0	SLC15A4	0.00545234	0	HIST1H1E	0	0	SLC27A3	0.000506248	0
TMEM8A	0	0	INPP5A	0.089159	0	MT1E	0	0	CDKL2	0.000506248	0
TRMT2A	0	0	LOC403312	0.0258094	0	HIST1H2BK	0.172289	2.36899	KRTAP4-6	0.000506248	0
SCAMP5	0	0	GOLGA6L6	0.52854	11.7185	MACF1	0	0	ABHD8	0.000506248	0
TFDP2	0	0	GOLGA7	0.00402014	0	GRM7	0.0395887	0	SPIN2B	0.000506248	0
FANCI	0	0	SRRM4	0.00763429	0	ALKBH3	0	0	PCDHGA11	0.000506248	0.983055
ZNF480	0.00959632	0.405966	DAZAP2	0.0315044	0	VWA2	0.0779408	1.30715	CCK	0.000506248	0
LMAN2L	0	0	C7orf71	0.0258094	0	NKX1-1	0	0	ARHGAP28	0.000506248	0
FARP2	0	0.482921	JPH3	0.00114022	0	HIST1H4I	0	0	KRTAP4-5	0.000506248	0
SEC24A	0	0	ABHD10	0.0637226	0	ZRSR2	0	0	SMCO1	0.000506248	3156.53
C12orf42	0	0	COL6A5	0.0590917	0	STXBP2	0	0	CEP295NL	0.000506248	0.315049
BARHL1	0	0	RBM47	0.0102304	0	TRIM60	0	0	TSPAN32	0.000506248	0
RAB5B	0.0846302	0	NUFIP1	0.111594	1.96642	FGL2	0.053876	0	ARHGAP33	0.000506248	0
TMPRSS11A	0.17356	0	ZNF287	0.0222741	0.164494	TXLNA	0	0	LPCAT2	0.000506248	0
AMMECR1	0	0	NR2C1	0.00653996	0	SRBD1	0	0	H2BFM	0.000506248	10.6132
RGS11	0	0	NAP1L3	0.0010453	0	KLHL35	0	0	ZBTB33	0.000506248	0
CDH1	0.276121	1.76938	ARHGAP24	0.0129226	0	CAPZA1	0.0118925	0.177655	FAM110B	0.000506248	192.004
AOC1	0.323904	0	NOS1	0.253923	4.20081	ZNF552	0.631598	5.63317	PRR23B	0.000506248	14.489
RNGTT	0.227837	1.07567	C7orf50	0.0342843	0	DNM3	0.0010096	0	GPR141	0.000506248	0
ARL5B	0.604777	3.78617	TDO2	0.0177984	1.00612	ZNF165	0	0	NAPSA	0.000506248	1.65952
C8orf33	0	0	CPEB4	0.00114022	0	PTMA	0	0	MANBA	0.000506248	0
YTHDF2	0	0	CRX	0.0333032	0	NOL4	0.0465336	1.13181	BDKRB2	0.000506248	0
PLSCR2	0	0	LGR5	0.0342843	0	ASPSCR1	0.00518943	0	CBX5	0.000506248	0
COL25A1	0.0803347	0	ERI2	0.0162984	0	VDAC2	0	0	DEFB124	0.000506248	0
F11	0.227837	0	RUNDC3A	0.0315044	0	APPBP2	0	0	STRADA	0.000506248	0
EIF2B2	0	0	CCNB1IP1	0.00114022	0	LPAR6	0	0	PPIL6	0.000506248	0
SNRPG	0	0	CFAP57	0.0315044	0.0118524	OR8G5	0	0	CACTIN	0.000506248	0
XYLT1	0	0	CREB3L3	0.0115218	0.551665	ST13	0.0146701	0	CCDC122	0.000506248	0
GPR22	0	0	CCDC158	0.0388448	0.851018	CNR1	0.0545127	1.08912	C19orf68	0.000506248	0
GIMAP7	0.216622	0	CDC34	0.0129226	0	C3orf58	0.0471378	0	DGKI	0.000506248	0
STUB1	0	0	GTPBP3	0.0315044	0	AZIN1	0	0	CLIC3	0.000506248	0
C17orf47	0	0	KCND1	0.189304	4.65427	HYAL3	0	0	KCNMA1	0.000506248	0
TMEM126B	0.0903285	0	XYLB	0.0129226	0	SCNN1D	0	0	SPATA16	0.000506248	2.8088
NIT2	0	0	DMGDH	0.457622	0	TPP2	0.00566217	0	SYBU	0.000506248	0
SLC25A23	0	0	PLEKHB2	0.0449269	0	MOB3A	0	0	B3GNT2	0.000506248	0
PRIMPOL	0	0	CALB2	0.0342843	0	GMNN	0	0	TMEM191B	0.000506248	0
EEF1D	0	0	CD109	0.0315044	1.6605	APRT	0.0709818	1.05852	FAM179A	0.000506248	14.4414
TOMM70A	1.07784	0	ZNF713	0.0730441	0	PINK1	0.0207463	0	DOK5	0.000506248	0
ZNF236	0.206272	0	FYN	0.150021	0	LCE2D	0	0	DDX3X	0.000506248	0
LACTB2	0	0	DEFB104B	0.025932	2.02753	SLC15A1	0	0	TAS2R31	0.000506248	0
LMBR1	0	0	TPD52L2	0.010633	0	ARL13A	0.0903638	0	SOD3	0.000506248	0
SEPTIN10	0	0	ALS2	0.0512243	0	SAMD10	0.0903638	2.17518	RASA4	0.000506248	18.8127
CATSPERD	0	0	KLHL14	0.089159	0	LRBA	0.112939	2.18616	CD80	0.000506248	1143.69
ALDH16A1	0.0407468	0.554658	GORASP2	0.091075	0.966815	NPHP3	0	0	GABRG1	0.000506248	0
CLINT1	0	0	NOL4	0.00974952	0	PCDHA11	0.05574	0	NFATC3	0.000506248	0
FAM19A4	0	0	ZNF551	0.089159	2.1789	SESTD1	0	0	ZNF765	0.000506248	0
TOPAZ1	0.1047	0.550447	LRPPRC	0.00120684	0	ZNF287	0.112939	2.23653	TFF2	0.000506248	0
USP45	0	0	USP11	0.0223212	0	EN2	0.00329705	0	LCAT	0.000506248	0
COL6A6	0	0	RAPGEF4	0.0101628	0	NAP1L3	0	0	PRR29	0.000506248	0
TRMT10B	0	0	ARL6	0.0832187	0	EVX1	0	0	TENM3	0.000506248	51.5022
RBBP4	0	0	ANKRD36B	0.0947882	0	MAP2K7	0.0670881	0.0117123	TMEM30B	0.000506248	0
YDJC	0	0	CTSH	0.0382382	0	CDYL2	0.0118925	0.945592	RTN4	0.000506248	0
ANKRD35	0.238292	1.575	NOMO3	0.164771	5.58283	PDLIM4	0.0168448	1.04827	AHI1	0.000506248	0.791252
OTOGL	0.206272	0	RNF8	0.0857986	0	PQLC2	0.0010096	0	MAVS	0.000506248	0
SPATA21	0	0	CDH3	0.089159	2.44104	NECAP2	0	0	UQCRC2	0.000506248	0
PWWP2A	0	0	BSPRY	0.0382382	1.3743	TMEM259	0.112939	0.238318	PXN	0.000506248	1942.77
ITGAL	0	0	CS	0.0767798	0.716299	ZNF431	0	0	INSIG2	0.000506248	0
CHAT	0	0	RBFOX1	0.00242316	0	STK26	0	0	VPS25	0.000506248	0
FBXL7	0.0407468	0	DNMT3B	0.00767717	0	ACTRT2	0.0163656	0	MYO9B	0.000506248	0
OCRL	0	0	MUC3A	0.089159	3.75604	HESX1	0.0903638	1.39481	MESDC1	0.000506248	0
RAP1GAP2	0	0	CAB39	0.00333338	0	FAM151B	0.0545127	0	AJUBA	0.000506248	218.641
TAAR2	0.0903285	0	ANPEP	0.52854	3.9086	PLIN3	0	0	KIF16B	0.000506248	0
RTN1	0.0896446	0	SLC26A1	0.0472187	0	GOLGA6C	0.0630929	4.13004	RASGRP2	0.000506248	0
NXPE4	0.935048	2.72873	TMED7-TICAM2	0.00175287	0	SF3A3	0.358197	3.69364	FAM19A1	0.000506248	6.3051
SPG7	0	0	METTL7B	0.0382382	0.0950694	HMX1	0.0600427	2.7091	HMGCS2	0.000506248	0
GNB2L1	0.717391	0	TRMT13	0.0685014	1.88639	ANHX	0.0168448	0.339651	RAB5A	0.000506248	0
NEIL2	0.227837	0	CSNK2A1	0.00325154	0	DTX1	0.0118925	0	KCNE5	0.000506248	0.541863
FAM120AOS	0	0	c-JUN	0.0382382	0	RSG1	0.0118925	0	ME3	0.000506248	0
BPIFC	0.206272	0	DBH	0.253923	0.67292	C1orf123	0.0991262	0.562516	HOXB3	0.000506248	0
CNEP1R1	0	0	RND1	0.089159	0	PTPRG	0	0	IQCF3	0.000506248	0
PRG4	0.105511	0	PAK3	0.0137004	0	GGTLC1	0.0500199	1.02418	MAGEA10	0.000506248	3.6946
INTS12	0	0	C2orf57	0.206714	3.86307	ERVFRD-1	0.172289	0	FAM47B	0.000506248	0
OR51V1	0	0	HID1	0.00535692	0	CATSPERD	0.00170229	0	CAMSAP1	0.000506248	0.16654
RBM23	0	0	B3GAT2	0.10737	4.84136	C10orf91	0	0	DDX58	0.000506248	0
FLVCR1	0.094758	0	N4BP2	0.00114022	0	CDK13	0	0.00621318	CDR2L	0.000506248	0
HPS5	0	0	CYS1	0.052581	0	FGGY	0	0	RABIF	0.000506248	0
KIF1B	0.604777	1.64616	ADAM15	0.0832187	1.88531	KPNA2	0.0118925	0	THOC7	0.000506248	0
GIMAP1	0	0	GSE1	0.010633	0	SEMA6D	0	0	SNAI2	0.000506248	5.73624
PJA1	0	0	TMSB4Y	0.256622	10.4961	MITF	0	0.114294	PPP1R3A	0.000506248	53.5421
PHOSPHO2	0	0	FERMT1	0.0129226	0	RDH5	0.039958	0	FFAR1	0.000506248	0
SLC39A10	0.342258	2.16059	OAZ3	0.0361933	0	BNIP2	0.566523	2.07106	CAPN10	0.000506248	212.567
SPARC	0	0	SLC25A24	0.0382382	0.0315751	LRRC45	0	0	AIFM2	0.000506248	172.064
DNAJC8	0	0	C1GALT1C1L	0.10737	3.35283	TNFRSF4	0.122742	2.12729	LGALS14	0.000506248	3.04374
RAD51	0.227837	0	HES7	0.150021	0	PEX1	0.0611832	0	CCL5	0.000506248	1.29669
INTS8	0	0	FAM81A	0.335537	0	MFSD11	0.0949168	2.70996	ZNF641	0.000506248	232.217
SURF1	0.45918	2.67506	TRIM16	0.0627916	0	ADGRD1	0	0	GNAT3	0.000506248	0
LMAN2	0.206272	0	LAD1	0.0108128	0.0808467	TRPM2	0.025138	0	GUCA2B	0.000506248	3.97066
CWF19L2	0	0	LSM7	0.00114022	0	ST7	0	0	CA7	0.000506248	0
PITPNB	0.0373064	0	RAVER1	0.0382382	0	HOXA13	0	0	TMPRSS7	0.000506248	140.733
ARF5	0	0	USP40	0.241862	3.28229	CST1	0	0	CHRFAM7A	0.000506248	0
MRPL35	0	0	BSDC1	0.0148238	0	SLC43A2	0.358197	3.71071	C7orf66	0.000506248	0.373654
ZNF781	0.019588	0.902585	SERPINB6	0.11541	2.50049	CDH26	0.0168448	0.710304	CDC42BPG	0.000506248	0
DBF4	0	0	IER3IP1	0.0388448	0	FER1L5	0.0471378	0	OR1G1	0.000506248	0
MTHFSD	1.2894	15.5836	YIF1B	0.00114022	0	GOLGA6D	0	0	MKX	0.000506248	1.83786
TSC22D3	0	0	C15orf43	0.00589587	0	CCDC182	0.000683683	0	RNASE10	0.000506248	0
CRYBA2	0.293876	1.85637	ZNF653	0.0010453	0	PRKCZ	0	0	PLEKHA5	0.000506248	0.413844
ARL6IP4	0.0629633	0.378104	SNX7	0.132032	1.48434	CT55	0.0118925	0	S1PR2	0.000506248	0
GPR160	0	0	PIGN	0.0271439	1.02401	METTL21A	0.0395887	0	SCT	0.000506248	0
SNTN	0	0	GSKIP	0.0382382	0.612517	EPS8L2	0	0	ADCY10	0.000506248	0
ZNF429	0	0	KIAA1456	0.00333338	0	EIF4A1	0	0	STYK1	0.000506248	0
RBM26	0	0	PCYT1B	0.0129226	0.681325	KDM5C	0.0118925	0	SMOC2	0.000506248	0
USPL1	0.320393	1.91313	OPRK1	0.0315044	0	MAGEA11	0	0	L3MBTL4	0.000506248	0
S100A5	0	0	RETN	0.00499828	0	ARHGEF4	0.0600427	1.28191	TREX2	0.000506248	0
SMC2	0	0	LIPT1	0.00246247	0	KRTAP9-7	0.112939	2.01482	UGT2B4	0.000506248	0
HAS2	0	0	LZTS3	0.0137981	0	NRK	0	0	HMX3	0.000506248	0
SPTBN5	0	0	ACTL8	0.089159	0.512935	ZNF491	0	0	BCL2L15	0.000506248	0
KIAA0825	0	0	FMNL1	0.0315044	0	FAM210A	0.0471378	0	NOTCH1	0.000506248	18.8508
PRSS53	0	0	IL36G	0.010633	0	TGIF1	0.000683683	0	TRIM17	0.000506248	0
STAT2	0	0	NPHP3	0.0315044	0.119745	SURF2	0.0903638	2.02897	CIB4	0.000506248	0
UBFD1	0	0	SMUG1	0.010633	0	ZNF365	0	0	RP1L1	0.000506248	0
ODF1	0	0	PVRL4	0.0162984	0.684662	HOXC9	0.172289	0.378792	NEU3	0.000506248	0
GPR162	0	0	E2F7	0.00114022	0	LY86	0.0395887	0	TMEM68	0.000506248	0
SERPINA7	0	0	ATOH7	0.318306	4.88679	TMEM200B	0.0903638	1.32449	BSPRY	0.000506248	0
LYPLA1	0	0	POU3F2	0.00589587	0	GNL2	0.0118925	0	CCNG1	0.000506248	0
GFER	0.0698465	0.108339	C10orf142	0.283664	5.41327	PPP1R18	0.0168448	0	SLC35B2	0.000506248	0
CHTF18	0.206272	0	ZAP70	0.0315044	0	GPR151	0.0630929	0	HIST1H3G	0.000506248	0
AKAP11	0.748975	3.16164	RTN4IP1	0.0258094	0	USP17L28	0	0	PRKD2	0.000506248	0
PVRL3	0	0	HIST1H2AA	0.0126779	0	ANPEP	0.112939	0	RFX7	0.000506248	0
POLA2	0	0	PNMAL1	0.132032	0.374067	NDUFS1	1.1256	0	HIC1	0.000506248	0
PON2	0	0	TAS2R7	0.330466	11.9169	LRRIQ4	0	0	MFSD6L	0.000506248	0.419409
TTC24	0	0	ZNF706	0.0342843	0	PIGF	0.00329705	0	TGFB1I1	0.000506248	37.2362
FOXA1	0	0	IGF2BP3	0.247327	7.39456	TFDP1	0.0903638	0	TAF1L	0.000506248	3.80816
CITED1	0	0	SDF2L1	0.010633	0	TCTN2	0	0	ARHGAP12	0.000506248	0
EHD4	0.0584498	0	STOM	0.0685014	0	SERPINB11	0.0949168	0	PRAF2	0.000506248	0
UQCRFS1	0.286281	0	XPNPEP2	0.326315	0	FUCA1	0	0	SLC41A1	0.000506248	0
MMP14	0	0	C10orf82	0.0581056	0.375989	MLN	0.358197	3.14192	MPV17L	0.000506248	0
MLC1	0	0	VPS26B	0.00114022	0	DHX57	0.0903638	0	CCDC175	0.000506248	0
MAGEB1	0	0	OAS2	0.0010453	0	SPPL2B	0	0	ALG12	0.000506248	0
XPO1	0.0411758	0	TPX2	0.0101628	0	WSCD2	0	0	CXCL6	0.000506248	0
MAT2B	0	0	TRIM21	0.0315044	0	RAMP3	0.214128	3.21096	SLC2A4RG	0.000506248	0
DIS3L	0	0	NKTR	0.00246247	0	ULBP1	0	0	OAZ3	0.000506248	0.637163
BCKDK	0	0	OR5B3	0.00114022	0	RDM1	0	0	CHGB	0.000506248	0
RAB11A	0.227837	0.107802	C10orf10	0.0778852	3.83488	CTSL	0	0	IGSF9	0.000506248	0.0873312
PNRC2	0.548909	0	SLC39A1	0.00246247	0	ACMSD	0.0991262	0	SLC22A16	0.000506248	8.22885
RPL36A	0	0	MOCS1	0.0382382	0.0780734	PLGLB1	0.00187367	0	GLOD5	0.000506248	2.46127
MRPL38	1.07784	0	INTS6	0.0101628	0	ACSL5	0.112939	2.53537	HNRNPAB	0.000506248	0
NAT8	0	0	COL2A1	0.089159	2.86848	RSPH10B2	0	0	PARL	0.000506248	0
GNB5	0.17356	0.858221	ABCG5	0.0258094	0	GPR176	0	0	DRD3	0.000506248	0
TMEM234	0.227837	0	XDH	0.0685014	0.604174	TSPY10	0.172289	2.96938	EIF4G1	0.000506248	0
ACR	0	0	MCL1	0.0637226	0	TMEM255A	0	0	CPM	0.000506248	0
MYBL1	0.00959632	0	ZNF679	0.089159	3.30292	YWHAE	0.0168448	0	CFTR	0.000506248	0
GOLGA4	0	0	HERC1	0.00131617	0	VRK2	0	0.207109	ACSF3	0.000506248	0
ASAH2	0	0	GPX2	0.0751167	0.27183	TRIM71	0.0163656	0	NDUFC2	0.000506248	0
PHOX2B	0	0	CPED1	0.0751167	4.78907	LGALS1	0	0	GFER	0.000506248	0
CENPU	0	0	WDR83OS	0.0150269	0	DUSP21	0.0465336	0	PPP4C	0.000506248	0
TPGS2	0	0	WFDC13	0.010633	0.528459	CSRP2BP	0.426202	0.741889	GFOD2	0.000506248	0
IL21	0	0	APOBEC1	0.134199	4.07622	PFKFB1	0.0890327	1.51294	TRAM1	0.000506248	0
SAA2	0	0	C20orf141	0.0627916	0	ATP12A	0.0478268	1.0435	PDF	0.000506248	0
ZDHHC13	0	0	RNASE12	0.00535692	0	ENPP4	0.172289	0.397625	CCDC28A	0.000506248	0
ALAS2	0	0	ZNF729	0.00283737	0	RCBTB2	0.0163656	0.240402	SNRNP27	0.000506248	0
C9orf24	0.0237674	0	FANCE	0.22486	0	VN1R5	0.0949168	0	SLCO2B1	0.000506248	0
SEL1L3	0	0	FAM83E	0.26903	1.44125	SNED1	0	0	TECTA	0.000506248	0
OR2T3	0	0	IGFBP1	0.0331874	0	ANKRD17	0.0469249	0	TEKT1	0.000506248	0.214697
CDHR2	0.0313504	0	C2CD2	0.0129226	0	ADCYAP1	0	0	ZFPL1	0.000506248	0
SPRR3	0	0	NDUFB10	0.0847189	5.80009	SPINT1	0.0471378	1.15125	CFHR3	0.000506248	3.40907
PMF1-BGLAP	0	0	FAM117A	0.010633	0	TMEM35	0.0903638	0	PADI4	0.000506248	1.57806
PCDH8	0	0	PNPLA8	0.00246247	0	TTC23L	0.0949168	0	PTDSS2	0.000506248	0
TBC1D24	0	0	CYB5R3	0.0521146	0	KRTAP2-4	0.0478268	0	RAB3IL1	0.000506248	0
HSD17B3	0	0	MBIP	0.164771	0	QARS	0	0	SLC7A1	0.000506248	0.0787653
EXD2	0	0	WDR11	0.00246247	0	HDLBP	0.0118925	0	GAS7	0.000506248	12.1056
FAU	0	0	UGT1A9	0.0162984	0	MRPS7	0	0	DNAJB9	0.000506248	0
SENP3	0	0	FAM118A	0.0315044	0	TRIM44	0.358197	2.59527	SRSF10	0.000506248	0
TMEM170B	0.227837	0	SUMO4	0.143367	0	SGTA	0	0.743227	HERC6	0.000506248	0
LRRC2	0	0	TUBA4A	0.0222741	0	GALNTL5	0	0.702658	C22orf15	0.000506248	0
ZNF157	0.134131	0	TGM6	0.0162984	0.346371	CCR3	0.0118925	1.16982	C12orf50	0.000506248	0
CSN2	0	0.783844	USP14	0.0129226	0.503867	CCDC6	0	0	FOXI1	0.000506248	0
ZNF774	0.206272	0.310336	USH1C	0.0857986	0.386707	IFNA16	0.00170229	0	HELT	0.000506248	0
LLGL2	0.227837	1.44735	RAB11FIP1	0.0108128	0.542428	GPM6A	0.0545127	1.15528	KRTAP3-1	0.000506248	95.9101
FAM168B	0	0	DGKH	0.0223212	0	OR1L4	0	0	HIST3H2A	0.000506248	0
RAB2B	0	0	PITHD1	0.0258094	0	CHCHD1	0.182887	4.4484	HLF	0.000506248	0
UST	0	0	NR2F2	0.010633	0	STXBP1	0	0	MAGEB18	0.000506248	768.707
PAGE5	0	0	ELOF1	0.0839479	0	OR2A1	0.112939	0	ZBTB21	0.000506248	8.78208
NCAPD2	0.227837	0	RNF216	0.0382382	0.0750316	RPH3AL	0.0611832	0.952805	SUPT20HL2	0.000506248	17.5247
HSPA9	0.216622	0	TPCN2	0.00114022	0	USP17L15	0.0903638	1.74981	ZSCAN20	0.000506248	0
FLCN	0.0846302	0	TMEM89	0.0382382	1.09769	DSCC1	0	0.0822509	OCA2	0.000506248	0
TOPBP1	0	0	TTC19	0.493959	18.802	USP17L13	0.000683683	0	H2AFB2	0.000506248	4.85243
TOR1AIP2	0	0	NKG7	0.174257	0	NOS1	0.0465336	0	ALOX5AP	0.000506248	0
ZNF649	0	0	HNRNPA2B1	0.0129226	0	ADSSL1	0.457348	3.27287	C11orf49	0.000506248	0
NELFA	0.0903285	0	SCRT1	0.0222741	0	RSRP1	0.0118925	0	MATK	0.000506248	1.25369
SPAG16	0	0	ZRANB1	0.0137981	0	SLC25A48	0.0395887	0	NIPBL	0.000506248	0
FYB	0.0698465	0	ABRA	0.025932	0	PEF1	0	0	LARGE	0.000506248	251.692
GPR85	0	0	GAS2L1	0.0101628	0	GRP	0.0118925	0	IQCG	0.000506248	0
C20orf202	0	0	KDM6B	0.089159	1.92319	TENM2	0	0.693399	PGAP3	0.000506248	10.9544
STOM	0	0	FBXO17	0.326315	11.2838	FAM189A2	0	0.00978678	GPX8	0.000506248	0
NKAIN3	0	0	FOXD4L6	0.0129226	0	FBXL22	0.172289	0	C21orf33	0.000506248	0
PSMD6	0	0	NPIPA2	0.00246247	0	LOC158434	0	0	STX8	0.000506248	0
SOGA3	0	0	NEDD1	0.0339076	0	OR10A6	0	0	RASSF4	0.000506248	0
PRR11	0	0	GREM1	0.0315044	0.0646	TMEM167A	0.0726225	0	PSIP1	0.000506248	3336.56
WDR64	0.1213	0	GIMAP1	0.0222741	0	LCN8	0.0478268	0	LCP2	0.000506248	0
APOC2	0	0	CCDC27	0.10737	0	MS4A15	0	0	USP17L24	0.000506248	0
ATP6V0D2	0	0	ZNF616	0.0271439	1.944	TNFSF18	0.0903638	0	DYDC2	0.000506248	0
UBAP1L	0	0	LIF	0.0554542	0	KLLN	0.0095719	0	SPNS3	0.000506248	0
TUBGCP6	0	0	SNX11	0.00114022	0	SNAPC3	0	0	RAPGEF3	0.000506248	0
TAF6	0.206272	0	ZNF718	0.010633	0	MARCHF5	0.234441	1.78121	RNASE8	0.000506248	0
USP17L30	0	0.193827	TACR3	0.00333338	0	MSH5	0	0.722076	HIST1H4H	0.000506248	0
HEPACAM2	1.11428	5.03976	FAM160B2	0.0847189	0.676002	PSORS1C1	0	0	GNPTG	0.000506248	29.871
COQ3	0.227837	0	YWHAH	0.0352766	0	LSM3	0.0118925	0	MAGEE2	0.000506248	21.3604
RPEL1	0	0	IMPACT	0.00545234	0	TM4SF4	0.0949168	3.20923	ADAMTS15	0.000506248	9.39815
SCUBE1	0.227837	0.199374	IL15RA	0.0627916	1.82285	C4B	0.0164224	0	SLX1A	0.000506248	0
SPINT1	0.72185	0	LILRB4	0.089159	2.28167	AOC1	0	0	PFKFB3	0.000506248	0
CXCL10	0	0	PIP5K1A	0.0685014	3.41205	SLC9C1	0.0163656	0	C1orf94	0.000506248	0
ATP11C	0	0	ARAP3	0.10737	0	TGFBR1	0	0	LRRC20	0.000506248	0
PRMT5	0	0	MICALL1	0.0010453	0	SPANXB1	0	0	MCUR1	0.000506248	0
CAV1	0	0	NCOA3	0.0342843	0	CNNM3	0	0	C19orf54	0.000506248	0
ZNF32	0	0	XYLT1	0.0222741	1.0558	RBMY1F	0	0	OR4K5	0.000506248	0
SFXN4	0	0	RCAN1	0.0627916	0	GAL3ST1	0.112939	0	ESRRB	0.000506248	0
ZNF804A	1.53667	18.5058	SBNO1	0.0010453	0	OR8K3	0	0	PDZK1	0.000506248	0
ANP32D	0.3218	0	FAM178B	0.10737	0	RASD2	0	0	CIDEA	0.000506248	0
OXA1L	0.313512	0	C17orf64	0.163785	0.394223	EIF4EBP3	0	0	KATNB1	0.000506248	0
BNIP2	0.604777	4.4725	USP50	0.263652	0	TMEM192	0.0395887	0	EIF4A2	0.000506248	0
DKK2	0.10178	0	SLC25A1	0.0590917	0	SYNPO2	0.0118925	0.785397	DGKB	0.000506248	0
EYA2	0	0	CPSF4L	0.00472643	0	KRTAP11-1	0	0	C2orf80	0.000506248	0
TRIM66	0	0	SUSD3	0.089159	1.15293	MFSD2B	0.109387	1.21241	TP53BP2	0.000506248	0.231813
CDC27	0	0	KCTD7	0.27555	5.51308	PCDHB6	0.0118925	0.104026	PSTPIP2	0.000506248	9.30597
VARS2	0	0	H2AFB1	0.0494322	0	DNLZ	0.00329705	0	CEP76	0.000506248	0
MRPL33	0	0	CHEK2	0.193061	1.81414	KIAA0101	0	0	ZCWPW2	0.000506248	0
NFS1	0	0	MMP25	0.00402014	0	GPR78	0.00170229	0	SVIP	0.000506248	0
MTBP	0	0	C17orf59	0.048611	1.93926	ANKRD34A	0.0903638	0	LDAH	0.000506248	7.71995
PPIL2	0	0	TTC30A	0.00114022	0	PM20D1	0	0	NR2F1	0.000506248	0
RPS15	0	0	MORF4L2	0.089159	4.65016	RELN	0.0600427	0	VAX2	0.000506248	0
RPS17	0	0	CNGB3	0.0554542	0	IRS2	0	0	ZNF449	0.000506248	0
NPIPB9	0.0698465	0	FAM220A	0.256622	0	TMOD4	0	0	OR52R1	0.000506248	5.85648
ZNF345	0	0	DUSP11	0.0258094	0	CEBPD	0.0163656	0	CD164	0.000506248	14.3592
LILRB3	0	0	CDK5	0.0627916	0	OPN1LW	0.0709818	1.40579	TBC1D10C	0.000506248	0.339309
PAQR8	0.547098	0	PLK5	0.043698	0	DFNA5	0	0.625375	STEAP3	0.000506248	18.6529
TRAM1L1	0.0903285	0.271581	HACE1	0.0108128	0	PLEKHB2	0.112617	0.173338	CCDC181	0.000506248	0
TMOD4	0.17356	0.252954	FOXN2	0.193061	3.51185	IMPDH2	0.0395887	0	LDHC	0.000506248	0
EOMES	0	0	SZT2	0.0129226	0	PEX16	0.0118925	0	DNAJC27	0.000506248	0
FOXD4	0.0468272	0	MAGED4B	0.26903	0	ADRBK2	0.0726225	0.0353824	TRERF1	0.000506248	14.1474
APC2	0.0190005	0	RPGR	0.132812	0	DNM1L	0	0	C17orf104	0.000506248	0
FAM180A	0.227837	0	TSPAN14	0.089159	2.02743	WBP1L	0.0949168	0.879709	IL19	0.000506248	0
PPAN	0	0	RAB23	0.019968	1.68034	RAB29	0.0118925	0	HMCN2	0.000506248	2.75493
OR5M1	0	0	PRELID2	0.0472187	0	ST6GAL2	0.398708	3.81879	ATP9B	0.000506248	0
SLC35G1	0	0	PI16	0.00305775	0	OTUD6A	0.172289	2.74997	NME8	0.000506248	0
ARMCX1	0	0	OPN4	0.00114022	0	OR10G7	0.0465336	0	PANO1	0.000506248	0.206406
OR1J4	0.206272	0	OSGEP	0.00246247	0	FAM214B	0.0417769	0	ZNF777	0.000506248	0
CT45A3	0	0	PYGO1	0.193061	3.35283	DDX60	0.0478268	0	POU1F1	0.000506248	0
DTD1	0.323745	1.30302	APTX	0.033231	0	TEX36	0.495251	4.28638	HMGCR	0.000506248	0
C20orf96	0.227837	0	SPRY4	0.0627916	0.583568	C19orf48	0.0471378	0	PIGL	0.000506248	0
ARFRP1	0	0	PLA2G5	0.247327	5.73463	NHEJ1	0	0	PI4KB	0.000506248	0
PRRT2	0	0	MEGF11	0.0258094	0	CCDC142	0.358197	0	HIST2H4A	0.000506248	0
MAPK7	0.276121	0	ZNF823	0.132812	4.84742	CPVL	0.00130615	0.923516	RNF130	0.000506248	0
LGI1	0	0	EGLN3	0.0382382	1.75015	SLC51B	0.0991262	1.30665	PYCR1	0.000506248	0
LOC100144595	0.502261	0	SKIL	0.0270921	0	NPIPA7	0.0395887	0	PLXNC1	0.000506248	0
SPTSSA	0	0	GUF1	0.0261954	0	PSMD13	0.0163656	0	SLC25A18	0.000506248	0
PSAP	0	0	TOMM6	0.0258813	0	ZCCHC3	0.0395887	0	ANXA2R	0.000506248	0
C12orf65	0	0	INS	0.0847189	2.18241	TMEM184B	0.0709818	1.85761	CSK	0.000506248	84.7737
RPL36A-HNRNPH2	0.333145	0	CD37	0.27555	7.76049	ARL1	0	0	DCP2	0.000506248	0
PBX1	0.268776	0	RCBTB2	0.0439959	1.22282	EED	0.474126	0	OR11H6	0.000506248	0
NAF1	0.0846302	0.487389	TRIP12	0.00402014	0	IL9	0.0903638	0	C10orf111	0.000506248	0
MICALCL	0	0	PSMD9	0.0737152	1.35348	DISP1	0.112939	0	KIAA0232	0.000506248	0
ZDBF2	0.0692231	0	DNMT3A	0.00499828	0	ELP3	0.0189243	2.19646	DPEP3	0.000506248	1.71747
SMTNL1	0	0	C18orf8	0.0258094	0	LCE6A	0	0	GRM8	0.000506248	0
ANXA9	0	0	MAPK12	0.00114022	0	ZCCHC8	0	0	ADCK2	0.000506248	0
LGSN	0	0	SIN3B	0.0137981	0	OPTC	0.0395887	0	CNIH2	0.000506248	31.5413
MLH3	0.227837	0	ATOH8	0.136705	4.85241	ZNF354C	0.0747008	1.5366	DMWD	0.000506248	168.166
DPCR1	0	0	TRAF3IP3	0.0258813	0	LPIN2	0.451539	3.86029	RAPGEF2	0.000506248	0
ADGRB3	0.199205	0	EPHB2	0.089159	2.95902	PTGER3	0.0395887	0	STARD3	0.000506248	0
DGUOK	0	0	HTR4	0.0315044	0	PDE4DIP	0.0949168	4.61789	ZXDB	0.000506248	24.9751
FAM49A	0	0	ST5	0.0832187	2.90172	KRTAP2-2	0	0	PRELID2	0.000506248	0
BSX	0	0	CCL4	0.0749949	2.19827	EFCAB9	0.00151485	0	ACAT2	0.000506248	0
PPP3R1	0	0	SULF2	0.293894	4.86275	SEL1L3	0	0	IL31RA	0.000506248	0
RPS15A	1.28197	6.13519	ZNF185	0.0832187	0	POMGNT2	0	0	GDF11	0.000506248	58.9182
EGFL6	0.607245	0	C2orf66	0.0382382	0	MAGEC3	0.0903638	1.60499	SLC6A8	0.000506248	0
CLUH	0	0	ATP5J2-PTCD1	0.010633	0	GSTO2	0	0	NR0B2	0.000506248	0
MYL6	0.3218	0	ELAVL2	0.0162984	0	PRSS50	0	0	WI2-2373I1.2	0.000506248	0
RPS4X	0	0	THOC2	0.0382382	0	CNEP1R1	0.172289	0	SLC45A2	0.000506248	1.53155
TREX2	0	0	LSP1	0.00402014	0	GUCY2C	0.0949168	0	PCDHB6	0.000506248	0
C10orf10	0.604777	2.5009	MMEL1	0.00143554	0	BRI3	0.172289	0	ANXA4	0.000506248	0
POTEB	0	0	PHF21A	0.010633	0	MAP7D2	0.358197	2.70271	PRDM16	0.000506248	0
CHRNA4	0.106874	0	RNF212	0.0857986	0	LACTB	0	0	PPP1R3G	0.000506248	0
C19orf66	0.142348	0	PAPPA2	0.010633	0.373075	ALS2	0	0	LOH12CR1	0.000506248	7.79289
CT47A2	0	0	CMC2	0.185471	4.25429	CLPSL2	0	0	SARM1	0.000506248	3.16084
SURF6	0.200874	0	CBLC	0.091075	0	CDKN2AIP	0	0	PRB3	0.000506248	0
MRFAP1	0	0	CA5A	0.0226281	0	LZTR1	0	0	CFHR4	0.000506248	0
IFIT3	0	0	MTPAP	0.00143554	0	KRT33A	0.0207463	0.716101	HAX1	0.000506248	0
ASB5	0.131363	0	VCX	0.00283737	0	BTNL2	0	0.574537	ITFG2	0.000506248	0
CLDN5	0.276121	0	MTHFD2L	0.247327	7.55858	UBQLN1	0	0	LONRF1	0.000506248	0
DDT	0	0	CPA2	0.0352766	0	C9orf172	0	0.712332	SLFN11	0.000506248	0
DEAF1	0	0	NEUROG3	0.3832	11.5429	ATP6V1E2	0	0	CCDC130	0.000506248	0
MAFA	0.227837	0	KCTD10	0.00246247	0	SNAP23	0	0	AMHR2	0.000506248	0
SLIT3	0	0	OR8D1	0.00114022	0	ONECUT2	0.819499	10.0723	NCR1	0.000506248	0
OTX2	0	0	CCDC58	0.00333338	0	ZCWPW1	0	0	ZNF408	0.000506248	0
SPAG4	0	0	CLEC14A	0.0150269	0	NFX1	0.0118925	0	CUX2	0.000506248	0
NME5	0.206272	0	ZMYM5	0.0223212	0	FAM83D	0.0600427	0.846722	ADRA1A	0.000506248	0
KDM4B	0.227837	0	TMOD1	0.00114022	0	CEBPB	0	0	PRLR	0.000506248	0
SLC30A3	0	0	SUOX	0.0382382	0	SLC24A3	0	0	DACH1	0.000506248	0
UBL7	0	0	ZNF318	0.00402014	0	GTF2I	0.0163656	0	ACKR3	0.000506248	0
AGBL5	0	0	FBN3	0.0315044	0	CUL2	0.0611832	0	GOLT1B	0.000506248	0
KDM6A	0.1213	0	FAM9A	0.0129226	0.294912	YEATS4	0	0	MINA	0.000506248	0
PEPD	0	0	TAOK3	0.0042091	0	TTC1	0.0903638	0	HAVCR2	0.000506248	0
PLEKHD1	0	0	MST1	0.010633	0	VPS4A	0.0570633	0	RET	0.000506248	0
ARSJ	0	0	C7orf34	0.14286	0	FAM71B	0.0903638	0	DMD	0.000506248	0
FAM181B	0	0	COL7A1	0.0472187	0	TTLL6	0	0	FAM150A	0.000506248	0
PELI1	0.17356	1.26681	NAA50	0.0101628	0	NUTM2A	0.0903638	0	FAM83C	0.000506248	0
IL1RN	0.227837	0	ATP7B	0.0685014	0.459896	SLC39A11	0.0395887	0.152227	OR1J4	0.000506248	0
CD58	0	0.146678	C2orf27A	0.00476155	0	USP3	0.0118925	0	OR1K1	0.000506248	2.92493
CAMSAP3	0	0	PREP	0.111594	0	OR8B3	0	0	PNRC1	0.000506248	0
VWA5A	0	0	RAB29	0.00992455	0.314235	RTCA	0	0	ANKMY1	0.000506248	0
MGAT5B	0	0	KIF6	0.00246247	0	FBXO11	0	0	ALG10B	0.000506248	0
FTHL17	0	0	PI3	0.00936284	0	UGT2B11	0.0118925	0	LOC100130451	0.000506248	1.02064
SPATA31A6	0	0	LDLRAD1	0.0685014	1.80427	KLF1	0.00571497	0	KIAA0895	0.000506248	0
OR10A3	0.38898	0	G6PC2	0.00353474	0	TMCC2	0	0	PKP1	0.000506248	0
YIPF2	0	0	RDH16	0.0129226	0	ARHGAP28	0	0	RBPMS	0.000506248	0
HPS4	0.1213	0	SGK3	0.0190123	0.838653	GAREML	0.0395887	0	L1CAM	0.000506248	0
KCNJ11	0	0	SERPINE2	0.0315044	0	SPAST	0.172289	0	BMP15	0.000506248	0
MPHOSPH8	0.091855	0	CDK20	0.127644	5.81026	ZAK	0.0903638	0	CLEC19A	0.000506248	24.0127
TSSK2	0	0	KCTD21	0.10737	0	ELOVL2	0.0949168	0	HECTD1	0.000506248	0
ZNF575	0.604777	4.49315	COL17A1	0.089159	0	HDHD2	0	0.39859	MCF2	0.000506248	0
NF1	0.276121	0	SRGAP1	0.326315	6.0162	SERP1	0	0	YWHAG	0.000506248	0
PTGER4	0.447179	2.74449	GPM6B	0.0330487	0	OR5M9	0.0903638	1.37364	JADE3	0.000506248	0.298172
UNG	0	0	RSL24D1	0.1756	0	ACOX1	0	0	MAN2B1	0.000506248	0
HEY1	0	0	TOMM22	0.0382382	0	CLIC2	0.0903638	0	RCOR3	0.000506248	0
UHRF1BP1	0	0	SHISA3	0.0315044	0	ZNF7	0	0	HCN4	0.000506248	0
GKN1	0.151277	0	BCL2L13	0.247327	8.38565	FCGR1B	0.0395887	0	DNASE2B	0.000506248	3.26486
VSIG10L	0	0	XAGE2	0.0222741	0	LRRTM1	0	0	SCUBE2	0.000506248	0
ECD	0	0	H2AFY2	0.174013	2.02932	PHYHD1	0.000476248	0	ACVRL1	0.000506248	0
MFRP	0	0	SPEG	0.0315044	0	VGLL4	0	0.843778	CORO6	0.000506248	0
CST11	0	0	PZP	0.0223212	0	PRAC1	0.0625935	0	OR5L1	0.000506248	0
PTGFRN	0	0	HIST1H2BG	0.0226281	0.978401	XRCC2	0	0	FOXE3	0.000506248	20.1403
HEMGN	0.16023	0.533386	GHDC	0.111594	6.50497	MEOX1	0	0	ERCC6-PGBD3	0.000506248	0
ATXN3	0.227837	1.47877	TIMM17A	0.00246247	0	PEX5L	0.0630929	0	TBX19	0.000506248	0
KRTDAP	0	0	MYO9A	0.0382382	0	CD1A	0.0010096	0	CFC1	0.000506248	0
NDUFAF2	0	0	MTUS2	0.0258094	0	NPHP1	0	0	CLIP1	0.000506248	0.695068
RPGR	0	0	OVCH2	0.278604	0	XRCC4	0.0226647	0	SDC3	0.000506248	0
HOXD3	0	0	NRK	0.0162984	0	PRPF4B	0.0163656	0	OR6C3	0.000506248	0
LONRF2	0.560388	0	SST	0.0839479	2.77065	TRMT6	0.0395887	0.996327	STAU1	0.000506248	0
PARK2	0	0	C7orf77	0.0315044	0	CHRM5	0	0	SMAD2	0.000506248	0
RIF1	0	0	PDLIM3	0.00933222	0	ANAPC7	0.0118925	0.277336	REPIN1	0.000506248	0
CCDC102B	0	0	SLC16A4	0.0162984	0.948723	HTR7	0	0	LCE1C	0.000506248	0
CNTROB	0	0	SPSB4	0.247327	0	ARHGAP26	0	0.200619	ASB4	0.000506248	0
VTI1A	0	0	CCDC117	0.0315044	0	CYR61	0	0	PSEN1	0.000506248	0
CCDC116	0.652957	3.75457	GIN1	0.0619233	2.12593	FBXO4	0.0949168	1.66284	BTLA	0.000506248	0
YJEFN3	0	0	RAB38	0.0129226	0	SLC22A9	0.495251	8.93947	SLC2A9	0.000506248	0
NOX5	0	0	SLC9A7	0.0101628	0	SPATA45	0.00329705	0	TIGIT	0.000506248	0
ATP1A1	0.735074	0	C19orf81	0.033231	0	RASL11A	0.0949168	2.18622	TTLL7	0.000506248	0
PAPOLG	0	0	OR56B4	0.198626	4.89846	ART5	0.0161645	0	ACAD8	0.000506248	1.6151
ZWINT	0	0	ELL2	0.278604	6.34074	TANC1	0	0.368791	GDPD4	0.000506248	0
FBXL13	0.032939	0	IFNA8	0.0315044	0	ETS2	0.0118925	0.949168	MAGIX	0.000506248	0
PAN2	0	0	BLOC1S5	0.222485	0	FBP2	0	0	RBM11	0.000506248	0
SH3GL1	0.674199	0.207799	PHYHD1	0.0685014	0	SOX11	0.0465336	0	ZNRF1	0.000506248	0
HADH	0	0	OPALIN	0.602249	0	ALDH4A1	0.0161645	0	CADM1	0.000506248	0
PPAP2A	0.0896446	0.0770311	IL15	0.0734261	1.70991	SETSIP	0.00130615	0	LYSMD2	0.000506248	0
RAB40B	0	0	HOXC13	0.00545234	0	RAPGEF5	0	0	CFAP45	0.000506248	0
ZNF534	0.241573	1.58698	ATG5	0.0342843	0	NCK2	0.0118925	0	MRPS33	0.000506248	24.5201
PPIA	0.560388	3.73865	ITK	0.971156	19.6098	WDSUB1	0	0	GIGYF1	0.000506248	0
PRAMEF6	0.604777	1.34245	CA1	0.0137981	1.81747	SPANXA2	0	0.287684	SLC36A3	0.000506248	0
IL12RB2	0.200874	1.01188	EPM2A	0.089159	1.20223	KRTAP21-2	0	0	MSMO1	0.000506248	0
KAT6B	0.3218	1.93461	GGA2	0.0226281	0	CKMT1A	0.0465336	0	DYDC1	0.000506248	0
FAM78A	0.227837	0.566558	ZBTB18	0.0788371	0	ZBTB47	0.0118925	0	ARF3	0.000506248	0
GRAMD2	0	0	BRK1	0.020124	0	CLEC18B	0.05574	0	EMD	0.000506248	0
KIF14	0.000992193	0	PPARGC1B	0.00114022	0	DHRSX	0	0	FAM196A	0.000506248	0
GLYR1	0.255622	1.62263	SELL	0.0226281	0	M6PR	0	0.512974	FRS2	0.000506248	0
ZNF785	0.325809	0.51394	GLB1L2	0.00927188	0	AK9	0	0	GAGE1	0.000506248	0
OR52I2	0	0	THUMPD2	0.00333338	0	SCAND1	0.0395887	0	NRN1L	0.000506248	1.71747
ATRAID	0	0.316122	C19orf26	0.0315044	0.99018	HIST1H2AJ	0	0	FAM83E	0.000506248	0
ZSWIM6	0	0	CIB2	0.0223212	0	CD59	0.0903638	1.5864	COL9A1	0.000506248	0
ECEL1	0	0	DNAH8	0.00114022	0	HLA-C	0	0	DLG2	0.000506248	0
ADAR	0	0	TPRN	0.00114022	0	SNCAIP	0	0	RPP25L	0.000506248	0
FKBP5	0	0	ZBTB7B	0.0101628	0	TPBGL	0.172289	0.418476	NGFRAP1	0.000506248	0
ZNF70	0	0	TAF8	0.0371521	0	SHARPIN	0.0146701	0	SPRED1	0.000506248	40.5353
SMIM9	0	0	TMEM145	0.164577	2.24303	NEURL1	0.0118925	0	BCAR3	0.000506248	12.8084
XKR5	0	0	SLC35F5	0.111594	0.0180363	SIAH2	0.0010096	0	IGSF6	0.000506248	0
RBM22	0	0	PDE6G	0.162171	0	PARPBP	0.0611832	2.19844	SPIN2A	0.000506248	3.41053
DDX52	0	0	DUSP4	0.0010453	0	NRIP2	0	0	RPS6KB2	0.000506248	19.1901
OAT	0	0	PHLDA2	0.0042091	0	GRTP1	0.0118925	0	SLC22A6	0.000506248	0
HHATL	0.0698465	0	NPTX2	0.0042091	0	FAM179A	0	0	TMEM63C	0.000506248	0
ZKSCAN4	0	0	MKNK2	0.00402014	0	TRMT61A	0.358197	3.05445	LOC728485	0.000506248	0
SLAMF9	0	0	HFE	0.0825848	0	C6orf106	0.0163656	1.67544	PSTPIP1	0.000506248	0
ACTL6B	0.1213	0	S100A7A	0.111594	0	CDC37L1	0.0118925	0	PRAMEF9	0.000506248	0
NT5DC2	0	0	YWHAB	0.0315044	2.21857	PARK2	0	0	PRMT3	0.000506248	0
BNIP1	0	0	NXNL1	0.089159	0	SLC35A4	0.300028	1.82669	RCBTB1	0.000506248	180.683
POLK	0.333145	2.12842	SPATA6	0.193061	4.50354	CDH9	0	0	PADI2	0.000506248	0
ARMC4	0	0	GFRA2	0.0576828	0	CCDC140	0.0232691	0.744565	ESR2	0.000506248	2.20683
LAMTOR4	0	0	KRT40	0.14286	0	NDUFAF1	0	0.0362002	OR9G4	0.000506248	0
FGF17	0.068854	0	LOC100134391	0.0258094	0	CHRNG	0.0903638	0	PNPO	0.000506248	0
CD226	0	0	MED23	0.0322593	0	UGT1A8	0	0	GDF3	0.000506248	0
VWA5B1	0	0	APCDD1	0.00114022	0	SCCPDH	0	0	SBK2	0.000506248	0
AP4S1	0.604777	0	CKB	0.025932	0	DZIP1L	0.00518943	0	PPAP2B	0.000506248	0
SPRR2B	0	0	FKBPL	0.0593436	0	NEB	0	0	C9orf172	0.000506248	0
SALL4	0	0	ANXA3	0.043698	0	PAX2	0	0	ASNSD1	0.000506248	0
SMIM18	0	0	BOLA3	0.111594	0	AASDH	0.0118925	0	CD99L2	0.000506248	0
OR2A4	0	0	MBP	0.0832187	0	SEPTIN10	0.0417769	0	CBR1	0.000506248	0
LRFN3	0	0	MRPS17	0.0382382	0	MARCHF9	0.43911	0	CSNK1E	0.000506248	0
HSPG2	0	0	MRFAP1	0.00535692	0	KRTAP24-1	0	0	WEE2	0.000506248	2.64624
OSTN	0	0	GALK1	0.247327	0	SMUG1	0	0	TOR3A	0.000506248	0
GPR75	0.227837	0	C8orf76	0.00551435	0	FAM229A	0.358197	0	RFTN1	0.000506248	0
EFHD2	0	0	LYPD6	0.00283737	0	TNS4	0.0168448	0.523075	CFHR1	0.000506248	0
MRPS28	0	0	C2	0.0232659	1.25781	PIK3CD	0	0	SLA	0.000506248	8.83536
WHSC1	0.206272	0.835496	BEX4	0.0767798	0	LIMD2	0.0118925	0.646397	TNFSF15	0.000506248	0
PPP1R12C	0	0	FAM126B	0.089159	3.14696	DUSP5	0.0600427	1.29232	YTHDF1	0.000506248	0
HIST1H2AL	0	0	ZMAT4	0.0315044	0	AP1M2	0	0	TGIF2	0.000506248	4.17771
CYP39A1	0	0	ADI1	0.0857986	1.87224	VCL	0.0118925	0	CDK15	0.000506248	0
PMS1	0.151277	0	PARD6A	0.00767717	0	ZNF700	0	0	RTCA	0.000506248	0
RRP12	0.604777	0	PRDM13	0.205489	4.74957	MECOM	0.127986	2.14058	CDH19	0.000506248	0
UXT	0.227837	0	C9orf131	0.00246247	0	SGOL2	0.00566217	0	OR51B6	0.000506248	0
MOSPD2	0	0	MSANTD3-TMEFF1	0.00729453	0	CARTPT	0	0	OGFOD3	0.000506248	0
GJB6	0	0.451277	ACADVL	0.0010453	0	BCAS1	0.421473	5.23675	SV2A	0.000506248	0
LOC101929983	0	0	XKR9	0.0342843	0	CSDE1	0.0265235	0.213794	SEMA6D	0.000506248	0
TMEM131	0	0	LRIT3	0.0010453	0	TBC1D4	0.0903638	1.69932	FBXO10	0.000506248	0
ADIRF	0	0	NUDT12	0.00242316	0	C11orf80	0.0118925	1.20872	C20orf195	0.000506248	0
ACTN2	0.059372	0.187767	TAGAP	0.00992455	0	PTPN1	0.0161645	0.666434	INSL4	0.000506248	0
TNFAIP8	0.156116	0	RPL35	0.0020521	0	HOXA3	0	0	IFI27	0.000506248	0
ADAP2	0.212724	0	KIDINS220	0.0101628	0	PANX3	0.0395887	0	ZNF700	0.000506248	0
SLC39A3	0	0	FGF21	0.0331874	0	DRD4	0	0	TSN	0.000506248	6.59501
INHBA	0	0	C6orf136	0.0258094	0	OR6K3	0	0.388476	MYLK2	0.000506248	135.76
JMJD7	0	0	MACC1	0.278604	0	MYOZ3	0	0	PIWIL1	0.000506248	0
MBD6	0	0	PML	0.10737	1.80838	ITPKA	0.0747008	0	GPR183	0.000506248	14.2399
MOGAT3	0	0	KLF15	0.0222741	0.223633	CYB5R2	0.300028	4.65425	HLA-DQA1	0.000506248	0
CELF3	0.156116	0	C22orf34	0.0730441	1.92063	PEX19	0	0	ZBTB39	0.000506248	0
SLC29A1	0.0558081	0	PTGES3	0.00333338	0	NAB2	0.0465336	0.367935	STRA8	0.000506248	5.80913
AGXT2	0.206272	0	PPP1R12A	0.0605736	0	NUDT22	0	0	STRA6	0.000506248	0
OR2V2	0	0	DENND4A	0.0258094	0	LRRIQ1	0.0469249	0	ZNF526	0.000506248	0
ERBB2IP	0.196012	0	NXT1	0.111594	0	OR56A1	0.0417769	0	TMEM179	0.000506248	3.74977
IL27RA	0	0	BRD3	0.00131617	0	PAXBP1	0.0630929	3.25826	SLC44A3	0.000506248	0
AFP	0	0	GPR142	0.0222741	0	CNN1	0	0	DGCR6L	0.000506248	0
FAM213B	0	0	CPEB3	0.048611	0	CASP4	0	0	CIB1	0.000506248	0
PSMD1	0	0	MRPS11	0.0378329	1.38653	CSGALNACT1	0.0395887	0.777156	FAM111B	0.000506248	0
ASNS	0.354733	0	NDUFS7	0.033231	0	FCN3	0.0119264	0	EPHB2	0.000506248	1.19837
GTF2A1L	0.113089	0	DAAM2	0.150021	3.74425	DMBX1	0	0	WDR48	0.000506248	0
HDDC2	0	0	RPH3A	0.234885	4.73599	BUB1B	0.0395887	0	PDZD7	0.000506248	0
FDX1L	0.769845	1.80099	SRY	0.0322593	0	MEIS2	0.00566217	0	PSD4	0.000506248	0
OSBPL1A	0	0	SLC2A13	0.0388448	0	ABHD8	0.0949168	2.69303	GLT1D1	0.000506248	0
TRIM15	0	0	WWC1	0.0781991	0.905199	CYB561A3	0	0.352355	C19orf71	0.000506248	67.178
GMDS	0	0	C10orf131	0.27555	0.895049	PRAMEF6	0	0	CST5	0.000506248	14.7541
NHP2	0.286281	0	BPIFA1	0.0129226	0	CYP2C19	0.0118925	0	ANKRD22	0.000506248	0
PRKAG3	0.227837	0	DAZ1	0.256622	0	ME2	0	0	GRTP1	0.000506248	0
TRAPPC8	0.3218	0	RBL1	0.00246247	0	TOX	0	0	C16orf86	0.000506248	0.904281
KIF4A	0.206272	0	KIF27	0.0857986	0	COMTD1	0	0	RTN2	0.000506248	182.174
FST	0.0190005	0	FAM49A	0.0767798	0	HSPB11	0	0	S100A3	0.000506248	0
NOTCH3	0	0	OR13C8	0.0101628	0	C11orf73	0.05574	0	OXNAD1	0.000506248	0
CTSD	0	0	CD9	0.010633	0	NIPA2	0.0118925	0	NUMBL	0.000506248	0
CRIP3	0	0	EML6	0.0157505	0.339321	ZNF609	0.0118925	0	SLC26A11	0.000506248	0
DMAP1	0	0	CGB	0.0590917	0	VSIG2	0	0	ZDHHC19	0.000506248	0
MDN1	0.277313	0	MCM6	0.0472187	0	ASXL2	0	0	SMC1B	0.000506248	0
MAS1	0.206272	0	COX5A	0.0382733	0	PKNOX1	0.000683683	0	GBX2	0.000506248	0
ZDHHC21	0	0	P3H3	0.089159	0	HID1	0.0176265	0	EPM2A	0.000506248	0
ELMO1	0	0	KLK15	0.0767798	1.76018	LTA	0.189629	0.618724	LOC729159	0.000506248	0
ZNF433	0	0	FHIT	0.0129226	0	MAP3K7	0	0.193602	LMX1A	0.000506248	0
MAP3K5	0	0	KPNA7	0.089159	0	LOC100130451	0	0	SPIN4	0.000506248	0
RANGAP1	3.56067	0	TMC8	0.166689	0	GUCA2A	0.0329568	0	SLC5A12	0.000506248	0
BORA	0.206272	0	P4HA2	0.0685014	0	BFSP1	0	0	USF1	0.000506248	0
KLHL28	0.048458	0	CA7	0.010633	0	JSRP1	0.112939	2.16389	UGT1A1	0.000506248	0
RMND1	0	0	OR2F2	0.0627916	0	URGCP	0	0	SIK3	0.000506248	0
MRPS24	0	0	ACSS1	0.00992455	0.263855	SAMD5	0.0903638	0	CDKAL1	0.000506248	0
IFNB1	0	0	ISX	0.164577	3.97837	LRRN4	0.0903638	1.29716	CTSB	0.000506248	0
GLTSCR2	0	0	GOT1L1	0.0315044	0.845162	FREM1	0.05574	1.54845	KCNV2	0.000506248	0
GPAT2	0	0	COL20A1	0.00246247	0	KIAA0195	0.0903638	1.96218	OOSP2	0.000506248	0
NUPR1L	0	0	RADIL	0.0685014	0	EXO1	0.0986054	0	NPAS1	0.000506248	0
ATP5D	0	0	BTAF1	0.00535692	0	WDR54	0	0	SPIC	0.000506248	0
PPP1R3D	0	0	SULT1A1	0.618127	4.85598	PYGM	0.0611832	1.25663	TRIM6-TRIM34	0.000506248	0
PDZK1IP1	0	0	KCNE2	0.0548388	0	NUP50	0.0118925	0	SSNA1	0.000506248	0
CNTN1	0	0	ZNF766	0.0955441	0	WDR92	0	0	COX6B2	0.000506248	0
PRB1	0.0896446	0.0772668	HIST1H2BN	0.0839479	0	OCM2	0.0118925	0.392377	BPY2C	0.000506248	0
WDR70	0	0	LRRC57	0.00246247	0	SSX4B	0.112939	0	LPO	0.000506248	0
WRNIP1	0.227837	0	SPATA31D1	0.0847648	2.94761	ULBP2	0	0	FGF20	0.000506248	0
TLCD1	0.50727	1.01556	NR6A1	0.0134056	0.627087	ARPC5	0.0395887	0	LIPK	0.000506248	0
TMEM110	0.176332	0	PLCB2	0.0102731	0	TM9SF4	0	0	CNPPD1	0.000506248	4.86106
EHF	0.227837	1.18094	EVC2	0.077466	0.331478	CDC42EP3	0.0118925	0	MBD3L1	0.000506248	0
NMD3	0.403456	0	DAND5	0.00114022	0	ROPN1L	0.0395887	0	WNT4	0.000506248	0
GPR180	0.207994	0	IGFL1	0.0382382	1.0937	GNLY	0	0	ELN	0.000506248	0
NHS	0	0	LRRC45	0.164577	10.8285	RASSF10	0	0	GSC	0.000506248	0
CLEC4C	0.1213	0	ARPP21	0.258785	6.52179	TMEM196	0.0949168	0	ADPRM	0.000506248	0
C15orf26	0	0	OR2D2	0.0542804	1.27839	RPAP2	0	0	PPP1R16B	0.000506248	0
AKAP2	0	0	OTUD6B	0.00535692	0	GABRG2	0.112939	3.05089	RAB1B	0.000506248	0
BLM	0.0363977	0	CRISP1	0.0137981	0	PYCR2	0.0395887	0	SYNDIG1L	0.000506248	0
WFDC10A	0	0	GP1BA	0.0010453	0	VPS28	0.0949168	0	NKX3-1	0.000506248	0
LIN7A	0	0	TMEM127	0.132032	0	NAAA	0.0903638	1.24823	C20orf141	0.000506248	10.6251
VEZF1	0	0	LURAP1L	0.0857986	0	DPYSL4	0	0	ABHD14A	0.000506248	0
ITGB6	0	0	CDHR2	0.326315	0	ADAP1	0.0329568	0	LEF1	0.000506248	0
CDC14B	0	0	TPRG1	0.00402014	0	TMEM87A	0	0	FBXW10	0.000506248	0
TRIM49	0	0	MIXL1	0.00163951	0	YBX3	0.0533503	0.779493	POU5F2	0.000506248	0
SLC12A9	0	0	LAMA5	0.0331874	0	NANOS1	0.123816	1.95492	UCHL1	0.000506248	0
ZNF510	0	0	CEMP1	0.00402014	0	MORC2	0.0163656	0	OLAH	0.000506248	0
BPIFB2	0	0	METTL5	0.00974952	0	NCKAP1	0.358197	0	BMP8B	0.000506248	0
SCOC	0	0	POU6F2	0.164577	0	DHX33	0.0118925	0	CCDC23	0.000506248	1.19768
DNAH9	0	0	RECQL4	0.00246247	0	CPT1A	0	0.611333	DBF4B	0.000506248	0
HIP1	0.132447	1.19413	H2AFV	0.124537	3.13701	OR9Q1	0.112939	0.544183	SLC44A1	0.000506248	0
TMLHE	0.131363	0	TNFAIP8L1	0.00246247	0	PLCG1	0.0212563	0	LINS	0.000506248	0
SPAG1	0	0	RIMKLB	0.0137981	1.12807	ZNF620	0	0	FAM107A	0.000506248	0
B3GNT2	0	0	TOM1L1	0.159084	0.499991	ARHGEF7	0	0	FAM150B	0.000506248	0
VDR	0.0903285	0.40318	CEP55	0.0839479	1.93266	GOLGA8O	0.0395887	0	GFRA4	0.000506248	0
MNS1	0	0	B4GAT1	0.469082	0	TMEM201	0.00262629	0.0372888	GOLGA8H	0.000506248	0
MAST3	0	0	RBM14	0.0252277	0	GZF1	0.0560734	0	WWC3	0.000506248	0
KDR	0.048458	0	CFLAR	0.0101628	0	GSDMA	0	0	ZFP14	0.000506248	0
SOCS6	0.548909	3.68216	EXOC6	0.0258094	0.169607	C2orf74	0	0	OR52D1	0.000506248	5.40773
UTP6	0	0	FABP1	0.0382382	0	MRGPRX4	0.0232691	0	CHCHD5	0.000506248	0
DUSP8	0	0	HKR1	0.247327	6.09377	EFNA3	0.0118925	0	ACSL5	0.000506248	52.0891
PRSS55	0.227837	0	ZC3H14	0.0382382	0	KCNN2	0.214192	0.957219	DIRAS1	0.000506248	0
TRAPPC2	0	0	WFS1	0.00535692	0	KCNG3	0	0	IKZF5	0.000506248	3.07907
C10orf99	0.227837	0	ARSF	0.0315044	0.229325	LRPPRC	0.0949168	0	GIF	0.000506248	0
NUP107	0	0	DCLRE1C	0.0129226	0	IFIT1B	0	0	SCN4A	0.000506248	0
PTP4A3	0	0	INO80	0.0140067	0	BCS1L	0	0	PTPN1	0.000506248	0
KCNIP2	0.276121	0	MYOG	0.533505	10.5788	S100A13	0.358197	2.1728	IL6R	0.000506248	0
CEP152	0.0160144	0	TBC1D31	0.132812	0	SPATA31A5	0	0	IRGQ	0.000506248	284.313
CENPT	0	0	EBPL	0.0162984	1.45725	GRIN2C	0	0	TNFSF4	0.000506248	0
CD93	0.0554542	0	POLA1	0.00246247	0	PRKAR2A	0	0.390671	CECR6	0.000506248	2.14333
HLA-G	0	0.384842	ARPC5L	0.00283737	0	RNLS	0.0118925	0	DEF8	0.000506248	0
TMEM69	0	0	OR10G3	0.0857986	3.92219	NANOS2	0.348595	4.52597	HOXB6	0.000506248	468.15
SLC35E1	0.138921	0	OVOL2	0.0129226	0.490454	CHCHD2	0	0	TCTE3	0.000506248	0
HNRNPR	0	0	SERPING1	0.0271439	1.19456	C11orf42	0.0709818	1.54271	PIGX	0.000506248	0
C11orf30	0.604777	4.45578	TMEM35	0.00114022	0	BARHL1	0.0010096	0	TTC39C	0.000506248	0
OR5H6	0.424409	0	STXBP2	0.0258094	0	GPX5	0.0997203	2.05241	THYN1	0.000506248	0
TEN1	0.00545938	0.553774	FER1L5	0.0108128	0	BSDC1	0.0118925	0	BLCAP	0.000506248	0
FANCC	0	0	CHRM4	0.010633	0	CACNA2D2	0.00756667	0	AIFM3	0.000506248	0
SMG5	1.07784	9.1998	PHF20L1	0.01487	0.501933	BLOC1S1	0	0	LONRF2	0.000506248	0
MLF1	0	0	CFAP61	0.0382382	0	NOTO	0	0	KANK4	0.000506248	0
ZBTB5	0	0	SGSM3	0.0258094	1.09806	ATG12	0.157425	3.58159	ERCC6	0.000506248	0
SLC44A3	0	0	COL5A2	0.283664	8.83697	MAP3K5	0	0	BIRC8	0.000506248	1.37408
MYBL2	0.00294318	0	IGSF8	0.0382382	0	CCDC65	0.0625935	1.91373	CXorf66	0.000506248	0
KLHL22	0.548576	0	BOK	0.174257	3.53191	ASB16	0	0	STMN3	0.000506248	0
NBAS	0	0	LTK	0.0223212	0	CSNK2A2	0.0471378	0.140959	TBCCD1	0.000506248	0
STC2	0	0	PPARG	0.0685014	2.01176	ZBTB40	0.172289	3.40326	OR6K2	0.000506248	0
RBM44	0	0	UQCRFS1	0.00246247	0	RNH1	0	0	C5AR1	0.000506248	0
MRPS6	0.048458	0	MAGEE2	0.241747	1.75706	TMEM31	0.112939	0	AK1	0.000506248	1.58351
ZBTB18	0	0	PIAS2	0.00545234	0	CAMK2B	0.0168448	0	LRP8	0.000506248	0
NDUFA8	0.206272	0	CYP2A6	0.0691014	2.13053	RS1	0	0	TIMM17B	0.000506248	5.28293
KIAA1462	0.323904	0	ASB7	0.089159	2.82912	GOLGA8M	0.0949168	3.48161	MAGEA10-MAGEA5	0.000506248	1.12083
OR2A14	0.227837	0	NUDT16	0.0252277	0.750183	PRAMEF1	0.388652	0	PRPF38B	0.000506248	0
PRELP	0	0	PDCD4	0.0129226	0	TOP1	0	0	MMP17	0.000506248	0
INPP1	0	0	TMEM26	0.089159	0	TMEM245	0.0103647	0	PGM2L1	0.000506248	16.8002
CENPW	0.0903285	0	CDRT15	0.10737	0	HNRNPH1	0	0	PPFIA2	0.000506248	12.0156
WASF1	0.746977	2.12922	LCE3A	0.0382382	0	TRIM39-RPP21	0.0903638	0	NLRP10	0.000506248	0
DNAJB1	0.227837	0	SCYL2	0.0258094	0	DBH	0.954165	10.6225	ETV7	0.000506248	0
PLD5	0	0	IFNB1	0.00246247	0	C6orf15	0.0395887	1.39525	PRKAR1B	0.000506248	0
BRD2	0.0413869	0	ETNPPL	0.486326	0	ZNF22	0.157425	2.75494	OR5AK2	0.000506248	0
NODAL	1.07784	9.6581	MGARP	0.0134056	0	HEXA	0.0471378	0	ARG2	0.000506248	0
SLC26A5	0	0	CCM2L	0.0258094	0	ESF1	0.0560734	2.359	ADAMTS4	0.000506248	12.1693
MRPS21	0.156918	0	SUPT7L	0.0190123	0	BTG1	0	0	RNGTT	0.000506248	0
EIF4G1	0.604777	2.69155	ADAMTS20	0.0382382	0	SMDT1	0.0500199	0	C4orf36	0.000506248	0
AHI1	0	0	CALR	0.010633	0	CDH4	0.0118925	0	DEPTOR	0.000506248	0
CD46	0	0	PTTG1IP	0.089159	2.56018	ZBTB44	0	0	GTPBP3	0.000506248	1.81365
CCDC74A	0.865676	0	PDLIM4	0.0129226	0	ICOSLG	0.0395887	0	RASGRF2	0.000506248	210.067
KDM3A	0.1213	0	TBC1D21	0.00114022	0	RANGAP1	0.112939	0.554607	NPR1	0.000506248	0
MPZL3	0	0	RGS8	0.132812	3.11938	ATMIN	0.0168448	0.323778	KLC2	0.000506248	6.49422
CLASP2	0	0	FCHO1	0.0712146	3.33722	KLHL14	0.0903638	3.38458	A1BG	0.000506248	0
PCDHGC3	0	0	RER1	0.0778852	1.42945	MYZAP	0	0	FOXP2	0.000506248	0
NHLRC2	0	0	PHF6	0.0382382	0.296648	SLC4A10	0.112939	0	OR11H4	0.000506248	0
WDR27	0.227837	0	ZNF12	0.150021	0	SH2B3	0.0118925	0	COL15A1	0.000506248	0
UGT2B4	0	0	S100A10	0.0382382	0	PAX8	0	0	SPATA20	0.000506248	0
CLDN20	0	0	PROB1	0.258785	0	GLI4	0.0126623	0	PER1	0.000506248	0
UBLCP1	0	0	CDYL2	0.118546	0.242524	TRIM49D1	0	0.683169	CLDN10	0.000506248	0
COL5A2	0	0	MED11	0.247327	0	MBD3L4	0	0	KIR2DL4	0.000506248	5.50792
NCBP1	0.227837	0	BMP4	0.11541	0.843159	DEFB127	0.0903638	0.619183	MAB21L2	0.000506248	0
L3MBTL4	0.392526	0	KCNJ16	0.0315044	2.01909	REEP6	0.281984	3.17113	CTSO	0.000506248	0
KANSL1	0.106874	0	LRRTM4	0.0115351	0.0392023	EDC4	0.183895	1.63165	TECPR2	0.000506248	0
ZNF280B	0	0.593579	CXCR4	0.0847648	1.80398	NUP37	0.0395887	0.634271	OPLAH	0.000506248	0
LIN52	0	0	BANF1	0.0382382	0	LCE3B	0.0119264	0	CAPN15	0.000506248	0
MMS22L	0.0318146	0	KIAA1147	0.0101628	0	PPP4R4	0.348595	3.11763	CCN3	0.000506248	0
ZNF830	0.879176	5.09387	LAPTM5	0.132032	0	DLGAP4	0.0482425	0	RAD51AP2	0.000506248	7.4606
LEMD1	0.619729	4.99444	WNT2B	0.0271439	0.389634	KANK3	0.0118925	0.371326	TFR2	0.000506248	15.5093
PSMC1	1.14959	0	SLC6A1	0.0813318	0	IER3	0.0709818	0	NPFFR2	0.000506248	182.351
HIST1H2AB	0	0	ADAM2	0.00246247	0	LYG1	0	0	MAZ	0.000506248	0
ZNF710	0.260337	0.962597	ATP8A1	0.283664	4.81004	CARD6	0	0	FN1	0.000506248	0
HNRNPA1L2	0	0	TP53BP1	0.0388448	0	PROM1	0.0465336	0.842011	STX2	0.000506248	0
TFEC	0.548909	3.37929	RNF149	0.0315044	0	YKT6	0	0	SMURF2	0.000506248	0
OR7G1	0	0	REEP6	0.0150269	1.29185	ZNF563	0	0	SCGN	0.000506248	189.455
EPB41L2	0	0	LRRC15	0.0382382	0	ZDBF2	0	0	CD38	0.000506248	0.243222
ADAP1	0	0	TTLL9	0.0945171	0	C5	0.0118925	0	ASGR1	0.000506248	3.04774
FAM53C	0.134131	0	GFRAL	0.326315	6.02369	SLC4A3	0	0	CKAP4	0.000506248	0
IL6R	0.548909	0.207518	ZBTB17	0.0222741	0	C9orf116	0.00566217	0	EEPD1	0.000506248	9.248
WWOX	0	0	SLC44A2	0.111594	0	SHD	0.214192	0	DYNC2LI1	0.000506248	0
DAB2IP	0	0	GPATCH1	0.206714	0	PLXNA2	0.0118925	0	SLCO5A1	0.000506248	0
EEF1E1	0	0	SSX1	0.0258094	0.668382	NPL	0.0465336	0	EID1	0.000506248	0
EPN2	0	0	TMEM191B	0.0129226	0	TNFRSF13B	0.112617	2.68264	MID2	0.000506248	0
ZNF443	0	0	FAM163B	0.043698	0	COPS7A	0.0118925	0	ZSCAN18	0.000506248	0
C1QL2	0	0	UHRF2	0.00143554	0	AMOT	0	0	WBSCR27	0.000506248	10.305
TBC1D32	0.0160144	1.11577	RSPH6A	0.0150269	0	PRR5L	0.278287	3.59156	CABYR	0.000506248	16.0213
TMEM42	0	0	S100A6	0.00917517	0	SH2D3A	0.0164224	0	ADCY2	0.000506248	0
B3GALT1	0.424409	0	CDKN2D	0.033231	1.27971	HDAC7	0	0	KIRREL	0.000506248	0
ZFP3	0	0	FAM103A1	0.441276	13.3274	ACTL10	0	0	CHN1	0.000506248	0
CCDC33	0	0	ECEL1	0.0232659	0	AGBL5	0.0949168	0.471474	DYX1C1	0.000506248	0
RTKN2	0	0	ACSF2	0.010633	0	C1GALT1C1L	0	0	SPINK1	0.000506248	0
PWP2	0.127051	0	TRIP11	0.00499828	0	C9orf89	0	0	TCL1A	0.000506248	0.258096
SFXN3	0	0	MTMR6	0.0685014	0	PKIB	0.0324005	0.667529	THBS2	0.000506248	1.61292
SERP2	0	0	SRSF10	0.0129226	0	ANGPTL2	0.0163656	1.26904	SHISA3	0.000506248	0
ELOVL2	0.799773	6.39033	FA2H	0.0778852	2.07097	FAM110C	0.060095	1.41062	FKTN	0.000506248	0
PLAG1	0	0	GAGE2A	0.0129226	0	NOL11	0.112939	7.74503	GALNT16	0.000506248	0
FAM43B	0	0	SPIN2A	0.089159	1.57872	SDF2	0	0	LRRC15	0.000506248	0
ACAA2	0.0351047	0.362091	HAGHL	0.0382382	0.54895	NCOA1	0.00329705	0.894326	IL22RA2	0.000506248	0
CUL3	0.127051	0	PXT1	0.0627916	0.675652	RPAP1	0.0991262	0.225593	LRFN3	0.000506248	0
SYT9	0	0	GATA1	0.089159	2.85619	RPL10A	0	0	ZNF541	0.000506248	0
YWHAE	0	0	PTPN18	0.0615093	0	CFLAR	0	0	RAB17	0.000506248	0
DCDC2C	0	0	POU2F2	0.0315044	0	PSMA7	0	0	INCA1	0.000506248	0
FN1	0	0	ASPRV1	0.0129226	0	SCD5	0	0	KLK3	0.000506248	0
C14orf169	0	0	ASB13	0.0674922	0	THEM4	0	0.0162752	RNF168	0.000506248	0
ANKUB1	0	0	PLCG2	0.10737	0	WDR76	0	0	HIP1	0.000506248	0
OR13C5	0	0	GBE1	0.0685014	1.80427	COL2A1	0.0465336	0.208247	RAB10	0.000506248	46.0507
CIART	0	0	HLCS	0.0382382	0.215359	TRMT2A	0	0	KRT12	0.000506248	0
ZNF121	0	0	BCAT1	0.0271439	0.625323	PCDHA12	0.0205372	0.440761	MAPK8IP2	0.000506248	0
BOLA3	0	0	B4GALT4	0.132812	3.53839	DYRK2	0.0118925	0	CYP2C9	0.000506248	0
MICAL1	0	0	TIMP4	0.9192	14.1189	C6orf48	0.128823	0	PPP1R9B	0.000506248	0
DERL1	0.604777	0	PAPD7	0.26903	0	CBR1	0	0	MPPED2	0.000506248	0
RIBC2	0	0	GPR32	0.0382382	0.474215	ISL2	0.00262629	0	C17orf96	0.000506248	0
RIOK3	0	0	LINGO2	0.63223	0	ARHGDIG	0.00329705	0.202949	ZNF362	0.000506248	4.86106
KCNF1	0	0	LANCL2	0.00114022	0	MAGED4B	0	0	CACNG4	0.000506248	0
AQP4	0.122267	0.222896	RIC8B	0.089159	0	NSFL1C	0.0010096	0.808114	SACM1L	0.000506248	0
NADK2	0.0413869	0	CABLES1	0.0271439	1.76992	DDX27	0	0	PFDN5	0.000506248	0
CD68	0.0600382	0	RNASET2	0.00114022	0	ARL6IP4	0	0	PTCHD1	0.000506248	0
LOC113230	0.206272	0	WFDC6	0.0261954	0	EPB41L4A	0	0	PI15	0.000506248	0
RNF14	0	0	OR7G3	0.0382382	0	TRAF6	0.0118925	0.972147	CCDC89	0.000506248	0
DMRTA2	0.206272	0	SMIM22	0.0129226	0	PREB	0	0	HFE	0.000506248	19.8463
OR2G3	0.129773	0.320464	LRRC61	0.0781991	2.37938	MAOB	0.0949168	0	WIPI1	0.000506248	0
GTF3C4	0.0139847	0	ARVCF	0.0042091	0	MTL5	0	0	BOK	0.000506248	0
CNTN4	0	0	EFCAB9	0.00476155	0	GET4	0.00814465	0	SLC9A1	0.000506248	0
GDA	0	0	PTPRB	0.315096	0	INO80	0.495251	0	PLEK2	0.000506248	13.7225
CDC7	0	0	GHR	0.0162984	0	ZNF566	0.112939	2.0915	ZDHHC2	0.000506248	9.86516
RFC1	0	0	SLC30A7	0.283664	4.93472	OXLD1	0.0611832	1.53915	FASTKD1	0.000506248	0
CD1D	0	0	MAP9	0.278604	2.10197	EYA2	0.000666719	0.486057	MICU2	0.000506248	0
GLTP	0	0	MAGEB3	0.208983	10.3077	PRDM1	0	0	DOCK9	0.000506248	0
KLF2	0	0	CTR9	0.247327	5.68185	OR14I1	0	0	DPEP1	0.000506248	0
ALDH4A1	0.254183	1.64394	KCNK5	0.00688355	0	TSR2	0.327265	7.72904	NYNRIN	0.000506248	0
MTFMT	0	0	NTN1	0.00114022	0	GFER	0	0	SERPINB5	0.000506248	1.80804
LTK	0	0	TCEB3B	0.0730441	1.79089	ABL1	0.0478268	0	TUBA8	0.000506248	0
MAGEB6	0	0	RTP3	0.00131617	0	RBFOX3	0.0118925	0.269251	ZNF688	0.000506248	0
ATAT1	0.802174	6.57401	TMEM104	0.0330487	0	SLC25A33	0.0118925	0.681032	URAD	0.000506248	1.99502
NDUFAF4	0	0	PNPLA1	0.241902	10.2203	DUOXA2	0.0118925	0	GJB3	0.000506248	0
FASLG	0.536683	0	TFAP2E	0.00384134	0	BAIAP2L1	0	0	COQ3	0.000506248	0.881405
FSBP	0.227837	0.28456	CCDC140	0.010633	0	MAGOH	0.0949168	0	ATAD3A	0.000506248	0
GOLGA6L9	0	0	DENND2A	0.0878763	2.28561	SEMA5B	0.172289	0	TMED5	0.000506248	0
HIST1H2BJ	0.802174	6.67759	VPS37B	0.0548388	0	IGFN1	0.112939	0	NBR1	0.000506248	0
SPATA31C2	0	0	BAALC	0.00114022	0	FAM118B	0.0471378	0.708855	KCTD1	0.000506248	0
CKM	0.0629633	0	REG3G	0.0548388	0	ASAH2B	0	0	PHF6	0.000506248	0
ARL4D	0.650227	2.27363	KIAA0930	0.111594	3.17567	KIAA1324	0.0611832	1.50964	PPARA	0.000506248	0
TESPA1	0	0	KDELR2	0.0318156	0	NDST2	0.000476248	0	MARVELD1	0.000506248	0
NDUFA2	0	0	AHCTF1	0.00114022	0	TNFSF12-TNFSF13	0.0118925	0	CREBL2	0.000506248	9.3678
ATP5G1	0	0	RCVRN	0.132032	4.3837	COX20	0.0478268	0	DOC2A	0.000506248	21.9203
B4GALT3	0.0567073	0	BUB1	0.089159	0	TGFB1	0	0	KRTAP26-1	0.000506248	0
LOXL3	0	0	SLC35E2	0.0654642	1.94923	ZNF90	0	0	CLEC2B	0.000506248	0
LRRIQ1	0	0	C17orf78	0.0315044	0	DSC1	0	0	CARNS1	0.000506248	0
SLC46A1	0	0	ARMCX4	0.010633	0	ZNF610	0.417934	2.5582	C20orf144	0.000506248	0
RAB6C	0	0	SETX	0.0129226	0	HES7	0.0118925	0	UBR1	0.000506248	5.8708
SLC26A8	0	0	INTS5	0.00226029	0	SERPINE1	0.0395887	0.339651	RGS22	0.000506248	0
CRISP1	0.333145	0	KMT2D	0.283664	7.31326	EVC2	0	0	RHBDD2	0.000506248	0
PDE8B	0.0708724	0	PAN3	0.0730441	0	FAM76B	0.0168448	1.395	TP53I13	0.000506248	0
HESX1	0	0	SI	0.0162984	0.870538	SLC35G4	0.0949168	2.04569	POPDC2	0.000506248	0
COL4A3	0.206272	0	SEPTIN11	0.0518023	0	ZNF827	0.0010096	0.300046	TSPYL5	0.000506248	0
NHEJ1	0	0	ERICH6B	0.00114022	0	ARL14	0	0	ERC1	0.000506248	0
FAXC	0.3218	0	C3orf70	0.00114022	0	ADAMTS19	0	0	APLN	0.000506248	0
NT5C2	0	0	SCRIB	0.234885	0	PGGT1B	0.0825039	0	CRB2	0.000506248	0
WNT5A	0	0	GPATCH2L	0.0331874	0	SHMT1	0	0	HOXA6	0.000506248	0
ERCC4	0	0	KLHL22	0.0258094	0	AUTS2	0.112939	0	LOC100129520	0.000506248	0
PRR36	0	0	ANKRD7	0.010633	0.256547	PRPF4	0.0163656	0	MEF2D	0.000506248	0
CES5A	0	0	CTTN	0.0878763	3.12707	TRIM48	0	0	C12orf66	0.000506248	0
USP17L13	0.0708724	0	MYO5C	0.0258094	0.815609	GOLGA6A	0	0	FKBP1B	0.000506248	0
NUTM2F	0.0407468	0	FAM179A	0.278604	3.58179	EXOSC3	0	0	GK5	0.000506248	0
APOA1	0	0	MBD1	0.0223212	0	PSMA5	0.000683683	0	FOXD2	0.000506248	0
DPM2	0.227837	0	LIG1	0.0627916	0	LAMC3	0	0	ERCC3	0.000506248	0
CASR	0	0	FABP4	0.0315044	0	BCAP29	0.0545127	1.94773	FAM81B	0.000506248	0
MFI2	0	0	IPPK	0.0847189	0	EMCN	0.0949168	0.880123	BUB1B	0.000506248	0
ABCF2	0	0	LLPH	0.132812	0	HTR1D	0.0478268	0	CCDC94	0.000506248	0
ERGIC1	0	0.109101	PRICKLE4	0.0548388	0	ZIC3	0	0.415971	PTGES3L	0.000506248	0
POLH	0	0	CYP1A1	0.0990526	0	SPRED1	0	0	SHFM1	0.000506248	0
CABYR	0	0	GABRB2	0.0129226	0	RENBP	0.0199966	0	NBPF9	0.000506248	0
CIB3	0.0407468	0	PIK3CG	0.132812	0.704844	DEGS1	0.0600427	1.34928	PMPCB	0.000506248	0
LYPD6	0.413105	2.13003	PPM1D	0.0342439	0	PIK3AP1	0	0	SMARCC1	0.000506248	1.73955
RABAC1	0	0	APC2	0.00535692	0	ZNF440	0	0	SNRPA	0.000506248	0
NDUFA4	0	0	CSN2	0.00242316	0	C6orf10	0.172289	2.53939	PPP3CB	0.000506248	0
POLR3C	0.6837	0	ABL1	0.27555	0.239119	RARRES1	0	0	ZNF721	0.000506248	0
GART	0.227837	0	CDH11	0.00535692	0	STC2	0.0329568	0	SH3GLB1	0.000506248	0
DGCR2	0.301303	0	AP1G2	0.27555	8.13167	CFP	0.0163656	0	HIGD1B	0.000506248	0
RTN4	0	0	ARPC4-TTLL3	0.025932	0	CT47A9	0.0395887	0	HNMT	0.000506248	0
RHBDF2	0	0	FOXD4	0.0857986	0.111153	SLC25A17	0.00329705	0	PEX14	0.000506248	0.496228
NUDT7	0.17388	0	CXCL1	0.326315	2.8264	PPP1R42	0.0261437	0	KLHL22	0.000506248	0
ZNF142	0.0407468	0.0948434	NOX5	0.326315	0	TARSL2	0	0	FAM43A	0.000506248	1.79165
CT47A1	0.206272	0	SLC25A39	0.335537	2.34302	SAA4	0.0611832	1.05629	FAM109A	0.000506248	0
GOSR2	0	0	TADA2B	0.0258094	0	CRAMP1L	0.0625935	1.8127	GSTM3	0.000506248	0
C18orf63	0	0	CCDC91	0.00114022	0	RBM14-RBM4	0.00329705	0	TYMSOS	0.000506248	0
ATP5J	0.225404	1.00868	EDNRB	0.0315044	0.389634	MYOZ2	0.05574	0	STK36	0.000506248	0
GATAD2A	0.227837	0.679264	PDE3A	0.089159	0	PAICS	0	0	XAGE2	0.000506248	0
TMEM8B	0.1213	0	TM4SF20	0.0195971	0	RNMTL1	0	0	ZSCAN10	0.000506248	4.09187
HTR1F	1.03296	4.02966	BHLHB9	0.0709767	0	NAIF1	0.0726225	1.94547	NPTN	0.000506248	0
ZNF248	0	0	ZNF626	0.0205987	0	UNC5B	0	0	PDE6A	0.000506248	0
EXOC4	0	0	KIF20B	0.0125433	0	GOLGA8J	0.0118925	0	RENBP	0.000506248	309.021
ARL8A	0	0	TUSC3	0.0646973	0	LOC643802	0	0	OR8B3	0.000506248	0
CDH23	0	0	KY	0.00729453	0	VSTM4	0	0	SPDYE4	0.000506248	13.3235
RAB36	0	0	SGPL1	0.0213995	0	RELT	0.0118925	0	FSTL5	0.000506248	0
SAFB2	0	0	DDX60	0.0382382	0	MYO1E	0	0	JAM3	0.000506248	0.426332
SESN1	0	0	PLXNB2	0.0190123	0	FSCN3	0.0890327	0.687386	FIZ1	0.000506248	6.96265
ZNF471	0	0	HEATR5B	0.00120684	0	FIGN	0.00524262	0	CLEC2D	0.000506248	0
C1orf168	0	0	TUBA3C	0.0129226	0.319627	VCAM1	0	0	ATP1B1	0.000506248	0.384775
PRKG1	0	0	CFAP126	0.069051	0	TSSK3	0.0119264	0	LPPR3	0.000506248	0
ARHGAP22	0.227837	0	DYNLL2	0.089159	0	NCOR2	0	0	KPNA3	0.000506248	0
COA6	0	0	STK32C	0.222485	2.05475	VPS33B	0.0560734	1.44384	CHMP4C	0.000506248	0
UTP15	0	0	CCDC171	0.247327	2.07276	GSTM4	0.0600427	0	CIB2	0.000506248	104.007
CMPK1	0.264798	1.12756	DIP2A	0.00246247	0	SLC9A3R1	0.0545127	0.252427	TRPC4	0.000506248	0
NAGS	0	0	CRIPT	0.0148238	0.0473602	SBSPON	0	0	ASIC2	0.000506248	0
THG1L	0.0606076	0	PLA2G1B	0.0382382	1.50202	PNPO	0.0611832	0	C11orf24	0.000506248	0
NCAPG2	0	0	OR1E2	0.010633	0	MAP3K14	0.0997203	0	OR52M1	0.000506248	0
PIK3R2	0	0	ACAA1	0.00114022	0	DBNDD1	0.0395887	0.237323	RABL3	0.000506248	0
FRG2	0.227837	1.1395	VMO1	0.00917517	0.224951	HIST2H2BF	0.167435	2.96975	SNX30	0.000506248	0
SFN	0	0	OSTN	0.0637226	0	NIPBL	0.443385	0	EIF4EBP2	0.000506248	0
KRTAP9-9	0.639494	0	DNAJB1	0.185471	4.67719	CCDC28A	0	0	KCTD17	0.000506248	0
RNF167	0.0318146	0	ZNF804A	0.0222741	0	RYK	0.05574	1.10847	STMND1	0.000506248	0
KIAA1644	0.0634023	0	TSPY2	0.00131617	0	PKDCC	0.0168448	0	SLC26A2	0.000506248	0
FOS	0	0	SLAMF1	0.0271439	0	UMAD1	0.0630929	0	TYR	0.000506248	0
WWC3	0	0	ZNF8	0.0258094	0	TTLL3	0.0903638	0	ECI2	0.000506248	0
ZXDC	0	0	PFN2	0.0778852	1.74051	FAM159B	0.0930328	3.00005	DNAH7	0.000506248	0
SMN2	0	0	PHF5A	0.0258094	0	STBD1	0.0478268	0	CACNB1	0.000506248	0
MRPL1	0	0	NSL1	0.00246247	0	ACSM2B	0.0949168	0	PLCL1	0.000506248	0
SIRT2	0	0	PCDH17	0.132812	3.9141	UBE3A	0	0.983032	OR9Q1	0.000506248	3.73434
PPIP5K1	0	0	TRIM36	0.0454054	0	CKAP4	0.0118925	0	HS3ST6	0.000506248	0
IRX3	0	0	CSTF2T	0.0342843	0.179708	RIMBP2	0.0118925	0	AP3S1	0.000506248	0
NEK5	0	0	AK1	0.121769	2.5943	TERT	0	0	TBC1D8	0.000506248	4.36397
CHRND	0	0	PPFIA2	0.00767717	0	GAL	0.45142	0	TRPS1	0.000506248	0
EBF2	0.0698465	0.99874	DUSP18	0.0382382	0	RAB37	0	0	SPATA5L1	0.000506248	0
ANKRD33	0.227837	0	CAPN9	0.0315044	0	CTDNEP1	0.0118925	0	TESK2	0.000506248	0
LARS2	0	0	MAOA	0.0331874	0	SEC11A	0.0207463	0	PRKAG2	0.000506248	0
CCDC121	0	0	SORD	0.0505095	0	SEPSECS	0	0	ALDH1A2	0.000506248	0
GABRA1	0	0	LGALS9	0.0129226	0	CPLX1	0	0	C10orf131	0.000506248	7.46575
FDX1	0	0	IFNLR1	0.0825848	0	MUL1	0	0	SCX	0.000506248	0
WNK3	0	0	ZCCHC24	0.162171	0	ATP1A2	0	0	CBX4	0.000506248	0
CDY1	0	0	SMYD3	0.174013	0	NUDT14	0.172289	2.66954	OLFM4	0.000506248	0
KDM5C	0.227837	0	CELA1	0.0258094	0	MBD3L3	0	0	OR2A42	0.000506248	12.9068
AGAP3	0	0	CD63	0.0832187	0	NKX1-2	0.128823	0.226172	PIGN	0.000506248	0
ASB16	0	0	ADAM12	0.089159	3.93231	WFDC11	0	0.23956	KRTAP5-10	0.000506248	10.3993
USP11	0	0	R3HCC1	0.0315044	0	SAPCD2	0	0	LRRC32	0.000506248	312.759
LRRN2	0	0	FAM150B	0.00114022	0	BCL9L	0	0	CD59	0.000506248	1592.16
PDCD10	0	0	COL5A3	0.089159	2.16706	SLPI	0.172289	3.09601	STX17	0.000506248	0
LOC101929372	0	0.575206	RENBP	0.0223212	0	PAAF1	0	0	MFNG	0.000506248	0
LAMTOR3	0.735074	3.32093	PPIC	0.025932	1.6101	TUT1	0	0	RFX6	0.000506248	0
PPP1R15B	0.748975	1.51467	MYH10	0.0258094	0	MSTN	0.0118925	0	SLC3A1	0.000506248	41.2695
CCBL1	0	0	PAGE4	0.00114022	0	C6orf62	0	0	FAS	0.000506248	0
BSG	0.227837	0.416719	DTNBP1	0.0331874	0.262837	DEFB104B	0.358197	0	ABCG4	0.000506248	4.3561
NMNAT1	0.206272	0	GLRX5	0.0769623	0	PTGDR2	0.112939	2.09663	ACBD7	0.000506248	0
TMX2	0	0	CPQ	0.0271439	0	CBWD2	0.053876	0	CALR	0.000506248	0
ZNF713	0	0	SCT	0.150021	4.70074	PPP4C	0	0	MEGF6	0.000506248	0
NPAS4	0	0	ACYP1	0.0955441	1.55826	NDUFC2	0.0726225	2.36816	PCDHA12	0.000506248	0
BTNL8	0	0	MST1R	0.0042091	0	OR7G2	0.128823	0	SLC28A3	0.000506248	0.43403
TSPAN31	0.299829	0	PHACTR3	0.00114022	0	MYO6	0.0709818	0.5066	KLRG2	0.000506248	15.2324
RP1	0	0	PCDHA6	0.0589579	0	CCNI	0.0625935	0.535622	ALDH8A1	0.000506248	10.5108
EARS2	0	0	KEL	0.0589579	0	TMEM184C	0.201193	0	DCBLD2	0.000506248	175.366
GLRX2	0.227837	0.165939	OR10S1	0.00535692	0	C9orf91	0	0	DEK	0.000506248	0
ZDHHC7	0	0	HRH4	0.010633	0	MN1	0	0	GATA1	0.000506248	0
SLC2A10	0	0	CXCL8	0.143367	0	DENND1B	0.0395887	0	OR1D5	0.000506248	0
GPR156	0	0	DENND5B	0.00114022	0	LURAP1L	0.0533503	1.17067	PLCL2	0.000506248	0
NEUROG3	0	0	SFTPD	0.00333338	0	NYAP1	0.112939	2.95879	FAM184B	0.000506248	0
C1orf226	0	0	PPAPDC1A	0.0737152	1.12007	WIPI1	0	0	KRTAP21-2	0.000506248	1.12083
INHBC	0	0	ZNF467	0.0222741	0	FAM78A	0.494115	0.443885	PRR23D2	0.000506248	0
MEX3C	0	0	C16orf52	0.0832187	1.71913	ACYP2	0.45142	2.72937	SNX7	0.000506248	0
OR10A7	0	0	NDUFB1	0.00114022	0	EIF4ENIF1	0.0118925	0	TARP	0.000506248	0
GPR137B	0	0	NKAIN1	0.0129226	0	LY6E	0.00187367	0	GHDC	0.000506248	0
MZT2B	0	0	PGPEP1L	0.00246247	0	CDH8	0.439687	0	E2F5	0.000506248	0
PPAPDC3	0.180014	0	RNF6	0.193061	3.82862	GRM5	0.172289	0	CCDC185	0.000506248	28.3577
BCO2	0.0629633	0	SLC7A11	0.193061	2.81781	C7orf31	0	0	WDR73	0.000506248	0
MGAT3	0.206272	0.550447	CALML3	0.010633	0	DMC1	0.0602856	1.16535	ACCS	0.000506248	0
ZNF638	0	0	ACAN	0.0315044	0	MYNN	0.0118925	0.381046	ANKRD27	0.000506248	0
HBB	0.227837	0	COL22A1	0.0271439	0	CRYBG3	0.000683683	0	ASPN	0.000506248	0
CATSPER3	0	0	OGDHL	0.00114022	0	PIGA	0.389775	4.82031	C8orf4	0.000506248	0.384775
RUFY3	0.176332	0	VAMP2	0.0382382	0.576492	HSPG2	0	0	FGF14	0.000506248	0
GPA33	0	0	TM4SF5	0.0315044	1.22179	LBH	0.232498	3.18764	PAQR6	0.000506248	0
C17orf89	0	0	WDR45	0.118546	2.89888	DCAF12L1	0	0	GBP4	0.000506248	0
ZNF273	0	0	SUSD5	0.0222741	1.02807	IER5	0	0.613911	IFNA4	0.000506248	0
ZMYM5	0	0	AK7	0.00163951	0	COMMD1	0	0	DPP9-AS1	0.000506248	0
RSPO3	0	0.398308	SLC2A12	0.0781991	1.2751	C4orf45	0.427084	5.06858	FAM73B	0.000506248	0
AEBP2	0.129047	0	ATP1B2	0.00927188	0.235376	PELO	0	0	CYP4F2	0.000506248	0
C5orf28	0	0	TRAK2	0.048611	0	PNPT1	0	0	USP27X	0.000506248	0
PRPSAP2	0.548909	0	CCNA2	0.0010453	0	SUMO2	0	0	PFKFB2	0.000506248	0
NUP88	0	0	PSMA7	0.089159	0	SPIN2B	0.0118925	0.858333	TRPM8	0.000506248	0
CBLB	0.0478845	0	POLD1	0.0252277	0	LRRC73	0.0232691	0	RLIM	0.000506248	0
AP1AR	0	0	RNF38	0.00653996	0	GDPD2	0	0	PCOLCE	0.000506248	3.95547
FKBP6	0.227837	0	QRSL1	0.0222741	0	CDCA8	0.167435	5.94438	FAM216B	0.000506248	13.5286
CRNKL1	0.227837	0	SEPTIN2	0.010633	0	RNF146	0.406484	0	DUSP23	0.000506248	0
PRKCB	0.1047	0	GLRA3	0.14676	0	DNAH17	0.0118925	0.368286	POU3F4	0.000506248	37.6018
SAR1B	0.227837	0	SOST	0.174013	0	PITPNM2	0.0118925	0	PHOX2A	0.000506248	0.51028
GATAD2B	0	0	C6orf223	0.0857986	0	GNPDA1	0.0478268	0	CLDN11	0.000506248	0
ACTL9	0	0	ASNA1	0.0258094	4.07123	AKIRIN1	0	0	SEBOX	0.000506248	0
DCUN1D4	0	0	RWDD2A	0.00535692	0	SLC35C1	0.0010096	0.0148166	NEDD4L	0.000506248	0
CXCR2	0.227837	0.437819	TRPV6	0.010633	0	ZNF114	0	0	EBF1	0.000506248	0
GNPNAT1	0	0	BPIFB4	0.0331874	0	CCR1	0.00170229	0	BAZ2B	0.000506248	0
ITGA11	0.17356	0.310195	CYP2C18	0.0101628	0	NADK	0	0.400107	SLC25A13	0.000506248	0
CA4	0	0	PLAC4	0.0165848	0	GRXCR2	0	0	VRTN	0.000506248	0
CRYGB	0	0	TNK1	0.0955441	0	CCDC71	0	0	IER3IP1	0.000506248	0
CUZD1	0.354733	0	DTNA	0.132841	0	FAM102B	0	0	PECR	0.000506248	0
OR2B3	0.392526	2.39054	SLC5A7	0.0839479	3.83488	CUL9	0.106894	0	SOX21	0.000506248	0
KANSL2	0.548576	0	FMO4	0.27555	0	MROH8	0	0	DEFB131	0.000506248	0
POLR2F	0	0	DIP2B	0.00114022	0	POU2F3	0.112939	0	CYP8B1	0.000506248	0
SATB1	0	0	JMY	0.335537	3.20422	RBAK	0	0	SIMC1	0.000506248	0
TBC1D2B	0	0.294113	NSUN7	0.010633	0	SLC7A6	0.0949168	2.41675	JMJD1C	0.000506248	0
BRAF	0.0692231	0.291892	CCDC176	0.0734261	0	NAP1L5	0	0	TKTL2	0.000506248	0
WNT11	0	0	CHCHD1	0.0382382	0.473259	FBXO10	0	0	ADRA2B	0.000506248	0
SAA1	0	0	F10	0.0778852	3.21528	RTN4R	0	0	NCMAP	0.000506248	0
NPHP3	0.0646585	0	ARMC4	0.0270921	0	ADGRG1	0.112617	3.07956	SMPD3	0.000506248	0
SQRDL	0.323904	2.05545	ZNF667	0.0226281	0	TJP1	0	0	FAM189A1	0.000506248	34.4635
CCL26	0	0	RPL41	0.326315	5.64936	LSM4	0.0098899	0	ATP8B1	0.000506248	297.287
SRGAP2B	0	0	DPP9-AS1	0.0129226	0	TMEM88B	0.00151485	0	ALDH2	0.000506248	17.4271
HMGB1	0	0	FOXO3	0.0505095	0	DAW1	0	0	OR5D18	0.000506248	5.26861
PLEKHA7	0.227837	0	OR6K6	0.0847189	2.91616	HEPN1	0.0709818	0	PYROXD2	0.000506248	0
FAM71A	0.241573	1.5832	SORBS2	0.0955441	4.90394	SLC6A14	0.453903	3.63873	ZNF280C	0.000506248	0
CYP21A2	0.0495879	0	MICAL2	0.278604	7.01188	IL13	0.128349	1.47561	ETHE1	0.000506248	0
PLS3	0.227837	0.718571	KCNH5	0.010633	0	MAGEA10	0.0118925	0	DSCAM	0.000506248	0
HSPA5	0	0	TANC2	0.00653996	0	ALDH1A3	0.0119264	0	FAM110A	0.000506248	0
ARHGAP5	0	0	CFAP47	0.162171	0	TAF1	0	0	GNMT	0.000506248	0
HIST1H2AI	0	0	BROX	0.0330487	0	DPH5	0.0949168	0	CYP4F3	0.000506248	0
GOSR1	0	0	PTER	0.0712146	1.77538	TIMELESS	0.0625935	2.19646	H1F0	0.000506248	0
USP17L2	0.650227	5.30497	ERMP1	0.00589587	0	TTF1	0	0	SCD5	0.000506248	0
PIGF	0.3218	1.9713	BAMBI	0.132032	6.57782	MFSD5	0	0	GPR3	0.000506248	0
VIPR2	0.604777	4.60662	TTC25	0.315425	8.28527	RNF2	0.0469249	0	BAK1	0.000506248	0
C17orf62	0.206272	0	TXNDC17	0.0382382	0	RELL1	0	0	WFDC5	0.000506248	0
RMDN3	0.0708724	0	NFATC1	0.0226281	1.28018	FAM129B	0.000683683	0	NEU4	0.000506248	0
FAM81B	0	0	TAP2	0.0229425	1.54559	RNF214	0.0207463	0.864232	SLC39A8	0.000506248	0
MAP4K5	0	0	GAB1	0.0315044	0	BMPER	0.0903638	0.935231	NDRG1	0.000506248	0
KCTD13	0	0	KCNQ5	0.010633	0	FGF9	0.267039	3.5693	ARMC3	0.000506248	0
SLC25A18	0	0	SPTAN1	0.320666	2.08193	SLC38A1	0	0	KRTAP4-8	0.000506248	0
C2CD4B	0	0	MARCHF9	0.00114022	0	HPSE	0	0	CNN2	0.000506248	0
OR6C2	0.609157	0	GALNT18	0.0382733	0.682494	PAX6	0	0	DENND2A	0.000506248	0
SDF2L1	0.0767949	0	ANGPTL4	0.283664	6.22487	NBPF8	0	0	LOC100287036	0.000506248	8.39239
ADAMTSL3	0	0	GAA	0.164577	7.26156	WBP11	0.0465336	0	CALCB	0.000506248	32.3171
SYT6	0.17356	0	FAM219B	0.0315044	0	PPM1G	0.0199966	0	PDXP	0.000506248	0
NSRP1	0	0	KRTAP1-1	0.0857986	1.65267	OR6A2	0.0790637	2.5353	BRPF3	0.000506248	0
SERTAD4	0.176332	0	FOXD3	0.0129226	0	UGT2B7	0.0605691	0.917634	GABRE	0.000506248	0
GOLGA6C	0.0413869	0	CLASP1	0.00114022	0	TMC7	0	0	FBXL3	0.000506248	0
RNF126	0	0	SPAG11A	0.0769623	0	ZNF451	0.183735	1.03923	CHST4	0.000506248	0.258096
C3orf38	0.755021	5.50354	CHTOP	0.089159	2.6165	UBA5	0	0	BVES	0.000506248	0
SAAL1	0	0	C11orf94	0.019968	0	PXK	0.0163656	0	RAB20	0.000506248	2.47895
SBNO1	0	0	ZNF700	0.00114022	0	AUNIP	0.122742	0	TPGS1	0.000506248	0
BHLHE22	0.206272	0	ZNF671	0.00535692	0	C6orf141	0.0395887	0.659289	ZRANB3	0.000506248	0
MOGAT2	0	0	TMEM173	0.0129226	0	SMR3A	0	0	ASCL5	0.000506248	0
GRM4	0	0	SLC22A25	0.0129226	0.651513	GLIS3	0	0	LMO4	0.000506248	252.024
ARRB2	0	0	C10orf35	0.0258094	0.202561	GINM1	0.315572	1.64588	MSANTD3	0.000506248	0
TMEM81	0	0	KRTAP9-1	0.143367	0	ATXN1	0.0118925	0.496344	PRL	0.000506248	0
FAM132A	0	0	SLC16A10	0.0010453	0	PBX2	0.0903638	0.421144	LRRC14B	0.000506248	0
SLC47A2	0.604777	0	KDELC2	0.00246247	0	RIMS2	0.0600427	0.50716	ADNP2	0.000506248	0
COLCA2	0.00545938	0	SPATC1	0.00114022	0	ZMIZ2	0	0	ABI3	0.000506248	0
LEF1	0	0	KCTD17	0.0315044	0	OR2H2	0	0	ZNF599	0.000506248	0
CYB5B	0.254183	0	BTC	0.00545234	0	RCN2	0.0135387	0	ARHGEF15	0.000506248	0
DYNAP	0	0	LAMC3	0.0847189	0	CTNNA3	0.312487	0	KLHDC8A	0.000506248	0
ZSCAN23	0	0	METTL2B	0.0847189	4.499	OR8J3	0	0	PDLIM2	0.000506248	0
PRPF40A	0	0	RASSF5	0.0388448	0	AK8	0	0	BMF	0.000506248	0
USP17L22	0	0	CCDC109B	0.0382382	0	ZNF846	0.157425	3.25433	ELF4	0.000506248	0
TCF7	0.206272	0	FGF17	0.0226281	0	MECP2	0.0395887	0	FCAMR	0.000506248	0
PCP4L1	0.227837	0	KDM6A	0.00114022	0	CLEC6A	0.172289	0	LIF	0.000506248	0
USP49	0	0	SEPTIN4	0.0125433	0	CTNNA2	0.0478268	0.674278	UFM1	0.000506248	0
SLC52A1	0	0	LOC339862	0.0188417	0	LOC100506422	0.0643456	0	TYMS	0.000506248	0
OR4D11	0.17356	0.267908	ORC3	0.00175287	0	GPR18	0	0	BUD31	0.000506248	0
CMTM1	0	0.193124	MTMR4	0.174257	4.36291	PPP1R2	0.0709818	1.90246	DLEC1	0.000506248	0
TBR1	0.227837	0	GLI1	0.010633	0	IQCF3	0	0	USPL1	0.000506248	0
PLA2G3	0.264798	0	FBXO48	0.283664	7.32455	TNFSF15	0.0661155	1.62541	ARMCX1	0.000506248	0
SDCBP	0	0	RLN1	0.00114022	0	RAB11A	0	0	JMJD6	0.000506248	0
BRF1	0.286281	0.0421144	EPB42	0.0857986	2.60586	PCDHB16	0.114579	1.27628	GRPEL1	0.000506248	0
CYP7A1	0.0567073	0	GIT2	0.00114022	0	LIMK2	0.128823	2.44918	SRP68	0.000506248	0
GLRX3	0.548576	0.187224	FUT5	0.0857986	0	SARNP	0.0600427	1.03032	SNRNP25	0.000506248	0
IFNA17	0	0	TECTA	0.253923	0.609914	MPLKIP	0	0	MAN1C1	0.000506248	3.88935
EPC2	0.207994	0.353382	XAGE1E	0.089159	3.28229	HTR3C	0	0	G3BP1	0.000506248	0
SV2B	0.262613	1.66179	TMEM184B	0.0847189	1.43506	HP	0	0	PAFAH2	0.000506248	0
CHIC2	0	0	DDB2	0.283664	0	RPL26L1	0.05574	0	FRMPD4	0.000506248	602.776
TSR3	0	0	RNF169	0.048611	0.313055	FBXO28	0.0010096	0.94047	KRT37	0.000506248	0
OR2G2	0	0	CT45A9	0.00246247	0	AES	0.0118925	0.204032	TMEM52B	0.000506248	0.578967
RPS29	0	0	ITGA4	0.0922738	0	ALOX5	0.112939	1.86064	FXYD6-FXYD2	0.000506248	0
NDUFB3	0	0	COBLL1	0.174013	0.0288974	MNX1	0.473742	4.77915	AMDHD1	0.000506248	0
CEP85L	0	0	LYZL4	0.0226281	0	GCFC2	0.295328	2.53332	CLEC10A	0.000506248	0
PLA2G1B	0.206272	0	SEMG2	0.132032	0	TRIM69	0	0	TNFSF13B	0.000506248	0
ZFP57	0.227837	0	ZDHHC16	0.0832187	2.0189	PDIA6	0	0	BPNT1	0.000506248	0
LIMCH1	0.048458	0	MED14OS	0.0947882	0	WASF3	0.0855696	0.904401	DNALI1	0.000506248	20.7246
CERS4	0	0	CNGA4	0.11541	0	TMEM213	0	0	MBNL2	0.000506248	0
POLE	0.114018	0	TFR2	0.136705	2.3685	CCDC108	0.0903638	0.213936	DHRS7B	0.000506248	0
CST9L	0	0	EDIL3	0.0129226	0	C7orf55	0.0405369	0.0433483	APLNR	0.000506248	0.791252
OR2A25	0.206272	0	IKBKE	0.010633	0.161395	IGSF5	0	0	NFKBIA	0.000506248	0.596585
CSPP1	0	0	ASH1L	0.133091	0	KATNAL1	0	0	GMFB	0.000506248	0
RHOBTB1	0	0	SS18	0.0195971	0	ST7L	0.0471378	0	ZNF77	0.000506248	0
ICOS	0	0	ERGIC3	0.00305775	0	PLXNA1	0.0661155	0	LILRB1	0.000506248	0
APELA	0	0	ZNF75A	0.0331874	0	CRADD	0	0	ACTR1B	0.000506248	0
ARHGAP35	0.17356	1.34838	FEZ2	0.00545234	0	GRK7	0.32758	3.14244	ACTG2	0.000506248	0
LAIR2	0	0	ST6GALNAC2	0.00114022	0	SCAMP1	0.000476248	0	ALLC	0.000506248	0
TMEM260	0	0	GTF2H2C	0.247327	1.77343	GSTM2	0	0	ALOX12B	0.000506248	0
NRP2	0.206272	0	CAPN1	0.162171	5.38335	MYO1B	0	0	FCN1	0.000506248	0
P2RY13	0.1213	0.353972	DSCAM	0.0955441	1.78084	ZNF763	0	0	RSPH3	0.000506248	0
DENND6A	0	0	LILRA5	0.164577	0	MPHOSPH8	0.0163656	0	LPIN1	0.000506248	0
HSF2	0	0	MPC1L	0.0258094	0	MFSD10	0	0	DAAM2	0.000506248	0
ATP6V1E2	0	0	EPRS	0.0384864	0	KRTAP9-1	0.0471378	1.09748	MAFG	0.000506248	0
LIPH	0	0	C10orf90	0.52854	0	RIOK3	0.0611832	0.287783	CDH24	0.000506248	0
LHX4	0.0413869	0	DHH	0.0127459	0	ENTPD7	0.181656	1.49695	PPP1R14C	0.000506248	6.06737
TBC1D26	0	0	MTCH2	0.089159	0	PITPNB	0	0	CNTN3	0.000506248	0
LCTL	0	0	PYY	0.283664	12.2499	AXDND1	0.0163656	0	CHMP1A	0.000506248	0
PRKRA	0	0	OR1Q1	0.0010453	0	SWI5	0	0	DYRK3	0.000506248	0
MYZAP	0	0	FAM53B	0.00114022	0	MMD	0	0	ADGRF4	0.000506248	0
CLPP	0	0	TRIM52	0.111594	4.38498	SPEF1	0.0118925	0	PLEKHA3	0.000506248	0
EFS	0.206272	0	SALL4	0.089159	1.93256	A1CF	0.438786	4.64334	SERINC4	0.000506248	0
NLRP11	0	0	EVA1B	0.0388448	0	MC3R	0.0103647	0.108559	TIFA	0.000506248	100.059
DNAJC5G	0	0	IFNA13	0.00402014	0	INSL5	0.00571497	0	HELLS	0.000506248	0
TLN2	0	0	ZNF331	0.326315	3.96665	CPB2	0.389775	0	ENPP5	0.000506248	0
PDCD11	0	0	SPATS1	0.164577	0	CCDC90B	0	0	FGD1	0.000506248	0
VCPKMT	0.238292	1.57521	RIMKLA	0.565342	0	STON1	0.0903638	0.698259	EPN3	0.000506248	0
FAIM2	0	0	SNX2	0.00653996	0	TRIM11	0	0	TOR4A	0.000506248	0
TCP1	0.177001	0	ZNF668	0.0331874	0.126587	CYP1B1	0	0	ARMS2	0.000506248	0
CDK7	0	0	UBE2R2	0.0190123	0.0100684	BTN1A1	0.0903638	0	MTAP	0.000506248	2.15273
TCN2	0.227837	0	LRRC72	0.0129226	0	PPAPDC3	0	0	ASB1	0.000506248	0
RUFY1	0.276121	1.04448	ICK	0.206714	0	CYSLTR1	0.335767	2.31545	NTN5	0.000506248	1.55412
FAM63B	0	0	NCLN	0.0162984	0	CCDC88A	0.182887	5.63667	RSPO2	0.000506248	0
RPL38	0	0	ZNF449	0.0261954	0.241056	CPNE5	0.0949168	0.0443781	SAYSD1	0.000506248	0
NOS3	0	0	PRKCZ	0.278604	0.54895	PCIF1	0.0118925	0	HSD3B2	0.000506248	0
LRRTM3	0	0	CELF5	0.26903	10.1157	RPS20	0.348595	0	APBA3	0.000506248	0
SLC5A5	0.547098	2.93419	MYO7A	0.27555	1.61888	WDR5	0	0	CASR	0.000506248	0
SLC7A5	0	0	INPP5D	0.0734261	0.486592	UBE2N	0.05574	0	CXorf51B	0.000506248	0
ALOX12B	0	0	TM2D1	0.0388448	0	GALR3	0	0	SLC2A11	0.000506248	0
ZNF239	0	0	LMO2	0.543467	3.31741	AGBL4	0.0135387	0.031061	SLC4A11	0.000506248	6.20729
OXT	0	0	C5orf15	0.089159	0	TMEM107	0.0395887	0	EMC4	0.000506248	0
OSGEP	0.651637	0	MR1	0.0685014	0	DBNL	0	0	IQCF1	0.000506248	18.8127
PPM1D	0	0	TPPP2	0.091075	6.1484	RUSC1	0.00524262	0	LRRN4CL	0.000506248	0
IQCJ	0	0	CD2	0.0222741	0	ATF6B	0.0118925	0	LOC400927-CSNK1E	0.000506248	0
GNLY	0	0	SGPP1	0.595823	0.703267	DIS3	0	0	CLECL1	0.000506248	73.0127
KCNH7	0.094758	0	NECAB3	0.10737	3.52117	TERF1	0.154154	3.29629	AGPAT5	0.000506248	0
FAM135B	0	0	SLC35G2	0.00114022	0	CIB4	0.025138	0	CACNG1	0.000506248	0
OTOA	0	0	PGM1	0.00333338	0	AP5Z1	0	0	CEP19	0.000506248	0
MYH14	0	0	HSD17B13	0.0839479	2.9418	HSFX1	0.026722	0	ANP32B	0.000506248	0
WDR60	0.068854	0	ECM2	0.0315044	0	CRIPT	0.0600427	0	SYAP1	0.000506248	0
NAV3	0	0	TMEM60	0.0857986	2.03458	TSPO	0.278287	1.39475	ZNF417	0.000506248	0
H2AFB3	0	0	MURC	0.0382382	0	SRSF11	0.0261437	0	SPATA33	0.000506248	0
POLR2K	0.262492	0	C9orf3	0.0129226	0	ZER1	0	0	PI16	0.000506248	0
RC3H1	0.604777	1.94451	DNAJA1	0.0472187	0	PSPC1	0.300028	0	OR1M1	0.000506248	0
SLC30A5	0.417312	0.569686	TARS2	0.0472187	0	UCHL3	0.0772668	1.76259	OR1J1	0.000506248	0
PLCH1	0.333145	0	KCNK12	0.00246247	0	NME8	0	0	C11orf52	0.000506248	0
C11orf74	0	0	NPR1	0.0685014	0.382937	GABRG3	0	0	PCBD1	0.000506248	0
PIH1D2	0	0	HMX1	0.0627916	0	TMEM47	0.0232691	0	NEGR1	0.000506248	0
IFIT1	0.227837	0	ABLIM3	0.089159	0	SLC25A1	0.0163656	1.36339	FAM114A1	0.000506248	0
PLEKHA6	0	0	MTL5	0.00283737	0	ABL2	0.0709818	0	POLD4	0.000506248	0
RPF1	0.0852888	0	BANF2	0.0315044	0	TMEM9	0	0	PHF19	0.000506248	0
CECR1	0.417312	0.505044	GATA3	0.0813318	1.69051	BCR	0.0545127	0	E2F8	0.000506248	0
TRAF3	0	0	APOE	0.0258813	0	RCAN2	0.0949168	0.735493	B3GALT5	0.000506248	0
DEFB121	0	0	ADK	0.00114022	0	YIF1B	0.0611832	1.10622	ANXA5	0.000506248	4.37902
HIPK1	0	0	GDI2	0.01487	0	UBAP1L	0	0	CCR6	0.000506248	0
KEL	0	0	APLF	0.00333338	0	MRPL34	0	0	DEFA3	0.000506248	0
SLC28A1	0.0247314	0	LCE3D	0.132841	0.625323	HTR2C	0	0	IFNA5	0.000506248	0
JMJD7-PLA2G4B	0.134131	0.960997	ZBTB37	0.472386	0.287655	LMBRD2	0.05574	1.09203	RPP38	0.000506248	0
PLIN3	0.0629633	0	SPAG6	0.0258094	1.31277	MDM4	0	0.0875429	UPRT	0.000506248	0
INTS3	0.323745	0	C19orf80	0.0955441	0.542072	RAB9B	0.0611832	0.215201	TIFAB	0.000506248	0
CRP	0	0	SLC12A7	0.0115351	0	DHRS7B	0	0	ZNF444	0.000506248	0
TEX26	0	0	SF3B4	0.177897	8.64946	SCRN2	0.0126623	0	ZFP37	0.000506248	0
TP53TG3D	0	0	NEUROG2	0.0554542	0	PMP22	0.307944	0	ZFP2	0.000506248	0
CRYBA4	0	0	DENND4B	0.0472187	0	SCN11A	0	0	HES7	0.000506248	0
ITSN2	0.323904	1.70214	GTF2H5	0.326315	11.0415	ZNF100	0	0	HBG1	0.000506248	0
ITPKA	0.227837	0.286398	AAAS	0.00917517	0	TMIGD3	0.0605771	1.50412	SECTM1	0.000506248	0
MMP3	0	0	RUNX1	0.178675	0	CST9	0.0118925	0.0735675	TBC1D2B	0.000506248	0
HSD17B7	0	0	PABPN1	0.0162984	0.192553	PPM1E	0.0611832	1.67803	SMIM8	0.000506248	0
NFIL3	0.129047	0.415459	APOL6	0.00402014	0	RALGAPA2	0.280078	0	FOXN3	0.000506248	3.03762
NANOS3	0.129047	0.169253	CHRNA4	0.0010453	0	PTDSS2	0.172289	0	FGF9	0.000506248	0
SH2B1	0	0	ADIRF	0.010633	0.511559	HYKK	0.0118925	0.507793	HNRNPR	0.000506248	0
ERICH2	0.200874	1.45553	PLXNC1	0.258785	5.48373	ETV4	0.0949168	0.104026	HHLA3	0.000506248	0
ADGRG5	0	0	IL10	0.0315044	0.0241132	SCAMP3	0.112939	0	CCR2	0.000506248	29.7565
VWA1	0	0	BEGAIN	0.0767798	1.2246	ARMCX5	0.00566217	0.81662	CASP8	0.000506248	0
PLG	0	0	USP17L28	0.00114022	0	CT47A8	0.234139	3.00197	CT47A10	0.000506248	0
ARF6	0	0	ZFP64	0.209041	5.50148	SYDE1	0.0949168	1.34934	CLDN14	0.000506248	0
KLHL26	0.249837	1.60086	OR4C11	0.0778852	0.0919272	SKA1	0	0.630138	XKRY2	0.000506248	0
ZBED6	0	0	MICAL3	0.0258094	0	CXCL10	0.0903638	1.6726	ZNF611	0.000506248	1.25369
DCLK2	0.0129955	0	DHRSX	0.0020521	0	SLC17A1	0	0	ITPKB	0.000506248	0
CST1	0	0	ABCA5	0.00114022	0	RAB6C	0	0	PANX3	0.000506248	0
PBXIP1	0.313512	0	KRTAP1-3	0.150021	5.69493	SPATA24	0.0118925	0	OR4C3	0.000506248	0
DPYS	0	0.421246	C1GALT1	0.538344	8.70222	KRTAP16-1	0.00151485	0	JOSD1	0.000506248	83.7302
C14orf159	0	0	EXO5	0.00545234	0	FAM168A	0	0	TNIP1	0.000506248	0
MCU	0	0	GDF15	0.0382382	0	UQCC3	0.0118925	0	TLR2	0.000506248	0
ZNF211	0	0.450871	SCNN1B	0.00131617	0	RNF14	0	0	IFIH1	0.000506248	0
NUDT9	0.418276	2.62325	TXLNB	0.089159	0	CNIH2	0	0	GIMAP7	0.000506248	6.53122
IMPG2	0.0846302	0	ZNF165	0.0162984	0	LARP4B	0.270238	1.52603	DGKD	0.000506248	0
CCDC110	0	0	C11orf44	0.01487	0	FAM84B	0.0118925	0.778792	LRRC28	0.000506248	27.8251
KIN	0	0	HAUS8	0.164577	0	HOXA4	0	0	XCL2	0.000506248	0
CCDC168	0	0	IL20RB	0.150021	0	KRT20	0.0010096	0	OTOL1	0.000506248	4.71238
TJP3	0.048458	0	OST4	0.256622	6.80718	C5orf24	0	0	OR5K3	0.000506248	0
NIPSNAP3B	0.548909	3.63591	BCAS4	0.0342843	0	OLIG3	0.0949168	0.586517	RRAGD	0.000506248	0
C1QTNF4	0	0	FNBP1L	0.010633	0	KNOP1	0.0797352	1.98005	PEX11A	0.000506248	11.0296
FCN3	0.385771	2.34067	C1RL	0.0129226	0.335399	MBIP	0	0	S100B	0.000506248	0
FTSJ3	0.206272	0	FAM149A	0.0101628	0	GLIPR2	0.358197	0	TPPP3	0.000506248	0
LGMN	0	0	MAPKAPK2	0.089159	0.418922	GLMN	0.00329705	0	SPEM1	0.000506248	11.6963
TMEM222	0	0	MED12L	0.0129226	0	XRN2	0	0	PEAR1	0.000506248	0
SURF4	0.548576	3.40837	CASK	0.0788371	2.38508	AFF3	0.0118925	1.18334	C12orf49	0.000506248	0
HS3ST3A1	0.0896446	0.569003	ADAMTS4	0.010633	0	PLEKHH2	0	0	ALPP	0.000506248	0
DERL3	0	0	KDM3B	0.00763429	0	HPDL	0.0709818	0.380372	CRX	0.000506248	0
DAPK1	0	0	KRBA1	0.174013	3.49663	STXBP5L	0.495251	0.0937724	LURAP1	0.000506248	0
ZNF777	0	0	NCR3	0.174013	0	KLHDC8B	0.0890327	0	LACE1	0.000506248	0
TMEM265	0	0	CXCL5	0.162171	4.0769	MUC7	0	0.22751	TRIM16L	0.000506248	73.4694
SCO1	0.227837	0	SMCO2	0.0554542	0	TOPORS	0	0	NDST1	0.000506248	0
MUC1	0	0	CDH8	0.122456	0	ADAM7	0.0010096	0	PIEZO2	0.000506248	33.7857
ZNF792	0	0	HP	0.111594	3.34925	MPV17L2	0.0395887	1.3092	NKX2-3	0.000506248	0
CRYAA	0	0	ANKDD1A	0.326315	0	ABHD13	0.0163656	0	TNS4	0.000506248	0
C1D	0.129047	0	NXF1	0.0627916	0	ASIC2	0	0	POF1B	0.000506248	0
PSMD11	0	0	UTY	0.00114022	0	RWDD3	0.0471378	1.211	KPNA1	0.000506248	0
ESF1	0	0	TMLHE	0.0709767	2.07416	PTRF	0.0949168	0	ADPRH	0.000506248	0
LMAN1L	0	0	STRAP	0.132841	0	VDAC1	0	0	ADGRF3	0.000506248	0
RECQL	0	0	APOBR	0.326315	4.46934	OR6P1	0	0	APOL3	0.000506248	64.1293
FBXL14	0	0	GCSAM	0.033231	0	GLP2R	0.0010096	0	HS6ST3	0.000506248	0
ZNF227	0.528371	0	PDZK1IP1	0.174013	0.694758	GSN	0.494115	4.1356	C10orf82	0.000506248	0.357067
FNDC1	0	0	OR11A1	0.00163951	0	TBC1D3F	0	0.35169	OR4L1	0.000506248	0
AGT	0	0	XCL1	0.0691233	0	NR0B1	0.0261437	0.592914	LOC100129924	0.000506248	1.14414
C10orf90	0	0	SLC24A2	0.127644	0	HSFX2	0	0.555233	PLXNA1	0.000506248	0
AFF2	0.142348	0	OR2AG2	0.00114022	0	SYT15	0	0	ZFYVE26	0.000506248	0
GLS2	1.07784	1.1985	XRRA1	0.00811589	0	RMI2	0	0	TEX36	0.000506248	0
ACSM4	0.198646	1.19583	NKX2-4	0.469082	9.54452	DST	0	0	C1GALT1C1	0.000506248	3.53219
RRM2	0.604777	4.18237	CEACAM20	0.0322593	0	HIST1H2AG	0.0903638	0	ADAM22	0.000506248	0
MTRNR2L10	0	0.00751133	TCEB2	0.0388448	0	TMEM5	0.00343361	0.0138991	DCAF11	0.000506248	0
GTF2E2	0	0	PIGY	0.543467	18.0147	MSGN1	0.0118925	0	CDH22	0.000506248	1.93504
MT1B	0	0	SCN3A	0.27555	0	RBMY1J	0.0118925	0	DHH	0.000506248	0
IER5	0	0	CT83	0.00114022	0	CMPK1	0	0	FAM195A	0.000506248	0
GTF2H4	0.0158919	0.48471	MED10	0.0646973	0	BYSL	0.421827	4.67935	TBRG4	0.000506248	7.49445
COQ5	0	0	DFFB	0.188792	7.01188	GJC1	0	0	HADHA	0.000506248	0
AHCY	0.0139847	0.363392	RBM11	0.0315044	0	ASPH	0	0	HSFY1	0.000506248	13.0089
STAT5B	0.413977	0	SPATA3	0.0439959	1.40664	CERKL	0.0010096	0.396498	OCRL	0.000506248	0
DBF4B	0	0	NUDT18	0.0685014	2.18231	PPIB	0.0471378	0	PTPN18	0.000506248	0
RTEL1	0.0903285	1.41117	TSPAN33	0.52854	7.18135	CDR1	0.0747008	0	DVL1	0.000506248	0
PRSS21	0	0	FGFRL1	0.0219291	0	YWHAQ	0	0	ANKRD65	0.000506248	0
KIAA1143	0	0	STARD9	0.0847189	0.821989	ARF5	0	0	ATP10B	0.000506248	0
HIPK2	0.206272	0	RNF24	0.0226281	1.12072	DOCK3	0.0630929	0	BRICD5	0.000506248	3.52949
DUS3L	0.134131	0	GPC1	0.0315044	0	NPTX1	0.0118925	1.22864	LSM5	0.000506248	0
HINT2	0	0	SCN1A	0.0042091	0	VPS13C	0.000666719	0	KRT18	0.000506248	0
PRSS22	0	0	NDUFAF3	0.253923	0	HSPB2	0.0118925	0	KIF14	0.000506248	0
MFSD2B	0.206272	0.0992905	MRPL49	0.0315044	2.68777	LMNA	0	0	RFC4	0.000506248	0
CYP2A6	0.276121	1.72537	S1PR1	0.193061	4.47643	GGT1	0.0611832	0	UBR4	0.000506248	0
SFRP4	0.264798	0	SPIN4	0.0150269	0	RIPPLY2	0	0	UBE2M	0.000506248	0
NLRP6	0	0	HTRA3	0.0331874	0	IFFO2	0.495251	5.10602	PNKP	0.000506248	0
FAM47C	0.3218	2.01327	SEMA6B	0.198136	7.06601	PATL2	0	0	KARS	0.000506248	0
PLEKHN1	0	0	MTUS1	0.019968	0	PARP6	0	0.131735	EEF2	0.000506248	0
MAGEB5	0.227837	0	ZNF518A	0.0316072	0	PRR9	0.0319796	0	CPSF6	0.000506248	0
OR52A1	0.129773	0	RAP2C	0.0188417	0	BPIFA2	0	0	AHCY	0.000506248	0
SUDS3	0.227837	0	PPP1R3D	0.00246247	0	KDM4C	0	0	GTF2H4	0.000506248	0
GLIS2	0	0	RANBP3	0.0472187	0	CHUK	0	0	ANAPC2	0.000506248	0
ZSWIM5	0	0	C6orf7	0.089159	0	CSRP1	0.0118925	0.463107	C19orf66	0.000506248	0
IFT52	0.0313504	0	PLCB3	0.101184	5.01635	NXF3	0	0	TSPYL1	0.000506248	3.57929
GRIFIN	0	0	DAB2IP	0.0101628	0	PPFIA1	0.0118925	0	TVP23C-CDRT4	0.000506248	0
CRYL1	0	0	TSPYL2	0.0129226	0	MYD88	0.0630929	0	PAWR	0.000506248	0
MRPL32	0	0	TREM1	0.00135799	0	MMRN2	0.0903638	3.52057	OR1B1	0.000506248	0
NSMAF	0.286281	1.83732	ABHD16B	0.00242316	0	MBD4	0.0903638	2.17825	PABPN1L	0.000506248	0
CYB561	0.227837	0	TSNARE1	0.0162984	0	TMEM189	0.0118925	0	FAM46B	0.000506248	0
TMEM247	0	0	STAG2	0.0020521	0	CCL2	0.0747008	0	GTF2H1	0.000506248	0
PSMA7	0.227837	0	TRIM40	0.00175287	0	CNTROB	0.0417769	0.117395	HSPA2	0.000506248	0
TRIM56	0	0	DDAH1	0.0162984	0.843778	TIA1	0.0118925	0	PRAMEF8	0.000506248	0
TERF1	0	0	PHLDB3	0.157177	0	HUWE1	0	0	SPDEF	0.000506248	0
SPSB3	0.0407468	0	FAM65A	0.0271439	1.06617	CHERP	0.0118925	0	COX7C	0.000506248	0
DUSP10	0	0	DOK2	0.326315	5.31805	DLL1	0	0	UNC13D	0.000506248	0
ERH	0	0	KIFC3	0.0195971	0	TAF13	0	0	TPPP2	0.000506248	0
ZNF766	0.50727	2.64257	ZDHHC17	0.0685014	2.00838	SF3A1	0.0545127	1.97384	COL9A3	0.000506248	27.3002
YIPF1	0	0	STX10	0.0223212	0	ANKRD2	0.0949168	0	EGR2	0.000506248	0
SRSF1	0.786264	0	EOGT	0.089159	0	SMIM4	0	0	SRD5A1	0.000506248	0
RPL10	0	0	LOC101060321	0.326315	0	TRIM55	0	0	HSBP1L1	0.000506248	0
NAA25	0.256994	0	CCDC89	0.0129226	0	SNPH	0	0	PAPOLB	0.000506248	0
NAA50	0.323904	0	HESX1	0.174257	2.42154	UBR5	0	0	RGSL1	0.000506248	0.488258
COPS5	0	0	GNRHR	0.0371521	0	CLRN3	0	0	PRLHR	0.000506248	36.8715
RPL37A	0	0	NEMF	0.26903	0.335793	KRT8	0	0.200532	NUP210L	0.000506248	0
TRAPPC3	0	0	ZNF556	0.143367	4.40545	NFKBIL1	0.0168448	0	NEIL3	0.000506248	0
SMC6	0	0	NMT1	0.004798	0	PYY	0.0118925	0	TRHDE	0.000506248	0
KIF23	0	0	GDF11	0.0769623	0	DALRD3	0.0118925	0.654452	TERT	0.000506248	0
THAP1	0	0	RXRB	0.0042091	0	PM20D2	0.0605691	0	SETMAR	0.000506248	0
YRDC	0	0	SHROOM1	0.0769623	0	EMC10	0	0	DENND6A	0.000506248	0
ISCA2	0	0	JOSD2	0.0382382	0	SDCBP2	0.122742	2.14818	ABCC1	0.000506248	0
WDR91	0	0	FAM222B	0.0137981	0.0753582	MRI1	0.112939	0	EDDM3A	0.000506248	0
FOSL2	0.528371	0	C17orf50	0.0388448	0	GPR137	0.0903638	0.603549	FGF21	0.000506248	0
ACSM2A	0	0	TRIM7	0.132812	0	C2orf40	0	0.0996685	FAM193A	0.000506248	0
EPAS1	0	0	ATP5L	0.178134	0	PROK2	0	0	NRN1	0.000506248	0
TGFBR2	0	0	TTC39C	0.0315044	0	FUT5	0.128349	2.96519	OCLN	0.000506248	0
NFE4	0	0	BEST4	0.0548388	2.24303	SCP2D1	0.0118925	0	KIRREL3	0.000506248	13.0175
C7orf55	0.198646	0.293568	OCM	0.0258094	0.0292066	MTMR4	0	0	HSFY2	0.000506248	0
CALML5	0.0318146	0	ONECUT3	0.0129226	0	GPR155	0	0	KCTD21	0.000506248	0
TXNL1	0	0	SLC35F4	0.247327	8.3024	PKD2	0.0417769	0	TRPC1	0.000506248	0
HADHB	0.23881	0	SLC12A5	0.0129226	0	RHD	0.145012	3.64037	ZNF219	0.000506248	0
TMEM165	0.227837	0	DUSP12	0.150021	4.99297	ELF3	0	0	RBPJ	0.000506248	0
ING5	0	0	NEIL2	0.174013	5.97601	SULT1B1	0	0	PIWIL2	0.000506248	0
GOLGA6L6	0.674624	5.5246	GFOD2	0.0108774	0	KIF24	0	0	POU3F1	0.000506248	0
CYP2C18	0	0	CTNNA2	0.00114022	0	RAB20	0.0903638	0.0161811	DHRS2	0.000506248	11.8462
GBA	0	0	SYNGR2	0.0769623	2.54146	RAF1	0	0	FAM102A	0.000506248	15.2435
SMR3B	0	0.229569	RAX	0.10737	0	POLR2B	0	2.19646	FOXD3	0.000506248	0
NDE1	0.156116	0.0567016	FSCN2	0.0331874	0	GOLGA8R	0.0205372	0	CLPTM1	0.000506248	0
ZNF141	0	0	ALPK1	0.0190123	0	C12orf60	0.0265235	0	EXOC3	0.000506248	0
SDR42E1	0	0	GPR18	0.0112703	0	OSBPL6	0.389775	0.962889	CDC14A	0.000506248	0
TGM2	0.196012	0.854467	BZRAP1	0.0342843	0	URI1	0.181656	0	DGKH	0.000506248	1.31405
TNIP1	0	0	RIPPLY3	0.089159	1.56181	ZFYVE9	0.0949168	4.1156	PROC	0.000506248	0
GLUD1	0	0	SMARCE1	0.010633	0	XKR4	0.409131	0	POMC	0.000506248	0.149777
VPS37B	0	0	CHRD	0.0399414	0	ZCCHC17	0	0	SERPINE3	0.000506248	0
CMTM6	0	0	NWD1	0.0685014	0	OR52E4	0	0	TMPPE	0.000506248	0
RGCC	0	0	P2RY4	0.00767717	0	MYBL2	0	0	SMS	0.000506248	0
LSM8	0.604777	4.13873	BGN	0.0258813	0	C15orf56	0	0	ANGPT2	0.000506248	7.21581
LENG8	0.0160144	0	MXRA7	0.010633	0	SUCO	0.0118925	1.12846	C19orf25	0.000506248	0
NOLC1	0	0	USP15	0.0226281	0	CCT6B	0.114579	0	DHDH	0.000506248	0
ENKUR	0.604777	0	CNTD2	0.010633	0	C12orf50	0	0	CYP2J2	0.000506248	0
B3GALT5	0	0	KIAA1328	0.0271439	0	H2AFY	0.389775	4.0714	KCNE3	0.000506248	0
HTATSF1	0.227837	0	ERVMER34-1	0.0331874	0	MMP9	0.172289	0	ZIC3	0.000506248	0
FAM200B	0.206272	0	DEFB127	0.00135799	0	ZNF10	0	0.276391	LMO1	0.000506248	188.246
KIAA0368	0	0	ST6GALNAC5	0.0318156	1.23069	MYH7B	0	0	SLC25A26	0.000506248	0
TMEM217	0	0	DUSP14	0.00763429	0	SLC2A3	0	0	ATMIN	0.000506248	0
TMEM154	0	0	GZMB	0.0330487	0.459074	MAPKAPK3	0.0163656	0.0868725	ZNF222	0.000506248	0
DIRC2	0.206272	0	DENND4C	0.471432	2.02167	NAE1	0.00329705	0	GSX2	0.000506248	0.03259
SUSD6	0	0	C18orf32	0.0010453	0	GLI1	0	0	OR5P2	0.000506248	0
IRAK2	0.0698465	0.0219509	AP2A1	0.00114022	0	ZNF766	0	0	LGSN	0.000506248	0
FUOM	0	0	ZNF264	0.22231	6.70288	PPIG	0	0	RNF113B	0.000506248	0
ARFIP1	0.206272	0.804498	MED26	0.0472187	0	TMTC4	0.00329705	0	USP17L5	0.000506248	0.231813
OTUD4	1.07784	12.9344	PLEKHD1	0.0271439	0	KIAA1467	0	0	CD69	0.000506248	1.12083
LRRC73	0	0	PLA2G4D	0.0700475	0	CT47A12	0.00518943	0.530103	GPIHBP1	0.000506248	0
ATP11B	0.397126	0	KIAA0430	0.0382382	0	MAST1	0.0471378	0	TMED7	0.000506248	0
MSMB	0.227837	0	NAPB	0.0548388	2.00383	RIN3	0.0119264	0	LGALSL	0.000506248	0
PPP1R35	0	0	CENPK	0.283664	20.7577	SPANXN4	0	0	MYL3	0.000506248	0
C10orf113	0.0146741	0.845694	CTGF	0.0382382	0.815609	TMEM247	0	0	ZHX1-C8orf76	0.000506248	0
C1orf112	0	0	GTSCR1	0.0112703	0	CHSY1	0	0	ITGA10	0.000506248	0
PHF2	0	0	CCNI	0.0322593	0	SCN3B	0.331402	4.55013	AATK	0.000506248	4.35646
CAST	0	0	KIAA1143	0.0020521	0	H2BFWT	0.0118925	0	GAP43	0.000506248	0
TLR4	0	0	VIT	0.127644	3.06574	LOC400927-CSNK1E	0	0	MAL2	0.000506248	0
F11R	0	0	TCF19	0.0261954	2.07067	TPGS2	0.0118925	1.18334	BMP3	0.000506248	35.3395
HARS2	1.03296	4.00142	CDK10	0.0258094	0	SOX6	0	0	ADPRHL1	0.000506248	0
SERPINA10	0	0	SFRP5	0.043698	1.20223	KIAA1045	0.112939	2.06614	SLFN12L	0.000506248	0
CALML6	0.094758	0	PRSS57	0.283664	8.15915	HIST1H2AM	0.0118925	0	RHBDD1	0.000506248	9.11929
MRPS18A	0.0413869	0	SPATA31D3	0.0691014	0	UBE2R2	0	0	OR11G2	0.000506248	0
RNLS	0.16023	0.877307	SCAND1	0.010633	0	PAQR8	0	0	SPATC1L	0.000506248	0
FAM205A	0.992914	0.470391	OR10J1	0.0352766	0.939456	REN	0.0916898	1.76396	ZNRF4	0.000506248	0
TMEM132A	0	0	DNMBP	0.0691233	0	MYF6	0.0168448	0	STAT4	0.000506248	0
ZADH2	0	0	PANK4	0.0162984	0	CHAC1	0	0	SPATS2L	0.000506248	0
AURKC	0	0	STX8	0.00114022	0	IPO7	0	0	NIT1	0.000506248	0.596808
NDUFA6	0	0	RIPPLY2	0.00535692	0	DBT	0.0903638	1.27603	CSF3	0.000506248	18.3187
KIF6	0.748975	5.62271	DNAI1	0.0258094	0	NT5C2	0.0118925	0	CBS	0.000506248	0
RTN4R	0.0584498	0	PDCD6	0.00246247	0	FAM32A	0	0.160756	C9orf85	0.000506248	0
GTF2I	0.16023	0.058466	MED16	0.0388448	0	HSD3B1	0	0	ELFN2	0.000506248	0
NARFL	0.277313	1.7383	ATP2B2	0.222485	4.81727	GABRB2	0.172289	4.85693	MSRA	0.000506248	0
HIST1H2BL	0.206272	0	HCAR3	0.089159	3.5939	STAB1	0	0	ICT1	0.000506248	0
KLF3	0.0726137	0.617006	IPO11	0.00242316	0	TRPC5OS	0	0	FAM210B	0.000506248	7.25145
NUB1	0.0363977	0	SPTB	0.0331874	1.52077	OR51B6	0.0395887	0	SLC18B1	0.000506248	60.3168
PKP4	0	0	ZNF142	0.136705	0	CHMP7	0	0	PLK3	0.000506248	0
CAMKK2	0.206272	0	IFT88	0.0315044	0	CCNC	0	0	NSDHL	0.000506248	8.72117
CPEB2	0	0	DRAP1	0.00551435	0	LGI2	0.172289	0	ZNF587	0.000506248	0
ACSM3	0	0	IL6	0.0554542	0	CDC73	0	0	YAP1	0.000506248	0
SPC24	0	0	WDR26	0.0129226	0	TRIM45	0.0118925	0	TMED10	0.000506248	0
SRP54	0.0161235	0	BBS9	0.132032	1.29044	NSMF	0.128349	0	MKRN2OS	0.000506248	0
RIMBP3B	0.227837	0	LFNG	0.0472187	0	USP17L11	0	0	FAM120C	0.000506248	0
SLC22A16	0	0	TSC1	0.019968	0	REG1A	0	0	EMILIN3	0.000506248	0
ARHGEF2	0	0	NAT14	0.0382382	0.706682	CPAMD8	0.0395887	0.158487	ACTL10	0.000506248	0
RNF19A	0	0	SLC16A5	0.00246247	0	TSPAN8	0	0	LOC100506422	0.000506248	3.55568
MYLIP	0.0160144	0	KDM4E	0.174257	0	MDH2	0.300028	1.13364	GP6	0.000506248	1.38632
C1orf100	0	0	CLTCL1	0.0242218	0	COQ10B	0	0	FCRLA	0.000506248	0
SMURF1	0	0	PATZ1	0.0258094	0.380416	ALKBH5	0	0	C5orf64	0.000506248	0
ARHGEF39	0	0	FRMPD2	0.27555	2.62218	KCTD17	0.112939	1.62721	PIP4K2A	0.000506248	0
CUL4B	0	0	N4BP1	0.00333338	0	RNF32	0.0395887	1.00892	LOC101928841	0.000506248	3.07907
CRABP2	0	0	DCUN1D2	0.00114022	0	GLRA4	0.0224812	0.426556	SKOR1	0.000506248	0
ERAP2	1.07784	0	NFKBIE	0.0439959	0	MAGEA9B	0.0207463	0.388693	YY2	0.000506248	0
OR2A7	0	0	DNAJB8	0.089159	2.18823	TAS2R14	0.0903638	1.57533	SPO11	0.000506248	0
HOXB2	0	0	TMEM171	0.0318156	0	FAM133A	0.396404	4.42092	DNAJC30	0.000506248	0
ZNF639	0.216622	0	ANP32B	0.0315044	1.67462	ASAP1	0.0709818	0	ADD1	0.000506248	0
GXYLT2	0	0	TTC5	0.0010453	0	LY6G6F	0	0	ACTN1	0.000506248	0
IL17RB	0.0363977	0	OR8H3	0.0554542	0	PEX3	0	0	LDLR	0.000506248	226.112
CST6	0	0	CCDC81	0.00114022	0	CCDC152	0.00708524	0	KIAA1328	0.000506248	0
CDH3	0.604777	4.20369	KLHDC7A	0.00535692	0	TEC	0.0010096	0	GSPT2	0.000506248	3.45217
RNF146	0.068854	0.130938	TCF4	0.0315044	0	ZBTB18	0	0	MAGI3	0.000506248	1.71747
MUM1	0	0	ARL16	0.0261954	0	CACYBP	0	0	COA3	0.000506248	0
ZAK	0.227837	0	EHMT1	0.247327	0	OR9A2	0.112617	0.305476	CEACAM5	0.000506248	0
DEPTOR	0	0	C3	0.0101628	0	DPYD	0.0903638	0.888524	LRRC24	0.000506248	0
TMEM206	0.206272	0	PIGR	0.0315044	0	KRTAP10-1	0	0	MYDGF	0.000506248	0
MAP1LC3B2	0.604777	3.26807	MKX	0.089159	0	KRTAP20-2	0	0	IRF2BP1	0.000506248	0
ZMYM1	0	0	CENPT	0.00114022	0	KRTAP1-5	0	0	KCNQ2	0.000506248	0
GPR142	0	0	C5orf42	0.0538387	0	NANP	0	0	OARD1	0.000506248	0
XAGE1E	0.604777	0	HSP90AB1	0.283664	0	FERMT1	0	0	PBLD	0.000506248	0
MYO9A	0.206272	0.188336	ZNF786	0.150021	5.82168	CCNA2	0	0	ZZZ3	0.000506248	0
CHKA	0.145314	0	ZNF114	0.0108128	0	PI4KB	0.0118925	0	OTUB2	0.000506248	0
PLCG2	0	0	WBP11	0.0382382	0	MEX3A	0	0	PACSIN1	0.000506248	0
TTLL11	0.206272	0	PRRG3	0.0315044	0	ATP6V0E2	0.00566217	0	ANKAR	0.000506248	0
GCA	0.536683	1.89002	HABP4	0.174257	0	RAX	0.0903638	0	CDH20	0.000506248	28.275
XG	0.206272	0.640164	EGFLAM	0.0589579	0	PACSIN3	0.0906553	0	AGPAT4	0.000506248	0
FSCN3	0	0	MED15	0.0709767	1.40607	C9orf3	0.225931	0.470337	AIG1	0.000506248	0
DYNC1H1	0.262492	0	CXCL14	0.00175287	0	ATP2B3	0	0	CRYGB	0.000506248	0
KBTBD6	0	0	ADAMTS8	0.0685014	0	IDNK	0.0860734	0.996327	GALNT13	0.000506248	0.511543
ACTN3	0.418276	0	ZMYM4	0.193061	3.53147	ORMDL1	0	0	IRAK1BP1	0.000506248	0
RSPH10B	0.392526	0	ITPRIPL1	0.0020521	0	GADL1	0	0	DGKZ	0.000506248	0
TMEM101	0.000992193	0.0351015	YY1AP1	0.193061	0	SCT	0.0118925	0	FXYD6	0.000506248	9.25497
MFSD8	0.0896446	0	KRT24	0.0129226	0	MCPH1	0	0	ABCB7	0.000506248	0
DNAJC13	0	0	ACVR2B	0.089159	0	PXDNL	0.0890327	0	TBCE	0.000506248	0
KAT8	0	0	TYW3	0.089159	0.948447	PAWR	0	0.354541	SLC26A9	0.000506248	0
GOLGA8B	0	0	XKR6	0.0382382	0	OR51Q1	0	0	ROR1	0.000506248	0
THEGL	0	0	ZSCAN16	0.14286	2.91953	FSIP1	0	0	SP5	0.000506248	0
TC2N	0	0	BRWD1	0.043698	0.165193	GHRH	0.0168448	0	ZFPM1	0.000506248	0
FUT7	0.132447	0.969156	TFF1	0.0947882	3.07926	MASP2	0	0	ZNF189	0.000506248	22.1944
CNBD1	0	0	MT4	0.0271439	0	SPARC	0	0	SPAG17	0.000506248	0
OR9K2	0	0	BRD1	0.010633	0	ABHD16B	0	0	TOMM6	0.000506248	0
CGB7	0	0	FAM20A	0.0627916	0.915082	CYP1A2	0.0292177	0	DCANP1	0.000506248	0
C16orf45	0	0	TPK1	0.0382382	0	PHF7	0.0232691	0	ITGB8	0.000506248	0
BCS1L	0.278779	0	IGSF5	0.00272417	0	LACC1	0.00873183	0	BEND2	0.000506248	13.8408
TAS2R40	0	0	STARD10	0.101184	3.91028	DMRTC1	0	0	ANO2	0.000506248	0
ARID5B	0.0646585	0	PRRT1	0.00305775	0	S1PR5	0.0395887	0	ARL8A	0.000506248	0
HIST1H1B	0	0	TMEM25	0.264749	2.4036	PPP1R3C	0.0118925	0	OR2A2	0.000506248	0
RPUSD4	0	0	SLC36A2	0.0316072	0	RNF125	0	0	OR6X1	0.000506248	0
EMC1	1.07784	10.8483	MYOM1	0.089159	1.54809	LDLRAP1	0.0465336	0	PIK3C2B	0.000506248	26.343
IFIT1B	0.227837	0	ZNF433	0.111594	5.44755	SOSTDC1	0.00187367	0	LEP	0.000506248	0
KCNK10	0.358802	0	SERPINB1	0.00114022	0	OR6C1	0	0	KRTAP13-2	0.000506248	0
TNF	0	0	FAM159A	0.111594	0	C19orf67	0.0118925	0	GAREM	0.000506248	0
NUTF2	0	0	SLC7A4	0.089159	0	CALB2	0.0632325	0	HYI	0.000506248	0
POLD2	1.75669	0	OR4K5	0.0315044	1.46659	MYT1	0	0	TRHR	0.000506248	0
MROH2A	0	0	CATSPERD	0.0331874	1.19802	CRLF3	0.0611832	1.35402	RIPK1	0.000506248	0
ADSSL1	0	0	GABARAPL2	0.01487	0	RAB11B	0	0	LYZL2	0.000506248	0
TMEM205	0	0	BAX	0.0162984	1.11357	SLFN12	0.000683683	0.111953	CXCR3	0.000506248	0
CINP	0	0	GNAT1	0.0832187	3.20357	RSC1A1	0	0	MCEE	0.000506248	0
ADGRE5	0	0	HIST3H3	0.00765109	0	FAM175A	0	0	GPX3	0.000506248	0
GEMIN4	0.094758	0	MAPK1IP1L	0.174013	6.26804	YBEY	0.0860734	0	MAP7D1	0.000506248	6.43882
PKD1L2	0	0	TBC1D12	0.326315	7.05515	ZNF117	0.0903638	1.45741	MMP1	0.000506248	4.0155
RPS16	0.227837	0	SCML4	0.00384134	0	GCC1	0.00625524	0	UBE2QL1	0.000506248	0
ISY1	0.0567073	0.823133	TTL	0.0342843	0	MRPL35	0	0	RDH13	0.000506248	1.45839
CENPK	1.07784	4.11967	YTHDF1	0.0271439	0	TTC28	0.0478268	1.46897	RAPGEFL1	0.000506248	0
ECT2	0.227837	0	FHAD1	0.0832187	1.15218	SLC2A4	0.0903638	0.354014	CPLX2	0.000506248	14.0854
COX16	0.53188	0	BMP2	0.330466	2.311	GOLGA6L2	0.0903638	1.89366	ZNF215	0.000506248	8.46082
TAC1	0.176332	0	CDY1	0.0331874	0	ARL4A	0.0118925	0.65831	SRGAP1	0.000506248	0
NUF2	0	0	DRG2	0.11541	4.19007	CNTN6	0	0	CD300LB	0.000506248	0
AFG3L2	0.227837	0	NEO1	0.0339076	0	ODF3L1	0	0	ACTN3	0.000506248	15.3361
CPSF3L	0	0	CTF1	0.156072	0	TNFAIP8L3	0	0	GALNT11	0.000506248	0
ANXA8L1	0.176332	0	PP2D1	0.0576828	0	CNGA2	0.0118925	0.658943	MAP1LC3B	0.000506248	0
DDX59	0	0	HOXD9	0.0129226	0	PARVB	0	0	RGS9	0.000506248	0
FETUB	0	0	CDKN2B	0.0352766	0	CRP	0	0.475821	PLXNB1	0.000506248	0
INTS1	0	0	PLCD3	0.0010453	0	LCK	0	0	TFEC	0.000506248	13.223
ATF4	1.03296	0	SEMA6A	0.595823	13.4949	ID1	0	0	SMC2	0.000506248	0
MARS2	0.227837	0	AMH	0.010633	0	CREBL2	0.0119264	0	TAF5	0.000506248	0
KLHL7	0	0	RGS22	0.11541	0	TMX4	0	0	NPM1	0.000506248	0
CUTA	0.132447	0	SLC40A1	0.0195971	0	EPN2	0.00151485	0	ING3	0.000506248	0
STAP2	0	0	AHRR	0.0382382	0.470339	RRH	0.0146701	0	INCENP	0.000506248	0
MRRF	0	0	GATA4	0.0342843	0	OR2G2	0.0478268	0	BRIX1	0.000506248	0
PCBP1	0	0	VTI1A	0.0108128	0	PSME3	0.0478268	1.58442	EIF3G	0.000506248	0
[truncated: 17,115 more rows]

## Sheet: g
	MCF7	K562	NCI-H2030	LPS141	SK-MEL-2
ROC-AUC	91.6913	94.6077	93.7961	94.7079	93.3938

## Sheet: h left side plot
CDS2 dependency (CERES)	CDS1 expression (log(TPM+1))				CDS2 dependency (CERES)	CDS1 expression (log(TPM+1))
-0.313526	0.831877			A375	-0.313526	0.831877
-0.396191	0.903038			A549	-0.396191	0.903038
-0.147411	0.863938			CAKI1	-0.147411	0.863938
-0.186241	0.903038			COLO679	-0.186241	0.903038
-0.334049	3.08916
-0.175619	3.44361
-0.117351	1.71809
-0.334207	3.27947
-0.688413	1.88753
-0.076117	4.69098
-0.232139	4.28096
-0.718455	0.0285692
-0.344034	1.4957
-0.226542	2.38405
-0.578617	0.250962
-0.208277	2.28983
-0.0384776	2.79077
-0.118328	4.75756
-0.222709	0.176323
-0.0357474	4.54659
-0.238111	0.378512
-0.530429	0.321928
-0.09487	2.24793
-0.405784	2.33628
-0.72611	0.176323
-0.29133	1.68257
-0.221453	0.847997
-0.172652	2.61117
-0.0841862	4.40803
-0.231754	2.30743
-0.134322	2.78869
-0.179664	3.05311
-0.163387	3.24489
-0.565706	0
-0.0591664	3.42761
-0.127799	4.66619
-0.202516	4.36317
-0.67745	0.757023
0.004128	4.35473
-0.281207	1.11103
-0.112623	3.12267
-0.223734	4.59156
-0.552942	0
-0.467079	0.669027
-0.298862	0.992768
-0.345158	1.07724
-0.151257	4.66278
-0.312309	1.39506
-0.0940862	2.33056
-0.225834	4.70874
-0.26626	4.3799
-0.214825	2.64155
-0.249002	2.83188
-0.409606	3.17792
-0.197074	3.1375
-0.282473	0.713696
-0.225451	1.76553
0.0454923	1.774
-0.0135938	4.97407
-0.176821	1.13093
-0.757312	0.9855
-0.182485	2.51349
-0.966052	0.201634
0.0332996	2.51349
-0.146163	3.46336
-1.18413	0.823749
-0.277362	0.918386
-0.170933	2.39232
-0.141044	2.88947
0.00858306	2
-0.20101	3.81352
-0.0867143	4.62527
-0.623635	0.344828
0.059033	3.31615
-0.640657	0.0703893
-0.200185	2.51096
-0.33148	0.555816
-0.207049	1.7866
-0.211695	4.87676
-0.471801	3.32625
-0.532158	0.454176
-0.0599066	1.04264
-0.164031	2.97453
-0.0840879	4.92837
0.0123049	4.09339
-0.502782	0.678072
-0.297398	1.22651
-0.145654	3.96717
-0.0678038	4.17393
-0.0840822	4.86888
-0.245632	4.29131
-0.577928	0.389567
-0.146487	1.83996
-0.128464	3.92125
-0.127149	4.07296
-0.155691	3.97177
-0.789843	0.536053
-0.467138	0.226509
-0.375542	0.226509
-0.708853	1.20789
-0.633382	0.189034
-0.210501	1.25096
-0.28873	1.51602
-0.23431	2.89336
-0.0077594	3.5656
-0.0253288	4.43896
-0.16124	3.48027
-0.139457	1.36177
-0.164381	3.50335
-0.347046	0
-0.285395	3.68818
-0.29499	1.82375
-0.112099	4.21801
-0.269966	1.02857
-0.657221	0.0426443
-0.118768	3.88655
-0.154613	3.59335
-0.196903	2.58496
-0.543305	0.799087
-1.01178	0.0976108
-0.063132	2.98185
-1.32099	0.0143553
-0.30857	1.37851
-0.237714	0.286881
-0.317966	0
-0.73402	0.0565835
-0.139207	3.53978
-0.273185	2.15056
-0.0598266	2.72683
-0.214643	3.65992
-0.67702	0.111031
-0.427591	0.0143553
-0.491386	0.948601
-0.329052	0.739848
-0.173318	3.33628
-0.084922	3.07724
-0.118565	3.92979
-0.126289	1.51602
-0.594179	0
0.156192	4.06867
-0.641632	1.04963
-0.0080369	4.67751
0.0661643	4.56255
-0.017344	4.19692
-0.75634	1.4957
-0.231577	0.731183
-0.402368	0.941106
-0.344667	1.07039
-0.105696	3.10601
-0.242614	2.37573
-0.21865	0.0703893
-0.143869	5.31615
-0.642093	0
-0.162295	4.01078
-0.516993	1.21412
-0.392819	0.275007
-0.762006	1.03562
-0.0577688	3.72028
-0.112587	3.65421
-0.556044	2.45418
-0.549015	0
-0.145319	1.53107
-0.646471	0.464668
-0.063252	4.17792
-0.439916	0.111031
-0.475127	0.389567
-0.0704554	3.1127
-0.678242	0.464668
-0.173779	4.80374
-0.089926	4.2032
-0.500599	1.96347
-0.240697	0.443607
-0.311084	1.62293
-0.191006	3.20006
-0.145365	3.83592
-0.312256	1.78241
-0.397729	1.63691
-0.764692	2.41684
-0.279567	3.81865
-0.700059	0.594549
-0.137125	1.94486
-0.395568	0.0840643
-0.217224	2.89918
-0.393609	0.731183
-0.260977	2.75702
-0.250358	4.75275
-0.616428	0.275007
-0.124379	1.89142
-0.679276	0.903038
-0.453319	0.536053
-0.304792	3.08916
-0.671826	0.0426443
-0.0519381	1.9486
-0.154247	0.887525
-0.332793	2.82782
-0.478504	0.201634
-0.358728	1.27501
-0.364588	0.910733
-0.0901277	3.24945
-0.169302	4.02591
-0.823568	0.0285692
-0.0696895	3.9364
-0.054173	3.48027
-0.482743	0.903038
-0.0882025	2.35896
-0.118143	2.99277
-0.54587	0.0143553
-1.26673	1.23879
-0.315494	1.02148
-0.739223	0.0565835
-0.502035	1.43829
-0.0708582	2.65076
-0.0637555	3.09592
-0.585295	0.495695
-0.0876318	5.98413
-0.61713	0.238787
-0.583095	0.0285692
-0.370804	1.79909
-0.620108	0.871844
-0.952194	0.0285692
-0.271027	4.71315
-0.220283	3.71918
-0.523467	1.04963
-0.203371	2.25701
-0.288341	1.40054
-0.160703	5.01346
-0.153682	1.05658
-0.593622	0.847997
-0.830793	0.0426443
-0.300087	3.35191
-0.443338	0.847997
-0.299797	2.60644
-0.214804	3.19692
-0.118534	3.28096
-0.287547	4.74201
-0.19882	2.52356
-0.770914	0.0426443
-0.022726	3.27798
-0.137407	4.34625
-0.491432	0.422233
-0.943922	0.0840643
-0.182928	3.66676
-0.134656	4.87184
-0.303875	1.63227
-0.570672	0.344828
-0.154685	2.06005
-0.583345	1.67807
-0.237899	4.44361
-0.923462	0.432959
-0.820885	0.0840643
-0.528577	0.782409
-0.202189	2.78031
-1.30505	0.0143553
-0.0861671	2.88557
-0.598511	0.298658
-0.256546	2.76765
-0.109113	2.36177
-0.401235	2.15704
-0.545827	0.0143553
-0.199391	2.27501
-0.410064	0.137504
-0.0831879	3.52482
0.101762	3.7137
-0.967368	0.0976108
-0.810202	0
-0.133875	3.41819
-0.389936	2.88753
-0.291104	1.0635
-0.905295	0.0285692
-0.138704	3.78869
-0.0749406	3.98003
-0.215241	1.80323
-0.404533	0.0143553
-0.174309	3.02857
-0.249378	1.11103
-0.290898	0.604071
-0.78347	0.62293
-0.0839976	1.70487
-0.34132	1.69599
-0.86846	0.0285692
-0.23015	2.74846
-0.49943	0.505891
0.183528	0.0565835
-0.120434	4.42425
-0.38248	0.799087
-0.348171	4.35473
-0.0965813	2.80941
-0.198756	3.88557
-0.210847	3.03386
-0.126784	2.67582
-0.153471	4.54782
-0.139684	1.53605
-0.338437	0.31034
-0.569813	0.678072
-0.0952656	3.48414
-0.144029	3.61117
-0.265452	2.57046
-0.456136	0.0976108
-0.144614	3.92315
-0.0970515	4.84298
-0.103612	2.9542
-0.757258	0.124328
-0.639661	0
0.048961	4.33056
-0.226552	3.79286
-0.573845	0.189034
-0.286157	0
-0.021445	4.83036
-0.175341	3.95884
-0.118405	2.854
-0.54999	0.918386
-0.43967	0.748461
-0.175122	4.96763
0.0665045	3.66107
-0.558088	0.0976108
-0.070465	4.33414
-0.184886	3.12267
-0.161015	4.12763
-0.328713	1.40054
-0.766953	0.0426443
-0.52139	1.03562
-0.366443	1.66903
-0.702469	0.389567
-0.270752	0.584963
-0.105039	4.0917
-0.973005	0.584963
-0.164247	3.69599
-0.155738	3.16672
-0.105232	3.50208
-0.259597	1.03562
-0.165007	2.48027
-0.572109	0.0840643
-0.147674	0.275007
-0.683848	1.16993
-0.144592	4.0917
-0.359634	0.411426
-0.211243	3.22651
-0.122575	2.23879
0.0141406	3.26003
-0.786962	0.0426443
-0.666392	1.10434
-0.147015	3.65764
-0.867345	0.584963
-0.369673	1.81558
-0.261225	1.07039
-0.142428	1.28096
-0.558418	0.189034
-0.0214255	3.81455
-0.230722	2.62527
-0.12058	3.55582
-0.166584	1.18903
-0.281881	0.378512
-0.426823	0
-0.139143	1.96347
-0.673662	0.632268
-0.117156	2.17951
-0.205822	2.59932
-0.499649	0.0285692
-0.80573	0.0703893
-0.22646	2.69822
-0.143681	4.33771
-0.392576	1.0635
-0.170186	2.75702
-0.456612	0.910733
-0.147763	1.89142
-0.115366	2.02857
-0.904262	1.23266
-0.0113431	2.45681
-0.367349	2.37573
-0.371167	3.65535
-0.510894	3.926
-0.11769	3.77821
-0.723937	0.0565835
-0.229903	0.887525
-0.250457	3.69265
-0.412238	1.26903
0.124897	3.41414
-0.835164	0.137504
-0.15502	2.488
-0.307079	3.19535
-0.334003	3.74308
-0.192782	3.27053
-0.649876	0.111031
-0.277871	1.20789
-0.175512	1.54102
-0.857176	0.765535
-0.200145	3.65764
-0.0423429	2.72901
-0.595545	1.37295
-0.805629	0.214125
-0.116877	1.9855
-0.443743	1.31615
-0.309397	1.91456
-0.27389	1.93357
-0.248084	2.92979
0.0175612	3.5097
-0.766287	0.443607
-0.186098	3.09592
-0.523288	0.15056
-0.194786	0.495695
-0.321656	1.14405
-0.773421	0
-0.724105	0.344828
-0.0934233	4.69933
-0.242934	4.44824
-0.103105	3.66789
-0.870604	0.15056
-0.39332	0.0840643
-0.0804611	3.63227
-0.31593	2.11437
-0.443417	0.124328
-0.552806	0.895303
-0.746787	0.0976108
-0.659418	0.238787
-0.195919	1.08406
-0.0430951	1.76977
-0.288913	1.87184
-0.53636	0.704872
-0.17965	3.22497
-0.46422	1.34483
-0.151406	3.26454
-0.36443	1.91456
-0.101525	3.50335
-0.32614	0.815575
0.106499	4.74578
-0.350659	0.432959
-0.07148	1.98185
-0.103699	2.90497
0.116607	3.71809
-0.550694	0.0426443
-0.0108925	3.53481
-0.11815	2.76341
-0.620656	0.124328
-0.428567	0.739848
-0.0605012	4.05918
-0.91384	1.45418
-0.172234	3.71149
-0.476868	0.0426443
-0.508926	3.65191
-0.166709	2.50843
-0.463464	1.73118
-0.0771346	4.66334
-0.777583	0.214125
-0.413563	0.83996
-0.0958323	1.54102
-0.101336	4.32481
-0.556511	0.0285692
-0.54651	2.13093
-0.645697	1.7137
-0.13957	3.22033
-0.16843	1.03562
-0.700618	0.275007
-0.389845	0.389567
-0.943211	0.163499
-0.733092	0.176323
-0.0674348	3.44095
-0.791004	0.0143553
-0.517615	0.356144
-0.306383	2.36737
-0.920701	1
-0.346819	0.378512
-0.0042019	2.926
-0.547259	0.214125
-0.3504	3.05311
-0.318393	0.0426443
-0.532583	0.333424
-0.14105	2.27202
-0.132731	3.15543
-0.311232	4.11853
-0.237006	1.07039
-1.31714	0.0285692
-0.648191	0.0285692
-0.385579	1.20163
-0.771011	0.275007
-0.626714	0.0285692
-1.04249	0.0426443
-0.336556	0.321928
-0.511008	0
-0.0659337	4.23419
-0.083515	3.85898
-0.336388	0
-0.105767	4.61589
-0.0593576	1.1375
-0.225929	0.669027
-0.355403	0.189034
-0.460222	0.400538
-0.530522	0.0426443
-0.0335163	1.51602
-0.324146	3.0018
-0.0900316	2.51854
-0.245139	0.594549
-0.149165	3.51728
-0.158277	1.79077
-0.602334	0.389567
-0.0585965	2.33056
-0.182696	1.60881
-0.508067	0
-0.126644	1.31615
-0.409588	3.6893
-0.519459	0.422233
-0.820749	0.111031
0.00786844	4.07895
-0.552477	1.26303
-0.546006	0.85599
-0.175521	3.21878
-0.519308	0.632268
-0.498426	0.0703893
-0.132978	4.01257
-0.208523	4.04439
-0.648002	0.0426443
-0.193886	1.40054
-0.506745	0.124328
-0.119225	4.14405
-0.0525278	4.26228
-0.0069947	2.91265
-0.257929	5.15381
-0.135666	3.6565
-0.788455	0.0426443
-0.322611	1.85997
-0.370113	3.89821
-0.488889	0.0565835
-0.250307	5.00809
-0.913584	0.298658
-0.245115	5.0993
-0.155163	3.52857
-0.0941481	0.475085
-0.987914	0.163499
-0.113333	3.46728
-0.338483	1.03562
-0.138983	2.53854
-0.237072	3.07895
-0.793244	0.0143553
-0.0119195	3.09085
-0.133703	3.26604
-0.143747	3.09085
-0.778306	0.0143553
-0.613445	0.111031
0.0814403	3.36036
-0.237994	1.76553
-0.373195	2.5509
-0.698729	0.0143553
-0.135975	4.61471
-0.712693	0.0565835
-0.524947	0.0285692
-0.604178	1.15056
-0.431652	1.02857
-0.161671	3.27053
-0.0088714	3.96162
-0.999105	0.0285692
-0.703474	0.687061
-0.247716	0.526069
-0.459814	0.0426443
-0.871453	0.238787
-0.335641	0.250962
-0.0862342	4.34625
-0.188223	2.01436
-0.235536	1.53107
-0.649469	0.214125
-0.247553	2.68482
-0.0848756	1.74846
0.0293957	4.09677
-0.200156	1.78241
-0.0887693	3.84398
-0.228724	2.848
-0.459061	1.20163
-0.255809	3.1375
-0.511057	0
-0.0916823	4.15623
-0.472345	1.28688
-0.300087	1.43829
-1.53625	0.238787
-0.0626417	2.0321
-0.747466	0.0703893
-0.393731	0.124328
-0.996401	0.0703893
-0.454665	0.298658
-0.0509816	3.75596
-0.172282	5.1819
-0.809121	0.956057
-0.183641	4.10601
-0.0793652	3.1811
-0.468435	0.214125
-0.0839123	1.93734
-0.311116	2.93546
-0.0037701	2.98185
-0.551781	0.250962
-0.0447193	4.02945
-0.600051	0.0426443
-0.226043	3.27202
-0.049765	5.11395
-0.0496372	2.7761
-0.203221	2.84599
-0.124876	4.15056
-0.165055	0.823749
-0.136974	4.9855
-0.22618	4.19535
-0.14513	2.64847
-0.110743	4.49249
-0.294827	1.03562
-0.101843	2.28392
-0.237447	2.99095
-0.586375	0.0426443
-0.129488	3.0993
-0.373032	0.713696
-0.519401	0.454176
-1.15698	0.286881
-1.03167	0.0426443
-0.63215	0.0565835
-0.780579	1.37851
-0.0362241	3.98914
-1.02065	0.0285692
-0.217907	4.21645
-0.0949053	3.70598
-0.275389	1.69153
-0.102337	3.71589
-0.276181	1.09085
-0.566758	0.0143553
-0.134131	3.23726
-0.228839	0.214125
-0.536207	0.545968
-0.233042	1.83996
-0.236943	2.28688
-0.136283	3.56071
-0.324061	3.19219
-0.796648	0.495695
-0.559307	0.555816
-0.170746	3.10098
-0.0512124	4.63807
-0.512149	1.26903
-0.492559	0.344828
-0.117075	3.80219
-0.610239	0
-0.228073	0.0565835
-0.615459	0.887525
-0.909551	0.0426443
-0.771618	0.0143553
-0.0404978	4.09085
-0.55945	0.0976108
-0.138799	2.29866
-0.226544	3.66789
-0.708974	0.0976108
-0.281974	0.0840643
-0.213489	4.5008
-0.687442	1.07724
-0.21347	0.298658
-0.326357	3.93923
-0.163135	2.87971
-0.792636	0.0840643
-0.291349	3.851
-0.555154	0.321928
-0.403945	1.42223
-0.68186	0.176323
-0.191493	3.57531
-0.0798559	1.72683
-0.183703	4.34341
-0.878805	0.0285692
-0.493322	0.584963
-1.09395	0.0426443
-0.313541	0.695994
0.00839552	2.42492
0.00802065	4.68594
-0.724094	0.632268
-0.277807	3.74201
-0.391488	0.0840643
-0.096953	5.56529
-0.707392	0.0976108
-0.335822	1.0072
-0.230993	3.83794
-0.431745	0.0285692
-0.128153	2.85
-0.205198	3.09085
-0.14324	2.58015
-1.08308	0.124328
-0.190452	2.69377
-0.249034	2.38681
-0.851519	2.24184
-0.7025	0.201634
-0.257193	1.81147
-0.168496	2.19219
-0.972354	0.411426
-0.174085	3.86987
-0.369922	1.54597
-0.517637	2.52857
-0.329672	4.5435
-0.227758	2.71149
-0.164056	3.33771
-1.57508	0.137504
-0.283499	1.41684
-0.516393	0.0840643
-0.379645	1.15056
-0.0679047	1.5509
0.0199844	3.14405
-0.187723	3.27947
-0.151024	4.25852
-0.635558	0.815575
-0.153425	3.20163
-0.344937	1.31034
-0.675513	0.124328
-1.18886	0.250962
-0.298263	1.75702
-0.286	1.76977
-0.576436	0.545968
-0.263879	2.52105
-0.119093	3.29719
-0.197319	4.0917
-0.827158	0.0565835
-0.455346	0.263034
-0.587063	0.454176
-0.297958	1.25096
-0.170025	3.60763
-0.174431	0.757023
-0.560654	0.773996
-0.46302	0.0840643
-0.432389	2.07724
-0.285456	0.790772
-0.451638	1
-0.267719	0.505891
-0.566818	1.1635
-0.226268	4.42492
-0.236867	0.250962
-0.0682386	4.59515
-0.288851	0.432959
-0.720754	0.389567
-0.370156	0.739848
-0.401157	0.400538
-0.982285	1.9855
-0.326836	1.76977
-0.27746	3.83794
-0.3896	3.11103
-0.135139	1.38957
-0.323903	0.201634
-0.300761	2.31904
-0.238038	1.29278
-0.612022	1.11103
-0.769523	0.0703893
-0.152415	2.57046
-0.187875	2.02857
-0.452815	3.14241
-0.372963	0.0426443
-0.115008	2.88362
-0.155266	2.24489
-0.249561	3.32193
-0.386421	1.24489
-0.0967526	5.60644
-0.23834	1.39506
-0.775314	0.0285692
-0.162645	3.3147
-0.0765264	3.55582
-0.328456	0.632268
-0.165678	3.13422
-0.0866753	3.88753
-0.66257	0.263034
-0.321304	0.0703893
-0.247092	2.55582
-0.145679	2.87381
-0.949519	0.815575
-0.717844	0.879706
-0.128435	1.38957
-0.104514	3.59216
-0.726092	1.29278
-0.572652	0.0703893
-0.0712469	3.7137
-0.590909	0.0840643
-0.185095	3.48929
-0.0823215	5.21451
0.156493	0.594549
-0.13202	2.1375
-0.52359	1.04264
-0.263609	2.38128
0.0568075	4.45352
-0.0530434	1.43296
-0.295949	2.29278
-0.466233	1.04264
-0.114095	3.69377
-0.194143	1.926
0.00624391	1.29278
-0.42768	0.62293
-0.0739258	1.67807
-0.351171	1.66448
-0.0183056	2.31325
-0.811736	0.0426443
-0.200904	3.09761
-0.772645	0.15056
-0.120105	4.25172
-0.477413	0.0285692
0.0523486	3.40327
-0.444553	1.38957
-0.607509	0.163499
-0.0991476	2.20789
-0.257018	2.91073
-0.527257	0.739848
-0.615843	1.11103
-0.22567	2.90304
-0.549598	1.22651
-0.504351	0.9855
-0.255202	0.411426
-0.0523675	3.09085
-0.294194	0.0143553
-0.435663	1.4489
-0.34846	0.594549
-0.26969	1.21412
-0.07462	3.32912
-0.504297	0.226509
-0.699402	0
-0.198727	4.01167
-0.174407	3.76765
-0.633163	0.526069
-0.0122944	3.76871
-0.352311	2.67356
-0.117818	3.14078
-0.332966	0.443607
-0.139297	4.21023
-0.858181	0.0565835
-0.620189	0.956057
-0.530153	1.31034
-0.294048	0.0703893
-1.12392	0.757023
-0.350493	1.54102
-0.521787	0.163499
-0.852327	0.31034
-0.12001	1.75275
-0.168447	4.42559
-0.475166	0.0143553
-0.474177	0.163499
-0.160954	5.13011
-0.249835	0.807355
-0.205193	4.32912
0.0875686	3.48671
-0.0290497	3.66334
-0.520927	0.163499
-0.661481	0
-0.719853	0.584963
-0.041686	4.38543
-0.205425	3.43696
-0.658241	0.0565835
-0.0990703	3.06178
-0.319634	3.37295
-0.120874	3.03914
-0.138927	3.72574
-0.116078	3.22959
-0.161968	4.1635
-0.827402	0.613532
-0.184553	0.613532
-0.460079	0.0426443
-0.11243	3.84699
-0.128097	3.67469
-0.485972	0.31034
-0.547936	2.40871
-0.0519343	1.04264
-0.312705	2.09761
-0.256852	3.87873
-0.490084	0.782409
-0.282135	4.06005
-0.0814565	2.0635
-0.767275	0.298658
-0.640562	0.111031
-0.560397	2.37851
-0.46782	0.0840643
-0.42638	0.526069
-0.592664	0.0426443
-0.458212	0.176323
-0.651544	0.0703893
-0.156713	4.28392
-0.0274571	3.72247
-0.257639	4.61824
-0.486035	0.536053
-0.264836	3.99186
-0.191016	3.70044
-0.766896	1.24489
-0.42302	1.7137
-0.612359	0
-0.0976395	4.75168
-0.182765	1.40599
-0.177034	3.53854
-0.0680614	3.854
-0.0549857	3.61706
-0.311466	1.04264
-0.809907	0.111031
-0.0945784	3.59932
-0.251325	0.226509
0.0138114	5.34802
-0.141093	3.24945
-0.287813	0.847997
-0.68822	0.344828
-0.147164	2.86394
-1.06513	0.432959
-0.138324	2.75275
-0.0439303	4.46401
-0.492985	0.748461
-0.635551	0
-0.645923	0.400538
-0.43027	0.0703893
-0.614424	0.0976108
-0.691159	0.378512
-0.227649	3.19061
-0.280881	0.748461
-0.145329	3.19535
-1.13931	0.443607
-0.335033	3.63575
-0.298639	4.10182
0.188269	2.75275
-0.309292	0.495695
0.101529	3.49057
-0.419968	1.49057
-0.171003	1.38957
-0.377771	1.04963
-0.162381	3.88753
-0.445236	0
-0.319586	1.07039
-0.153012	3.4019
-0.157411	1.29278
-0.265041	1.65076
-0.0202692	3.39369
-0.165888	2.07039
-0.177125	2.93357
-0.38096	0.565597
-0.508556	0.0143553
-0.263022	3.99005
-0.357726	0.411426
-0.243839	3.01614
-0.346174	2.66903
-0.608974	0.687061
-0.0289954	3.52857
-0.0695541	3.3799
-0.263969	3.52231
-0.173487	4.30378
-0.224383	2.59694
-0.11319	4.49057
-1.32637	0.0285692
-0.116198	4.10936
-0.235653	1.31034
-0.156005	3.34908
-0.2011	3.25399
-0.158934	3.76129
-0.683496	0.454176
-0.768004	0.0143553
-0.175243	3.77083
-0.561876	0.584963
-0.439754	0.575312
-0.156743	4.749
-0.698715	0.124328
-0.191882	1.89142
-0.163272	2.87578
-0.0704797	3.82477
-0.580396	2.12433
-0.255013	0.422233
-0.296532	1.07039
-0.72401	1
-1.04011	1.15704
-0.107197	4.2032
-0.326624	0.632268
-0.0832435	4.63633
-0.229089	2.35332
-0.0763165	3.65191
-0.486655	0.545968
-0.40034	0.0703893
-0.51831	0.422233
-0.713648	1.11103
-0.279089	2.40054
-0.540849	1.69599
-0.129615	1.3505
-0.694805	0.214125
-0.68877	0.0285692
-0.185698	3.67582
0.0991546	4.60288
-0.474822	0.0840643
-0.339516	0.263034
-0.0090263	4.1635
-0.425086	1.58496
-0.747724	0.111031
-0.118759	1.54102
-0.33817	1.67356
-0.1371	5.23419
-0.650469	0.137504
-0.316857	0.432959
-0.618276	0.298658
-0.661804	0.0285692
-0.547555	0.799087
0.0146422	4.31904
-0.607913	0.0703893
-0.0698766	2.82579
-0.155	2.89918
-0.464052	2.488
-0.145154	4.39985
-0.922422	0.15056
-0.175471	1.63227
-0.160605	4.40395
-0.340857	0.111031
-0.392012	0.111031
-0.195332	3.90014
-0.152333	4.27724
-0.138155	2.8953
-0.628425	0.516015
-0.606201	0.111031
-0.479138	0.411426
-0.135846	2.05311
-0.132577	3.35755
-0.163021	2.85599
-0.102378	3.88264
-0.291308	3.64616
-0.534146	1.18269
-0.058431	4.50398
-0.133125	4.49953
-0.114306	3.97085
-1.20428	0.0426443
-0.245031	0.163499
-0.704331	1.26903
-0.295455	1.42761
-0.65639	0.0840643
-0.412374	1.80323
-0.38962	2.01078
-0.407896	0.0840643
-0.255183	4.20163
-0.741526	0.0285692
-0.283493	1.74846
-0.630444	0.782409
-0.471961	0
-0.122891	2.54102
-0.120067	2.15056
-0.235713	4.53419
-0.512192	0.823749

## Sheet: h right side plot
	A375			A549			CAKI1			COLO679
sgControl	15.2177	-13.9689	-1.24886	7.63644	-6.06736	-1.56909	23.6943	-31.5167	7.82242	-4.73995	3.79215	0.947795
sgCDS2	89.4724	90.0021	85.8087	91.1151	93.7705	92.4388	107.186	54.0159	67.2748	71.115	84.5684	74.4476
Table Analyzed	Separate
Two-way ANOVA	Ordinary
Alpha	0.05
Source of Variation	% of total variation	P value	P value summary	Significant?
Interaction	0.6629	0.7362	ns	No
Row Factor	90.4	<0,0001	****	Yes
Column Factor	0.6629	0.7362	ns	No
ANOVA table	SS	DF	MS	F (DFn, DFd)	P value
Interaction	306.3	3	102.1	F (3, 16) = 0,4273	P=0,7362
Row Factor	41768	1	41768	F (1, 16) = 174,8	P<0,0001
Column Factor	306.3	3	102.1	F (3, 16) = 0,4273	P=0,7362
Residual	3824	16	239
Difference between row means
Mean of sgControl	-2.083e-08
Mean of sgCDS2	83.43
Difference between means	-83.43
SE of difference	6.311
95% CI of difference	-96,81 to -70,06
Data summary
Number of columns (Column Factor)	4
Number of rows (Row Factor)	2
Number of values	24
Compare each cell mean with the other cell mean in that column
Number of families	1
Number of comparisons per family	4
Alpha	0.05
Šídák's multiple comparisons test	Mean Diff,	95,00% CI of diff,	Below threshold?	Summary	Adjusted P Value
sgControl - sgCDS2
A375	-88.43	-123,8 to -53,04	Yes	****	<0,0001
A549	-92.44	-127,8 to -57,05	Yes	****	<0,0001
CAKI1	-76.16	-111,5 to -40,77	Yes	****	<0,0001
COLO679	-76.71	-112,1 to -41,32	Yes	****	<0,0001
Test details	Mean 1	Mean 2	Mean Diff,	SE of diff,	N1	N2	t	DF
sgControl - sgCDS2
A375	-1.667e-07	88.43	-88.43	12.62	3	3	7.006	16
A549	-3.333e-09	92.44	-92.44	12.62	3	3	7.324	16
CAKI1	8.667e-08	76.16	-76.16	12.62	3	3	6.034	16
COLO679	0	76.71	-76.71	12.62	3	3	6.077	16
