# Supplementary material for: Cytidine diphosphate diacylglycerol synthase 2 is a synthetic lethal target in mesenchymal-like cancers
Source: Nat Genet. 2025 Jul 4;57(7):1659–71. doi: 10.1038/s41588-025-02221-2 (PMC12283369; doi:10.1038/s41588-025-02221-2)
Supplement: Supplementary file 14 — Plotted data and statistics: unprocessed data and code are available on repositories. [file 41588_2025_2221_MOESM14_ESM.xlsx]

## Sheet: a left side 2 plots
CDH1 expression (log2(TPM+1))		VIM expression (log2(TPM+1))			Table Analyzed	VIM		Table Analyzed	CDH1
ΔCDS2 non-lethal cell lines	ΔCDS2 lethal cell lines	ΔCDS2 non-lethal cell lines	ΔCDS2 lethal cell lines
0.163499	0.321928	12.4763	7.1532		Column B	ΔCDS2 lethal VIM		Column B	ΔCDS2 lethal CDH1
3.89433	0.669027	10.8962	10.5611		vs.	vs.		vs.	vs.
0.286881	3.33056	9.14377	11.4171		Column A	ΔCDS2 non-lethal VIM		Column A	ΔCDS2 non-lethal CDH1
0.286881	0.0285692	10.5455	12.4527
0	0.704872	9.19488	1.97453		Mann Whitney test			Mann Whitney test
0.298658	0.910733	9.7466	9.60931		P-value	<0.0001		P-value	<0.0001
4.00899	0.238787	2.71809	7.49466
0.124328	0.263034	8.98148	10.3017
4.76075	2.1635	3.36457	4.8475
5.67327	0.443607	1.30451	8.68173
0	0.536053	10.8569	10.7712
4.10098	0	11.2463	11.8946
0.831877	0.956057	11.5479	4.71699
0.250962	5.26341	10.4876	10.6297
0.495695	0	10.5883	11.5592
4.08746	2.59216	9.8469	9.46348
2.89336	0.422233	9.58436	12.1726
0	4.57289	9.82429	9.63336
4.32121	0.0426443	9.76353	10.1591
0.669027	0	8.02209	10.5391
0.226509	8.27296	11.3624	3.24031
7.02835	0.163499	0.0143553	9.6651
0.111031	2.7845	10.5376	9.96642
1.24489	4.0054	10.7524	10.3838
0.176323	5.65363	7.70584	9.58436
0.344828	0.201634	11.0114	8.87679
0.31034	0.695994	10.8219	8.04423
0.226509	1.39506	12.1337	11.0197
4.18031	0.0565835	10.1728	11.3209
0.15056	0	9.35502	12.1636
1.02148	0.704872	12.4789	10.517
0.823749	0.137504	12.6148	11.3611
0.238787	0.201634	1.32193	7.65306
0.773996	0.526069	9.80407	10.3902
2.16672	0.400538	10.841	12.1636
0.214125	1.26903	12.2276	12.3351
0.250962	0.111031	8.55539	11.7099
0.111031	0.201634	10.6468	11.3968
0.422233	0.238787	11.8234	1.07724
3.2765	0.0285692	11.0433	10.2026
0.214125	0.31034	9.62443	12.5155
7.42291	0	4.86987	8.75188
2.08406	0.176323	6.76208	11.4927
0.0426443	0.389567	10.9768	2.63923
1.51602	4.21335	11.5002	6.85462
2.34483	0.895303	12.0564	10.5541
0.0703893	0.226509	11.5718	11.0535
0.0143553	2.90689	7.25323	11.8893
0.432959	0.422233	12.5929	10.7599
0.0703893	0.344828	9.71474	9.46158
0.443607	0.678072	11.47	11.7121
2.72028	0.201634	10.3605	1.25701
5.54195	0.0426443	3.03386	11.9947
0.0840643	0.632268	7.78921	10.5665
0.0565835	5.05311	10.1049	6.39215
0.0426443	0.367371	10.9739	5.83415
0.226509	0.31034	7.58195	11.7938
0.189034	0.15056	11.8616	4.27352
6.42223	0.176323	11.2088	10.1463
0.757023	0.790772	12.0646	11.6531
7.67483	0.432959	2.53107	10.476
0.189034	0.15056	12.3226	9.20919
0.356144	0.31034	11.6106	8.40948
0.214125	0.505891	11.6119	9.52945
0.378512	0.555816	12.0334	11.8072
0.485427	6.7922	11.8239	11.1421
0.0565835	0.201634	7.83384	8.62783
0	0.275007	8.03392	8.39399
7.15249	3.69599	3.63807	8.3869
0.214125	0	4.1375	8.2546
0.0143553	2.78031	10.1248	11.8652
8.30989	1	5.45878	11.0785
0.475085	0.201634	12.4554	10.4116
1.07039	0.333424	11.175	11.1394
0.226509	0.378512	11.3858	11.0649
7.0846	0.632268	4.05658	10.4768
0.0426443	0.790772	11.6581	9.69947
2.21723	1.52105	9.59548	10.968
1.54102	0.799087	8.10271	11.2415
1.88362	0.226509	11.4292	12.9592
0.286881	0.565597	8.77831	11.2098
0.910733	0.650765	8.7938	9.73877
6.24165	1	3.10434	10.7259
0.321928	0.941106	11.1291	12.4693
6.61058	0.137504	2.12102	10.1016
0.918386	0.687061	7.63481	11.1522
4.04789	0.201634	8.52908	8.27747
0.443607	5.79572	11.7582	9.96692
8.11624	1.04963	5.05918	11.5366
1.90304	0.992768	10.3821	5.69961
5.90569	0.963474	4.4822	10.8135
0.526069	0.594549	11.1924	11.993
0.765535	1.37851	10.0904	3.82883
0.356144	0	9.67089	6.96209
2.85997	0.189034	10.7902	9.73747
0	4.85449	10.9774	9.77528
0.432959	0.0285692	10.8152	5.27798
0.275007	0.0565835	10.3395	11.7404
1.09761	1.79494	9.3791	8.57607
6.37816	0.389567	6.65564	10.8633
0.356144	0.584963	12.1863	11.903
4.0072	0.565597	8.11082	7.76772
0.748461	0.505891	9.60742	1.36177
0.15056	0.0426443	6.95803	11.9778
0	0.250962	8.67179	10.0041
0.956057	0	10.8765	7.88625
0	0.189034	8.92333	12.1522
0.389567	0.286881	7.35746	0
7.10371	0.0143553	6.76673	9.49115
0.344828	0.189034	11.1861	8.27072
1.65535	7.36519	10.6821	8.76291
8.78728	0.0976108	9.09916	11.6212
0.111031	1.37851	5.32445	11.7308
1.02148	0.0976108	10.0509	11.4805
0.0703893	0	8.84806	8.70075
7.01268	0.454176	0.0143553	12.498
0	0.704872	12.2708	9.34001
0.400538	0.137504	9.01109	10.3517
4.99322	0.555816	4.12433	11.2298
8.32048	0.400538	4.15623	3.39369
6.56087	4.66448	11.3299	2.82375
5.37226	0.495695	10.158	12.6115
4.47184	0.536053	9.4557	8.44074
5.33735	2.79286	11.2071	8.41498
6.59559	0.275007	2.09761	12.1307
7.85786	0.963474	1.88753	11.9875
7.29131	0.400538	3.09761	8.34691
0.0565835	0.495695	13.2648	13.0424
2.60881	6.37469	9.5274	9.18666
0.0285692	0.189034	7.23869	10.9949
0.731183	4.14405	10.0426	10.8943
0.495695	0.863938	9.17582	11.9807
0.443607	8.17637	6.49394	10.2886
0.124328	0.0143553	10.9703	12.5542
0.226509	0.0703893	9.74818	11.533
0.321928	0.659925	6.84474	8.23515
6.35878	0.594549	3.67582	12.5063
0.124328	0.400538	11.0549	5.71946
6.27538	0.214125	2.81558	7.68846
1.22651	1.65076	11.03	10.3447
7.43003	2.68032	4.86047	11.5542
4.10098	0.669027	1.33914	10.6565
0.0143553	0.0426443	6.37365	11.6746
6.82845	0.250962	2.40327	9.20335
5.64472	1.29278	10.5001	10.5345
1.11103	2.79286	10.9474	2.14078
3.853	0.389567	7.56986	10.1195
0.176323	0.464668	10.1807	2.30743
7.15462	0.823749	4.60288	11.2179
1.08406	0.238787	10.576	3.36457
0.0976108	0.0143553	10.0215	11.0916
7.20711	0.85599	1.23879	11.3772
6.53978	0.613532	1.66903	7.54148
7.40079	1.72683	10.5745	8.62117
1.93734	0.887525	9.72511	11.8586
7.36685	0.495695	7.29297	10.466
0.238787	0.0840643	10.5781	12.6198
6.27314	0.226509	2.71809	11.6242
0	0.0426443	11.0898	9.63797
0.941106	2.25399	10.2334	8.74692
0.344828	0	11.7571	10.2855
0.31034	0.475085	11.6477	11.0307
3.66448	1.25701	11.5897	12.0214
0.454176	0.31034	6.56423	11.1754
0.226509	1.87971	11.9721	10.2205
2.88947	0.111031	6.9507	9.19554
4.70819	6.43396	10.4084	0.443607
6.92517	0	3.9982	7.55036
0.0565835	0.176323	8.60352	5.44128
3.67016	0.0703893	8.09212	11.9302
7.38163	0.475085	1.51096	11.8358
0.0143553	0.526069	8.21519	10.9094
0.226509	0.871844	8.06786	7.50024
5.94883	5.71672	0.505891	8.93593
6.70888	2.14078	5.84071	9.81623
1.89142	0.516015	8.89139	11.443
5.13422	0.15056	10.2041	9.28492
0.454176	0.263034	11.983	12.2295
7.42139	0.659925	2.3978	10.8432
0.0703893	0.464668	12.3861	10.6364
7.32319	0.411426	1.92979	7.92796
0.163499	0	11.916	12.3154
7.96653	1.16993	3.66789	11.9464
0.847997	0	9.80411	11.6724
0.505891	0.0285692	8.08449	10.8385
7.10035	0.250962	2.79077	9.34893
7.42945	0.613532	10.0932	9.94599
7.09708	0.978196	1.30451	11.49
1.87184	0.124328	9.9455	9.981
7.62242	3.45681	2.33056	10.655
0.111031	0.948601	7.32912	10.247
0.286881	0	11.6799	10.89
6.07617	0.0426443	5.37156	11.6072
8.44207	2.24184	2.80735	12.9033
6.36265	0.565597	5.94462	8.76931
4.76394	0.263034	7.94778	12.9155
6.55949	0.298658	4.32048	9.22624
5.75168	0.163499	8.98516	11.1013
0.992768	0.124328	10.2632	8.95542
1.21412	0.189034	10.7225	6.68594
0.201634	8.14898	11.1199	2.12763
7.53247	0.475085	2.67582	0
3.32769	0.555816	9.16684	2.73552
0.31034	0.941106	10.5669	10.0182
5.11853	0.275007	10.6317	8.63699
0.226509	0.933573	11.334	13.1581
3.23573	3.95791	4.31397	3.9644
6.92374	5.10894	2.54102	9.73726
6.94322	0.0426443	6.60881	11.172
0	1.34483	9.00377	9.77383
6.3127	0.62293	3.98914	8.37869
0.378512	0.286881	12.4286	11.3111
7.00776	0.903038	0.678072	12.0777
6.90063	0.0285692	9.28432	0.226509
6.04023	0.650765	7.59604	7.0568
1.22651	0.226509	10.0355	12.3103
8.27975	1.50589	1.66448	10.6015
5.62059	0.0840643	6.78725	12.093
4.13504	7.10098	5.50875	2.49313
4.849	4.97636	1.86394	10.5145
5.24869	0.214125	1.5509	11.8967
0.124328	0.201634	2.37016	7.26407
7.92172	7.95553	1.31615	1.89918
7.51238	1.15704	0.790772	11.4786
7.04898	1.96347	4.17233	10.6236
5.988	0.275007	6.4545	9.56953
0.485427	0	11.466	9.51347
4.53045	0.910733	6.73715	9.54042
0.910733	0.263034	11.5126	10.4758
2.35614	4.35544	11.9796	9.76288
7.30679	7.83422	4.56499	5.26716
5.65564	2.8953	6.59768	10.9332
6.47638	2.02857	7.34145	12.1255
2.95606	4.61883	8.51246	10.3243
0.298658	2.60407	7.63988	8.01341
6.84285	0.263034	1.05658	10.1338
9.15393	2.81147	4.97131	9.47903
0.31034	0.250962	12.2854	3.14731
5.57471	1.26903	5.91934	11.4979
7.28605	7.00529	2.48285	1.93357
7.62022	0.15056	2.30451	11.3096
0.632268	0.176323	9.73479	4.23113
7.71218	0.15056	2.31325	6.59276
5.67158	1.92979	4.68874	4.06953
0.464668	1.27501	11.9047	11.8549
0.887525	0.111031	11.4778	12.1884
5.71094	0.238787	1.1635	10.4475
6.9465	0.0285692	1.22651	11.8545
0.411426	0	9.27501	10.063
7.48768	1.28688	3.97911	10.9499
0.226509	3.48156	1.774	8.94234
0	0.0703893	11.5605	6.67412
7.0456	0.687061	1.45418	8.2396
8.69132	2.03914	3.71699	8.51767
0.201634	0.31034	5.84273	10.7834
8.2804	1	1.76129	9.24591
0.0285692		10.6592
0.400538		11.397
6.41193		1.3505
8.46009		1.83592
7.54156		2.78031
6.08916		3.01257
4.9222		5.42358
0.831877		10.97
5.8189		9.27001
0.250962		11.5929
7.39489		7.71363
7.99203		4.36247
6.70639		4.26454
7.01302		4.23726
7.87866		1.78241
6.99865		7.07788
6.9397		0.0565835
7.92742		0.799087
7.85985		4.0018
7.1151		1.46989
6.9847		3.48671
0.970854		11.8183
0.575312		3.51349
0.0285692		10.7979
1		10.6949
5.87897		1.9486
5.96717		5.16189
6.34643		0.545968
6.43663		8.8479
7.66796		1.73118
0.575312		11.6617
1.96347		7.25323
6.20026		1.39506
0.226509		12.3627
4.08916		9.9378
0.485427		12.0416
6.1914		5.11228
1.48543		10.6078
7.96023		3.80529
0.298658		9.92235
6.19712		1
7.59305		4.5656
6.95919		1.07039
0.137504		6.77175
4.2765		11.7799
0.176323		9.58888
0.163499		11.9897
6.88935		0.992768
0.137504		0.526069
0.739848		11.1098
0.0143553		8.54024
6.51712		0.650765
3.17153		9.94011
0.250962		7.43646
7.87854		1.16993
0.422233		10.2917
0		7.24593
6.96959		2.55582
8.6237		0.757023
7.07146		1.9855
0.201634		9.07331
7.7976		2.53107
6.27333		4.72192
0.238787		9.73135
1.91456		10.646
7.45171		3.16672
1.73552		2.24489
6.71163		3.33342
7.42173		2.55582
0.422233		9.59107
6.08958		9.24098
7.61346		5.56102
7.82324		8.86047
8.80832		2.9855
4.28318		11.1022
0.62293		12.4966
7.42501		3.18428
4.1375		3.89433
5.35685		1.53107
0.641546		8.61442
3.38543		10.1983
5.69153		6.17333
7.21432		5.58976
2.70708		1.16993
5.74927		0
0.0143553		12.0182
0.422233		7.3285
0.0143553		8.75399
1.26903		9.67069
1.03562		10.7544
7.72028		2.09761
3.84499		10.1998
0.286881		2.22651
0		6.56575
6.36282		2.83592
0.0703893		10.3173
1.14405		11.4624
8.04456		3.84499
0.632268		11.8128
0.464668		1.22033
7.17802		2.96162
0.0703893		9.30186
0.669027		11.8042
7.46834		6.79155
7.43888		1.03562
7.10381		1.88362
6.71946		1.38957
5.60259		6.08598
0.815575		10.001
8.07382		4.93782
7.04603		4.73823
0.333424		11.2797
6.74322		5.70127
7.04952		2.56071
7.66917		4.54102
8.62249		2.12433
7.91121		1.54102
2.67807		9.40003
3.63343		9.02542
1.51096		8.54759
5.56285		8.45442
0.0143553		10.4013
7.24869		3.47768
0.238787		9.83961
6.74833		2.13093
4.71699		10.2348
1.35614		10.4501
7.21801		2.73985
0.189034		11.8419
6.52152		9.22988
0.201634		8.10538
3.38543		10.6514
0.0840643		8.30907
7.40931		6.99853
7.58082		2.55336
0.62293		12.307
5.25096		9.67737
0.659925		10.1852
5.04002		1.19535
8.20716		1.34483
7.39463		5.26454
7.71905		5.85275
8.16737		2.21101
6.57365		7.79383
0.344828		10.8784
7.32472		2.22342
4.44493		10.2403
0.545968		2.55827
6.5345		2.77821
8.1315		0.516015
1.22033		3.86196
0.422233		12.8222
7.50724		2.04963
7.33476		2.49313
6.36685		9.70122
5.97246		2.61353
7.38189		1.99639
0.111031		2.71809
2.64847		12.0671
7.84725		3.72901
7.14139		3.49313
0.0143553		12.4
7.44245		1.45943
5.67779		6.28688
0.189034		11.6329
8.0445		2.7137
7.13134		1.33342
6.70653		7.92475
2.31325		7.81031
7.59768		2.72465
7.00214		3.97177
6.62366		9.39723
3.488		2.48285
0.454176		11.0637
0.137504		11.1306
7.37382		1.34483
0.176323		8.981
6.64313		1.42223
6.75128		4.81352
8.21645		7.79168
6.69391		4.93923
5.79986		2.11437
7.31886		1.46989
5.2211		8.08449
7.40591		2.78869
0.704872		10.2013
7.96238		5.19967
7.62095		2.58496
0		10.2523
8.19633		0.0285692
7.32003		1.65076
4.53916		9.90173
5.70487		1.68706
7.15391		2.47508
0.238787		7.67108
6.96035		1.852
4.87922		7.04308
7.83876		1.852
6.91109		5.84524
6.67271		1.15056
0.62293		11.9075
0.15056		9.62176
7.99067		3.19692
7.36247		3.38128
6.07468		7.91355
1.54597		9.0873
7.58361		3.12928
2.02503		7.81468
2.36737		5.0691
6.49041		4.50779
7.81788		3.94298
7.34979		7.75
2.72901		11.9878
7.85512		2.65535
6.31343		2.99458
7.26585		7.05778
0.594549		6.81954
4.91409		3.03738
5.9241		1.01436
7.92154		8.73071
6.75542		2.926
7.51254		6.34341
5.93168		3.7148
0.695994		11.7395
0.545968		10.1918
5.42324		1.79909
1.16993		11.2674
7.76388		7.80781
6.94591		6.36492
0.765535		10.8852
7.75682		2.44095
7.39335		0.555816
6.38422		7.85891
6.67073		1.60407
1.17632		12.5172
5.55796		5.93216
8.20496		1.9486
3.69933		8.79159
1.73118		11.136
6.88935		0.669027
7.42962		10.5762
0.226509		11.2741
7.08055		3.62644
7.37513		3.06178
0.454176		9.35405
5.70238		2.21412
5.94953		1.28096
0		5.49825
5.30086		2.19219
0.176323		12.0874
4.28244		5.82197
6.91385		0.485427
8.62289		2.31615
5.22226		4.95187
6.77294		2.21101
7.59455		0.137504
7.27314		4.86987
0.250962		6.91492
7.23926		7.85056
8.00876		2.43029
0.887525		12.554
7.02181		2.17632
7.10308		1.63227
4.62527		9.08002
4.62994		6.69572
6.36912		1.31034
6.04045		2.16993
0		9.97556
3.4489		3.22497
7.26425		6.70708
5.57471		1.5509
6.85873		2.64386
6.69446		1.23266
5.30378		2.58496
7.06178		6.08513
6.20281		7.98442
7.09803		2.65535
5.62381		9.30907
0		11.9885
2.90304		2.72028
0.536053		11.9806
6.89421		8.19741
7.43162		4.18349
7.5157		5.40599
3.48543		2.19535
3.52105		11.6771
7.1179		7.2032
6.35702		1.81147
8.05338		2.43296
0.137504		8.3171
6.94685		5.25776
7.69098		1.12433
5.36772		5.64674
8.15618		3.56071
0.263034		12.2128
5.1914		7.031
6.6703		3.93734
8.30346		7.29976
0.443607		9.62554
5.60792		4.45418
1.33342		10.1624
5.04876		3.07382
6.58676		1.60407
1.73552		9.98485
6.46074		1.47508
6.00854		9.32924
5.20906		7.37295
0.454176		6.58706
4.89724		7.37825
3.74416		9.58399
0.443607		5.57773
7.66121		3.32048
0.454176		9.5693
5.60615		10.5608
6.8116		0
6.99447		2.06005
0.0840643		8.88387
6.96081		2.88557
5.34837		6.79142
6.20281		1.42761
1.29866		9.0462
4.25776		9.31884
5.11811		2.71809
1.20163		11.2434
5.31976		7.68874
6.71932		2.65535
6.79012		3.56925
6.79559		1.65992
6.62527		0.31034
5.39094		1.68257
0.15056		8.54635
7.58714		3.59335
8.50649		2.31904
5.73552		2.62761
0.516015		10.3074
7.64537		4.03386
0.378512		11.6032
8.16596		5.17193
7.38534		1.87184
6.45154		3.70819
6.77624		2.37573
2.93923		8.78133
7.30478		2.82985
6.97361		9.62483
4.23726		11.4398
6.25361		9.54098
0.443607		10.3214
6.59425		5.22959
7.30961		4.22497
6.06501		1.60881
7.36072		0.526069
6.74362		1.40599
7.08385		5.3427
7.24098		3.05311
7.12184		1.39506
3.13586		1.64155
7.6575		2.58256
6.39146		8.19382
6.25058		7.39951
6.78738		2.36737
8.78549		0.0565835
6.65578		0.226509
4.76288		1.28096
6.61971		1.82782
7.90791		5.34589
7.3014		3.27501
3.86987		8.57588
6.97005		0.238787
0		9.46062
6.9191		2.66221
7.52129		1.64155
7.55175		0.475085
6.38457		2.29572
7.39738		0.948601
6.71191		2.02148
6.39558		1.28096
6.69641		0.722466
6.26416		9.68129
0.111031		9.36135
0.545968		12.3232
7.05452		5.57319
6.90905		3.29425
0.176323		11.98
6.35385		1.7137
5.60763		1.58496
7.29646		1.15704
1.40599		9.71265
6.79662		7.37903
6.66007		7.8976
5.80839		0.137504
0.443607		11.6657
6.73023		1.82375
7.7911		0.918386
6.92255		1.16993
0.575312		10.5126
2.75061		10.4703
0.286881		6.94122
7.8813		4.12267
6.37504		4.31759
7.17722		5.50938
0.536053		11.0849

## Sheet: a right side 2 plots
CDH1 expression (log2(TPM+1))		VIM expression (log2(TPM+1))					Table Analyzed	CDH1		Table Analyzed	VIM
Bottom quartile cancer cell lines for CDS1 expression	Top quartile cancer cell lines for CDS1 expression	Bottom quartile cancer cell lines for CDS1 expression	Top quartile cancer cell lines for CDS1 expression
0.948601	3.23573	10.247	4.31397				Column B	Top quart CDS1		Column B	Top quart CDS1
0	7.29131	8.03392	3.09761				vs.	vs,		vs.	vs,
1.11103	7.10371	10.9474	6.76673				Column A	Bottom quart CDS1		Column A	bottom quart CDS1
0.62293	2.55582	8.37869	1.67356
0	7.31633	7.55036	3.77294				Mann Whitney test			Mann Whitney test
0.565597	7.46238	7.73118	3.38405				P value	<0,0001		P value	<0,0001
0	6.40803	10.063	4.48478				Exact or approximate P value?	Approximate		Exact or approximate P value?	Approximate
0	7.21704	0.432959	1.42761				P value summary	****		P value summary	****
0.0285692	0	10.7979	9.00377				Significantly different (P < 0.05)?	Yes		Significantly different (P < 0.05)?	Yes
0.0143553	7.92801	9.49115	4.8475				One- or two-tailed P value?	Two-tailed		One- or two-tailed P value?	Two-tailed
0.0143553	6.36912	6.37365	1.31034				Sum of ranks in column A,B	61674 , 176032		Sum of ranks in column A,B	167619 , 70086
0.0976108	7.62022	0.238787	2.30451				Mann-Whitney U	1989		Mann-Whitney U	10746
0.214125	6.70888	4.1375	5.84071
0.422233	6.79559	9.30734	1.65992				Difference between medians			Difference between medians
0.238787	6.07468	1.07724	7.91355				Median of column A	0,3785, n=345		Median of column A	9,712, n=345
0.0703893	8.66017	7.88466	3.66334				Median of column B	7,165, n=344		Median of column B	2,831, n=344
0.432959	6.43396	1.43829	0.443607				Difference: Actual	6.786		Difference: Actual	-6.881
0	6.08916	6.83996	3.01257				Difference: Hodges-Lehmann	6.594		Difference: Hodges-Lehmann	-6.36
0.0285692	7.32319	7.23869	1.92979
0	6.96035	8.60032	1.852
0.176323	7.28605	9.98456	2.48285
0.111031	6.69641	9.19554	0.722466
0.176323	5.72165	7.70584	2.42492
0.275007	5.8387	8.63699	6.10894
0	6.97407	0.0285692	6.62161
0.545968	8.46009	2.55827	1.83592
0	3.48543	8.70075	2.19535
1.29278	6.35702	10.5345	1.81147
3.64731	7.38189	9.36936	1.99639
0.250962	6.38319	13.0183	2.12763
0.0143553	5.67779	1.89142	6.28688
0.0143553	7.10308	12.3765	1.63227
0.250962	5.75168	9.92524	8.98516
0.0703893	6.70639	3.37016	4.26454
0.250962	6.97361	8.55539	9.62483
0.238787	7.81788	7.49466	3.94298
0.286881	7.2572	8.76364	2.01792
0.238787	4.87922	1.32193	7.04308
0.163499	6.79662	11.1013	7.37903
0.0976108	8.60951	9.4749	2.36737
0.226509	7.78588	7.95809	1.73552
0.367371	8.20496	5.83415	4.57592
0.201634	6.91385	8.82059	0.485427
0.214125	7.6575	7.68846	2.58256
0.0285692	6.38457	10.7409	2.29572
0.565597	0.536053	7.76772	11.0849
0.0840643	7.42501	12.6198	3.18428
0.536053	7.69321	8.44074	2.87381
0.695994	7.75682	8.04423	2.44095
0.275007	5.62381	8.80235	9.30907
0.575312	2.02503	11.6617	7.81468
0.0840643	8.27975	10.8348	1.66448
0.286881	6.77624	9.14377	2.37573
0.895303	6.9191	12.2025	2.66221
0.111031	5.65163	10.0174	0.0285692
2.37016	7.00776	9.29149	0.678072
0.137504	6.96081	11.3611	2.88557
0.378512	8.00876	9.18244	2.43029
0.31034	7.24869	12.5155	3.47768
0.400538	5.94953	9.41796	1.28096
0.526069	8.16596	1.18903	5.17193
0.275007	5.79986	9.56953	2.11437
0.214125	7.04898	9.62443	4.17233
0.250962	5.73552	3.14731	2.62761
0.124328	6.25285	8.98148	5.80193
0.275007	4.91409	8.39399	3.03738
0.263034	7.32472	9.56934	2.22342
0.201634	7.61346	8.27747	5.56102
0.15056	8.2804	8.63536	1.76129
0.189034	6.74322	11.4836	5.70127
0.344828	7.76075	3.51728	1.67807
0.464668	7.14853	10.6364	2.13422
0.321928	7.66796	7.1532	1.73118
0.963474	6.04045	10.8135	2.16993
3.38128	6.59291	6.73498	5.41177
1.25701	7.17493	12.0214	3.07895
0.411426	7.53247	7.84969	2.67582
0.263034	7.72935	10.4758	3.14568
0	7.85512	8.92333	2.65535
2.78031	6.20281	11.8652	7.98442
0.443607	5.71094	8.68173	1.1635
0.678072	7.39463	6.08661	5.26454
0.650765	5.04002	8.33356	1.19535
0.201634	5.35685	1.25701	1.53107
1.09761	6.74362	9.04579	1.40599
0.250962	7.91367	10.0041	2.25701
0.485427	6.82845	8.47529	2.40327
0.613532	6.8009	7.54148	8.0568
0	7.67483	7.05496	2.53107
0.163499	5.70238	12.2377	2.21412
7.83422	8.14898	5.26716	2.12763
0.356144	7.43888	8.33347	1.03562
2.59216	6.53978	9.46348	1.66903
0.250962	7.99203	8.02912	4.36247
0.238787	7.13134	3.36457	1.33342
2.60407	7.8813	8.01341	4.12267
2.79286	6.95919	8.41498	1.07039
0.189034	7.96238	7.72649	5.19967
0.565597	0.594549	7.96157	6.81954
0.31034	5.84021	8.92359	6.75074
0.201634	7.36247	7.65306	3.38128
0.887525	7.11832	12.693	0.731183
0.0143553	7.38163	12.5542	1.51096
0.31034	6.73023	1.66448	1.82375
0.0565835	7.10035	11.3209	2.79077
5.65363	7.39738	9.58436	0.948601
0.475085	8.32048	1.53107	4.15623
0.669027	7.12184	1.69599	1.39506
0	6.4048	8.75188	4.6837
0.83996	5.70487	8.88405	1.68706
0.687061	6.27333	5.45681	4.72192
0.0976108	5.68229	11.4778	1.46467
0.443607	1.43296	9.82066	9.08058
0.475085	5.03914	0	4.54226
2.8953	8.62249	10.9332	2.12433
4.64328	8.21815	6.47233	0.31034
2.1635	7.30679	4.8475	4.56499
0.0426443	7.05452	11.172	5.57319
0.226509	6.74618	9.70581	4.54967
1	4.08916	9.24591	9.9378
0.650765	7.78319	12.2585	10.2236
0.189034	5.31976	12.3226	7.68874
0.0703893	4.76288	11.9302	1.28096
0.333424	5.97613	11.1394	3.58135
0	6.5127	10.2855	2.22342
0.704872	7.37513	1.97453	3.06178
0.367371	6.69446	4.96162	1.23266
0.669027	6.29352	8.29205	9.29338
0.226509	7.32003	11.3858	1.65076
0.389567	5.36772	2.63923	5.64674
0.863938	3.4489	9.35529	3.22497
0.286881	5.39094	12.3077	1.68257
0.333424	8.11624	4.43696	5.05918
0.823749	6.57365	12.6148	7.79383
0.807355	8.85	8.41164	6.66092
0.565597	8.30346	2.28688	7.29976
0.214125	7.43162	12.4225	4.18349
2.20789	6.63314	5.27724	2.73985
2.14078	7.59305	9.81623	4.5656
0.31034	6.35878	7.61043	3.67582
0.475085	4.10098	11.0144	1.33914
0.15056	5.60792	11.735	4.45418
0.15056	3.79909	4.27352	1.33914
0.189034	7.17722	4.69209	5.50938
0.176323	6.47492	10.108	2.43829
6.25361	8.05338	9.54098	2.43296
0.464668	7.45171	8.51932	3.16672
0.545968	7.42139	7.20046	2.3978
0.356144	6.71163	12.1863	3.33342
3.32625	6.47005	8.46687	5.42291
0.411426	8.77791	9.2329	1.86394
0.389567	7.54156	10.8633	2.78031
0.0285692	6.39558	11.8545	1.28096
0.238787	7.10381	9.83961	1.88362
0.124328	6.98721	11.4822	6.50064
0.250962	7.0846	8.4696	4.05658
0.0976108	7.26425	8.94606	6.70708
0.263034	6.19712	12.2295	1
0.584963	7.01302	9.30923	4.23726
0.356144	7.87866	6.4261	1.78241
1.03562	5.96717	12.2355	5.16189
0.226509	7.5157	12.9592	5.40599
0.0426443	6.37226	11.6072	2.83188
6.42223	5.67327	11.2088	1.30451
0.250962	8.04286	11.1823	2.53605
1.79494	8.93993	8.57607	1.99277
0.275007	5.988	12.5038	6.4545
0.250962	4.99322	8.45943	4.12433
0.0565835	6.71576	11.7404	2.09085
0.0565835	8.78549	8.07312	0.0565835
0.250962	6.00562	7.43646	2.03562
0.333424	7.55175	8.60733	0.475085
0.0703893	7.25181	8.94956	7.31334
0.226509	7.38534	7.35922	1.87184
0.464668	7.62359	9.71189	1.41684
0.0285692	7.59768	5.27798	2.72465
0.189034	6.33949	8.27072	1.25096
0.895303	6.92517	10.5541	3.9982
0.650765	6.45154	7.0568	3.70819
0.422233	7.7037	12.8222	1.72247
0.475085	5.67158	11.8358	4.68874
1.72683	7.4002	8.62117	2.62293
0.0143553	8.50649	12.4	2.31904
0	6.71946	10.5272	1.38957
0.0426443	7.95292	11.7746	6.15987
0.250962	7.02181	9.34893	2.17632
0.31034	6.06501	8.40948	1.60881
0.0703893	7.58082	8.84806	2.55336
0.422233	8.27296	12.1726	3.24031
0.464668	8.51088	2.30743	4.33914
3.72356	3.13093	8.25181	1.73118
0.432959	6.62527	12.5929	0.31034
0.286881	6.88862	11.9489	8.78503
0.321928	6.92255	9.02989	1.16993
0.389567	7.66917	10.1195	4.54102
5.64472	6.88935	10.5001	0.992768
0.0285692	7.39583	10.8385	3.57652
1.17632	7.96475	12.822	3.16672
0	7.2385	11.7003	0.226509
6.56087	6.77294	11.3299	2.21101
0.356144	7.99067	11.6106	3.19692
0.321928	7.7976	6.84474	2.53107
1.65076	6.26416	10.3447	9.68129
0.344828	7.45861	8.35913	1.58015
0.895303	7.71596	8.48675	4.79025
0.344828	8.44207	11.0114	2.80735
0.15056	8.16737	11.1909	2.21101
0.555816	7.10098	11.2298	2.49313
0.432959	7.04603	10.476	4.73823
1.10434	7.42962	7.69146	10.5762
0.790772	7.51254	11.6531	6.34341
0.650765	7.15462	10.465	4.60288
1.54102	7.08055	8.10271	3.62644
0.189034	4.15137	12.1522	3.59574
1.11103	7.23563	12.9141	5.51317
0.687061	7.23926	12.6788	7.85056
0.963474	5.13422	11.9875	10.2041
0.333424	7.3753	3.52732	1.26903
0.956057	8.62289	7.74611	2.31615
2.02857	6.59425	12.1255	5.22959
0.275007	7.11863	12.1307	8.68657
0.594549	6.74833	11.993	2.13093
3.1635	5.54195	11.5257	3.03386
0.378512	7.34979	11.1863	7.75
1.09085	7.59455	5.76633	0.137504
0.226509	7.30478	11.3624	2.82985
0.650765	7.69098	9.73877	1.12433
0	7.42291	8.2546	4.86987
0.400538	6.49041	8.34691	4.50779
0.201634	5.30086	10.4116	2.19219
0.505891	2.852	11.4826	2.4489
0	8.10737	9.71055	1.72247
1.94486	6.9465	8.73349	1.22651
0.454176	8.29797	12.498	7.75148
0.731183	8.03249	12.2937	8.64915
0.0840643	7.0456	12.093	1.45418
0.15056	7.87854	11.3096	1.16993
0.505891	7.49089	9.52945	2.1635
1.43829	8.20716	11.7345	1.34483
0.201634	9.10654	8.62783	3.90593
0.992768	7.33476	5.69961	2.49313
0.111031	7.40931	12.1884	6.99853
0.910733	6.10811	8.7938	2.93923
0.31034	7.18021	8.4465	3.55336
1.29866	7.26585	11.0711	7.05778
3.31759	8.21645	11.664	7.79168
0.464668	7.40591	8.9969	2.78869
2.6893	6.56102	12.446	0.731183
0.516015	5.60763	11.443	1.58496
0.669027	7.20799	10.6565	1.79077
0.298658	8.73579	11.6238	6.11082
2.90689	7.15391	11.8893	2.47508
0.137504	7.58714	12.0046	3.59335
0.400538	6.92374	5.71946	2.54102
0.378512	6.79012	11.0649	3.56925
0.594549	7.41895	12.5063	1.94111
0.176323	7.08385	11.4927	5.3427
0.831877	5.9241	11.5479	1.01436
0.545968	6.94322	12.836	6.60881
0	7.99921	11.6724	7.4763
2.11437	7.51238	10.05	0.790772
0.454176	7.95553	6.47444	1.89918
1.37851	8.19633	3.82883	0.0285692
0.31034	6.91109	6.60318	5.84524
1.28096	7.82324	8.05072	8.86047
0.925999	7.44245	8.88237	1.45943
1.68706	6.88935	11.9133	0.669027
0.704872	8.63132	12.8767	2.31325
0.650765	4.89724	12.9167	7.37825
0.495695	6.71932	11.7501	2.65535
0.400538	7.09434	12.1636	3.59455
0.704872	8.07382	10.517	4.93782
3.24184	7.99107	10.2839	4.7137
3.69599	7.39335	8.3869	0.555816
0.214125	6.70653	11.6119	7.92475
0.31034	7.92428	12.2854	9.68998
0.238787	8.49257	7.57607	7.79584
0.722466	5.35191	12.0253	10.9751
0.555816	7.76388	11.8072	7.80781
0.111031	5.93168	11.7099	3.7148
0.422233	7.06178	13.5008	6.08513
0.176323	8.78728	5.44128	9.09916
5.10894	7.07146	9.73726	1.9855
0.584963	6.90905	11.903	3.29425
0.432959	7.43003	9.85463	4.86047
0.970854	7.96023	11.8183	3.80529
0.400538	8.04456	3.39369	3.84499
0.678072	7.67948	11.7121	3.32912
0.111031	8.69132	10.5376	3.71699
0.31034	7.29646	11.7938	1.15704
1.13093	7.92154	12.7382	8.73071
0.124328	8.30675	8.95542	1.44361
2.25399	8.80832	8.74692	2.9855
0.238787	6.48848	10.5781	3.92315
2.12102	8.31642	12.0387	2.50843
0.367371	7.01	7.62425	1.0635
0.887525	9.15393	13.2866	4.97131
0.321928	6.99447	2.04264	2.06005
4.14405	7.27314	10.8943	4.86987
0.0703893	8.6237	12.3861	0.757023
0	7.64537	9.40435	4.03386
0.505891	7.7911	12.4197	0.918386
1.88753	6.65019	12.2645	4.10266
1.37851	0.286881	11.7308	2.22651
0.250962	6.71191	10.4876	2.02148
0.0426443	7.24317	9.63797	2.90497
0.298658	8.38293	9.22624	3.0635
4.85449	7.85786	9.77528	1.88753
0.226509	4.9222	7.58195	5.42358
0.356144	7.20711	9.67089	1.23879
1.61353	7.24098	12.038	3.05311
0.422233	7.70846	8.56129	2.82579
0.871844	5.90569	7.50024	4.4822
0.464668	7.17802	11.9047	2.96162
0.669027	0.124328	8.94579	2.37016
1.74846	7.85985	9.16882	4.0018
0.378512	6.27538	12.0334	2.81558
0.887525	8.20496	11.8586	1.9486
0.0426443	7.04952	11.9778	2.56071
0.0565835	8.29421	10.2883	2.20789
1.31034	7.36072	12.2319	0.526069
0.526069	7.3014	10.3902	3.27501
0.0426443	7.96682	10.9768	1.20789
0.298658	7.96653	9.92235	3.66789
6.97476	8.0445	8.4735	2.7137
0.0285692	6.8116	10.2026	0
0.443607	6.61971	11.47	1.82782
0.495695	8.30989	6.65535	5.45878
0.226509	6.66007	12.3103	7.8976
0.956057	6.90617	11.8572	1.41684
1.28688	8.12794	12.1481	4.58316
0.895303	7.37382	11.9814	1.34483
0.163499	8.16957	12.4763	0.389567
0.201634	7.01268	8.87679	0.0143553
3.67016	7.21801	8.09212	2.73985
0.0143553	6.24165	12.2148	3.10434
1.29866	7.1179	9.0462	7.2032
0	7.84725	11.5592	3.72901
0	1.20163	12.1636	11.2434
0.298658	7.58361	9.7466	3.12928
0.632268	7.22516	10.5665	1.63691
0	5.7021	12.2708	5.49793
1.63227	8.1315	12.2012	0.516015
0.176323	7.92742	4.23113	0.799087
5.26341		10.6297

## Sheet: b
Cancer type	CDS1 high (%)	CDH1 high (%)	VIM high (%)	ZEB1 high (%)				P value
bladder	72.4138	72.4138	24.1379	31.0345		Pearson correlation CDS1 expression and ZEB1 expression	-0.902938	< 0.001
blood	2.06186	3.09278	80.4124	72.1649		Pearson correlation CDH1 expression and ZEB1 expression	-0.908831	< 0.001
bone	28	0	100	60		Pearson correlation CDH1 expression and CDS1 expression	0.972957	< 0.001
brain	5.43478	4.34783	95.6522	94.5652		Pearson correlation VIM expression and CDS1 expression	-0.926135	< 0.001
breast	70	70	40	25
colorectal	88	88	8	14
esophagus	82.1429	92.8571	28.5714	25
eye	0	0	85.7143	57.1429
gallbladder	25	25	50	75
head_neck	78.2609	91.3043	30.4348	4.34783
kidney	12.5	4.16667	100	91.6667
liver_bile_duct	45.098	49.0196	54.902	60.7843
lung	45.9016	48.3607	58.1967	57.377
ovary	47.1698	41.5094	69.8113	56.6038
pancreas	64.2857	76.1905	50	38.0952
prostate	100	100	0	0
skin	9.375	17.1875	90.625	57.8125
soft_tissue	4.44444	2.22222	100	86.6667
stomach	68.9655	62.069	27.5862	31.0345
thyroid	12.5	12.5	100	87.5
uterus	57.7778	57.7778	57.7778	42.2222

## Sheet: c
Pan-cancer lineages	CDS1 methylation (fraction)	CDS1 expression (log2(TPM+1))		Blood lineage	CDS1 methylation (fraction)	CDS1 expression (log2(TPM+1))			Table Analyzed	Methylation
ACH-000070	1	0.0285692		ACH-000070	1	0.0285692
ACH-000220	1	0.0285692		ACH-000105	0.96721	0.0285692			Column B	CDS1 methylation blood (fraction)
ACH-000656	0.98507	0.0285692		ACH-000104	0.95424	0.0143553			vs.	vs.
ACH-000754	0.97619	0		ACH-000130	0.94843	0.0143553			Column A	CDS1 methylation pan-cancer (fraction)
ACH-000430	0.97222	0.0143553		ACH-000557	0.91896	0.111031
ACH-000707	0.9694	0.0565835		ACH-000432	0.86941	0			Mann Whitney test
ACH-000105	0.96721	0.0285692		ACH-000728	0.85297	0.0143553			P-value	<0.0001
ACH-000104	0.95424	0.0143553		ACH-000197	0.84055	0.0976108
ACH-000130	0.94843	0.0143553		ACH-000938	0.81342	0.0143553
ACH-000567	0.94837	0.137504		ACH-000462	0.79824	0.0426443
ACH-000654	0.93023	0.0143553		ACH-001106	0.79661	0
ACH-000371	0.9277	0		ACH-000981	0.78474	0.214125
ACH-000287	0.92186	0		ACH-000942	0.7578	0.0565835
ACH-000557	0.91896	0.111031		ACH-000218	0.6813	0.0703893
ACH-000245	0.91704	0.0426443		ACH-000059	0.63157	0.0840643
ACH-000357	0.91078	0.0285692		ACH-000406	0.60622	0.214125
ACH-000388	0.9037	0.0565835		ACH-000770	0.60368	0.0285692
ACH-000687	0.89964	0.0285692		ACH-000519	0.58753	0.0285692
ACH-000476	0.88889	0		ACH-000937	0.36697	0.344828
ACH-000440	0.87448	0.0426443		ACH-000156	0.3356	0.0285692
ACH-000432	0.86941	0		ACH-000922	0.33128	0.0426443
ACH-000728	0.85297	0.0143553		ACH-000782	0.29456	0.0703893
ACH-000197	0.84055	0.0976108		ACH-000168	0.2867	0.31034
ACH-000938	0.81342	0.0143553		ACH-000032	0.23382	0.0703893
ACH-000462	0.79824	0.0426443		ACH-000953	0.20359	0.584963
ACH-001106	0.79661	0		ACH-000874	0.19847	0.0565835
ACH-000981	0.78474	0.214125		ACH-000295	0.13034	0.124328
ACH-000660	0.76828	0.137504		ACH-000151	0.11314	0.0840643
ACH-000786	0.76738	0		ACH-000439	0.09755	0.0285692
ACH-000942	0.7578	0.0565835		ACH-000294	0.06597	0.0703893
ACH-000838	0.7218	0.0426443		ACH-000918	0.05514	0.0565835
ACH-000877	0.72144	0.0285692		ACH-000372	0.04262	0.189034
ACH-000398	0.69431	0.0426443		ACH-000373	0.03548	0.137504
ACH-000218	0.6813	0.0703893		ACH-000362	0.03387	0.0143553
ACH-000124	0.65862	0.0285692		ACH-000081	0.03008	0.0565835
ACH-000059	0.63157	0.0840643		ACH-000241	0.02884	0.0285692
ACH-000334	0.60921	0.0143553		ACH-000020	0.02875	0.0285692
ACH-000406	0.60622	0.214125		ACH-000074	0.02532	0.0285692
ACH-000770	0.60368	0.0285692		ACH-000636	0.02455	0.411426
ACH-000056	0.59716	0.0426443		ACH-000146	0.02198	1.23879
ACH-000519	0.58753	0.0285692		ACH-000321	0.01754	0.0285692
ACH-000285	0.49994	0.0426443		ACH-000005	0.01552	0.111031
ACH-000162	0.47421	0.0285692		ACH-000960	0.01471	0.189034
ACH-000365	0.47069	0.0426443		ACH-000065	0.0127	0.378512
ACH-000315	0.45248	0.0426443		ACH-000387	0.01238	0.0285692
ACH-000267	0.43873	1.07039		ACH-000487	0.01202	0.0285692
ACH-000626	0.38959	0.321928		ACH-000641	0.01152	0.124328
ACH-000937	0.36697	0.344828		ACH-000198	0.00698	0.0285692
ACH-000944	0.3575	0.0426443		ACH-000122	0.0057	0.0840643
ACH-000393	0.34549	0.124328		ACH-001129	0.00474	0.214125
ACH-000156	0.3356	0.0285692		ACH-000301	0.00394	0.137504
ACH-000269	0.33503	0.189034		ACH-000336	0.00341	0.189034
ACH-000922	0.33128	0.0426443		ACH-000076	0.00322	0.0426443
ACH-000534	0.32651	0.0976108		ACH-000004	0.00311	0.0285692
ACH-000453	0.30835	0.0285692		ACH-000002	0.00295	0.0565835
ACH-000271	0.30469	0.0285692		ACH-000551	0.0022	0.575312
ACH-000782	0.29456	0.0703893		ACH-000995	0	1.43296
ACH-000168	0.2867	0.31034		ACH-000920	0	1.38957
ACH-000702	0.28189	0.443607		ACH-000113	0	0.443607
ACH-000157	0.27129	1.11103		ACH-000326	0	0.422233
ACH-000833	0.25641	0.111031		ACH-000604	0	0.214125
ACH-000032	0.23382	0.0703893		ACH-000751	0	0.163499
ACH-000953	0.20359	0.584963		ACH-000112	0	0.124328
ACH-000874	0.19847	0.0565835		ACH-000080	0	0.0840643
ACH-000158	0.19836	0.799087		ACH-000006	0	0.0703893
ACH-000183	0.19546	0.0285692		ACH-000166	0	0.0703893
ACH-000914	0.18079	0.0565835		ACH-000983	0	0.0703893
ACH-000802	0.17283	2.62994		ACH-000195	0	0.0426443
ACH-000952	0.15092	3.97636		ACH-000369	0	0.0426443
ACH-000075	0.13523	1.1375		ACH-000498	0	0.0285692
ACH-000806	0.13433	1.75275		ACH-000386	0	0.0285692
ACH-000522	0.13339	0.0285692		ACH-000602	0	0.0143553
ACH-000295	0.13034	0.124328
ACH-000402	0.11673	0.0285692
ACH-000721	0.11513	0.201634
ACH-000163	0.11468	0.83996
ACH-000077	0.11411	0.0565835
ACH-000151	0.11314	0.0840643
ACH-000932	0.10471	0.0285692
ACH-000821	0.10021	0.333424
ACH-000449	0.10002	0.0976108
ACH-000598	0.09999	0.650765
ACH-000439	0.09755	0.0285692
ACH-000815	0.09263	2.24489
ACH-000847	0.09199	0.0976108
ACH-000564	0.09155	0.0143553
ACH-000257	0.08491	2.37016
ACH-000750	0.08257	0.0840643
ACH-000291	0.08185	3.51728
ACH-000948	0.07634	3.76341
ACH-000478	0.07611	1.29278
ACH-000316	0.07553	0.422233
ACH-000868	0.07067	3.35755
ACH-000667	0.06821	1.0072
ACH-000580	0.06697	0.941106
ACH-000297	0.06645	1.9222
ACH-000338	0.06607	2.41143
ACH-000294	0.06597	0.0703893
ACH-000662	0.06502	2.8679
ACH-000102	0.06374	1.41684
ACH-000664	0.06318	0.963474
ACH-000153	0.06249	1.0072
ACH-000349	0.06222	3.9644
ACH-000425	0.05914	0.378512
ACH-000375	0.05759	0.15056
ACH-000799	0.05738	0.298658
ACH-000308	0.0557	1.74846
ACH-000918	0.05514	0.0565835
ACH-000304	0.05273	0.214125
ACH-000322	0.05117	0.344828
ACH-000923	0.05096	1.88753
ACH-000169	0.05034	0.124328
ACH-000686	0.04938	1.97453
ACH-000054	0.04819	1.29866
ACH-000237	0.04738	2.09761
ACH-000745	0.04729	0.367371
ACH-000118	0.04714	3.26604
ACH-000256	0.04653	2.33342
ACH-000521	0.04599	0.298658
ACH-000996	0.04453	4.47638
ACH-000150	0.04451	4.01881
ACH-000832	0.04444	2.9486
ACH-000372	0.04262	0.189034
ACH-000414	0.04151	1.98185
ACH-001239	0.04085	0.201634
ACH-000164	0.04066	3.07553
ACH-000931	0.04065	2.27501
ACH-000743	0.04007	2.42223
ACH-000092	0.03982	0.389567
ACH-000040	0.03973	1.69153
ACH-000228	0.03928	3.21257
ACH-000445	0.03781	0.545968
ACH-000765	0.037	0.176323
ACH-001048	0.03572	2.45943
ACH-000729	0.03571	2.70487
ACH-000373	0.03548	0.137504
ACH-000841	0.03533	3.68482
ACH-000389	0.03448	1.93734
ACH-000576	0.03434	1.33914
ACH-000362	0.03387	0.0143553
ACH-000801	0.03333	1.29278
ACH-000648	0.03273	1.4957
ACH-001318	0.03182	1.10434
ACH-000709	0.03138	1.18903
ACH-000096	0.03096	0.0285692
ACH-000081	0.03008	0.0565835
ACH-000073	0.02942	0.0426443
ACH-000241	0.02884	0.0285692
ACH-000020	0.02875	0.0285692
ACH-000331	0.02866	1.49057
ACH-000204	0.02815	0.411426
ACH-000091	0.02803	1.56071
ACH-000120	0.0269	0.970854
ACH-000560	0.02682	2.15704
ACH-000009	0.02594	4.13093
ACH-000126	0.02564	0.516015
ACH-000344	0.02559	1.22651
ACH-000137	0.02547	1.73985
ACH-000074	0.02532	0.0285692
ACH-000335	0.02498	0.389567
ACH-000479	0.0249	2.15381
ACH-000636	0.02455	0.411426
ACH-000612	0.02439	0.0565835
ACH-000140	0.02438	0.189034
ACH-000890	0.02404	0.137504
ACH-000182	0.02339	5.17113
ACH-000161	0.02272	1.53605
ACH-000501	0.02259	3.29866
ACH-000146	0.02198	1.23879
ACH-000039	0.02194	2.65535
ACH-000555	0.0218	1.83188
ACH-000190	0.02142	0.0565835
ACH-000209	0.02135	1.51602
ACH-000019	0.02084	3.47249
ACH-000582	0.02056	1.05658
ACH-000559	0.02021	3.73877
ACH-000699	0.01984	2.22342
ACH-000777	0.01976	3.59574
ACH-000752	0.01968	0.111031
ACH-000152	0.01901	0.333424
ACH-000714	0.01835	1.59932
ACH-000321	0.01754	0.0285692
ACH-000949	0.01739	3.2854
ACH-000603	0.01733	3.17951
ACH-000701	0.01693	5.21723
ACH-000463	0.01676	0.263034
ACH-000323	0.01656	0.0426443
ACH-000181	0.0164	3.8679
ACH-000466	0.01634	4.14486
ACH-000719	0.01631	4.32553
ACH-000277	0.01611	4.60348
ACH-000260	0.01606	0.545968
ACH-000908	0.01593	3.46336
ACH-000191	0.01589	2.35896
ACH-000005	0.01552	0.111031
ACH-000792	0.01546	1.4957
ACH-000086	0.01544	0.62293
ACH-000882	0.01534	0.367371
ACH-000446	0.01502	0.0426443
ACH-000155	0.01498	1.04963
ACH-000611	0.01493	0.0976108
ACH-000960	0.01471	0.189034
ACH-000359	0.01455	0.0840643
ACH-000376	0.01442	2.40054
ACH-000764	0.01442	0.0143553
ACH-000409	0.01434	2.71149
ACH-000219	0.01429	0.807355
ACH-000881	0.01393	0.454176
ACH-000505	0.01393	0.15056
ACH-000716	0.01383	1.40054
ACH-000443	0.0137	4.14568
ACH-000138	0.01364	3.41549
ACH-000099	0.01361	0.847997
ACH-000644	0.01347	0.604071
ACH-000411	0.01336	1.72683
ACH-000078	0.01333	0.111031
ACH-000720	0.01312	0.739848
ACH-000783	0.01305	4.18428
ACH-000943	0.01295	0.275007
ACH-000790	0.01282	1.70044
ACH-000464	0.01279	0.613532
ACH-000963	0.01271	2.98914
ACH-000065	0.0127	0.378512
ACH-000997	0.01268	4.67751
ACH-000420	0.01266	1.27501
ACH-000387	0.01238	0.0285692
ACH-000578	0.01238	4.44427
ACH-000514	0.0122	0.695994
ACH-000679	0.01215	4.98003
ACH-000487	0.01202	0.0285692
ACH-000864	0.0119	2.15381
ACH-000812	0.01183	2.09761
ACH-000210	0.01179	1.46467
ACH-000407	0.01176	0.584963
ACH-000027	0.01154	2.09085
ACH-000410	0.01153	0.298658
ACH-000641	0.01152	0.124328
ACH-000415	0.01141	2.42492
ACH-000144	0.01111	3.26153
ACH-000661	0.01101	0.443607
ACH-000018	0.01083	0.659925
ACH-000651	0.01069	0.250962
ACH-000366	0.01063	0.773996
ACH-000718	0.01032	4.09845
ACH-000772	0.0103	0.15056
ACH-000788	0.0101	0.0976108
ACH-000607	0.01007	0.378512
ACH-000212	0.01006	0.782409
ACH-000450	0.00998	0.0840643
ACH-000223	0.00991	3.95233
ACH-000179	0.00986	3.56194
ACH-000221	0.00975	0.263034
ACH-000822	0.00975	0.238787
ACH-000813	0.00968	2.47249
ACH-000879	0.00967	2.52607
ACH-000573	0.00962	1.01436
ACH-000694	0.00956	3.51223
ACH-000296	0.00943	4.80941
ACH-000570	0.00937	0.250962
ACH-000830	0.00909	3.95606
ACH-000628	0.00898	1.77821
ACH-000722	0.00897	2.81967
ACH-000353	0.00893	4.66391
ACH-000186	0.00889	3.0635
ACH-000523	0.00887	1.95606
ACH-000305	0.00886	3.5472
ACH-000437	0.00865	0.773996
ACH-000370	0.00864	0.0565835
ACH-000253	0.00855	3.0197
ACH-000736	0.00814	3.47249
ACH-000909	0.00813	0.0426443
ACH-000250	0.0081	2.21723
ACH-000447	0.00808	1.69599
ACH-000649	0.00807	3.20633
ACH-000917	0.00802	4.31976
ACH-000023	0.00797	0.731183
ACH-000095	0.00788	1.07724
ACH-000756	0.00786	0.495695
ACH-000107	0.00784	4.98048
ACH-000148	0.00781	0.613532
ACH-000201	0.00749	0.189034
ACH-000966	0.00746	1.99277
ACH-000904	0.00738	2.80529
ACH-000684	0.00736	1.0635
ACH-000613	0.00715	0.992768
ACH-000986	0.0071	2.73118
ACH-000537	0.00706	1.52105
ACH-000198	0.00698	0.0285692
ACH-000314	0.00685	0.321928
ACH-000762	0.00672	3.8679
ACH-000303	0.00669	0.263034
ACH-000849	0.00666	3.97453
ACH-000288	0.00662	0.799087
ACH-000781	0.00659	1.26903
ACH-000939	0.00656	0.163499
ACH-000668	0.00653	3.77821
ACH-000807	0.00645	0.378512
ACH-000859	0.00641	4.9644
ACH-000458	0.00623	4.10685
ACH-000351	0.00601	1.53605
ACH-000312	0.0058	0.111031
ACH-000889	0.00578	1.52607
ACH-000122	0.0057	0.0840643
ACH-000710	0.00569	2.06005
ACH-000646	0.00552	1.67807
ACH-000485	0.00543	3.67243
ACH-000515	0.00543	2.75916
ACH-000640	0.00533	0.678072
ACH-000941	0.00533	2.51854
ACH-000484	0.00532	1.852
ACH-000857	0.00528	4.04352
ACH-000360	0.00527	3.26003
ACH-000254	0.00526	2.76341
ACH-000828	0.00503	4.18982
ACH-000159	0.005	2.1177
ACH-000270	0.00492	2.80735
ACH-000558	0.00491	1.21412
ACH-000007	0.00486	3.67469
ACH-001129	0.00474	0.214125
ACH-000740	0.00474	3.29866
ACH-000202	0.00472	3.0993
ACH-000374	0.00464	2.99277
ACH-000891	0.00463	0.378512
ACH-000235	0.00456	4.81096
ACH-000384	0.00455	4.25701
ACH-000645	0.00452	1.25701
ACH-000330	0.00451	3.66676
ACH-000927	0.00447	3.29131
ACH-000341	0.00441	0.0703893
ACH-000794	0.0044	3.00899
ACH-000844	0.00439	2.7761
ACH-000643	0.00434	3.8679
ACH-000681	0.00432	0.887525
ACH-000625	0.00431	0.773996
ACH-000810	0.00429	0.0976108
ACH-000746	0.00425	2.50335
ACH-000749	0.00422	1.33342
ACH-000320	0.00422	0.0426443
ACH-000610	0.00419	0.941106
ACH-000638	0.00413	4.91121
ACH-000472	0.00405	2.87381
ACH-000318	0.00402	3.0072
ACH-000803	0.00402	2.73118
ACH-000994	0.00399	3.78764
ACH-000196	0.00398	3.3505
ACH-000972	0.00395	3.34767
ACH-000301	0.00394	0.137504
ACH-000970	0.00393	3.95791
ACH-000408	0.00391	3.63575
ACH-000247	0.00389	3.54597
ACH-000553	0.00389	4.59036
ACH-000046	0.00384	2.30451
ACH-000383	0.00381	4.32553
ACH-000635	0.00372	3.89918
ACH-000876	0.00364	3.58856
ACH-000488	0.00349	3.56071
ACH-000242	0.00348	3.44095
ACH-000109	0.00346	4.24793
ACH-000965	0.00345	4.65076
ACH-000336	0.00341	0.189034
ACH-000139	0.0034	3.23879
ACH-000232	0.00338	1.31034
ACH-000871	0.00338	3.58736
ACH-000698	0.00333	4.15218
ACH-000957	0.0033	3.63691
ACH-000500	0.00329	1.28096
ACH-000416	0.00328	0.0703893
ACH-000076	0.00322	0.0426443
ACH-000258	0.00319	1.03562
ACH-000421	0.00317	4.77136
ACH-000808	0.00313	0.31034
ACH-000004	0.00311	0.0285692
ACH-000563	0.0031	4.57713
ACH-000596	0.00309	4.28466
ACH-000652	0.00307	0.454176
ACH-000614	0.00307	0.0976108
ACH-000200	0.00299	2.0036
ACH-000991	0.00298	4.52419
ACH-000956	0.00297	4.70874
ACH-000547	0.00297	4.58496
ACH-000002	0.00295	0.0565835
ACH-000901	0.00294	0.0840643
ACH-000623	0.00287	0.879706
ACH-000222	0.00276	2.48543
ACH-000394	0.00275	1.59455
ACH-000816	0.00275	1.25701
ACH-000950	0.00269	2.98914
ACH-000549	0.00264	4.08321
ACH-000827	0.00255	0.575312
ACH-000804	0.00254	0.0565835
ACH-000014	0.00248	0.790772
ACH-000429	0.00244	1.80323
ACH-000087	0.00231	2.05311
ACH-000548	0.00223	3.19219
ACH-000551	0.0022	0.575312
ACH-000496	0.00216	1.32193
ACH-000085	0.00204	3.5656
ACH-000915	0.00173	0.111031
ACH-000748	0.0017	0.0976108
ACH-000867	0.0017	3.20945
ACH-000438	0.0017	0.201634
ACH-000244	0.00169	0.815575
ACH-000117	0.00166	4.54905
ACH-000467	0.00163	2.73985
ACH-000906	0.00161	0.15056
ACH-000471	0.00151	0.687061
ACH-000417	0.00145	3.74739
ACH-000427	0.00142	4.4019
ACH-000278	0.0013	1.20163
ACH-000397	0.00129	4.03562
ACH-000178	0.00125	1.26903
ACH-000958	0.00119	3.70044
ACH-000171	0.00119	2.36457
ACH-000990	0.00116	3.31325
ACH-000911	0.00113	3.51096
ACH-000693	0.0011	2.81967
ACH-000400	0.00109	3.56194
ACH-000934	0.00097	4.48929
ACH-000870	0.00077	2.91839
ACH-000572	0.00071	0.903038
ACH-000910	0.00043	3.8125
ACH-000141	0	4.07039
ACH-000976	0	3.7126
ACH-000377	0	3.37156
ACH-000461	0	3.26003
ACH-000995	0	1.43296
ACH-000920	0	1.38957
ACH-000113	0	0.443607
ACH-000326	0	0.422233
ACH-000604	0	0.214125
ACH-000751	0	0.163499
ACH-000112	0	0.124328
ACH-000080	0	0.0840643
ACH-000006	0	0.0703893
ACH-000166	0	0.0703893
ACH-000983	0	0.0703893
ACH-000195	0	0.0426443
ACH-000369	0	0.0426443
ACH-000498	0	0.0285692
ACH-000386	0	0.0285692
ACH-000602	0	0.0143553
ACH-000041	0	2.03914
ACH-000364	0	1.36177
ACH-000418	0	1.1375
ACH-000052	0	0.807355
ACH-000082	0	0.176323
ACH-000759	0	4.81558
ACH-000248	0	4.72901
ACH-000536	0	4.66903
ACH-000017	0	4.64731
ACH-000097	0	4.62117
ACH-000818	0	4.39849
ACH-000554	0	4.36947
ACH-000044	0	4.1152
ACH-000755	0	3.81352
ACH-000691	0	3.76022
ACH-000725	0	3.62644
ACH-000147	0	3.56316
ACH-000352	0	3.55336
ACH-000028	0	3.49953
ACH-000856	0	3.43563
ACH-000111	0	3.38957
ACH-000568	0	3.28392
ACH-000930	0	3.21878
ACH-000624	0	2.85997
ACH-000768	0	1.1635
ACH-000621	0	1.0635
ACH-000863	0	3.45418
ACH-000067	0	2.12433
ACH-000776	0	2.0635
ACH-000231	0	1.91456
ACH-000609	0	1.89918
ACH-000592	0	1.73985
ACH-000098	0	1.23266
ACH-000469	0	1.1375
ACH-000595	0	1.07039
ACH-000055	0	1.02857
ACH-000211	0	1.02148
ACH-000329	0	0.925999
ACH-000273	0	0.903038
ACH-000655	0	0.895303
ACH-001016	0	0.887525
ACH-000543	0	0.847997
ACH-000504	0	0.815575
ACH-000368	0	0.536053
ACH-000738	0	0.0976108
ACH-000089	0	4.848
ACH-000959	0	4.7252
ACH-000798	0	4.32912
ACH-000412	0	4.11603
ACH-000969	0	3.9364
ACH-000403	0	3.85798
ACH-000249	0	3.80839
ACH-000967	0	3.80323
ACH-000820	0	3.67243
ACH-000680	0	3.64155
ACH-000708	0	3.59574
ACH-000971	0	3.52732
ACH-000532	0	3.3799
ACH-000350	0	3.36877
ACH-000955	0	3.28688
ACH-000998	0	3.21878
ACH-000489	0	3.20633
ACH-000342	0	3.20163
ACH-000470	0	3.19219
ACH-000989	0	3.1375
ACH-000999	0	3.13093
ACH-000236	0	3
ACH-000982	0	2.98185
ACH-000381	0	2.93734
ACH-000565	0	2.8679
ACH-000683	0	2.72465
ACH-000985	0	2.72247
ACH-000842	0	2.22651
ACH-000935	0	0.475085
ACH-000491	0	0.111031
ACH-000647	0	4.33628
ACH-000726	0	3.69042
ACH-000717	0	3.64155
ACH-000784	0	3.62877
ACH-000561	0	3.23266
ACH-000605	0	3.13914
ACH-000637	0	1.97085
ACH-000452	0	1.62761
ACH-000325	0	5.10559
ACH-000758	0	5.00405
ACH-000793	0	4.06005
ACH-000110	0	3.93168
ACH-000880	0	3.7761
ACH-000678	0	3.62176
ACH-000761	0	3.43962
ACH-000239	0	3.16993
ACH-000898	0	3.07895
ACH-000674	0	1.78241
ACH-000616	0	1.59932
ACH-000255	0	0.871844
ACH-000633	0	0.659925
ACH-000225	0	0.298658
ACH-000189	0	2.69599
ACH-000313	0	2.60644
ACH-000317	0	2.34199
ACH-000513	0	2.15056
ACH-000459	0	1.60881
ACH-000495	0	1.38405
ACH-000457	0	0.925999
ACH-000433	0	0.85599
ACH-000671	0	2.35332
ACH-000483	0	1.84398
ACH-000422	0	1.76977
ACH-000739	0	1.43296
ACH-000480	0	1.15704
ACH-000493	0	0.62293
ACH-000475	0	0.15056
ACH-000361	0	0.0976108
ACH-000703	0	5.44559
ACH-000869	0	5.30961
ACH-000639	0	4.94392
ACH-000785	0	4.69153
ACH-000774	0	4.60585
ACH-000035	0	4.60288
ACH-001075	0	4.38474
ACH-000791	0	4.38267
ACH-000744	0	4.29131
ACH-000187	0	4.28983
ACH-000886	0	4.27575
ACH-000860	0	4.2502
ACH-000528	0	4.22959
ACH-000481	0	4.20945
ACH-000594	0	4.1914
ACH-000845	0	4.12598
ACH-000837	0	4.07468
ACH-000379	0	4.07382
ACH-000875	0	4.0321
ACH-000451	0	3.98823
ACH-000929	0	3.98368
ACH-000066	0	3.94673
ACH-000482	0	3.94017
ACH-000951	0	3.91839
ACH-000851	0	3.90881
ACH-000826	0	3.89142
ACH-000767	0	3.8339
ACH-000012	0	3.80219
ACH-000925	0	3.74308
ACH-000311	0	3.7366
ACH-000866	0	3.70819
ACH-000562	0	3.70266
ACH-000392	0	3.62644
ACH-000586	0	3.58496
ACH-000858	0	3.5008
ACH-000775	0	3.32912
ACH-000454	0	3.31904
ACH-000733	0	3.27947
ACH-000840	0	3.26153
ACH-000766	0	3.17153
ACH-000390	0	3.1127
ACH-000585	0	3.1127
ACH-000780	0	3.09592
ACH-000659	0	3.08066
ACH-000843	0	3.05832
ACH-000705	0	2.82579
ACH-000665	0	2.75489
ACH-000980	0	2.75275
ACH-000298	0	2.62059
ACH-000508	0	2.58256
ACH-000888	0	2.57773
ACH-000290	0	2.57046
ACH-000129	0	2.55582
ACH-000327	0	2.5509
ACH-000669	0	2.46728
ACH-000712	0	2.41414
ACH-000695	0	2.40327
ACH-000382	0	2.38128
ACH-000587	0	2.29572
ACH-000399	0	2.29278
ACH-000378	0	2.21101
ACH-000525	0	1.93357
ACH-000627	0	1.77821
ACH-000878	0	1.52607
ACH-000825	0	1.42761
ACH-000062	0	1.24489
ACH-000789	0	1.15704
ACH-000176	0	1.07039
ACH-000672	0	0.9855
ACH-000787	0	0.925999
ACH-000358	0	0.903038
ACH-000121	0	0.871844
ACH-000731	0	0.823749
ACH-000893	0	0.782409
ACH-000511	0	0.773996
ACH-000530	0	0.757023
ACH-000670	0	0.62293
ACH-000853	0	0.613532
ACH-000343	0	0.555816
ACH-000261	0	0.536053
ACH-000900	0	0.516015
ACH-000444	0	0.495695
ACH-000506	0	0.475085
ACH-000434	0	0.443607
ACH-000355	0	0.400538
ACH-000677	0	0.400538
ACH-000921	0	0.31034
ACH-000800	0	0.31034
ACH-000292	0	0.250962
ACH-000924	0	0.189034
ACH-000264	0	0.124328
ACH-000945	0	0.0976108
ACH-000912	0	0.0565835
ACH-000226	0	2.22033
ACH-000697	0	1.37851
ACH-000038	0	1.01436
ACH-000061	0	0.687061
ACH-000509	0	0.31034
ACH-000069	0	0.0285692
ACH-000106	0	0.0285692
ACH-000001	0	5.12846
ACH-000608	0	4.853
ACH-000333	0	4.71809
ACH-000132	0	4.6792
ACH-000103	0	4.43563
ACH-000527	0	4.33128
ACH-000713	0	3.93546
ACH-000013	0	3.8125
ACH-000116	0	3.39506
ACH-000280	0	3.30743
ACH-000936	0	3.19377
ACH-000617	0	3.14078
ACH-000811	0	3.07039
ACH-000885	0	2.88947
ACH-000796	0	2.86394
ACH-000460	0	2.8339
ACH-000324	0	2.63459
ACH-000704	0	1.76977
ACH-000574	0	1.66903
ACH-000947	0	1.20789
ACH-000663	0	0.555816
ACH-000696	0	0.226509
ACH-000123	0	0.176323
ACH-000542	0	0.124328
ACH-000048	0	0.0565835
ACH-000657	0	0.0426443
ACH-000688	0	0.0285692
ACH-000114	0	4.16672
ACH-000266	0	4.15299
ACH-000347	0	3.9514
ACH-000022	0	3.94767
ACH-000332	0	3.89433
ACH-000307	0	3.88655
ACH-000093	0	3.80426
ACH-000031	0	3.79181
ACH-000094	0	3.65076
ACH-000933	0	3.38128
ACH-000042	0	3.12102
ACH-000535	0	3.07895
ACH-000205	0	2.91839
ACH-000060	0	2.88362
ACH-000685	0	2.85798
ACH-000243	0	2.50843
ACH-000599	0	2.45154
ACH-000517	0	0.485427
ACH-000468	0	0.432959
ACH-000502	0	0.201634
ACH-000136	0	0.545968
ACH-000203	0	0.298658
ACH-000345	0	0.238787
ACH-000310	0	0.0703893
ACH-000149	0	0.0565835
ACH-000227	0	0.0285692
ACH-000817	0	2.67129
ACH-000419	0	2.07724
ACH-000763	0	2.02857
ACH-000363	0	1.61824
ACH-000541	0	0.863938
ACH-000050	0	0.536053
ACH-000115	0	3.63459
ACH-000177	0	3.52105
ACH-000090	0	3.0268
ACH-000465	0	2.09085
ACH-000441	0	1.19535
ACH-000404	0	1.0072
ACH-000805	0	0.879706
ACH-000650	0	0.871844
ACH-000899	0	0.773996
ACH-000550	0	0.713696
ACH-000008	0	0.713696
ACH-000814	0	0.411426
ACH-000632	0	0.400538
ACH-000423	0	0.214125
ACH-000274	0	0.176323
ACH-000730	0	0.15056
ACH-000615	0	0.0976108
ACH-000401	0	0.0840643
ACH-000348	0	0.0840643
ACH-000968	0	0.0840643
ACH-000477	0	0.0840643
ACH-000579	0	0.0565835
ACH-001190	0	0.0426443
ACH-000037	0	1.07039
ACH-000051	0	0.214125
ACH-000689	0	0.124328
ACH-000835	0	0.0976108
ACH-001321	0	3.22959
ACH-000897	0	2.1375
ACH-000903	0	1.79077
ACH-000456	0	0.941106
ACH-000174	0	0.62293
ACH-001306	0	0.344828
ACH-001307	0	0.124328
ACH-000692	0	4.0505
ACH-000715	0	3.94392
ACH-000518	0	3.68032
ACH-000238	0	3.60051
ACH-000619	0	3.45154
ACH-000735	0	3.43696
ACH-000778	0	3.40599
ACH-000771	0	3.37295
ACH-000846	0	3.32625
ACH-000630	0	3.13422
ACH-000732	0	3.09761
ACH-000207	0	3.06867
ACH-000546	0	2.9855
ACH-000836	0	2.8679
ACH-000723	0	2.80735
ACH-000503	0	2.80323
ACH-000606	0	2.23573
ACH-000188	0	2.0036
ACH-000741	0	4.58976
ACH-000545	0	4.0365
ACH-000896	0	3.9991
ACH-000142	0	3.98003
ACH-000473	0	3.83693
ACH-000486	0	3.80323
ACH-000862	0	3.69377
ACH-000593	0	3.46728
ACH-000834	0	3.41954
ACH-000905	0	3.24031
ACH-000839	0	2.9542
ACH-000566	0	1.62761
ACH-000396	0	1.15056
ACH-000011	0	0.871844
ACH-000973	0	0.773996
ACH-000753	0	0.163499
ACH-000946	0	4.84298
ACH-000173	0	4.44758
ACH-000954	0	3.70487
ACH-000974	0	3.46728
ACH-000984	0	3.10936
ACH-000435	0	2.39506
ACH-000302	0	2.26003
ACH-000978	0	1.848
ACH-000831	0	0.389567
ACH-000913	0	0.189034

## Sheet: e
Lineage	Variable	Value	Significance		Comparison	Pearson	P-value
Blood	CDH1 relative expression	5.15107	NA		VIM versus CDH1 expression	-0.762161	0.00059902
Blood	CDH1 percentage low expression	62.5	***		CDS1 versus CDH1 reduction	0.839314	4.79555525262061e-05
Blood	CDS1 percentage low expression	70.8333	***
Blood	VIM relative expression	14.1744	NA
Brain	CDH1 relative expression	3.15652	NA
Brain	CDH1 percentage low expression	77.1429	***
Brain	CDS1 percentage low expression	100	***
Brain	VIM relative expression	69.946	NA
Breast	CDH1 relative expression	64.6598	NA
Breast	CDH1 percentage low expression	20	**
Breast	CDS1 percentage low expression	22.5
Breast	VIM relative expression	17.1275	NA
Cervix	CDH1 relative expression	52.7263	NA
Cervix	CDH1 percentage low expression	15.3846
Cervix	CDS1 percentage low expression	23.0769
Cervix	VIM relative expression	4.79752	NA
Colorectal	CDH1 relative expression	99.9966	NA
Colorectal	CDH1 percentage low expression	8	***
Colorectal	CDS1 percentage low expression	8
Colorectal	VIM relative expression	4.48976	NA
Esophagus	CDH1 relative expression	82.4638	NA
Esophagus	CDH1 percentage low expression	0	**
Esophagus	CDS1 percentage low expression	14.2857
Esophagus	VIM relative expression	8.14506	NA
Kidney	CDH1 relative expression	9.34059	NA
Kidney	CDH1 percentage low expression	96	***
Kidney	CDS1 percentage low expression	96	***
Kidney	VIM relative expression	82.0828	NA
Liver	CDH1 relative expression	18.3381	NA
Liver	CDH1 percentage low expression	90.9091	***
Liver	CDS1 percentage low expression	45.4545
Liver	VIM relative expression	30.4108	NA
Lung	CDH1 relative expression	40.3916	NA
Lung	CDH1 percentage low expression	58.1967	***
Lung	CDS1 percentage low expression	70.4918	***
Lung	VIM relative expression	24.3231	NA
Ovarian	CDH1 relative expression	26.4959	NA
Ovarian	CDH1 percentage low expression	45.283
Ovarian	CDS1 percentage low expression	79.2453	***
Ovarian	VIM relative expression	36.3025	NA
Pancreatic	CDH1 relative expression	62.8101	NA
Pancreatic	CDH1 percentage low expression	92.8571	***
Pancreatic	CDS1 percentage low expression	71.4286	***
Pancreatic	VIM relative expression	13.4663	NA
Prostate	CDH1 relative expression	100	NA
Prostate	CDH1 percentage low expression	0
Prostate	CDS1 percentage low expression	40
Prostate	VIM relative expression	0.55707	NA
Skin	CDH1 relative expression	10.4668	NA
Skin	CDH1 percentage low expression	93.6508	***
Skin	CDS1 percentage low expression	100	***
Skin	VIM relative expression	65.0285	NA
Stomach	CDH1 relative expression	54.8446	NA
Stomach	CDH1 percentage low expression	62.069	**
Stomach	CDS1 percentage low expression	48.2759	*
Stomach	VIM relative expression	16.2013	NA
Thyroid	CDH1 relative expression	5.30326	NA
Thyroid	CDH1 percentage low expression	100	***
Thyroid	CDS1 percentage low expression	100	***
Thyroid	VIM relative expression	100	NA
Uterus	CDH1 relative expression	46.7152	NA
Uterus	CDH1 percentage low expression	18.75	***
Uterus	CDS1 percentage low expression	18.75	***
Uterus	VIM relative expression	24.0156	NA

## Sheet: f
	sgControl			sgCDS2			sgCDS2 PI 2 mM
BLM	5.61934	14.2482	15.5363	70.3004	68.8072	64.8972	52.8739	56.1297	55.7144
ANOVA summary
F	173.1
P value	<0.0001
Šídák's multiple comparisons test	Adjusted p-value
sgControl vs. sgCDS2	<0.0001
sgCDS2 vs. sgCDS2 + PI	0.0087
