# Supplementary material for: Cytidine diphosphate diacylglycerol synthase 2 is a synthetic lethal target in mesenchymal-like cancers
Source: Nat Genet. 2025 Jul 4;57(7):1659–71. doi: 10.1038/s41588-025-02221-2 (PMC12283369; doi:10.1038/s41588-025-02221-2)
Supplement: Supplementary file 15 — Plotted data and statistics: unprocessed data and code are available on repositories. [file 41588_2025_2221_MOESM15_ESM.xlsx]

## Sheet: a
K562							MCF7							NCI-H2030							LPS141							SK-MEL-2
Accession(s)	Entry(s)	Gene(s)	"-Log Student's T-test p-value sgCDS2 vs sgControl"	Log2[sgCDS2/sgControl]	Significant or Not Significant		Accession(s)	Entry(s)	Gene(s)	"-Log Student's T-test p-value sgCDS2 vs sgControl"	Log2[sgCDS2/sgControl]	Significant or Not Significant		Accession(s)	Entry(s)	Gene(s)	"-Log Student's T-test p-value sgCDS2 vs sgControl"	Log2[sgCDS2/sgControl]	Significant or Not Significant		Accession(s)	Entry(s)	Gene(s)	"-Log Student's T-test p-value sgCDS2 vs sgControl"	Log2[sgCDS2/sgControl]	Significant or Not Significant		Accession(s)	Entry(s)	Gene(s)	"-Log Student's T-test p-value sgCDS2 vs sgControl"	Log2[sgCDS2/sgControl]	Significant or Not Significant
A0A024RBG1	NUD4B_HUMAN	NUDT4B	3.80486	-0.777668	Significant		A0A024RBG1	NUD4B_HUMAN	NUDT4B	0.5366	-1.22633	Not_significant		A0A0B4J2D5;P0DPI2	GAL3A_HUMAN;GAL3B_HUMAN	GATD3;GATD3B	0.111602	-0.00946522	Not_significant		A0A024RBG1	NUD4B_HUMAN	NUDT4B	0.1816	-0.138037	Not_significant		A0A024RBG1	NUD4B_HUMAN	NUDT4B	1.33396	-0.360385	Not_significant
A0A024RBG1;O95989;Q9NZJ9	NUD4B_HUMAN;NUDT3_HUMAN;NUDT4_HUMAN	NUDT3;NUDT4;NUDT4B	1.30293	-0.78565	Significant		A0A075B759;A0A0B4J2A2;F5H284;P0DN26	PAL4C_HUMAN;PAL4D_HUMAN;PAL4E_HUMAN;PAL4F_HUMAN	PPIAL4C;PPIAL4D;PPIAL4E;PPIAL4F	0.239495	0.0560246	Not_significant		A0AUZ9	KAL1L_HUMAN	KANSL1L	0.140338	-0.139115	Not_significant		A0A024RBG1;Q8NFP7;Q9NZJ9	NUD10_HUMAN;NUD4B_HUMAN;NUDT4_HUMAN	NUDT10;NUDT4;NUDT4B	2.12764	-0.299087	Not_significant		A0A024RBG1;Q9NZJ9	NUD4B_HUMAN;NUDT4_HUMAN	NUDT4;NUDT4B	0.446915	0.0603404	Not_significant
A0A024RBG1;Q9NZJ9	NUD4B_HUMAN;NUDT4_HUMAN	NUDT4;NUDT4B	4.05896	-0.42586	Significant		A0A087WUL8;B4DH59;P0DPF2;P0DPF3;Q3BBV0;Q3BBV2;Q5TAG4;Q5TI25	NBPF1_HUMAN;NBPF8_HUMAN;NBPF9_HUMAN;NBPFC_HUMAN;NBPFE_HUMAN;NBPFJ_HUMAN;NBPFK_HUMAN;NBPFP_HUMAN	NBPF1;NBPF12;NBPF14;NBPF19;NBPF20;NBPF26;NBPF8;NBPF9	0.3981	0.376382	Not_significant		A0AVT1	UBA6_HUMAN	UBA6	1.80558	0.10054	Not_significant		A0A024RBG1;Q9NZJ9	NUD4B_HUMAN;NUDT4_HUMAN	NUDT4;NUDT4B	1.22174	-0.174626	Not_significant		A0A0B4J2D5;P0DPI2	GAL3A_HUMAN;GAL3B_HUMAN	GATD3;GATD3B	1.44525	0.141046	Not_significant
A0A0B4J2D5;P0DPI2	GAL3A_HUMAN;GAL3B_HUMAN	GATD3;GATD3B	0.0352691	0.00305843	Not_significant		A0A0B4J2D5;P0DPI2	GAL3A_HUMAN;GAL3B_HUMAN	GATD3;GATD3B	0.334724	-0.0217695	Not_significant		A0FGR8	ESYT2_HUMAN	ESYT2	1.71967	-0.23227	Not_significant		A0A075B759;A0A0B4J2A2;F5H284;P0DN26	PAL4C_HUMAN;PAL4D_HUMAN;PAL4E_HUMAN;PAL4F_HUMAN	PPIAL4C;PPIAL4D;PPIAL4E;PPIAL4F	0.0660212	-0.0583754	Not_significant		A0AV96	RBM47_HUMAN	RBM47	2.41629	2.20307	Significant
A0A0B4J2F0	PIOS1_HUMAN	PIGBOS1	0.156161	0.183773	Not_significant		A0AUZ9	KAL1L_HUMAN	KANSL1L	0.0697994	-0.0314574	Not_significant		A0JNW5	UH1BL_HUMAN	UHRF1BP1L	1.24787	-0.252599	Not_significant		A0A0B4J2D5;P0DPI2	GAL3A_HUMAN;GAL3B_HUMAN	GATD3;GATD3B	0.675042	0.0739288	Not_significant		A0AVT1	UBA6_HUMAN	UBA6	0.0616098	-0.00311136	Not_significant
A0AUZ9	KAL1L_HUMAN	KANSL1L	0.179238	-0.0519881	Not_significant		A0AV96	RBM47_HUMAN	RBM47	0.36314	-0.0297403	Not_significant		A0JP26;B2RU33;P0CG39;Q6S8J7	POTB3_HUMAN;POTEA_HUMAN;POTEC_HUMAN;POTEJ_HUMAN	POTEA;POTEB3;POTEC;POTEJ	0.343438	0.0716929	Not_significant		A0A1B0GV03	GG6L7_HUMAN	GOLGA6L7	1.22165	-1.45275	Not_significant		A0FGR8	ESYT2_HUMAN	ESYT2	5.41768	-0.68694	Significant
A0AV96	RBM47_HUMAN	RBM47	1.20936	-0.224079	Not_significant		A0AV96;Q8TBY0	RBM46_HUMAN;RBM47_HUMAN	RBM46;RBM47	0.797468	-0.166106	Not_significant		A0MZ66	SHOT1_HUMAN	SHTN1	2.37226	-0.167918	Not_significant		A0AUZ9	KAL1L_HUMAN	KANSL1L	0.751757	-0.275465	Not_significant		A0JNW5	UH1BL_HUMAN	UHRF1BP1L	0.894473	0.468705	Not_significant
A0AVT1	UBA6_HUMAN	UBA6	3.46765	0.103849	Not_significant		A0AVT1	UBA6_HUMAN	UBA6	2.98178	0.0890803	Not_significant		A0PJW6	TM223_HUMAN	TMEM223	0.300723	-0.0543547	Not_significant		A0AV96	RBM47_HUMAN	RBM47	0.816087	0.602289	Not_significant		A0MZ66	SHOT1_HUMAN	SHTN1	2.73079	0.189575	Not_significant
A0FGR8	ESYT2_HUMAN	ESYT2	4.42682	-0.310083	Not_significant		A0FGR8	ESYT2_HUMAN	ESYT2	0.53497	0.0360384	Not_significant		A0PK00	T120B_HUMAN	TMEM120B	1.62081	0.436585	Significant		A0AVT1	UBA6_HUMAN	UBA6	2.19463	0.0499568	Not_significant		A0PJW6	TM223_HUMAN	TMEM223	0.132674	0.0273833	Not_significant
A0JNW5	UH1BL_HUMAN	UHRF1BP1L	0.0122795	0.00985718	Not_significant		A0JP26;B2RU33;P0CG39	POTB3_HUMAN;POTEC_HUMAN;POTEJ_HUMAN	POTEB3;POTEC;POTEJ	0.0416987	-0.0122995	Not_significant		A1L0T0	HACL2_HUMAN	ILVBL	3.02485	-0.362525	Not_significant		A0FGR8	ESYT2_HUMAN	ESYT2	5.82133	-0.602147	Significant		A1A4S6	RHG10_HUMAN	ARHGAP10	0.242464	0.10094	Not_significant
A0JP26;A6NI47;B2RU33;Q6S545;Q6S5H5	POTB3_HUMAN;POTEC_HUMAN;POTEG_HUMAN;POTEH_HUMAN;POTEM_HUMAN	POTEB3;POTEC;POTEG;POTEH;POTEM	1.30767	0.265609	Not_significant		A0MZ66	SHOT1_HUMAN	SHTN1	0.723067	0.026742	Not_significant		A1L390	PKHG3_HUMAN	PLEKHG3	2.1996	-0.341616	Not_significant		A0JNW5	UH1BL_HUMAN	UHRF1BP1L	0.0627243	-0.0317273	Not_significant		A1L0T0	HACL2_HUMAN	ILVBL	0.484363	-0.0893559	Not_significant
A0MZ66	SHOT1_HUMAN	SHTN1	3.16388	0.261277	Not_significant		A0PJW6	TM223_HUMAN	TMEM223	0.650402	-0.155962	Not_significant		A1X283	SPD2B_HUMAN	SH3PXD2B	1.30474	0.0956082	Not_significant		A0MZ66	SHOT1_HUMAN	SHTN1	2.50157	0.127789	Not_significant		A1L390	PKHG3_HUMAN	PLEKHG3	1.77151	-0.471234	Significant
A0PJW6	TM223_HUMAN	TMEM223	2.78574	0.457125	Significant		A0PK00	T120B_HUMAN	TMEM120B	0.261462	-0.0792828	Not_significant		A2RRP1	NBAS_HUMAN	NBAS	1.18171	0.0994315	Not_significant		A0PJW6	TM223_HUMAN	TMEM223	0.490217	-0.0631266	Not_significant		A1X283	SPD2B_HUMAN	SH3PXD2B	0.289998	-0.0380101	Not_significant
A0PK00	T120B_HUMAN	TMEM120B	0.398254	-0.581957	Not_significant		A1A4S6	RHG10_HUMAN	ARHGAP10	0.0435988	-0.0134568	Not_significant		A2RU67	F234B_HUMAN	FAM234B	1.55944	-0.634287	Significant		A0PK00	T120B_HUMAN	TMEM120B	0.42393	0.488946	Not_significant		A1X283;Q5TCZ1	SPD2A_HUMAN;SPD2B_HUMAN	SH3PXD2A;SH3PXD2B	0.10054	0.0312524	Not_significant
A1L0T0	HACL2_HUMAN	ILVBL	1.59734	-0.252294	Not_significant		A1L0T0	HACL2_HUMAN	ILVBL	1.79811	-0.145535	Not_significant		A2VDJ0	T131L_HUMAN	TMEM131L	1.99091	-0.607244	Significant		A1A4S6	RHG10_HUMAN	ARHGAP10	0.565646	0.268518	Not_significant		A2A2Z9;Q8IVF6;Q8NF67	A2012_HUMAN;AN18A_HUMAN;AN18B_HUMAN	ANKRD18A;ANKRD18B;ANKRD20A12P	0.551407	-0.543554	Not_significant
A1L3X0	ELOV7_HUMAN	ELOVL7	0.812895	-1.97524	Not_significant		A1L170	CA226_HUMAN	C1orf226	0.720577	-0.24905	Not_significant		A3KMH1	VWA8_HUMAN	VWA8	0.501702	0.0328283	Not_significant		A1L0T0	HACL2_HUMAN	ILVBL	2.08004	-0.262922	Not_significant		A2A3K4	PTPC1_HUMAN	PTPDC1	0.289857	0.387296	Not_significant
A2RRP1	NBAS_HUMAN	NBAS	1.4825	-0.0326014	Not_significant		A1L390	PKHG3_HUMAN	PLEKHG3	0.225591	-0.0508733	Not_significant		A3KN83	SBNO1_HUMAN	SBNO1	3.42498	-0.496786	Significant		A1L390	PKHG3_HUMAN	PLEKHG3	0.132318	0.0508404	Not_significant		A2RRP1	NBAS_HUMAN	NBAS	3.52478	-0.369689	Not_significant
A2RTX5	SYTC2_HUMAN	TARS3	1.1217	-0.518097	Not_significant		A1L3X0	ELOV7_HUMAN	ELOVL7	1.62204	0.629492	Significant		A4D161	F221A_HUMAN	FAM221A	0.637841	-0.821042	Not_significant		A1X283	SPD2B_HUMAN	SH3PXD2B	1.07724	0.0776534	Not_significant		A2RU67	F234B_HUMAN	FAM234B	1.55099	0.333781	Not_significant
A2RTX5;P26639	SYTC2_HUMAN;SYTC_HUMAN	TARS1;TARS3	1.94072	-0.230215	Not_significant		A1X283	SPD2B_HUMAN	SH3PXD2B	1.28937	0.0931549	Not_significant		A4D1E9	GTPBA_HUMAN	GTPBP10	0.415473	0.201315	Not_significant		A1X283;Q5TCZ1	SPD2A_HUMAN;SPD2B_HUMAN	SH3PXD2A;SH3PXD2B	0.724882	0.0308747	Not_significant		A2RUC4	TYW5_HUMAN	TYW5	0.284764	-0.150682	Not_significant
A3KMH1	VWA8_HUMAN	VWA8	1.07681	0.0787888	Not_significant		A2RRP1	NBAS_HUMAN	NBAS	0.315403	-0.0522895	Not_significant		A4D1P6	WDR91_HUMAN	WDR91	4.07264	-0.360728	Not_significant		A2RRP1	NBAS_HUMAN	NBAS	0.818003	0.0643635	Not_significant		A3KMH1	VWA8_HUMAN	VWA8	1.01329	-0.104912	Not_significant
A3KN83	SBNO1_HUMAN	SBNO1	1.71288	-0.140668	Not_significant		A2RTX5	SYTC2_HUMAN	TARS3	0.943516	0.227296	Not_significant		A4D2B0	MBLC1_HUMAN	MBLAC1	0.445921	-0.173424	Not_significant		A2RU67	F234B_HUMAN	FAM234B	1.43084	-0.134313	Not_significant		A3KN83	SBNO1_HUMAN	SBNO1	4.41114	-0.259838	Not_significant
A3QJZ6;Q5SWL8;Q5VWM3	PRA18_HUMAN;PRA19_HUMAN;PRA22_HUMAN	PRAMEF18;PRAMEF19;PRAMEF22	0.466376	1.42074	Not_significant		A2RU67	F234B_HUMAN	FAM234B	0.801515	-0.0743761	Not_significant		A4FU01	MTMRB_HUMAN	MTMR11	1.1157	0.274886	Not_significant		A2RUS2	DEND3_HUMAN	DENND3	1.18205	-0.300261	Not_significant		A4D126	ISPD_HUMAN	CRPPA	1.19257	-1.60387	Not_significant
A4D126	ISPD_HUMAN	CRPPA	2.12638	-0.472481	Significant		A2RUC4	TYW5_HUMAN	TYW5	0.432605	-0.261224	Not_significant		A5D8V6	VP37C_HUMAN	VPS37C	1.41712	0.339373	Not_significant		A2VDJ0	T131L_HUMAN	TMEM131L	0.013095	-0.00736141	Not_significant		A4D1E9	GTPBA_HUMAN	GTPBP10	0.322783	0.0602398	Not_significant
A4D1E9	GTPBA_HUMAN	GTPBP10	1.05079	0.268713	Not_significant		A3KMH1	VWA8_HUMAN	VWA8	1.36895	-0.111263	Not_significant		A5PLL7	PDES1_HUMAN	PEDS1	1.41721	-1.3327	Significant		A3KMH1	VWA8_HUMAN	VWA8	2.33856	-0.233456	Not_significant		A4D1P6	WDR91_HUMAN	WDR91	4.65675	0.575272	Significant
A4D1P6	WDR91_HUMAN	WDR91	0.573513	-0.0685821	Not_significant		A3KN83	SBNO1_HUMAN	SBNO1	0.0402746	0.00669289	Not_significant		A5PLN9	TPC13_HUMAN	TRAPPC13	0.353031	0.150058	Not_significant		A3KN83	SBNO1_HUMAN	SBNO1	0.169241	-0.0384941	Not_significant		A4D2B0	MBLC1_HUMAN	MBLAC1	0.0663766	-0.0930636	Not_significant
A4FU01	MTMRB_HUMAN	MTMR11	3.75626	0.495516	Significant		A4D1E9	GTPBA_HUMAN	GTPBP10	0.57106	0.279622	Not_significant		A5YKK6	CNOT1_HUMAN	CNOT1	2.01091	-0.113542	Not_significant		A4QMS7	CE049_HUMAN	C5orf49	0.34764	1.23058	Not_significant		A4FU01	MTMRB_HUMAN	MTMR11	4.24786	0.310982	Not_significant
A5D8V6	VP37C_HUMAN	VPS37C	1.59762	-0.288217	Not_significant		A4D1P6	WDR91_HUMAN	WDR91	0.26082	-0.0298648	Not_significant		A6NCE7;Q9GZQ8	MLP3B_HUMAN;MP3B2_HUMAN	MAP1LC3B;MAP1LC3B2	2.2058	1.11496	Significant		A5A3E0	POTEF_HUMAN	POTEF	0.397001	-0.310298	Not_significant		A5D8V6	VP37C_HUMAN	VPS37C	0.554713	0.179037	Not_significant
A5PL33	KRBA1_HUMAN	KRBA1	0.794166	-0.394379	Not_significant		A4D1S0	KLRG2_HUMAN	KLRG2	0.654796	0.189846	Not_significant		A6NCE7;Q9GZQ8;Q9H492	MLP3A_HUMAN;MLP3B_HUMAN;MP3B2_HUMAN	MAP1LC3A;MAP1LC3B;MAP1LC3B2	5.62936	0.990973	Significant		A5D8V6	VP37C_HUMAN	VPS37C	0.240553	0.0848026	Not_significant		A5PLL7	PDES1_HUMAN	PEDS1	0.437692	0.331393	Not_significant
A5PLL7	PDES1_HUMAN	PEDS1	0.28253	0.563792	Not_significant		A4D1S5	RAB19_HUMAN	RAB19	0.439111	1.03576	Not_significant		A6NDG6	PGP_HUMAN	PGP	2.20324	0.178741	Not_significant		A5PLL7	PDES1_HUMAN	PEDS1	0.282986	0.0922956	Not_significant		A5PLN9	TPC13_HUMAN	TRAPPC13	0.65662	-0.23599	Not_significant
A5PLN9	TPC13_HUMAN	TRAPPC13	0.191091	0.054461	Not_significant		A5D8V6	VP37C_HUMAN	VPS37C	0.0164439	-0.00640106	Not_significant		A6NDU8	CE051_HUMAN	C5orf51	1.39791	0.435745	Significant		A5PLN9	TPC13_HUMAN	TRAPPC13	0.163636	-0.0808997	Not_significant		A5YKK6	CNOT1_HUMAN	CNOT1	2.85679	-0.0637393	Not_significant
A5YKK6	CNOT1_HUMAN	CNOT1	4.10772	-0.164277	Not_significant		A5PLL7	PDES1_HUMAN	PEDS1	0.0291076	0.00915289	Not_significant		A6NED2	RCCD1_HUMAN	RCCD1	0.606628	0.078855	Not_significant		A5YKK6	CNOT1_HUMAN	CNOT1	0.773138	-0.045877	Not_significant		A6NCE7;Q9GZQ8	MLP3B_HUMAN;MP3B2_HUMAN	MAP1LC3B;MAP1LC3B2	1.60381	0.833495	Significant
A6NCE7;Q9GZQ8	MLP3B_HUMAN;MP3B2_HUMAN	MAP1LC3B;MAP1LC3B2	2.42306	0.627609	Significant		A5YKK6	CNOT1_HUMAN	CNOT1	2.30644	-0.0820189	Not_significant		A6NEL2	SWAHB_HUMAN	SOWAHB	0.915852	0.109265	Not_significant		A6NCE7;Q9GZQ8	MLP3B_HUMAN;MP3B2_HUMAN	MAP1LC3B;MAP1LC3B2	0.488935	0.108279	Not_significant		A6NCE7;Q9GZQ8;Q9H492	MLP3A_HUMAN;MLP3B_HUMAN;MP3B2_HUMAN	MAP1LC3A;MAP1LC3B;MAP1LC3B2	4.95301	1.22762	Significant
A6NDB9	PALM3_HUMAN	PALM3	0.295195	0.227034	Not_significant		A5YM69	ARG35_HUMAN	ARHGEF35	0.433222	0.180231	Not_significant		A6NFI3	ZN316_HUMAN	ZNF316	0.236297	-0.286859	Not_significant		A6NDG6	PGP_HUMAN	PGP	0.104729	0.0142827	Not_significant		A6NCF6	MA13P_HUMAN	MAGEA13P	1.07689	0.808324	Not_significant
A6NDG6	PGP_HUMAN	PGP	0.879476	-0.0224166	Not_significant		A5YM69;Q12774	ARG35_HUMAN;ARHG5_HUMAN	ARHGEF35;ARHGEF5	0.521702	-0.0767422	Not_significant		A6NFN3;O43251;Q9NWB1	RFOX1_HUMAN;RFOX2_HUMAN;RFOX3_HUMAN	RBFOX1;RBFOX2;RBFOX3	0.103031	0.0233793	Not_significant		A6NED2	RCCD1_HUMAN	RCCD1	0.55967	0.285155	Not_significant		A6NDE4	RBY1B_HUMAN	RBMY1B	0.809036	0.0970917	Not_significant
A6NDU8	CE051_HUMAN	C5orf51	1.31682	0.313907	Not_significant		A6NCE7;Q9GZQ8	MLP3B_HUMAN;MP3B2_HUMAN	MAP1LC3B;MAP1LC3B2	1.0139	0.202917	Not_significant		A6NHG4;P30046	DDTL_HUMAN;DOPD_HUMAN	DDT;DDTL	0.795191	0.0898604	Not_significant		A6NFI3	ZN316_HUMAN	ZNF316	0.668516	0.185417	Not_significant		A6NDG6	PGP_HUMAN	PGP	0.640764	-0.0564375	Not_significant
A6NED2	RCCD1_HUMAN	RCCD1	0.585551	-0.191609	Not_significant		A6ND36	FA83G_HUMAN	FAM83G	0.384033	0.160215	Not_significant		A6NHR9	SMHD1_HUMAN	SMCHD1	1.85629	-0.110442	Not_significant		A6NHG4;P30046	DDTL_HUMAN;DOPD_HUMAN	DDT;DDTL	0.210598	-0.0410566	Not_significant		A6NED2	RCCD1_HUMAN	RCCD1	0.0047128	0.00437355	Not_significant
A6NFI3	ZN316_HUMAN	ZNF316	0.597477	0.0934105	Not_significant		A6NDB9	PALM3_HUMAN	PALM3	0.00657934	0.00412607	Not_significant		A6NIH7	U119B_HUMAN	UNC119B	1.5328	-0.48416	Significant		A6NHR9	SMHD1_HUMAN	SMCHD1	1.72899	-0.12483	Not_significant		A6NFI3	ZN316_HUMAN	ZNF316	0.277398	0.051477	Not_significant
A6NFQ2	TCAF2_HUMAN	TCAF2	0.106061	0.118075	Not_significant		A6NDG6	PGP_HUMAN	PGP	6.28365	0.0953603	Not_significant		A6NIH7;Q13432	U119A_HUMAN;U119B_HUMAN	UNC119;UNC119B	1.60537	-0.126159	Not_significant		A6NIH7	U119B_HUMAN	UNC119B	0.534015	-0.0864582	Not_significant		A6NHR9	SMHD1_HUMAN	SMCHD1	1.07548	0.0827799	Not_significant
A6NFY7	SDHF1_HUMAN	SDHAF1	0.898705	-0.305526	Not_significant		A6NFI3	ZN316_HUMAN	ZNF316	0.342593	-0.0394292	Not_significant		A6NJ78	MET15_HUMAN	METTL15	0.309074	0.458028	Not_significant		A6NIH7;Q13432	U119A_HUMAN;U119B_HUMAN	UNC119;UNC119B	0.0654817	-0.0174408	Not_significant		A6NIH7	U119B_HUMAN	UNC119B	1.66483	-0.465869	Significant
A6NHG4;P30046	DDTL_HUMAN;DOPD_HUMAN	DDT;DDTL	1.86384	-0.399174	Not_significant		A6NHG4;P30046	DDTL_HUMAN;DOPD_HUMAN	DDT;DDTL	0.940404	0.0764561	Not_significant		A6PVS8	LRIQ3_HUMAN	LRRIQ3	0.147674	-0.0159864	Not_significant		A6NJ78	MET15_HUMAN	METTL15	0.743562	-0.305031	Not_significant		A6NIH7;Q13432	U119A_HUMAN;U119B_HUMAN	UNC119;UNC119B	1.45532	-0.261262	Not_significant
A6NHQ2	FBLL1_HUMAN	FBLL1	2.36769	0.3965	Not_significant		A6NHR9	SMHD1_HUMAN	SMCHD1	0.601429	-0.0472589	Not_significant		A6ZKI3;Q9BWD3	RTL8A_HUMAN;RTL8C_HUMAN	RTL8A;RTL8C	0.497192	-1.15078	Not_significant		A6NKD2;P0CV98;P0CV99;P0CW00;P0CW01;Q01534	TSPY1_HUMAN;TSPY2_HUMAN;TSPY3_HUMAN;TSPY4_HUMAN;TSPY8_HUMAN;TSPYA_HUMAN	TSPY1;TSPY10;TSPY2;TSPY3;TSPY4;TSPY8	0.0706675	-0.027874	Not_significant		A6NJ78	MET15_HUMAN	METTL15	0.708766	0.619534	Not_significant
A6NHQ2;P22087	FBLL1_HUMAN;FBRL_HUMAN	FBL;FBLL1	0.0361668	0.0747933	Not_significant		A6NIH7	U119B_HUMAN	UNC119B	0.0464077	0.00581694	Not_significant		A7E2V4	ZSWM8_HUMAN	ZSWIM8	0.0234706	-0.00897837	Not_significant		A6NKD9	CC85C_HUMAN	CCDC85C	1.62859	-0.360404	Not_significant		A6NKD2;P0CV98;P0CV99;P0CW00;P0CW01;Q01534	TSPY1_HUMAN;TSPY2_HUMAN;TSPY3_HUMAN;TSPY4_HUMAN;TSPY8_HUMAN;TSPYA_HUMAN	TSPY1;TSPY10;TSPY2;TSPY3;TSPY4;TSPY8	0.124778	0.113161	Not_significant
A6NHR9	SMHD1_HUMAN	SMCHD1	0.84065	-0.0802822	Not_significant		A6NIH7;Q13432	U119A_HUMAN;U119B_HUMAN	UNC119;UNC119B	0.327544	0.049521	Not_significant		A8CG34	P121C_HUMAN	POM121C	0.0742191	0.0845566	Not_significant		A6NKF1	SAC31_HUMAN	SAC3D1	0.0139356	0.00646925	Not_significant		A6NKF1	SAC31_HUMAN	SAC3D1	0.212208	0.511479	Not_significant
A6NHT5	HMX3_HUMAN	HMX3	0.491533	-0.471979	Not_significant		A6NJ78	MET15_HUMAN	METTL15	0.995848	-0.212071	Not_significant		A8CG34;Q96HA1	P121A_HUMAN;P121C_HUMAN	POM121;POM121C	1.84585	-0.239229	Not_significant		A6NP11;P0CB33;P17039;Q86YE8;Q8IYX0;Q8N9Z0	ZN573_HUMAN;ZN610_HUMAN;ZN679_HUMAN;ZN716_HUMAN;ZN735_HUMAN;ZNF30_HUMAN	ZNF30;ZNF573;ZNF610;ZNF679;ZNF716;ZNF735	0.0978026	-0.0472832	Not_significant		A6ZKI3;Q9BWD3	RTL8A_HUMAN;RTL8C_HUMAN	RTL8A;RTL8C	0.607566	0.423697	Not_significant
A6NIH7	U119B_HUMAN	UNC119B	4.2878	-1.19135	Significant		A6NKD2;P0CV98;P0CV99;P0CW00;P0CW01;Q01534	TSPY1_HUMAN;TSPY2_HUMAN;TSPY3_HUMAN;TSPY4_HUMAN;TSPY8_HUMAN;TSPYA_HUMAN	TSPY1;TSPY10;TSPY2;TSPY3;TSPY4;TSPY8	0.709904	-1.35184	Not_significant		A8MTT3	CEBOS_HUMAN	CEBPZOS	0.247505	0.612324	Not_significant		A6QL63	BTBDB_HUMAN	BTBD11	0.499524	-0.269716	Not_significant		A7E2S9	A30BL_HUMAN	ANKRD30BL	0.54132	0.529529	Not_significant
A6NJ78	MET15_HUMAN	METTL15	0.136053	0.0574007	Not_significant		A6NKD9	CC85C_HUMAN	CCDC85C	0.443197	0.099412	Not_significant		A8MWD9;P62308	RUXGL_HUMAN;RUXG_HUMAN	SNRPG;SNRPGP15	0.292281	-0.182538	Not_significant		A6ZKI3;Q9BWD3	RTL8A_HUMAN;RTL8C_HUMAN	RTL8A;RTL8C	0.267428	0.063199	Not_significant		A7E2V4	ZSWM8_HUMAN	ZSWIM8	1.06961	-0.133526	Not_significant
A6NKD2;P0CV98;P0CV99;P0CW00;P0CW01;Q01534	TSPY1_HUMAN;TSPY2_HUMAN;TSPY3_HUMAN;TSPY4_HUMAN;TSPY8_HUMAN;TSPYA_HUMAN	TSPY1;TSPY10;TSPY2;TSPY3;TSPY4;TSPY8	0.175762	0.15903	Not_significant		A6ZKI3;Q9BWD3	RTL8A_HUMAN;RTL8C_HUMAN	RTL8A;RTL8C	0.0169097	0.0106812	Not_significant		A8MXV4	NUD19_HUMAN	NUDT19	1.47015	0.125466	Not_significant		A7E2V4	ZSWM8_HUMAN	ZSWIM8	0.308638	0.296912	Not_significant		A7KAX9	RHG32_HUMAN	ARHGAP32	0.569014	0.6915	Not_significant
A6NM11	L37A2_HUMAN	LRRC37A2	0.675437	0.640218	Not_significant		A7E2V4	ZSWM8_HUMAN	ZSWIM8	1.25316	0.191353	Not_significant		A9UHW6	MI4GD_HUMAN	MIF4GD	0.69526	-0.264592	Not_significant		A8CG34	P121C_HUMAN	POM121C	0.269211	0.18178	Not_significant		A8CG34	P121C_HUMAN	POM121C	1.68085	0.69875	Significant
A6ZKI3;Q9BWD3	RTL8A_HUMAN;RTL8C_HUMAN	RTL8A;RTL8C	0.222183	1.05332	Not_significant		A7KAX9	RHG32_HUMAN	ARHGAP32	0.0785496	0.0683599	Not_significant		B0I1T2	MYO1G_HUMAN	MYO1G	0.454936	-0.166737	Not_significant		A8CG34;Q96HA1	P121A_HUMAN;P121C_HUMAN	POM121;POM121C	1.17326	-0.111295	Not_significant		A8CG34;Q96HA1	P121A_HUMAN;P121C_HUMAN	POM121;POM121C	0.0477386	0.00642729	Not_significant
A7E2V4	ZSWM8_HUMAN	ZSWIM8	1.61401	0.511928	Significant		A8CG34	P121C_HUMAN	POM121C	0.268922	0.480836	Not_significant		B0YJ81	HACD1_HUMAN	HACD1	1.85867	-0.388904	Not_significant		A8MTT3	CEBOS_HUMAN	CEBPZOS	1.32633	-0.129384	Not_significant		A8MPP1;Q96FC9	D11L8_HUMAN;DDX11_HUMAN	DDX11;DDX11L8	0.0850752	-0.0350761	Not_significant
A8CG34	P121C_HUMAN	POM121C	3.47834	1.09854	Significant		A8CG34;Q96HA1	P121A_HUMAN;P121C_HUMAN	POM121;POM121C	0.614381	-0.0753179	Not_significant		B7ZAP0	RBG10_HUMAN	RABGAP1L	0.419398	0.111786	Not_significant		A8MVW0	F1712_HUMAN	FAM171A2	0.868041	-0.227973	Not_significant		A8MT65;O75346;P17039;P59923;Q8WV37;Q96LW1	Z354B_HUMAN;ZN253_HUMAN;ZN445_HUMAN;ZN480_HUMAN;ZN891_HUMAN;ZNF30_HUMAN	ZNF253;ZNF30;ZNF354B;ZNF445;ZNF480;ZNF891	0.681293	0.126306	Not_significant
A8CG34;Q96HA1	P121A_HUMAN;P121C_HUMAN	POM121;POM121C	0.213572	0.0212884	Not_significant		A8MSI8	LYRM9_HUMAN	LYRM9	0.108505	0.037065	Not_significant		B7ZAP0;Q9Y3P9	RBG10_HUMAN;RBGP1_HUMAN	RABGAP1;RABGAP1L	0.463349	-0.365239	Not_significant		A8MW92	P20L1_HUMAN	PHF20L1	0.136079	-0.0783467	Not_significant		A8MTT3	CEBOS_HUMAN	CEBPZOS	1.50994	-1.69849	Significant
A8MPP1	D11L8_HUMAN	DDX11L8	1.52098	-1.369	Significant		A8MT65;P16415;P58317;Q8N972	ZN121_HUMAN;ZN709_HUMAN;ZN823_HUMAN;ZN891_HUMAN	ZNF121;ZNF709;ZNF823;ZNF891	0.136357	0.113443	Not_significant		B7ZAQ6;P0CG08	GPHRA_HUMAN;GPHRB_HUMAN	GPR89A;GPR89B	0.7568	-0.273296	Not_significant		A8MW92;Q9NYV4	CDK12_HUMAN;P20L1_HUMAN	CDK12;PHF20L1	0.0515528	-0.0656285	Not_significant		A8MW92	P20L1_HUMAN	PHF20L1	0.696531	-0.276304	Not_significant
A8MPS7	YDJC_HUMAN	YDJC	2.23137	-0.437523	Significant		A8MTT3	CEBOS_HUMAN	CEBPZOS	0.332661	0.320834	Not_significant		C4AMC7;Q6VEQ5	WASH2_HUMAN;WASH3_HUMAN	WASH2P;WASH3P	0.795809	0.275517	Not_significant		A8MWD9;P62308	RUXGL_HUMAN;RUXG_HUMAN	SNRPG;SNRPGP15	0.327739	0.1153	Not_significant		A8MWD9;P62308	RUXGL_HUMAN;RUXG_HUMAN	SNRPG;SNRPGP15	3.42934	0.883878	Significant
A8MW92	P20L1_HUMAN	PHF20L1	1.17037	-0.305941	Not_significant		A8MW92	P20L1_HUMAN	PHF20L1	0.00953322	-0.0068531	Not_significant		C9JLW8	MCRI1_HUMAN	MCRIP1	2.2846	-0.200882	Not_significant		A8MXV4	NUD19_HUMAN	NUDT19	0.0692475	-0.018014	Not_significant		A8MXV4	NUD19_HUMAN	NUDT19	1.18092	-0.190139	Not_significant
A8MW92;Q9NYV4	CDK12_HUMAN;P20L1_HUMAN	CDK12;PHF20L1	0.227256	0.440698	Not_significant		A8MWD9;P62308	RUXGL_HUMAN;RUXG_HUMAN	SNRPG;SNRPGP15	0.898348	-0.34064	Not_significant		D6REC4	CFA99_HUMAN	CFAP99	0.763974	-0.336385	Not_significant		A9UHW6	MI4GD_HUMAN	MIF4GD	1.09231	-0.222551	Not_significant		B3KU38;P0DPB3	IQIP1_HUMAN;SCHI1_HUMAN	IQCJ-SCHIP1;SCHIP1	0.62905	-0.15559	Not_significant
A8MWD9;P62308	RUXGL_HUMAN;RUXG_HUMAN	SNRPG;SNRPGP15	0.123276	-0.0708537	Not_significant		A8MWY0	ELAP2_HUMAN	ELAPOR2	0.903058	-0.166679	Not_significant		E9PAV3	NACAM_HUMAN	NACA	0.428258	-0.0842972	Not_significant		B0YJ81	HACD1_HUMAN	HACD1	0.317819	-0.155805	Not_significant		B7ZAQ6;P0CG08	GPHRA_HUMAN;GPHRB_HUMAN	GPR89A;GPR89B	0.482321	-0.170085	Not_significant
A8MWY0	ELAP2_HUMAN	ELAPOR2	3.4871	-0.497626	Significant		A8MXV4	NUD19_HUMAN	NUDT19	0.476868	-0.108436	Not_significant		E9PRG8	CK098_HUMAN	C11orf98	0.451576	0.037117	Not_significant		B2RTY4	MYO9A_HUMAN	MYO9A	0.166328	-0.0584145	Not_significant		C4AMC7;Q6VEQ5	WASH2_HUMAN;WASH3_HUMAN	WASH2P;WASH3P	1.26926	-0.123682	Not_significant
A8MXV4	NUD19_HUMAN	NUDT19	1.06579	-0.0959239	Not_significant		A8MYJ7	TTC34_HUMAN	TTC34	0.493169	0.242168	Not_significant		H7BZ55;P16949;Q93045;Q9NZ72	CRCC2_HUMAN;STMN1_HUMAN;STMN2_HUMAN;STMN3_HUMAN	CROCC2;STMN1;STMN2;STMN3	1.88374	-0.192043	Not_significant		B3KU38;P0DPB3	IQIP1_HUMAN;SCHI1_HUMAN	IQCJ-SCHIP1;SCHIP1	2.11555	-0.286115	Not_significant		C9JLW8	MCRI1_HUMAN	MCRIP1	0.103744	-0.040019	Not_significant
A8MZA4	GG6L6_HUMAN	GOLGA6L6	0.911376	0.293736	Not_significant		B0FP48;E5RIL1	UPK3L_HUMAN;UPKL2_HUMAN	UPK3BL1;UPK3BL2	0.576201	-0.15421	Not_significant		L0R6Q1	S35U4_HUMAN	SLC35A4	0.183717	0.0532832	Not_significant		B7ZAP0;Q9Y3P9	RBG10_HUMAN;RBGP1_HUMAN	RABGAP1;RABGAP1L	0.0550897	0.0644875	Not_significant		D6REC4	CFA99_HUMAN	CFAP99	0.531014	-0.161626	Not_significant
A9UHW6	MI4GD_HUMAN	MIF4GD	0.0119893	-0.0109854	Not_significant		B1AK53	ESPN_HUMAN	ESPN	0.914225	-0.337749	Not_significant		L0R819	ASURF_HUMAN	ASDURF	0.348365	-0.403233	Not_significant		B7ZAQ6;P0CG08	GPHRA_HUMAN;GPHRB_HUMAN	GPR89A;GPR89B	0.649772	0.158442	Not_significant		E9PAV3	NACAM_HUMAN	NACA	1.30952	0.163135	Not_significant
B0I1T2;O94832	MYO1D_HUMAN;MYO1G_HUMAN	MYO1D;MYO1G	0.539137	-0.356307	Not_significant		B2RBV5	MRUPP_HUMAN		0.670387	0.984501	Not_significant		O00115	DNS2A_HUMAN	DNASE2	3.87173	-0.564685	Significant		C4AMC7;Q6VEQ5	WASH2_HUMAN;WASH3_HUMAN	WASH2P;WASH3P	1.46256	0.10959	Not_significant		E9PRG8	CK098_HUMAN	C11orf98	1.40354	0.16837	Not_significant
B2RUZ4	SMIM1_HUMAN	SMIM1	0.610928	-0.277533	Not_significant		B4DXR9	ZN732_HUMAN	ZNF732	0.494306	0.438603	Not_significant		O00116	ADAS_HUMAN	AGPS	1.00871	0.0824184	Not_significant		C9JLW8	MCRI1_HUMAN	MCRIP1	1.791	-0.160655	Not_significant		L0R6Q1	S35U4_HUMAN	SLC35A4	2.01643	0.315337	Not_significant
B4DXR9	ZN732_HUMAN	ZNF732	0.17004	0.0977082	Not_significant		B4DXR9;P0DKX0;Q03936;Q8IYN0;Q8N4W9;Q8TF32;Q96N38	ZN100_HUMAN;ZN431_HUMAN;ZN714_HUMAN;ZN728_HUMAN;ZN732_HUMAN;ZN808_HUMAN;ZNF92_HUMAN	ZNF100;ZNF431;ZNF714;ZNF728;ZNF732;ZNF808;ZNF92	0.409998	-0.652823	Not_significant		O00124	UBXN8_HUMAN	UBXN8	1.84011	-1.32652	Significant		E9PAV3	NACAM_HUMAN	NACA	1.7203	-0.150238	Not_significant		L0R819	ASURF_HUMAN	ASDURF	1.00019	0.331474	Not_significant
B7ZAP0;Q9Y3P9	RBG10_HUMAN;RBGP1_HUMAN	RABGAP1;RABGAP1L	0.0633988	-0.044961	Not_significant		B7ZAP0	RBG10_HUMAN	RABGAP1L	0.741416	-0.922868	Not_significant		O00139	KIF2A_HUMAN	KIF2A	0.867165	0.0396266	Not_significant		E9PRG8	CK098_HUMAN	C11orf98	0.728332	0.046401	Not_significant		L0R8F8	MIDUO_HUMAN	MIEF1	0.084625	-0.0363741	Not_significant
B7ZAQ6;P0CG08	GPHRA_HUMAN;GPHRB_HUMAN	GPR89A;GPR89B	1.84462	0.471675	Significant		B7ZAP0;Q9Y3P9	RBG10_HUMAN;RBGP1_HUMAN	RABGAP1;RABGAP1L	0.0666872	0.0279241	Not_significant		O00139;Q99661	KIF2A_HUMAN;KIF2C_HUMAN	KIF2A;KIF2C	0.571818	0.0911264	Not_significant		L0R6Q1	S35U4_HUMAN	SLC35A4	1.11036	0.185674	Not_significant		O00115	DNS2A_HUMAN	DNASE2	3.31065	0.769427	Significant
C4AMC7;Q6VEQ5	WASH2_HUMAN;WASH3_HUMAN	WASH2P;WASH3P	0.589661	-0.330669	Not_significant		B7ZAQ6;P0CG08	GPHRA_HUMAN;GPHRB_HUMAN	GPR89A;GPR89B	0.777042	-0.100153	Not_significant		O00142	KITM_HUMAN	TK2	0.0803282	-0.0132327	Not_significant		L0R819	ASURF_HUMAN	ASDURF	0.257476	-0.153846	Not_significant		O00116	ADAS_HUMAN	AGPS	4.05256	0.242406	Not_significant
C9JLR9	ZFTA_HUMAN	ZFTA	0.440925	-0.492667	Not_significant		C4AMC7;Q6VEQ5	WASH2_HUMAN;WASH3_HUMAN	WASH2P;WASH3P	0.554289	-0.0410466	Not_significant		O00148	DX39A_HUMAN	DDX39A	3.41639	-0.366494	Not_significant		O00115	DNS2A_HUMAN	DNASE2	2.00729	0.32827	Not_significant		O00124	UBXN8_HUMAN	UBXN8	0.0976388	0.0283556	Not_significant
C9JLW8	MCRI1_HUMAN	MCRIP1	1.92972	-0.378137	Not_significant		C9J798;O43374	RAS4B_HUMAN;RASL2_HUMAN	RASA4;RASA4B	0.638509	-0.198649	Not_significant		O00148;Q13838	DX39A_HUMAN;DX39B_HUMAN	DDX39A;DDX39B	3.776	-0.133449	Not_significant		O00116	ADAS_HUMAN	AGPS	2.78422	0.143229	Not_significant		O00139	KIF2A_HUMAN	KIF2A	3.80268	-0.094027	Not_significant
C9JRZ8;O60218	AK1BA_HUMAN;AK1BF_HUMAN	AKR1B10;AKR1B15	0.00435293	0.00173378	Not_significant		C9JI98	TM238_HUMAN	TMEM238	0.901412	-0.793154	Not_significant		O00151	PDLI1_HUMAN	PDLIM1	0.267743	0.0237961	Not_significant		O00124	UBXN8_HUMAN	UBXN8	1.49692	0.531301	Significant		O00139;Q99661	KIF2A_HUMAN;KIF2C_HUMAN	KIF2A;KIF2C	2.48739	-0.296064	Not_significant
C9JVW0	INAM1_HUMAN	INAFM1	0.132691	0.33534	Not_significant		C9JLW8	MCRI1_HUMAN	MCRIP1	0.490887	-0.117058	Not_significant		O00154	BACH_HUMAN	ACOT7	0.949887	-0.0506196	Not_significant		O00139	KIF2A_HUMAN	KIF2A	0.111109	0.006392	Not_significant		O00142	KITM_HUMAN	TK2	0.415468	0.213049	Not_significant
D6REC4	CFA99_HUMAN	CFAP99	0.705383	0.213952	Not_significant		D6REC4	CFA99_HUMAN	CFAP99	2.9633	-0.356689	Not_significant		O00159	MYO1C_HUMAN	MYO1C	0.50031	-0.0117316	Not_significant		O00139;Q99661	KIF2A_HUMAN;KIF2C_HUMAN	KIF2A;KIF2C	2.17214	-0.17722	Not_significant		O00148	DX39A_HUMAN	DDX39A	1.1799	0.119677	Not_significant
E9PAV3	NACAM_HUMAN	NACA	0.624771	-0.106483	Not_significant		E7ERA6	RN223_HUMAN	RNF223	0.296828	0.163517	Not_significant		O00159;O43795;P35579;P35580;P35749;Q7Z406;Q9ULV0;Q9Y4I1	MYH10_HUMAN;MYH11_HUMAN;MYH14_HUMAN;MYH9_HUMAN;MYO1B_HUMAN;MYO1C_HUMAN;MYO5A_HUMAN;MYO5B_HUMAN	MYH10;MYH11;MYH14;MYH9;MYO1B;MYO1C;MYO5A;MYO5B	0.143046	-0.144757	Not_significant		O00142	KITM_HUMAN	TK2	1.40066	0.105929	Not_significant		O00148;Q13838	DX39A_HUMAN;DX39B_HUMAN	DDX39A;DDX39B	0.784181	0.0507007	Not_significant
E9PRG8	CK098_HUMAN	C11orf98	1.1618	-0.121474	Not_significant		E9PAV3	NACAM_HUMAN	NACA	0.359229	0.035418	Not_significant		O00161	SNP23_HUMAN	SNAP23	0.961617	-0.0760117	Not_significant		O00148	DX39A_HUMAN	DDX39A	1.02038	-0.117333	Not_significant		O00151	PDLI1_HUMAN	PDLIM1	2.40711	-0.267594	Not_significant
L0R6Q1	S35U4_HUMAN	SLC35A4	1.67451	0.28825	Not_significant		E9PRG8	CK098_HUMAN	C11orf98	0.562441	0.0522695	Not_significant		O00165	HAX1_HUMAN	HAX1	2.99267	-0.366704	Not_significant		O00148;Q13838	DX39A_HUMAN;DX39B_HUMAN	DDX39A;DDX39B	1.00387	-0.0643315	Not_significant		O00154	BACH_HUMAN	ACOT7	2.17466	0.12688	Not_significant
L0R819	ASURF_HUMAN	ASDURF	1.21794	-1.17693	Not_significant		F2Z333	FND10_HUMAN	FNDC10	0.385146	-0.109326	Not_significant		O00170	AIP_HUMAN	AIP	2.03251	-0.137912	Not_significant		O00151	PDLI1_HUMAN	PDLIM1	2.92739	-0.234032	Not_significant		O00159	MYO1C_HUMAN	MYO1C	2.47927	-0.0883355	Not_significant
L0R8F8	MIDUO_HUMAN	MIEF1	0.323929	-1.03579	Not_significant		G9CGD6	CNIPF_HUMAN	CNK3/IPCEF1	0.843809	2.05273	Not_significant		O00178	GTPB1_HUMAN	GTPBP1	1.19485	0.109078	Not_significant		O00154	BACH_HUMAN	ACOT7	1.02747	-0.0708461	Not_significant		O00161	SNP23_HUMAN	SNAP23	4.00443	0.182502	Not_significant
O00115	DNS2A_HUMAN	DNASE2	0.754117	-0.166409	Not_significant		L0R6Q1	S35U4_HUMAN	SLC35A4	0.807509	-0.168461	Not_significant		O00186	STXB3_HUMAN	STXBP3	0.551678	-0.0381217	Not_significant		O00159	MYO1C_HUMAN	MYO1C	1.36287	-0.0414991	Not_significant		O00165	HAX1_HUMAN	HAX1	3.43502	0.302316	Not_significant
O00116	ADAS_HUMAN	AGPS	0.945115	0.0445609	Not_significant		O00115	DNS2A_HUMAN	DNASE2	1.09805	-0.0915427	Not_significant		O00189	AP4M1_HUMAN	AP4M1	0.357572	0.0787039	Not_significant		O00159;O43795;O94832;P35579;P35580;Q7Z406;Q9UKX3;Q9ULV0;Q9Y4I1	MYH10_HUMAN;MYH13_HUMAN;MYH14_HUMAN;MYH9_HUMAN;MYO1B_HUMAN;MYO1C_HUMAN;MYO1D_HUMAN;MYO5A_HUMAN;MYO5B_HUMAN	MYH10;MYH13;MYH14;MYH9;MYO1B;MYO1C;MYO1D;MYO5A;MYO5B	0.069043	-0.0806756	Not_significant		O00170	AIP_HUMAN	AIP	3.15652	-0.154775	Not_significant
O00124	UBXN8_HUMAN	UBXN8	0.205728	-0.368644	Not_significant		O00124	UBXN8_HUMAN	UBXN8	0.308908	0.0710101	Not_significant		O00193	SMAP_HUMAN	SMAP	0.416135	-0.124464	Not_significant		O00161	SNP23_HUMAN	SNAP23	0.689597	-0.0762949	Not_significant		O00178	GTPB1_HUMAN	GTPBP1	0.740812	-0.0551367	Not_significant
O00139	KIF2A_HUMAN	KIF2A	0.477536	-0.0189786	Not_significant		O00139	KIF2A_HUMAN	KIF2A	1.54688	0.0578651	Not_significant		O00194	RB27B_HUMAN	RAB27B	1.31169	0.3582	Not_significant		O00165	HAX1_HUMAN	HAX1	3.92197	0.518476	Significant		O00186	STXB3_HUMAN	STXBP3	2.90318	0.161233	Not_significant
O00139;Q99661	KIF2A_HUMAN;KIF2C_HUMAN	KIF2A;KIF2C	0.839192	0.0725174	Not_significant		O00139;Q99661	KIF2A_HUMAN;KIF2C_HUMAN	KIF2A;KIF2C	1.3065	0.131763	Not_significant		O00194;P51159	RB27A_HUMAN;RB27B_HUMAN	RAB27A;RAB27B	0.417392	-0.140044	Not_significant		O00170	AIP_HUMAN	AIP	0.602398	-0.0497551	Not_significant		O00189	AP4M1_HUMAN	AP4M1	0.188492	-0.0386372	Not_significant
O00142	KITM_HUMAN	TK2	0.795437	-0.297878	Not_significant		O00148	DX39A_HUMAN	DDX39A	0.288919	-0.0303907	Not_significant		O00203	AP3B1_HUMAN	AP3B1	0.0385581	-0.00469971	Not_significant		O00178	GTPB1_HUMAN	GTPBP1	1.19896	-0.183767	Not_significant		O00193	SMAP_HUMAN	SMAP	1.75739	-0.103466	Not_significant
O00148	DX39A_HUMAN	DDX39A	1.76958	-0.19263	Not_significant		O00148;Q13838	DX39A_HUMAN;DX39B_HUMAN	DDX39A;DDX39B	1.50775	-0.104889	Not_significant		O00203;Q13367	AP3B1_HUMAN;AP3B2_HUMAN	AP3B1;AP3B2	0.0665589	0.00319624	Not_significant		O00186	STXB3_HUMAN	STXBP3	1.98851	0.135932	Not_significant		O00203	AP3B1_HUMAN	AP3B1	0.756834	0.0544791	Not_significant
O00148;Q13838	DX39A_HUMAN;DX39B_HUMAN	DDX39A;DDX39B	1.32222	-0.0943274	Not_significant		O00151	PDLI1_HUMAN	PDLIM1	2.99904	0.193113	Not_significant		O00212	RHOD_HUMAN	RHOD	0.519959	1.02857	Not_significant		O00192	ARVC_HUMAN	ARVCF	0.155999	0.117488	Not_significant		O00213	APBB1_HUMAN	APBB1	0.410435	-0.0389471	Not_significant
O00151	PDLI1_HUMAN	PDLIM1	2.93168	-0.302794	Not_significant		O00154	BACH_HUMAN	ACOT7	0.476665	0.0382352	Not_significant		O00213	APBB1_HUMAN	APBB1	2.80023	-0.60739	Significant		O00193	SMAP_HUMAN	SMAP	0.480681	-0.0489473	Not_significant		O00217	NDUS8_HUMAN	NDUFS8	0.832738	-0.120937	Not_significant
O00154	BACH_HUMAN	ACOT7	1.4955	-0.108826	Not_significant		O00159	MYO1C_HUMAN	MYO1C	1.19466	-0.0223885	Not_significant		O00217	NDUS8_HUMAN	NDUFS8	0.974353	-0.235629	Not_significant		O00203	AP3B1_HUMAN	AP3B1	2.16024	0.115793	Not_significant		O00221	IKBE_HUMAN	NFKBIE	0.854537	0.345193	Not_significant
O00159	MYO1C_HUMAN	MYO1C	1.33665	-0.0670404	Not_significant		O00159;O43795;O94832;P35579;P35580;Q7Z406;Q9NQX4;Q9ULV0;Q9Y2K3;Q9Y4I1	MYH10_HUMAN;MYH14_HUMAN;MYH15_HUMAN;MYH9_HUMAN;MYO1B_HUMAN;MYO1C_HUMAN;MYO1D_HUMAN;MYO5A_HUMAN;MYO5B_HUMAN;MYO5C_HUMAN	MYH10;MYH14;MYH15;MYH9;MYO1B;MYO1C;MYO1D;MYO5A;MYO5B;MYO5C	0.0555049	-0.040617	Not_significant		O00220	TR10A_HUMAN	TNFRSF10A	0.473472	0.183951	Not_significant		O00213	APBB1_HUMAN	APBB1	2.17851	-0.229693	Not_significant		O00231	PSD11_HUMAN	PSMD11	1.15118	0.10547	Not_significant
O00160	MYO1F_HUMAN	MYO1F	0.080952	-0.053062	Not_significant		O00161	SNP23_HUMAN	SNAP23	1.3422	-0.114635	Not_significant		O00231	PSD11_HUMAN	PSMD11	0.878501	-0.0383201	Not_significant		O00214	LEG8_HUMAN	LGALS8	0.779568	-0.154941	Not_significant		O00232	PSD12_HUMAN	PSMD12	2.68815	0.120584	Not_significant
O00161	SNP23_HUMAN	SNAP23	4.69929	-0.442424	Significant		O00165	HAX1_HUMAN	HAX1	1.40921	-0.0911355	Not_significant		O00232	PSD12_HUMAN	PSMD12	1.77262	0.0906706	Not_significant		O00217	NDUS8_HUMAN	NDUFS8	0.430487	-0.0855885	Not_significant		O00233	PSMD9_HUMAN	PSMD9	2.65127	-0.127649	Not_significant
O00165	HAX1_HUMAN	HAX1	4.77103	-0.365067	Not_significant		O00170	AIP_HUMAN	AIP	1.18739	0.0829549	Not_significant		O00233	PSMD9_HUMAN	PSMD9	3.26204	-0.174082	Not_significant		O00221	IKBE_HUMAN	NFKBIE	0.466566	-0.112938	Not_significant		O00244	ATOX1_HUMAN	ATOX1	4.06854	0.325099	Not_significant
O00170	AIP_HUMAN	AIP	0.0530219	-0.00666857	Not_significant		O00178	GTPB1_HUMAN	GTPBP1	1.48199	0.207777	Not_significant		O00244	ATOX1_HUMAN	ATOX1	1.23509	-0.173625	Not_significant		O00231	PSD11_HUMAN	PSMD11	0.283292	0.0222278	Not_significant		O00255	MEN1_HUMAN	MEN1	2.40345	-0.135517	Not_significant
O00178	GTPB1_HUMAN	GTPBP1	1.1729	0.123169	Not_significant		O00186	STXB3_HUMAN	STXBP3	1.37791	-0.100893	Not_significant		O00255	MEN1_HUMAN	MEN1	1.50556	-0.148734	Not_significant		O00232	PSD12_HUMAN	PSMD12	1.37898	0.0525303	Not_significant		O00257	CBX4_HUMAN	CBX4	1.18108	0.205403	Not_significant
O00186	STXB3_HUMAN	STXBP3	0.921123	-0.0622787	Not_significant		O00189	AP4M1_HUMAN	AP4M1	0.150317	0.0236282	Not_significant		O00257	CBX4_HUMAN	CBX4	3.1535	-0.294418	Not_significant		O00233	PSMD9_HUMAN	PSMD9	3.43798	0.14928	Not_significant		O00258	GET1_HUMAN	GET1	1.67176	0.385725	Not_significant
O00192	ARVC_HUMAN	ARVCF	0.618636	-0.141186	Not_significant		O00192	ARVC_HUMAN	ARVCF	0.30919	-0.040071	Not_significant		O00258	GET1_HUMAN	GET1	0.0909638	0.0256982	Not_significant		O00244	ATOX1_HUMAN	ATOX1	1.01475	-0.113843	Not_significant		O00264	PGRC1_HUMAN	PGRMC1	0.708871	0.0851707	Not_significant
O00193	SMAP_HUMAN	SMAP	1.61518	-0.393607	Not_significant		O00193	SMAP_HUMAN	SMAP	0.456333	0.0998449	Not_significant		O00264	PGRC1_HUMAN	PGRMC1	3.8227	0.294576	Not_significant		O00255	MEN1_HUMAN	MEN1	1.70143	-0.0747857	Not_significant		O00267	SPT5H_HUMAN	SUPT5H	4.57585	0.165022	Not_significant
O00203	AP3B1_HUMAN	AP3B1	1.74541	-0.0557761	Not_significant		O00194	RB27B_HUMAN	RAB27B	1.86465	0.0627217	Not_significant		O00267	SPT5H_HUMAN	SUPT5H	2.74747	-0.117714	Not_significant		O00257	CBX4_HUMAN	CBX4	0.409265	0.123881	Not_significant		O00268	TAF4_HUMAN	TAF4	0.0921517	-0.0228682	Not_significant
O00214	LEG8_HUMAN	LGALS8	0.464041	0.0324497	Not_significant		O00194;P51159	RB27A_HUMAN;RB27B_HUMAN	RAB27A;RAB27B	0.142957	0.0185461	Not_significant		O00268	TAF4_HUMAN	TAF4	2.47579	-0.381592	Not_significant		O00258	GET1_HUMAN	GET1	1.16551	0.295893	Not_significant		O00273	DFFA_HUMAN	DFFA	1.47319	-0.175087	Not_significant
O00217	NDUS8_HUMAN	NDUFS8	0.526675	-0.0675645	Not_significant		O00203	AP3B1_HUMAN	AP3B1	0.302052	-0.033432	Not_significant		O00273	DFFA_HUMAN	DFFA	0.53613	0.0606966	Not_significant		O00264	PGRC1_HUMAN	PGRMC1	6.51985	0.323993	Not_significant		O00287	RFXAP_HUMAN	RFXAP	0.0640834	0.0647411	Not_significant
O00220	TR10A_HUMAN	TNFRSF10A	1.46058	-0.565287	Significant		O00204	ST2B1_HUMAN	SULT2B1	1.91393	0.0504498	Not_significant		O00287	RFXAP_HUMAN	RFXAP	0.753406	-0.457105	Not_significant		O00267	SPT5H_HUMAN	SUPT5H	1.28247	0.0901175	Not_significant		O00291	HIP1_HUMAN	HIP1	2.01381	0.254182	Not_significant
O00221	IKBE_HUMAN	NFKBIE	0.476523	-0.438828	Not_significant		O00212	RHOD_HUMAN	RHOD	0.442953	0.14851	Not_significant		O00291	HIP1_HUMAN	HIP1	4.0129	-0.425126	Significant		O00268	TAF4_HUMAN	TAF4	0.182679	0.0299883	Not_significant		O00291;O75146	HIP1R_HUMAN;HIP1_HUMAN	HIP1;HIP1R	0.79879	0.593161	Not_significant
O00231	PSD11_HUMAN	PSMD11	0.374387	-0.036099	Not_significant		O00214	LEG8_HUMAN	LGALS8	0.189742	0.0263104	Not_significant		O00291;O75146	HIP1R_HUMAN;HIP1_HUMAN	HIP1;HIP1R	1.20516	-0.502809	Not_significant		O00273	DFFA_HUMAN	DFFA	1.56961	-0.136705	Not_significant		O00299	CLIC1_HUMAN	CLIC1	0.377696	0.0686975	Not_significant
O00232	PSD12_HUMAN	PSMD12	0.234913	0.0300546	Not_significant		O00217	NDUS8_HUMAN	NDUFS8	2.20437	-0.0630984	Not_significant		O00299	CLIC1_HUMAN	CLIC1	3.51006	0.222354	Not_significant		O00287	RFXAP_HUMAN	RFXAP	0.332489	0.111908	Not_significant		O00303	EIF3F_HUMAN	EIF3F	0.0783156	-0.0118842	Not_significant
O00233	PSMD9_HUMAN	PSMD9	1.30698	-0.215418	Not_significant		O00231	PSD11_HUMAN	PSMD11	0.848042	0.0458317	Not_significant		O00303	EIF3F_HUMAN	EIF3F	0.00957689	0.00124979	Not_significant		O00291	HIP1_HUMAN	HIP1	0.712376	-0.0488076	Not_significant		O00308	WWP2_HUMAN	WWP2	0.41825	-0.0992908	Not_significant
O00244	ATOX1_HUMAN	ATOX1	0.180561	0.04634	Not_significant		O00232	PSD12_HUMAN	PSMD12	1.00119	0.039372	Not_significant		O00308	WWP2_HUMAN	WWP2	0.295283	-0.152832	Not_significant		O00291;O75146	HIP1R_HUMAN;HIP1_HUMAN	HIP1;HIP1R	0.805737	0.127877	Not_significant		O00311	CDC7_HUMAN	CDC7	3.34926	-1.14737	Significant
O00255	MEN1_HUMAN	MEN1	2.13701	0.190627	Not_significant		O00233	PSMD9_HUMAN	PSMD9	1.03108	0.0822959	Not_significant		O00308;Q96J02	ITCH_HUMAN;WWP2_HUMAN	ITCH;WWP2	0.152851	-0.0950022	Not_significant		O00299	CLIC1_HUMAN	CLIC1	0.248608	0.0208874	Not_significant		O00329	PK3CD_HUMAN	PIK3CD	1.8804	0.824037	Significant
O00257	CBX4_HUMAN	CBX4	3.79087	-0.407823	Significant		O00244	ATOX1_HUMAN	ATOX1	0.535464	-0.0539632	Not_significant		O00329	PK3CD_HUMAN	PIK3CD	0.177326	-0.0940232	Not_significant		O00303	EIF3F_HUMAN	EIF3F	0.202106	0.0146971	Not_significant		O00330	ODPX_HUMAN	PDHX	0.380153	0.0133815	Not_significant
O00258	GET1_HUMAN	GET1	0.0572682	0.0165305	Not_significant		O00255	MEN1_HUMAN	MEN1	2.60593	-0.137455	Not_significant		O00330	ODPX_HUMAN	PDHX	3.00553	0.244818	Not_significant		O00308	WWP2_HUMAN	WWP2	0.107956	0.0546794	Not_significant		O00338	ST1C2_HUMAN	SULT1C2	0.56529	1.1903	Not_significant
O00264	PGRC1_HUMAN	PGRMC1	2.85487	0.27715	Not_significant		O00257	CBX4_HUMAN	CBX4	0.117952	-0.0266089	Not_significant		O00399	DCTN6_HUMAN	DCTN6	0.146451	-0.0343208	Not_significant		O00329	PK3CD_HUMAN	PIK3CD	0.286939	0.0908599	Not_significant		O00339	MATN2_HUMAN	MATN2	2.35365	-0.387921	Not_significant
O00267	SPT5H_HUMAN	SUPT5H	0.92575	0.0475917	Not_significant		O00258	GET1_HUMAN	GET1	0.305203	-0.0963631	Not_significant		O00400	ACATN_HUMAN	SLC33A1	0.768087	0.0816422	Not_significant		O00330	ODPX_HUMAN	PDHX	0.125294	0.0124955	Not_significant		O00391	QSOX1_HUMAN	QSOX1	1.96181	0.994671	Significant
O00268	TAF4_HUMAN	TAF4	2.36985	-0.20366	Not_significant		O00264	PGRC1_HUMAN	PGRMC1	1.38211	-0.1626	Not_significant		O00401	WASL_HUMAN	WASL	0.0933875	-0.0124249	Not_significant		O00338	ST1C2_HUMAN	SULT1C2	0.86869	1.64931	Not_significant		O00399	DCTN6_HUMAN	DCTN6	0.748953	0.239483	Not_significant
O00273	DFFA_HUMAN	DFFA	2.8121	-0.358654	Not_significant		O00267	SPT5H_HUMAN	SUPT5H	0.496574	0.0274644	Not_significant		O00410	IPO5_HUMAN	IPO5	0.182637	-0.0144191	Not_significant		O00339	MATN2_HUMAN	MATN2	0.25199	-0.0922885	Not_significant		O00400	ACATN_HUMAN	SLC33A1	0.308016	-0.0525293	Not_significant
O00287	RFXAP_HUMAN	RFXAP	3.88403	-1.51489	Significant		O00268	TAF4_HUMAN	TAF4	1.17528	-0.0720921	Not_significant		O00410;O60518	IPO5_HUMAN;RNBP6_HUMAN	IPO5;RANBP6	0.440148	-0.0440245	Not_significant		O00391	QSOX1_HUMAN	QSOX1	1.35464	0.503935	Significant		O00401	WASL_HUMAN	WASL	3.07716	-0.115987	Not_significant
O00291	HIP1_HUMAN	HIP1	1.41451	0.0982695	Not_significant		O00273	DFFA_HUMAN	DFFA	2.69033	0.180655	Not_significant		O00411	RPOM_HUMAN	POLRMT	0.389258	0.0472102	Not_significant		O00399	DCTN6_HUMAN	DCTN6	1.00377	-0.0923743	Not_significant		O00410	IPO5_HUMAN	IPO5	0.666581	-0.037703	Not_significant
O00291;O75146	HIP1R_HUMAN;HIP1_HUMAN	HIP1;HIP1R	0.351813	-0.381385	Not_significant		O00287	RFXAP_HUMAN	RFXAP	0.36182	-0.374621	Not_significant		O00418	EF2K_HUMAN	EEF2K	4.7646	-0.5223	Significant		O00400	ACATN_HUMAN	SLC33A1	2.03298	0.215607	Not_significant		O00410;O60518	IPO5_HUMAN;RNBP6_HUMAN	IPO5;RANBP6	1.51726	-0.108836	Not_significant
O00299	CLIC1_HUMAN	CLIC1	0.0246078	-0.00423193	Not_significant		O00291	HIP1_HUMAN	HIP1	1.6927	-0.0992832	Not_significant		O00422	SAP18_HUMAN	SAP18	2.24512	-0.167125	Not_significant		O00401	WASL_HUMAN	WASL	0.365081	0.0407658	Not_significant		O00411	RPOM_HUMAN	POLRMT	0.35066	-0.0450854	Not_significant
O00303	EIF3F_HUMAN	EIF3F	2.04658	0.169746	Not_significant		O00291;O75146	HIP1R_HUMAN;HIP1_HUMAN	HIP1;HIP1R	0.143974	-0.0263376	Not_significant		O00423	EMAL1_HUMAN	EML1	0.410987	-0.10197	Not_significant		O00410	IPO5_HUMAN	IPO5	2.41486	-0.125134	Not_significant		O00418	EF2K_HUMAN	EEF2K	1.76875	-0.130222	Not_significant
O00308	WWP2_HUMAN	WWP2	0.158894	-0.0361395	Not_significant		O00299	CLIC1_HUMAN	CLIC1	0.211233	0.024065	Not_significant		O00425	IF2B3_HUMAN	IGF2BP3	0.959469	-0.0818701	Not_significant		O00410;O60518	IPO5_HUMAN;RNBP6_HUMAN	IPO5;RANBP6	1.37469	-0.162663	Not_significant		O00422	SAP18_HUMAN	SAP18	1.49457	0.0935016	Not_significant
O00311	CDC7_HUMAN	CDC7	0.0817956	-0.0469408	Not_significant		O00303	EIF3F_HUMAN	EIF3F	0.288984	-0.0426021	Not_significant		O00425;Q9NZI8;Q9Y6M1	IF2B1_HUMAN;IF2B2_HUMAN;IF2B3_HUMAN	IGF2BP1;IGF2BP2;IGF2BP3	0.430957	-0.0961542	Not_significant		O00411	RPOM_HUMAN	POLRMT	2.361	-0.252463	Not_significant		O00425	IF2B3_HUMAN	IGF2BP3	4.4153	-0.334459	Not_significant
O00330	ODPX_HUMAN	PDHX	3.67613	0.221116	Not_significant		O00308	WWP2_HUMAN	WWP2	0.459114	0.0856099	Not_significant		O00425;Q9Y6M1	IF2B2_HUMAN;IF2B3_HUMAN	IGF2BP2;IGF2BP3	0.0552326	-0.0272756	Not_significant		O00422	SAP18_HUMAN	SAP18	0.328962	0.0295839	Not_significant		O00425;Q9Y6M1	IF2B2_HUMAN;IF2B3_HUMAN	IGF2BP2;IGF2BP3	1.9686	0.293857	Not_significant
O00338	ST1C2_HUMAN	SULT1C2	3.23492	1.32999	Significant		O00308;Q9H0M0	WWP1_HUMAN;WWP2_HUMAN	WWP1;WWP2	0.249147	0.056869	Not_significant		O00429	DNM1L_HUMAN	DNM1L	0.560644	0.0458088	Not_significant		O00423	EMAL1_HUMAN	EML1	0.314836	-0.0153685	Not_significant		O00429	DNM1L_HUMAN	DNM1L	0.0229799	-0.002388	Not_significant
O00391	QSOX1_HUMAN	QSOX1	0.568473	1.82297	Not_significant		O00330	ODPX_HUMAN	PDHX	0.75801	-0.106854	Not_significant		O00442	RTCA_HUMAN	RTCA	1.22436	0.16354	Not_significant		O00425	IF2B3_HUMAN	IGF2BP3	0.935552	0.0206866	Not_significant		O00442	RTCA_HUMAN	RTCA	0.78841	0.0947018	Not_significant
O00399	DCTN6_HUMAN	DCTN6	0.813336	-0.38509	Not_significant		O00391	QSOX1_HUMAN	QSOX1	1.02619	0.711796	Not_significant		O00443	P3C2A_HUMAN	PIK3C2A	0.87137	0.280382	Not_significant		O00425;Q9NZI8;Q9Y6M1	IF2B1_HUMAN;IF2B2_HUMAN;IF2B3_HUMAN	IGF2BP1;IGF2BP2;IGF2BP3	0.66087	-0.104702	Not_significant		O00443	P3C2A_HUMAN	PIK3C2A	0.253681	-0.0231419	Not_significant
O00400	ACATN_HUMAN	SLC33A1	0.207271	0.0481935	Not_significant		O00399	DCTN6_HUMAN	DCTN6	0.0419073	-0.00850296	Not_significant		O00458	IFRD1_HUMAN	IFRD1	3.23582	1.69736	Significant		O00425;Q9Y6M1	IF2B2_HUMAN;IF2B3_HUMAN	IGF2BP2;IGF2BP3	0.419203	-0.23324	Not_significant		O00458	IFRD1_HUMAN	IFRD1	3.36308	0.822881	Significant
O00401	WASL_HUMAN	WASL	0.0728932	-0.0224676	Not_significant		O00400	ACATN_HUMAN	SLC33A1	0.587981	-0.0949883	Not_significant		O00459	P85B_HUMAN	PIK3R2	2.44081	0.32475	Not_significant		O00429	DNM1L_HUMAN	DNM1L	2.10839	0.11531	Not_significant		O00459	P85B_HUMAN	PIK3R2	0.762267	-0.456877	Not_significant
O00410	IPO5_HUMAN	IPO5	1.89113	-0.134861	Not_significant		O00401	WASL_HUMAN	WASL	0.747189	0.0641446	Not_significant		O00459;P27986	P85A_HUMAN;P85B_HUMAN	PIK3R1;PIK3R2	0.135194	0.0456553	Not_significant		O00442	RTCA_HUMAN	RTCA	1.98235	0.156104	Not_significant		O00459;P27986	P85A_HUMAN;P85B_HUMAN	PIK3R1;PIK3R2	0.0756636	0.0179625	Not_significant
O00410;O60518	IPO5_HUMAN;RNBP6_HUMAN	IPO5;RANBP6	0.130863	0.0517149	Not_significant		O00410	IPO5_HUMAN	IPO5	0.153747	-0.00498819	Not_significant		O00461	GOLI4_HUMAN	GOLIM4	2.4481	-0.274232	Not_significant		O00443	P3C2A_HUMAN	PIK3C2A	1.5035	0.175149	Not_significant		O00461	GOLI4_HUMAN	GOLIM4	5.44176	-0.578483	Significant
O00411	RPOM_HUMAN	POLRMT	2.93927	0.124841	Not_significant		O00410;O60518	IPO5_HUMAN;RNBP6_HUMAN	IPO5;RANBP6	1.13745	0.115468	Not_significant		O00462	MANBA_HUMAN	MANBA	0.779887	-1.13981	Not_significant		O00459	P85B_HUMAN	PIK3R2	0.184677	0.0498381	Not_significant		O00468	AGRIN_HUMAN	AGRN	0.00858942	0.00877094	Not_significant
O00418	EF2K_HUMAN	EEF2K	3.35777	-0.465993	Significant		O00411	RPOM_HUMAN	POLRMT	1.58498	0.177373	Not_significant		O00468	AGRIN_HUMAN	AGRN	2.00813	-0.39596	Not_significant		O00459;P27986	P85A_HUMAN;P85B_HUMAN	PIK3R1;PIK3R2	0.432649	0.110828	Not_significant		O00469	PLOD2_HUMAN	PLOD2	5.98954	-0.489883	Significant
O00422	SAP18_HUMAN	SAP18	2.51994	0.272416	Not_significant		O00418	EF2K_HUMAN	EEF2K	0.2595	-0.0296812	Not_significant		O00469	PLOD2_HUMAN	PLOD2	0.167427	-0.0175881	Not_significant		O00461	GOLI4_HUMAN	GOLIM4	0.3837	-0.0429373	Not_significant		O00471	EXOC5_HUMAN	EXOC5	0.146125	0.0130057	Not_significant
O00425	IF2B3_HUMAN	IGF2BP3	3.73987	-0.296698	Not_significant		O00422	SAP18_HUMAN	SAP18	2.8892	-0.152629	Not_significant		O00471	EXOC5_HUMAN	EXOC5	0.0369253	0.00388241	Not_significant		O00468	AGRIN_HUMAN	AGRN	4.618	-0.440619	Significant		O00471;Q14980	EXOC5_HUMAN;NUMA1_HUMAN	EXOC5;NUMA1	1.27094	0.56357	Not_significant
O00425;Q9NZI8	IF2B1_HUMAN;IF2B3_HUMAN	IGF2BP1;IGF2BP3	0.530908	-0.89944	Not_significant		O00423	EMAL1_HUMAN	EML1	2.81607	0.182614	Not_significant		O00471;Q14980	EXOC5_HUMAN;NUMA1_HUMAN	EXOC5;NUMA1	0.745053	-0.559028	Not_significant		O00469	PLOD2_HUMAN	PLOD2	3.33181	0.137988	Not_significant		O00478;P78410	BT3A2_HUMAN;BT3A3_HUMAN	BTN3A2;BTN3A3	2.91883	0.645609	Significant
O00425;Q9NZI8;Q9Y6M1	IF2B1_HUMAN;IF2B2_HUMAN;IF2B3_HUMAN	IGF2BP1;IGF2BP2;IGF2BP3	0.859588	-0.217769	Not_significant		O00429	DNM1L_HUMAN	DNM1L	1.17309	0.0714097	Not_significant		O00478;O00481;P78410	BT3A1_HUMAN;BT3A2_HUMAN;BT3A3_HUMAN	BTN3A1;BTN3A2;BTN3A3	0.53569	0.127102	Not_significant		O00471	EXOC5_HUMAN	EXOC5	0.233778	-0.0140219	Not_significant		O00479	HMGN4_HUMAN	HMGN4	2.14874	0.443808	Significant
O00425;Q9Y6M1	IF2B2_HUMAN;IF2B3_HUMAN	IGF2BP2;IGF2BP3	0.222399	-0.137984	Not_significant		O00442	RTCA_HUMAN	RTCA	0.258088	0.0599165	Not_significant		O00479	HMGN4_HUMAN	HMGN4	0.0843588	-0.0200944	Not_significant		O00471;Q14980	EXOC5_HUMAN;NUMA1_HUMAN	EXOC5;NUMA1	0.494311	-0.154785	Not_significant		O00483	NDUA4_HUMAN	NDUFA4	1.65975	-0.223362	Not_significant
O00429	DNM1L_HUMAN	DNM1L	3.18528	-0.269157	Not_significant		O00443	P3C2A_HUMAN	PIK3C2A	1.18378	-0.121018	Not_significant		O00483	NDUA4_HUMAN	NDUFA4	0.571829	-1.09594	Not_significant		O00479	HMGN4_HUMAN	HMGN4	0.841988	0.0506063	Not_significant		O00487	PSDE_HUMAN	PSMD14	1.92568	0.164121	Not_significant
O00442	RTCA_HUMAN	RTCA	2.11093	-0.196957	Not_significant		O00459	P85B_HUMAN	PIK3R2	0.602221	-0.126266	Not_significant		O00487	PSDE_HUMAN	PSMD14	0.163749	0.0119047	Not_significant		O00483	NDUA4_HUMAN	NDUFA4	2.53916	-0.334477	Not_significant		O00488	ZN593_HUMAN	ZNF593	1.96014	0.28668	Not_significant
O00443	P3C2A_HUMAN	PIK3C2A	0.963936	0.356506	Not_significant		O00459;P27986;Q92569	P55G_HUMAN;P85A_HUMAN;P85B_HUMAN	PIK3R1;PIK3R2;PIK3R3	0.352358	0.0547004	Not_significant		O00488	ZN593_HUMAN	ZNF593	0.140078	0.0164876	Not_significant		O00487	PSDE_HUMAN	PSMD14	1.87745	0.0712533	Not_significant		O00505	IMA4_HUMAN	KPNA3	1.54418	0.297678	Not_significant
O00458	IFRD1_HUMAN	IFRD1	3.00026	1.02336	Significant		O00461	GOLI4_HUMAN	GOLIM4	0.538886	-0.0871954	Not_significant		O00499	BIN1_HUMAN	BIN1	0.157946	-0.0306296	Not_significant		O00488	ZN593_HUMAN	ZNF593	1.13101	0.226099	Not_significant		O00505;O00629	IMA3_HUMAN;IMA4_HUMAN	KPNA3;KPNA4	0.736825	0.240115	Not_significant
O00459	P85B_HUMAN	PIK3R2	0.830732	-0.249388	Not_significant		O00462	MANBA_HUMAN	MANBA	1.42242	0.166321	Not_significant		O00499;Q9UBW5	BIN1_HUMAN;BIN2_HUMAN	BIN1;BIN2	0.565641	0.186799	Not_significant		O00499	BIN1_HUMAN	BIN1	2.76574	0.158774	Not_significant		O00506;Q9P289	STK25_HUMAN;STK26_HUMAN	STK25;STK26	0.443866	-0.297481	Not_significant
O00459;P27986	P85A_HUMAN;P85B_HUMAN	PIK3R1;PIK3R2	1.03746	-0.237983	Not_significant		O00468	AGRIN_HUMAN	AGRN	1.08767	0.125623	Not_significant		O00505	IMA4_HUMAN	KPNA3	0.418836	-0.121837	Not_significant		O00499;P49418	AMPH_HUMAN;BIN1_HUMAN	AMPH;BIN1	1.66934	0.189079	Not_significant		O00506;Q9P289;Q9Y6E0	STK24_HUMAN;STK25_HUMAN;STK26_HUMAN	STK24;STK25;STK26	0.54272	-0.124689	Not_significant
O00461	GOLI4_HUMAN	GOLIM4	6.03423	-0.662048	Significant		O00469	PLOD2_HUMAN	PLOD2	1.97543	-0.104298	Not_significant		O00505;O00629	IMA3_HUMAN;IMA4_HUMAN	KPNA3;KPNA4	0.259248	0.0843616	Not_significant		O00505	IMA4_HUMAN	KPNA3	0.0138009	-0.00592327	Not_significant		O00512	BCL9_HUMAN	BCL9	0.73266	-0.23063	Not_significant
O00468	AGRIN_HUMAN	AGRN	0.164319	0.0934982	Not_significant		O00471	EXOC5_HUMAN	EXOC5	0.154617	0.0131087	Not_significant		O00506	STK25_HUMAN	STK25	1.6152	-0.613108	Significant		O00505;O00629	IMA3_HUMAN;IMA4_HUMAN	KPNA3;KPNA4	0.0621992	-0.0130062	Not_significant		O00515	LAD1_HUMAN	LAD1	1.2429	0.944586	Not_significant
O00470;O14770	MEIS1_HUMAN;MEIS2_HUMAN	MEIS1;MEIS2	0.224755	-0.0767426	Not_significant		O00471;Q14980	EXOC5_HUMAN;NUMA1_HUMAN	EXOC5;NUMA1	0.805382	-0.174683	Not_significant		O00506;Q9P289	STK25_HUMAN;STK26_HUMAN	STK25;STK26	0.0399633	0.0272589	Not_significant		O00506;Q9P289	STK25_HUMAN;STK26_HUMAN	STK25;STK26	0.0374755	0.00484848	Not_significant		O00522	KRIT1_HUMAN	KRIT1	0.0185438	-0.0123396	Not_significant
O00471	EXOC5_HUMAN	EXOC5	1.9145	-0.229198	Not_significant		O00479	HMGN4_HUMAN	HMGN4	0.0238396	0.00570488	Not_significant		O00506;Q9P289;Q9Y6E0	STK24_HUMAN;STK25_HUMAN;STK26_HUMAN	STK24;STK25;STK26	0.945251	-0.33879	Not_significant		O00506;Q9P289;Q9Y6E0	STK24_HUMAN;STK25_HUMAN;STK26_HUMAN	STK24;STK25;STK26	0.318269	-0.131813	Not_significant		O00541	PESC_HUMAN	PES1	3.40996	0.307309	Not_significant
O00471;Q14980	EXOC5_HUMAN;NUMA1_HUMAN	EXOC5;NUMA1	0.151585	-0.199271	Not_significant		O00483	NDUA4_HUMAN	NDUFA4	1.36722	-0.170647	Not_significant		O00534	VMA5A_HUMAN	VWA5A	0.162327	0.0319986	Not_significant		O00512	BCL9_HUMAN	BCL9	0.406008	0.334397	Not_significant		O00560	SDCB1_HUMAN	SDCBP	4.79959	-0.400446	Significant
O00479	HMGN4_HUMAN	HMGN4	0.261754	0.0816026	Not_significant		O00487	PSDE_HUMAN	PSMD14	0.163817	-0.0182552	Not_significant		O00541	PESC_HUMAN	PES1	1.07795	0.0651855	Not_significant		O00534	VMA5A_HUMAN	VWA5A	1.7521	0.266831	Not_significant		O00566	MPP10_HUMAN	MPHOSPH10	5.34123	0.497796	Significant
O00479;P05204	HMGN2_HUMAN;HMGN4_HUMAN	HMGN2;HMGN4	0.151684	-0.670178	Not_significant		O00488	ZN593_HUMAN	ZNF593	1.02011	0.151317	Not_significant		O00560	SDCB1_HUMAN	SDCBP	1.71155	0.284752	Not_significant		O00541	PESC_HUMAN	PES1	2.07318	0.09306	Not_significant		O00567	NOP56_HUMAN	NOP56	3.05189	0.171705	Not_significant
O00483	NDUA4_HUMAN	NDUFA4	5.39598	1.30929	Significant		O00505	IMA4_HUMAN	KPNA3	0.0491854	-0.0221972	Not_significant		O00562	PITM1_HUMAN	PITPNM1	1.82277	-0.103996	Not_significant		O00560	SDCB1_HUMAN	SDCBP	0.365414	-0.137021	Not_significant		O00571	DDX3X_HUMAN	DDX3X	1.74449	-0.0803757	Not_significant
O00487	PSDE_HUMAN	PSMD14	0.818119	0.0866785	Not_significant		O00505;O00629	IMA3_HUMAN;IMA4_HUMAN	KPNA3;KPNA4	0.270976	-0.060915	Not_significant		O00566	MPP10_HUMAN	MPHOSPH10	0.365581	0.0457325	Not_significant		O00566	MPP10_HUMAN	MPHOSPH10	0.215941	0.0224128	Not_significant		O00571;O15523	DDX3X_HUMAN;DDX3Y_HUMAN	DDX3X;DDX3Y	0.212726	0.0146232	Not_significant
O00488	ZN593_HUMAN	ZNF593	2.11833	0.335288	Not_significant		O00506	STK25_HUMAN	STK25	0.0267282	-0.00625181	Not_significant		O00567	NOP56_HUMAN	NOP56	0.935455	0.0499406	Not_significant		O00567	NOP56_HUMAN	NOP56	0.223582	0.0148668	Not_significant		O00571;O15523;P17844;Q92841	DDX17_HUMAN;DDX3X_HUMAN;DDX3Y_HUMAN;DDX5_HUMAN	DDX17;DDX3X;DDX3Y;DDX5	0.967215	-0.200602	Not_significant
O00505	IMA4_HUMAN	KPNA3	0.300732	-0.18092	Not_significant		O00506;Q9P289	STK25_HUMAN;STK26_HUMAN	STK25;STK26	0.208631	0.0197334	Not_significant		O00571	DDX3X_HUMAN	DDX3X	6.77498	-0.195143	Not_significant		O00571	DDX3X_HUMAN	DDX3X	1.30048	-0.0484128	Not_significant		O00584	RNT2_HUMAN	RNASET2	0.067029	0.0412817	Not_significant
O00505;O00629	IMA3_HUMAN;IMA4_HUMAN	KPNA3;KPNA4	0.362679	0.113466	Not_significant		O00506;Q9P289;Q9Y6E0	STK24_HUMAN;STK25_HUMAN;STK26_HUMAN	STK24;STK25;STK26	0.618198	0.1935	Not_significant		O00571;P17844;Q92841	DDX17_HUMAN;DDX3X_HUMAN;DDX5_HUMAN	DDX17;DDX3X;DDX5	0.689501	-0.0755644	Not_significant		O00571;O15523	DDX3X_HUMAN;DDX3Y_HUMAN	DDX3X;DDX3Y	1.462	-0.0774031	Not_significant		O00592	PODXL_HUMAN	PODXL	0.522886	-0.205597	Not_significant
O00506;Q9P289	STK25_HUMAN;STK26_HUMAN	STK25;STK26	0.367546	-0.145756	Not_significant		O00512	BCL9_HUMAN	BCL9	0.385985	0.192684	Not_significant		O00584	RNT2_HUMAN	RNASET2	2.67647	-1.20205	Significant		O00571;O15523;P17844;Q92841	DDX17_HUMAN;DDX3X_HUMAN;DDX3Y_HUMAN;DDX5_HUMAN	DDX17;DDX3X;DDX3Y;DDX5	0.36399	-0.0566621	Not_significant		O00622	CCN1_HUMAN	CCN1	4.76733	1.08562	Significant
O00506;Q9P289;Q9Y6E0	STK24_HUMAN;STK25_HUMAN;STK26_HUMAN	STK24;STK25;STK26	0.497662	-0.187271	Not_significant		O00515	LAD1_HUMAN	LAD1	2.25826	0.0842314	Not_significant		O00592	PODXL_HUMAN	PODXL	1.92095	-0.385437	Not_significant		O00584	RNT2_HUMAN	RNASET2	0.195658	-0.0789089	Not_significant		O00625	PIR_HUMAN	PIR	4.55618	0.632357	Significant
O00507	USP9Y_HUMAN	USP9Y	0.311459	-1.26501	Not_significant		O00519	FAAH1_HUMAN	FAAH	0.274038	-0.0436859	Not_significant		O00622	CCN1_HUMAN	CCN1	3.04764	2.0414	Significant		O00592	PODXL_HUMAN	PODXL	0.271112	0.00550699	Not_significant		O00629	IMA3_HUMAN	KPNA4	0.583249	0.147636	Not_significant
O00507;Q93008	USP9X_HUMAN;USP9Y_HUMAN	USP9X;USP9Y	0.466291	0.0563164	Not_significant		O00522	KRIT1_HUMAN	KRIT1	0.645358	0.137108	Not_significant		O00625	PIR_HUMAN	PIR	2.41935	-0.235756	Not_significant		O00622	CCN1_HUMAN	CCN1	2.70464	-0.187641	Not_significant		O00635	TRI38_HUMAN	TRIM38	0.270832	-0.106461	Not_significant
O00534	VMA5A_HUMAN	VWA5A	0.0716614	0.0261865	Not_significant		O00541	PESC_HUMAN	PES1	0.12552	-0.00902033	Not_significant		O00629	IMA3_HUMAN	KPNA4	2.48536	0.363668	Not_significant		O00625	PIR_HUMAN	PIR	1.89914	0.200693	Not_significant		O00712	NFIB_HUMAN	NFIB	0.487013	0.379131	Not_significant
O00541	PESC_HUMAN	PES1	2.87397	0.318487	Not_significant		O00559	RCAS1_HUMAN	EBAG9	0.760649	-0.234268	Not_significant		O00712	NFIB_HUMAN	NFIB	1.32578	-0.543336	Significant		O00629	IMA3_HUMAN	KPNA4	1.64694	0.124425	Not_significant		O00712;P08651;Q12857	NFIA_HUMAN;NFIB_HUMAN;NFIC_HUMAN	NFIA;NFIB;NFIC	0.16471	-0.0852242	Not_significant
O00560	SDCB1_HUMAN	SDCBP	1.97313	0.208166	Not_significant		O00560	SDCB1_HUMAN	SDCBP	0.403104	-0.0823302	Not_significant		O00712;P08651;Q12857	NFIA_HUMAN;NFIB_HUMAN;NFIC_HUMAN	NFIA;NFIB;NFIC	0.130873	-0.0749063	Not_significant		O00635	TRI38_HUMAN	TRIM38	1.33351	0.204655	Not_significant		O00743	PPP6_HUMAN	PPP6C	0.728498	-0.154499	Not_significant
O00566	MPP10_HUMAN	MPHOSPH10	1.06555	0.187725	Not_significant		O00566	MPP10_HUMAN	MPHOSPH10	0.950216	-0.0553122	Not_significant		O00712;Q12857	NFIA_HUMAN;NFIB_HUMAN	NFIA;NFIB	1.58979	-0.440472	Significant		O00712;Q12857	NFIA_HUMAN;NFIB_HUMAN	NFIA;NFIB	0.77252	-0.34544	Not_significant		O00746	NDKM_HUMAN	NME4	6.02855	1.11453	Significant
O00567	NOP56_HUMAN	NOP56	1.27776	0.125794	Not_significant		O00567	NOP56_HUMAN	NOP56	1.17383	-0.0733447	Not_significant		O00743	PPP6_HUMAN	PPP6C	0.0955908	-0.0146551	Not_significant		O00743	PPP6_HUMAN	PPP6C	0.417263	-0.0582886	Not_significant		O00754	MA2B1_HUMAN	MAN2B1	2.42536	0.475236	Significant
O00571	DDX3X_HUMAN	DDX3X	0.144798	0.0149121	Not_significant		O00571	DDX3X_HUMAN	DDX3X	0.0478777	-0.00451422	Not_significant		O00746	NDKM_HUMAN	NME4	5.64712	-0.776565	Significant		O00754	MA2B1_HUMAN	MAN2B1	0.467116	0.0745769	Not_significant		O00762	UBE2C_HUMAN	UBE2C	2.25905	-0.40594	Significant
O00571;P17844;Q92841	DDX17_HUMAN;DDX3X_HUMAN;DDX5_HUMAN	DDX17;DDX3X;DDX5	0.0540387	0.0149717	Not_significant		O00571;P17844;Q92841	DDX17_HUMAN;DDX3X_HUMAN;DDX5_HUMAN	DDX17;DDX3X;DDX5	0.0929533	-0.0165148	Not_significant		O00754	MA2B1_HUMAN	MAN2B1	1.77266	-0.189272	Not_significant		O00762	UBE2C_HUMAN	UBE2C	1.83458	-0.1117	Not_significant		O00764	PDXK_HUMAN	PDXK	3.30431	0.418593	Significant
O00584	RNT2_HUMAN	RNASET2	2.36899	-1.00589	Significant		O00584	RNT2_HUMAN	RNASET2	1.00045	-0.213975	Not_significant		O00762	UBE2C_HUMAN	UBE2C	1.69498	-0.259989	Not_significant		O00764	PDXK_HUMAN	PDXK	0.153134	0.0399499	Not_significant		O00767	SCD_HUMAN	SCD	4.99733	1.07295	Significant
O00625	PIR_HUMAN	PIR	2.87699	0.481885	Significant		O00592	PODXL_HUMAN	PODXL	1.56895	0.113866	Not_significant		O00763	ACACB_HUMAN	ACACB	0.0225627	0.0157499	Not_significant		O00767	SCD_HUMAN	SCD	0.371043	0.037323	Not_significant		O14494	PLPP1_HUMAN	PLPP1	1.63297	-1.12299	Significant
O00628	PEX7_HUMAN	PEX7	0.0980606	-0.0777788	Not_significant		O00625	PIR_HUMAN	PIR	0.43537	0.0627489	Not_significant		O00763;Q13085	ACACA_HUMAN;ACACB_HUMAN	ACACA;ACACB	3.78789	0.384328	Not_significant		O14490	DLGP1_HUMAN	DLGAP1	0.123355	0.101965	Not_significant		O14495	PLPP3_HUMAN	PLPP3	0.731663	-0.178797	Not_significant
O00629	IMA3_HUMAN	KPNA4	0.0524821	0.0107083	Not_significant		O00629	IMA3_HUMAN	KPNA4	0.152536	-0.0243878	Not_significant		O00764	PDXK_HUMAN	PDXK	1.82436	0.255579	Not_significant		O14492	SH2B2_HUMAN	SH2B2	1.46188	-0.85594	Significant		O14497	ARI1A_HUMAN	ARID1A	1.29695	0.086803	Not_significant
O00635	TRI38_HUMAN	TRIM38	1.84343	0.352509	Not_significant		O00712;P08651	NFIB_HUMAN;NFIC_HUMAN	NFIB;NFIC	0.439027	0.17423	Not_significant		O00767	SCD_HUMAN	SCD	4.95354	1.29593	Significant		O14495	PLPP3_HUMAN	PLPP3	1.05475	0.26155	Not_significant		O14519;O75956	CDKA1_HUMAN;CDKA2_HUMAN	CDK2AP1;CDK2AP2	0.0951194	-0.0888963	Not_significant
O00743	PPP6_HUMAN	PPP6C	1.04726	-0.192712	Not_significant		O00743	PPP6_HUMAN	PPP6C	0.865051	0.102728	Not_significant		O14495	PLPP3_HUMAN	PLPP3	0.983431	0.390648	Not_significant		O14497	ARI1A_HUMAN	ARID1A	1.3523	-0.0675559	Not_significant		O14521	DHSD_HUMAN	SDHD	1.7248	-4.06858	Significant
O00746	NDKM_HUMAN	NME4	0.363624	0.149288	Not_significant		O00746	NDKM_HUMAN	NME4	0.445246	0.088666	Not_significant		O14497	ARI1A_HUMAN	ARID1A	1.96024	-0.19364	Not_significant		O14508	SOCS2_HUMAN	SOCS2	1.19648	0.925703	Not_significant		O14523	C2C2L_HUMAN	C2CD2L	0.404535	0.0488095	Not_significant
O00754	MA2B1_HUMAN	MAN2B1	0.568445	-0.405035	Not_significant		O00750	P3C2B_HUMAN	PIK3C2B	0.202516	0.0428104	Not_significant		O14508	SOCS2_HUMAN	SOCS2	0.342585	-0.101125	Not_significant		O14519;O75956	CDKA1_HUMAN;CDKA2_HUMAN	CDK2AP1;CDK2AP2	0.151198	0.106589	Not_significant		O14524	NEMP1_HUMAN	NEMP1	3.71287	-1.29567	Significant
O00764	PDXK_HUMAN	PDXK	0.359801	0.0766783	Not_significant		O00754	MA2B1_HUMAN	MAN2B1	0.160688	0.0523758	Not_significant		O14519;O75956	CDKA1_HUMAN;CDKA2_HUMAN	CDK2AP1;CDK2AP2	0.910717	0.275452	Not_significant		O14524	NEMP1_HUMAN	NEMP1	3.63385	-0.744505	Significant		O14526	FCHO1_HUMAN	FCHO1	1.2029	-0.928914	Not_significant
O00767	SCD_HUMAN	SCD	1.41238	0.275843	Not_significant		O00757	F16P2_HUMAN	FBP2	0.350332	0.0308299	Not_significant		O14521	DHSD_HUMAN	SDHD	0.358174	0.0575433	Not_significant		O14530	TXND9_HUMAN	TXNDC9	0.634182	-0.0607514	Not_significant		O14530	TXND9_HUMAN	TXNDC9	0.53133	-0.0434132	Not_significant
O14497	ARI1A_HUMAN	ARID1A	4.69878	-0.287488	Not_significant		O00757;P09467	F16P1_HUMAN;F16P2_HUMAN	FBP1;FBP2	0.528679	-0.0810027	Not_significant		O14524	NEMP1_HUMAN	NEMP1	4.58379	-1.04761	Significant		O14545	TRAD1_HUMAN	TRAFD1	0.818302	-0.0906019	Not_significant		O14545	TRAD1_HUMAN	TRAFD1	0.705864	-0.222208	Not_significant
O14508	SOCS2_HUMAN	SOCS2	3.9717	-0.748007	Significant		O00762	UBE2C_HUMAN	UBE2C	0.199421	0.113329	Not_significant		O14530	TXND9_HUMAN	TXNDC9	1.31086	-0.0857868	Not_significant		O14548	COX7R_HUMAN	COX7A2L	0.0509471	0.00868034	Not_significant		O14548	COX7R_HUMAN	COX7A2L	1.53983	-0.185411	Not_significant
O14519;O75956	CDKA1_HUMAN;CDKA2_HUMAN	CDK2AP1;CDK2AP2	0.111452	-0.0770483	Not_significant		O00764	PDXK_HUMAN	PDXK	0.0678518	0.0183659	Not_significant		O14545	TRAD1_HUMAN	TRAFD1	2.21327	-0.370251	Not_significant		O14569	C56D2_HUMAN	CYB561D2	2.57613	0.478837	Significant		O14556	G3PT_HUMAN	GAPDHS	0.769523	2.11387	Not_significant
O14521	DHSD_HUMAN	SDHD	1.50004	0.519379	Significant		O00767	SCD_HUMAN	SCD	1.70338	-0.113148	Not_significant		O14548	COX7R_HUMAN	COX7A2L	2.51123	-0.266085	Not_significant		O14578	CTRO_HUMAN	CIT	0.70856	-0.0504913	Not_significant		O14561	ACPM_HUMAN	NDUFAB1	1.36622	0.455791	Significant
O14523	C2C2L_HUMAN	C2CD2L	2.91472	0.152194	Not_significant		O14493	CLD4_HUMAN	CLDN4	1.42481	0.158782	Not_significant		O14562	UBFD1_HUMAN	UBFD1	0.169661	-0.142856	Not_significant		O14579	COPE_HUMAN	COPE	1.8742	0.201399	Not_significant		O14562	UBFD1_HUMAN	UBFD1	0.385817	0.129597	Not_significant
O14524	NEMP1_HUMAN	NEMP1	6.42818	-1.25385	Significant		O14497	ARI1A_HUMAN	ARID1A	2.13124	-0.134198	Not_significant		O14569	C56D2_HUMAN	CYB561D2	0.747512	0.2884	Not_significant		O14595	CTDS2_HUMAN	CTDSP2	0.949367	-0.225698	Not_significant		O14569	C56D2_HUMAN	CYB561D2	3.25618	0.502604	Significant
O14526	FCHO1_HUMAN	FCHO1	4.57006	-0.633454	Significant		O14508	SOCS2_HUMAN	SOCS2	1.43546	0.803938	Significant		O14578	CTRO_HUMAN	CIT	0.342314	-0.15371	Not_significant		O14602	IF1AY_HUMAN	EIF1AY	0.0412601	-0.0272012	Not_significant		O14578	CTRO_HUMAN	CIT	4.95305	-0.356456	Not_significant
O14530	TXND9_HUMAN	TXNDC9	0.165296	0.0515909	Not_significant		O14514	AGRB1_HUMAN	ADGRB1	0.389564	0.194939	Not_significant		O14579	COPE_HUMAN	COPE	2.07181	0.271522	Not_significant		O14602;P47813	IF1AX_HUMAN;IF1AY_HUMAN	EIF1AX;EIF1AY	0.557632	-0.0715203	Not_significant		O14579	COPE_HUMAN	COPE	2.58005	0.277092	Not_significant
O14545	TRAD1_HUMAN	TRAFD1	1.10945	-0.103098	Not_significant		O14519;O75956	CDKA1_HUMAN;CDKA2_HUMAN	CDK2AP1;CDK2AP2	0.233051	-0.0940781	Not_significant		O14617	AP3D1_HUMAN	AP3D1	2.57132	0.0839257	Not_significant		O14617	AP3D1_HUMAN	AP3D1	1.52707	0.117123	Not_significant		O14598	VCY1_HUMAN	VCY	2.63674	0.38185	Not_significant
O14548	COX7R_HUMAN	COX7A2L	0.0688656	0.0246778	Not_significant		O14523	C2C2L_HUMAN	C2CD2L	0.365243	0.1871	Not_significant		O14618	CCS_HUMAN	CCS	1.4919	-0.122046	Not_significant		O14618	CCS_HUMAN	CCS	0.187918	0.0228543	Not_significant		O14602	IF1AY_HUMAN	EIF1AY	0.650447	0.136256	Not_significant
O14562	UBFD1_HUMAN	UBFD1	0.786626	-0.139877	Not_significant		O14524	NEMP1_HUMAN	NEMP1	0.608687	-0.0630174	Not_significant		O14639	ABLM1_HUMAN	ABLIM1	1.313	-0.184895	Not_significant		O14639	ABLM1_HUMAN	ABLIM1	0.916542	-0.272523	Not_significant		O14602;P47813	IF1AX_HUMAN;IF1AY_HUMAN	EIF1AX;EIF1AY	2.09696	0.15946	Not_significant
O14569	C56D2_HUMAN	CYB561D2	0.869096	0.708065	Not_significant		O14529;P39880	CUX1_HUMAN;CUX2_HUMAN	CUX1;CUX2	0.130069	-0.114418	Not_significant		O14641	DVL2_HUMAN	DVL2	0.21274	0.0507708	Not_significant		O14640	DVL1_HUMAN	DVL1	0.429452	0.124453	Not_significant		O14617	AP3D1_HUMAN	AP3D1	1.68705	0.0741286	Not_significant
O14578	CTRO_HUMAN	CIT	1.33379	-0.187715	Not_significant		O14530	TXND9_HUMAN	TXNDC9	0.0694039	0.0189381	Not_significant		O14646	CHD1_HUMAN	CHD1	0.0191929	0.00919771	Not_significant		O14640;O14641	DVL1_HUMAN;DVL2_HUMAN	DVL1;DVL2	0.885204	0.19667	Not_significant		O14618	CCS_HUMAN	CCS	0.467984	-0.0612164	Not_significant
O14579	COPE_HUMAN	COPE	0.791109	0.139549	Not_significant		O14545	TRAD1_HUMAN	TRAFD1	1.64346	0.124095	Not_significant		O14646;O14647	CHD1_HUMAN;CHD2_HUMAN	CHD1;CHD2	1.07786	0.341484	Not_significant		O14641	DVL2_HUMAN	DVL2	0.839664	0.172254	Not_significant		O14639	ABLM1_HUMAN	ABLIM1	0.0457199	-0.0595517	Not_significant
O14617	AP3D1_HUMAN	AP3D1	0.150456	-0.0229325	Not_significant		O14548	COX7R_HUMAN	COX7A2L	1.02241	-0.0928888	Not_significant		O14646;O14647;Q3L8U1;Q8TD26;Q9HCK8;Q9P2D1	CHD1_HUMAN;CHD2_HUMAN;CHD6_HUMAN;CHD7_HUMAN;CHD8_HUMAN;CHD9_HUMAN	CHD1;CHD2;CHD6;CHD7;CHD8;CHD9	0.109042	0.141597	Not_significant		O14646	CHD1_HUMAN	CHD1	0.251851	-0.0248017	Not_significant		O14641	DVL2_HUMAN	DVL2	0.275178	-0.0478463	Not_significant
O14618	CCS_HUMAN	CCS	0.95636	-0.184879	Not_significant		O14561	ACPM_HUMAN	NDUFAB1	1.69763	-2.3535	Significant		O14647	CHD2_HUMAN	CHD2	0.874319	0.0970025	Not_significant		O14646;O14647	CHD1_HUMAN;CHD2_HUMAN	CHD1;CHD2	0.193662	-0.063241	Not_significant		O14646	CHD1_HUMAN	CHD1	1.09617	0.0363436	Not_significant
O14638	ENPP3_HUMAN	ENPP3	1.51775	-0.50797	Significant		O14562	UBFD1_HUMAN	UBFD1	0.136427	0.0543246	Not_significant		O14653	GOSR2_HUMAN	GOSR2	3.58981	0.600585	Significant		O14646;O14647;Q8TD26;Q9HCK8;Q9P2D1	CHD1_HUMAN;CHD2_HUMAN;CHD6_HUMAN;CHD7_HUMAN;CHD8_HUMAN	CHD1;CHD2;CHD6;CHD7;CHD8	0.932411	-0.265064	Not_significant		O14646;O14647	CHD1_HUMAN;CHD2_HUMAN	CHD1;CHD2	0.539619	-0.113307	Not_significant
O14641	DVL2_HUMAN	DVL2	0.276653	0.143836	Not_significant		O14569	C56D2_HUMAN	CYB561D2	0.179522	-0.0821662	Not_significant		O14656	TOR1A_HUMAN	TOR1A	1.17008	-0.227018	Not_significant		O14647	CHD2_HUMAN	CHD2	0.208038	0.0193667	Not_significant		O14646;O14647;Q8TD26;Q9HCK8;Q9P2D1	CHD1_HUMAN;CHD2_HUMAN;CHD6_HUMAN;CHD7_HUMAN;CHD8_HUMAN	CHD1;CHD2;CHD6;CHD7;CHD8	0.913031	0.260781	Not_significant
O14646	CHD1_HUMAN	CHD1	2.61145	0.329892	Not_significant		O14578	CTRO_HUMAN	CIT	0.262014	-0.0571384	Not_significant		O14657	TOR1B_HUMAN	TOR1B	2.07828	-0.794036	Significant		O14653	GOSR2_HUMAN	GOSR2	4.72206	0.72294	Significant		O14647	CHD2_HUMAN	CHD2	0.80361	0.152137	Not_significant
O14646;O14647	CHD1_HUMAN;CHD2_HUMAN	CHD1;CHD2	2.06936	0.5462	Significant		O14579	COPE_HUMAN	COPE	0.0256112	0.00253916	Not_significant		O14662	STX16_HUMAN	STX16	1.88593	0.214438	Not_significant		O14656	TOR1A_HUMAN	TOR1A	1.83523	0.231925	Not_significant		O14653	GOSR2_HUMAN	GOSR2	2.79995	0.480954	Significant
O14646;O14647;Q9HCK8;Q9P2D1	CHD1_HUMAN;CHD2_HUMAN;CHD7_HUMAN;CHD8_HUMAN	CHD1;CHD2;CHD7;CHD8	0.40503	0.912874	Not_significant		O14617	AP3D1_HUMAN	AP3D1	0.164159	-0.00946236	Not_significant		O14672	ADA10_HUMAN	ADAM10	0.337694	0.0724115	Not_significant		O14657	TOR1B_HUMAN	TOR1B	1.89276	0.235137	Not_significant		O14656	TOR1A_HUMAN	TOR1A	0.757526	0.054832	Not_significant
O14647	CHD2_HUMAN	CHD2	1.70898	0.218868	Not_significant		O14618	CCS_HUMAN	CCS	0.195103	0.0260801	Not_significant		O14678	ABCD4_HUMAN	ABCD4	0.524288	-0.59558	Not_significant		O14662	STX16_HUMAN	STX16	1.01904	-0.0878787	Not_significant		O14657	TOR1B_HUMAN	TOR1B	0.862434	-0.0788016	Not_significant
O14653	GOSR2_HUMAN	GOSR2	1.02442	0.21641	Not_significant		O14639	ABLM1_HUMAN	ABLIM1	0.166847	0.0556359	Not_significant		O14681	EI24_HUMAN	EI24	0.309911	-0.0875578	Not_significant		O14672	ADA10_HUMAN	ADAM10	5.4542	0.497836	Significant		O14662	STX16_HUMAN	STX16	1.11148	0.144639	Not_significant
O14656	TOR1A_HUMAN	TOR1A	1.75693	-0.30184	Not_significant		O14641	DVL2_HUMAN	DVL2	0.862889	0.122787	Not_significant		O14684	PTGES_HUMAN	PTGES	0.881352	0.161783	Not_significant		O14681	EI24_HUMAN	EI24	0.72209	-0.41246	Not_significant		O14672	ADA10_HUMAN	ADAM10	4.00325	0.524966	Significant
O14657	TOR1B_HUMAN	TOR1B	1.32197	-0.192419	Not_significant		O14646	CHD1_HUMAN	CHD1	1.54539	0.17275	Not_significant		O14727	APAF_HUMAN	APAF1	0.939582	0.232594	Not_significant		O14683	P5I11_HUMAN	TP53I11	0.289505	-0.0315356	Not_significant		O14678	ABCD4_HUMAN	ABCD4	0.46829	-0.336867	Not_significant
O14662	STX16_HUMAN	STX16	0.739633	-0.155051	Not_significant		O14646;O14647	CHD1_HUMAN;CHD2_HUMAN	CHD1;CHD2	1.59304	-0.20117	Not_significant		O14732	IMPA2_HUMAN	IMPA2	2.32083	-0.542094	Significant		O14684	PTGES_HUMAN	PTGES	2.49293	0.729303	Significant		O14681	EI24_HUMAN	EI24	2.80801	-0.447809	Significant
O14672	ADA10_HUMAN	ADAM10	0.767674	-0.0894594	Not_significant		O14646;O14647;Q8TD26;Q9HCK8;Q9P2D1	CHD1_HUMAN;CHD2_HUMAN;CHD6_HUMAN;CHD7_HUMAN;CHD8_HUMAN	CHD1;CHD2;CHD6;CHD7;CHD8	0.35586	-0.0972824	Not_significant		O14733	MP2K7_HUMAN	MAP2K7	1.26791	-0.517697	Not_significant		O14686	KMT2D_HUMAN	KMT2D	0.0326416	0.056742	Not_significant		O14686	KMT2D_HUMAN	KMT2D	0.0476936	0.027812	Not_significant
O14681	EI24_HUMAN	EI24	3.55067	-0.620371	Significant		O14647	CHD2_HUMAN	CHD2	0.116216	-0.0263591	Not_significant		O14734	ACOT8_HUMAN	ACOT8	2.25092	0.485429	Significant		O14727	APAF_HUMAN	APAF1	0.523548	0.149584	Not_significant		O14713	ITBP1_HUMAN	ITGB1BP1	0.26618	0.293904	Not_significant
O14686	KMT2D_HUMAN	KMT2D	1.37072	-0.60645	Significant		O14653	GOSR2_HUMAN	GOSR2	1.1763	0.091053	Not_significant		O14735	CDIPT_HUMAN	CDIPT	0.260622	0.0482559	Not_significant		O14730	RIOK3_HUMAN	RIOK3	0.701783	0.171737	Not_significant		O14727	APAF_HUMAN	APAF1	0.361337	-0.0989161	Not_significant
O14727	APAF_HUMAN	APAF1	1.41411	0.224142	Not_significant		O14656	TOR1A_HUMAN	TOR1A	0.548704	0.0663896	Not_significant		O14737	PDCD5_HUMAN	PDCD5	0.9042	-0.0780768	Not_significant		O14733	MP2K7_HUMAN	MAP2K7	2.42413	-0.601808	Significant		O14730	RIOK3_HUMAN	RIOK3	1.791	0.1453	Not_significant
O14730	RIOK3_HUMAN	RIOK3	2.31766	-0.39249	Not_significant		O14657	TOR1B_HUMAN	TOR1B	0.966843	0.0869379	Not_significant		O14744	ANM5_HUMAN	PRMT5	2.89858	0.216657	Not_significant		O14734	ACOT8_HUMAN	ACOT8	1.97921	0.242466	Not_significant		O14732	IMPA2_HUMAN	IMPA2	3.75038	-0.388116	Not_significant
O14733	MP2K7_HUMAN	MAP2K7	0.318723	0.138579	Not_significant		O14662	STX16_HUMAN	STX16	0.20636	0.0120239	Not_significant		O14745	NHRF1_HUMAN	SLC9A3R1	0.8083	0.0528679	Not_significant		O14735	CDIPT_HUMAN	CDIPT	0.600994	-0.113483	Not_significant		O14733	MP2K7_HUMAN	MAP2K7	3.54085	-0.509745	Significant
O14734	ACOT8_HUMAN	ACOT8	2.23532	0.63195	Significant		O14672	ADA10_HUMAN	ADAM10	0.262571	0.0251555	Not_significant		O14757	CHK1_HUMAN	CHEK1	0.47881	-0.354364	Not_significant		O14737	PDCD5_HUMAN	PDCD5	1.65739	-0.107234	Not_significant		O14734	ACOT8_HUMAN	ACOT8	1.54337	0.583028	Significant
O14735	CDIPT_HUMAN	CDIPT	1.11719	0.116138	Not_significant		O14678	ABCD4_HUMAN	ABCD4	0.274288	-0.186123	Not_significant		O14763	TR10B_HUMAN	TNFRSF10B	0.217857	-0.113599	Not_significant		O14744	ANM5_HUMAN	PRMT5	0.0302712	0.00288296	Not_significant		O14735	CDIPT_HUMAN	CDIPT	1.58095	0.225553	Not_significant
O14737	PDCD5_HUMAN	PDCD5	4.36536	-0.35636	Not_significant		O14681	EI24_HUMAN	EI24	1.62419	-0.18096	Not_significant		O14772	FPGT_HUMAN	FPGT	0.91858	-0.746659	Not_significant		O14745	NHRF1_HUMAN	SLC9A3R1	3.24667	-0.166074	Not_significant		O14737	PDCD5_HUMAN	PDCD5	2.63903	-0.295912	Not_significant
O14744	ANM5_HUMAN	PRMT5	0.328501	-0.0389767	Not_significant		O14683	P5I11_HUMAN	TP53I11	2.38043	-0.125939	Not_significant		O14773	TPP1_HUMAN	TPP1	3.07915	-0.189391	Not_significant		O14757	CHK1_HUMAN	CHEK1	0.300779	-0.258799	Not_significant		O14744	ANM5_HUMAN	PRMT5	0.376787	-0.0202684	Not_significant
O14745	NHRF1_HUMAN	SLC9A3R1	1.03621	0.0655394	Not_significant		O14686	KMT2D_HUMAN	KMT2D	0.838914	-0.326792	Not_significant		O14776	TCRG1_HUMAN	TCERG1	0.0775994	0.00801945	Not_significant		O14763	TR10B_HUMAN	TNFRSF10B	0.00526908	-0.000700474	Not_significant		O14745	NHRF1_HUMAN	SLC9A3R1	0.715926	0.0285096	Not_significant
O14757	CHK1_HUMAN	CHEK1	1.2687	-0.250356	Not_significant		O14730	RIOK3_HUMAN	RIOK3	0.526947	-0.13785	Not_significant		O14777	NDC80_HUMAN	NDC80	4.83907	-0.449993	Significant		O14772	FPGT_HUMAN	FPGT	0.357435	-0.448061	Not_significant		O14757	CHK1_HUMAN	CHEK1	6.05562	-0.795495	Significant
O14763	TR10B_HUMAN	TNFRSF10B	3.09064	0.818298	Significant		O14733	MP2K7_HUMAN	MAP2K7	0.861796	-0.207858	Not_significant		O14782	KIF3C_HUMAN	KIF3C	0.883077	-0.869426	Not_significant		O14773	TPP1_HUMAN	TPP1	2.79303	0.271991	Not_significant		O14763	TR10B_HUMAN	TNFRSF10B	1.76567	1.61586	Significant
O14772	FPGT_HUMAN	FPGT	0.44838	-0.129591	Not_significant		O14734	ACOT8_HUMAN	ACOT8	0.857696	0.117304	Not_significant		O14782;O15066;Q9BVG8;Q9P2E2	KIF17_HUMAN;KIF3B_HUMAN;KIF3C_HUMAN;KIFC3_HUMAN	KIF17;KIF3B;KIF3C;KIFC3	0.325892	-0.0639958	Not_significant		O14776	TCRG1_HUMAN	TCERG1	1.23923	-0.0363636	Not_significant		O14773	TPP1_HUMAN	TPP1	2.72161	0.39336	Not_significant
O14773	TPP1_HUMAN	TPP1	0.220078	0.0636215	Not_significant		O14735	CDIPT_HUMAN	CDIPT	1.10203	0.0694966	Not_significant		O14786	NRP1_HUMAN	NRP1	3.06271	-0.649604	Significant		O14777	NDC80_HUMAN	NDC80	3.42482	-0.303995	Not_significant		O14776	TCRG1_HUMAN	TCERG1	1.94614	-0.0983515	Not_significant
O14776	TCRG1_HUMAN	TCERG1	0.397657	0.0204325	Not_significant		O14737	PDCD5_HUMAN	PDCD5	0.175552	0.0263152	Not_significant		O14787	TNPO2_HUMAN	TNPO2	1.70836	0.211888	Not_significant		O14786	NRP1_HUMAN	NRP1	1.26861	0.234605	Not_significant		O14777	NDC80_HUMAN	NDC80	3.90563	-0.538198	Significant
O14777	NDC80_HUMAN	NDC80	5.82777	-0.395051	Not_significant		O14744	ANM5_HUMAN	PRMT5	1.98816	0.0785093	Not_significant		O14787;Q92973	TNPO1_HUMAN;TNPO2_HUMAN	TNPO1;TNPO2	0.693096	0.0423279	Not_significant		O14787	TNPO2_HUMAN	TNPO2	0.534137	-0.065104	Not_significant		O14786	NRP1_HUMAN	NRP1	3.42046	3.15951	Significant
O14787	TNPO2_HUMAN	TNPO2	1.02745	0.166216	Not_significant		O14745	NHRF1_HUMAN	SLC9A3R1	0.029849	0.00324726	Not_significant		O14802	RPC1_HUMAN	POLR3A	0.786023	-0.0619879	Not_significant		O14787;Q92973	TNPO1_HUMAN;TNPO2_HUMAN	TNPO1;TNPO2	0.132719	0.0176039	Not_significant		O14787	TNPO2_HUMAN	TNPO2	1.8989	-0.237992	Not_significant
O14787;Q92973	TNPO1_HUMAN;TNPO2_HUMAN	TNPO1;TNPO2	0.291108	0.0244336	Not_significant		O14757	CHK1_HUMAN	CHEK1	0.926796	0.851851	Not_significant		O14818	PSA7_HUMAN	PSMA7	0.329379	-0.0357065	Not_significant		O14791	APOL1_HUMAN	APOL1	2.20909	0.410976	Significant		O14787;Q92973	TNPO1_HUMAN;TNPO2_HUMAN	TNPO1;TNPO2	0.0682223	0.00671291	Not_significant
O14802	RPC1_HUMAN	POLR3A	0.505803	-0.0877476	Not_significant		O14763	TR10B_HUMAN	TNFRSF10B	0.615209	-0.423926	Not_significant		O14828	SCAM3_HUMAN	SCAMP3	0.671236	0.0844784	Not_significant		O14802	RPC1_HUMAN	POLR3A	0.447282	0.104328	Not_significant		O14802	RPC1_HUMAN	POLR3A	1.17836	-0.0945897	Not_significant
O14802;O95602	RPA1_HUMAN;RPC1_HUMAN	POLR1A;POLR3A	0.439751	1.20675	Not_significant		O14773	TPP1_HUMAN	TPP1	0.226237	-0.0749002	Not_significant		O14832	PAHX_HUMAN	PHYH	0.108708	0.0131087	Not_significant		O14802;O95602	RPA1_HUMAN;RPC1_HUMAN	POLR1A;POLR3A	0.847625	0.173913	Not_significant		O14802;O95602	RPA1_HUMAN;RPC1_HUMAN	POLR1A;POLR3A	1.18355	0.326156	Not_significant
O14818	PSA7_HUMAN	PSMA7	1.873	-0.159877	Not_significant		O14776	TCRG1_HUMAN	TCERG1	1.91111	-0.0910392	Not_significant		O14841	OPLA_HUMAN	OPLAH	1.00189	0.298862	Not_significant		O14807	RASM_HUMAN	MRAS	0.0512334	-0.0454774	Not_significant		O14817	TSN4_HUMAN	TSPAN4	0.594826	-0.277049	Not_significant
O14828	SCAM3_HUMAN	SCAMP3	2.16175	0.159097	Not_significant		O14786	NRP1_HUMAN	NRP1	0.000294848	0.000296593	Not_significant		O14874	BCKD_HUMAN	BCKDK	0.158708	-0.0544982	Not_significant		O14817	TSN4_HUMAN	TSPAN4	0.336103	0.157994	Not_significant		O14818	PSA7_HUMAN	PSMA7	0.732623	0.051568	Not_significant
O14841	OPLA_HUMAN	OPLAH	4.70051	-0.325344	Not_significant		O14787	TNPO2_HUMAN	TNPO2	0.189086	-0.0228982	Not_significant		O14879	IFIT3_HUMAN	IFIT3	0.47252	0.0496888	Not_significant		O14818	PSA7_HUMAN	PSMA7	0.272924	0.0418544	Not_significant		O14828	SCAM3_HUMAN	SCAMP3	0.349946	0.031137	Not_significant
O14867	BACH1_HUMAN	BACH1	0.757344	-0.27494	Not_significant		O14787;Q92973	TNPO1_HUMAN;TNPO2_HUMAN	TNPO1;TNPO2	1.18808	0.116438	Not_significant		O14880	MGST3_HUMAN	MGST3	0.202164	-0.0532355	Not_significant		O14828	SCAM3_HUMAN	SCAMP3	0.168629	0.0337481	Not_significant		O14867	BACH1_HUMAN	BACH1	1.88121	-0.545531	Significant
O14874	BCKD_HUMAN	BCKDK	1.13056	0.245885	Not_significant		O14795	UN13B_HUMAN	UNC13B	0.0308027	-0.00888586	Not_significant		O14893	GEMI2_HUMAN	GEMIN2	0.240772	-0.0365891	Not_significant		O14832	PAHX_HUMAN	PHYH	0.103866	0.0860453	Not_significant		O14874	BCKD_HUMAN	BCKDK	0.38895	-0.0654297	Not_significant
O14879	IFIT3_HUMAN	IFIT3	0.828793	-0.124185	Not_significant		O14798	TR10C_HUMAN	TNFRSF10C	0.0793395	0.0678079	Not_significant		O14907	TX1B3_HUMAN	TAX1BP3	0.659166	0.158782	Not_significant		O14867	BACH1_HUMAN	BACH1	1.31254	-0.305437	Not_significant		O14879	IFIT3_HUMAN	IFIT3	3.79936	-0.620968	Significant
O14880	MGST3_HUMAN	MGST3	1.63077	0.584296	Significant		O14802	RPC1_HUMAN	POLR3A	0.365002	-0.160707	Not_significant		O14908	GIPC1_HUMAN	GIPC1	2.02597	-0.193999	Not_significant		O14874	BCKD_HUMAN	BCKDK	0.111678	-0.134575	Not_significant		O14880	MGST3_HUMAN	MGST3	1.37155	0.871407	Significant
O14893	GEMI2_HUMAN	GEMIN2	0.878694	-0.23222	Not_significant		O14818	PSA7_HUMAN	PSMA7	0.257198	0.0214419	Not_significant		O14920	IKKB_HUMAN	IKBKB	0.00446603	-0.00103331	Not_significant		O14879	IFIT3_HUMAN	IFIT3	0.429223	-0.0310574	Not_significant		O14893	GEMI2_HUMAN	GEMIN2	1.3668	-0.402312	Significant
O14907	TX1B3_HUMAN	TAX1BP3	1.70011	0.697585	Significant		O14828	SCAM3_HUMAN	SCAMP3	0.38413	0.0346866	Not_significant		O14925	TIM23_HUMAN	TIMM23	0.167427	-0.0517864	Not_significant		O14880	MGST3_HUMAN	MGST3	0.856917	-0.160518	Not_significant		O14907	TX1B3_HUMAN	TAX1BP3	2.85507	-0.410938	Significant
O14908	GIPC1_HUMAN	GIPC1	0.419183	0.0552645	Not_significant		O14832	PAHX_HUMAN	PHYH	0.361853	-0.142186	Not_significant		O14929	HAT1_HUMAN	HAT1	3.78464	-0.386458	Not_significant		O14893	GEMI2_HUMAN	GEMIN2	0.0825928	0.0291529	Not_significant		O14908	GIPC1_HUMAN	GIPC1	4.68779	-0.117057	Not_significant
O14920	IKKB_HUMAN	IKBKB	1.50394	-0.209291	Not_significant		O14841	OPLA_HUMAN	OPLAH	1.00379	-0.464546	Not_significant		O14933	UB2L6_HUMAN	UBE2L6	0.528823	-0.420053	Not_significant		O14907	TX1B3_HUMAN	TAX1BP3	0.7392	-0.131576	Not_significant		O14920	IKKB_HUMAN	IKBKB	0.410666	-0.031785	Not_significant
O14925	TIM23_HUMAN	TIMM23	1.05214	0.122835	Not_significant		O14874	BCKD_HUMAN	BCKDK	1.24933	-0.231926	Not_significant		O14936	CSKP_HUMAN	CASK	0.243786	-0.0613308	Not_significant		O14908	GIPC1_HUMAN	GIPC1	1.6732	0.0959721	Not_significant		O14925	TIM23_HUMAN	TIMM23	0.0379943	-0.0135002	Not_significant
O14929	HAT1_HUMAN	HAT1	3.19779	-0.240474	Not_significant		O14879	IFIT3_HUMAN	IFIT3	0.349265	0.0353441	Not_significant		O14939	PLD2_HUMAN	PLD2	1.9831	-0.324067	Not_significant		O14910	LIN7A_HUMAN	LIN7A	1.29955	-0.306048	Not_significant		O14929	HAT1_HUMAN	HAT1	1.38465	-0.166697	Not_significant
O14949	QCR8_HUMAN	UQCRQ	0.739869	0.12797	Not_significant		O14893	GEMI2_HUMAN	GEMIN2	0.489286	-0.14325	Not_significant		O14949	QCR8_HUMAN	UQCRQ	0.0334036	-0.00700665	Not_significant		O14920	IKKB_HUMAN	IKBKB	0.675274	0.075995	Not_significant		O14933	UB2L6_HUMAN	UBE2L6	0.231684	0.104975	Not_significant
O14950;P19105	ML12A_HUMAN;ML12B_HUMAN	MYL12A;MYL12B	2.06675	-0.162498	Not_significant		O14907	TX1B3_HUMAN	TAX1BP3	0.780908	0.0786796	Not_significant		O14950;P19105	ML12A_HUMAN;ML12B_HUMAN	MYL12A;MYL12B	0.917206	0.263003	Not_significant		O14925	TIM23_HUMAN	TIMM23	1.60044	-0.122314	Not_significant		O14936	CSKP_HUMAN	CASK	0.148906	0.0360818	Not_significant
O14964	HGS_HUMAN	HGS	1.46524	-0.233158	Not_significant		O14908	GIPC1_HUMAN	GIPC1	1.3544	0.0973892	Not_significant		O14964	HGS_HUMAN	HGS	0.922712	0.062459	Not_significant		O14929	HAT1_HUMAN	HAT1	1.78306	0.06849	Not_significant		O14949	QCR8_HUMAN	UQCRQ	0.275708	-0.0474358	Not_significant
O14965	AURKA_HUMAN	AURKA	1.22963	-0.172057	Not_significant		O14910	LIN7A_HUMAN	LIN7A	0.383208	0.964076	Not_significant		O14965	AURKA_HUMAN	AURKA	1.90734	-0.340094	Not_significant		O14936	CSKP_HUMAN	CASK	0.499761	0.106171	Not_significant		O14950;P19105	ML12A_HUMAN;ML12B_HUMAN	MYL12A;MYL12B	0.866028	-0.0783629	Not_significant
O14966	RAB7L_HUMAN	RAB29	0.665	0.367175	Not_significant		O14920	IKKB_HUMAN	IKBKB	1.4402	0.154421	Not_significant		O14967	CLGN_HUMAN	CLGN	0.517372	0.139368	Not_significant		O14949	QCR8_HUMAN	UQCRQ	0.0242817	0.00352001	Not_significant		O14964	HGS_HUMAN	HGS	3.08603	0.214142	Not_significant
O14966;Q13637	RAB32_HUMAN;RAB7L_HUMAN	RAB29;RAB32	3.6455	0.501361	Significant		O14924	RGS12_HUMAN	RGS12	0.53925	0.200232	Not_significant		O14972	VP26C_HUMAN	VPS26C	0.580561	-0.141333	Not_significant		O14950;P19105	ML12A_HUMAN;ML12B_HUMAN	MYL12A;MYL12B	0.564243	0.0638437	Not_significant		O14965	AURKA_HUMAN	AURKA	4.35058	-0.466737	Significant
O14967	CLGN_HUMAN	CLGN	2.27956	-0.805353	Significant		O14925	TIM23_HUMAN	TIMM23	0.30372	-0.0699258	Not_significant		O14974	MYPT1_HUMAN	PPP1R12A	4.12167	0.24047	Not_significant		O14964	HGS_HUMAN	HGS	0.561489	0.0700026	Not_significant		O14966	RAB7L_HUMAN	RAB29	0.84848	-0.298104	Not_significant
O14972	VP26C_HUMAN	VPS26C	0.0855438	0.0196614	Not_significant		O14929	HAT1_HUMAN	HAT1	1.15698	0.0634837	Not_significant		O14976	GAK_HUMAN	GAK	0.317487	0.0565939	Not_significant		O14965	AURKA_HUMAN	AURKA	0.449477	-0.16978	Not_significant		O14966;P57729;Q13637	RAB32_HUMAN;RAB38_HUMAN;RAB7L_HUMAN	RAB29;RAB32;RAB38	1.33681	0.220738	Not_significant
O14974	MYPT1_HUMAN	PPP1R12A	0.457027	-0.060379	Not_significant		O14936	CSKP_HUMAN	CASK	0.0552732	0.00663042	Not_significant		O14979	HNRDL_HUMAN	HNRNPDL	2.15801	-0.135023	Not_significant		O14966	RAB7L_HUMAN	RAB29	1.5741	-0.466154	Significant		O14972	VP26C_HUMAN	VPS26C	1.05179	0.219225	Not_significant
O14975	S27A2_HUMAN	SLC27A2	0.66467	-0.101809	Not_significant		O14949	QCR8_HUMAN	UQCRQ	0.157962	-0.0433507	Not_significant		O14980	XPO1_HUMAN	XPO1	0.095904	-0.00625515	Not_significant		O14966;Q13637	RAB32_HUMAN;RAB7L_HUMAN	RAB29;RAB32	3.75669	0.478505	Significant		O14974	MYPT1_HUMAN	PPP1R12A	5.61806	-0.384963	Not_significant
O14976	GAK_HUMAN	GAK	0.945503	0.127931	Not_significant		O14950;P19105	ML12A_HUMAN;ML12B_HUMAN	MYL12A;MYL12B	1.23812	0.0705028	Not_significant		O14981	BTAF1_HUMAN	BTAF1	1.93792	-0.151131	Not_significant		O14967	CLGN_HUMAN	CLGN	4.3879	0.749546	Significant		O14976	GAK_HUMAN	GAK	0.0024833	-0.000505924	Not_significant
O14979	HNRDL_HUMAN	HNRNPDL	1.44793	-0.106733	Not_significant		O14964	HGS_HUMAN	HGS	0.383359	0.0453053	Not_significant		O15013	ARHGA_HUMAN	ARHGEF10	1.08047	0.0523825	Not_significant		O14972	VP26C_HUMAN	VPS26C	0.151965	-0.0463319	Not_significant		O14979	HNRDL_HUMAN	HNRNPDL	1.81127	0.0693865	Not_significant
O14979;Q99729	HNRDL_HUMAN;ROAA_HUMAN	HNRNPAB;HNRNPDL	0.467294	-2.99407	Not_significant		O14965	AURKA_HUMAN	AURKA	1.24246	0.252857	Not_significant		O15014	ZN609_HUMAN	ZNF609	2.61836	-0.368256	Not_significant		O14974	MYPT1_HUMAN	PPP1R12A	0.753346	-0.027112	Not_significant		O14979;Q99729	HNRDL_HUMAN;ROAA_HUMAN	HNRNPAB;HNRNPDL	0.677771	0.154395	Not_significant
O14980	XPO1_HUMAN	XPO1	2.5745	-0.167553	Not_significant		O14966	RAB7L_HUMAN	RAB29	0.500568	-0.390738	Not_significant		O15027	SC16A_HUMAN	SEC16A	0.826388	0.0909472	Not_significant		O14976	GAK_HUMAN	GAK	0.33057	0.12724	Not_significant		O14980	XPO1_HUMAN	XPO1	0.157928	-0.0145202	Not_significant
O14981	BTAF1_HUMAN	BTAF1	0.858265	0.129844	Not_significant		O14966;Q13637	RAB32_HUMAN;RAB7L_HUMAN	RAB29;RAB32	1.25244	0.203526	Not_significant		O15031	PLXB2_HUMAN	PLXNB2	2.54659	-0.22052	Not_significant		O14979	HNRDL_HUMAN	HNRNPDL	0.771904	-0.0807385	Not_significant		O14981	BTAF1_HUMAN	BTAF1	2.40217	-0.117589	Not_significant
O15014	ZN609_HUMAN	ZNF609	3.00312	-0.430932	Significant		O14972	VP26C_HUMAN	VPS26C	0.235801	-0.183376	Not_significant		O15037	KHNYN_HUMAN	KHNYN	2.97066	-0.316317	Not_significant		O14979;Q14103	HNRDL_HUMAN;HNRPD_HUMAN	HNRNPD;HNRNPDL	1.10972	0.665101	Not_significant		O15013	ARHGA_HUMAN	ARHGEF10	2.79356	-0.398671	Not_significant
O15020	SPTN2_HUMAN	SPTBN2	3.75618	-0.818021	Significant		O14974	MYPT1_HUMAN	PPP1R12A	0.22135	0.0214071	Not_significant		O15040	TCPR2_HUMAN	TECPR2	0.354401	-0.0732846	Not_significant		O14979;Q99729	HNRDL_HUMAN;ROAA_HUMAN	HNRNPAB;HNRNPDL	0.445672	2.6632	Not_significant		O15014	ZN609_HUMAN	ZNF609	1.2972	-0.300729	Not_significant
O15020;P11277;Q01082	SPTB1_HUMAN;SPTB2_HUMAN;SPTN2_HUMAN	SPTB;SPTBN1;SPTBN2	4.59376	-0.455955	Significant		O14975	S27A2_HUMAN	SLC27A2	0.0931135	-0.0118346	Not_significant		O15042	SR140_HUMAN	U2SURP	1.16451	-0.0693984	Not_significant		O14980	XPO1_HUMAN	XPO1	1.37105	-0.0634847	Not_significant		O15027	SC16A_HUMAN	SEC16A	7.23442	0.269027	Not_significant
O15020;Q01082	SPTB2_HUMAN;SPTN2_HUMAN	SPTBN1;SPTBN2	1.47202	-0.234441	Not_significant		O14976	GAK_HUMAN	GAK	1.32965	0.0366592	Not_significant		O15047	SET1A_HUMAN	SETD1A	0.0883291	-0.0151873	Not_significant		O14981	BTAF1_HUMAN	BTAF1	2.35107	0.130773	Not_significant		O15031	PLXB2_HUMAN	PLXNB2	0.697725	-0.91539	Not_significant
O15027	SC16A_HUMAN	SEC16A	0.0575005	-0.00427341	Not_significant		O14979	HNRDL_HUMAN	HNRNPDL	0.847485	-0.0661292	Not_significant		O15056	SYNJ2_HUMAN	SYNJ2	0.92158	1.14933	Not_significant		O15013	ARHGA_HUMAN	ARHGEF10	1.82595	-0.12415	Not_significant		O15031;Q9Y4D7	PLXB2_HUMAN;PLXD1_HUMAN	PLXNB2;PLXND1	0.575495	0.481686	Not_significant
O15031	PLXB2_HUMAN	PLXNB2	4.23628	-0.46355	Significant		O14979;Q99729	HNRDL_HUMAN;ROAA_HUMAN	HNRNPAB;HNRNPDL	0.388899	-0.0766039	Not_significant		O15061	SYNEM_HUMAN	SYNM	2.17247	-0.125167	Not_significant		O15014	ZN609_HUMAN	ZNF609	0.559022	-0.0552311	Not_significant		O15033	AREL1_HUMAN	AREL1	1.75812	1.28077	Significant
O15037	KHNYN_HUMAN	KHNYN	0.670459	-1.02834	Not_significant		O14980	XPO1_HUMAN	XPO1	0.321769	-0.00814676	Not_significant		O15063	GRRE1_HUMAN	GARRE1	0.0317635	0.0412993	Not_significant		O15020	SPTN2_HUMAN	SPTBN2	1.77041	-0.222603	Not_significant		O15037	KHNYN_HUMAN	KHNYN	0.0536404	0.0214987	Not_significant
O15042	SR140_HUMAN	U2SURP	0.460487	-0.024106	Not_significant		O14981	BTAF1_HUMAN	BTAF1	0.87285	0.104582	Not_significant		O15066	KIF3B_HUMAN	KIF3B	0.254374	0.0319929	Not_significant		O15020;Q01082	SPTB2_HUMAN;SPTN2_HUMAN	SPTBN1;SPTBN2	0.394644	-0.0578938	Not_significant		O15040	TCPR2_HUMAN	TECPR2	1.32162	-0.246583	Not_significant
O15047	SET1A_HUMAN	SETD1A	0.112684	-0.0337024	Not_significant		O15013	ARHGA_HUMAN	ARHGEF10	0.851761	-0.305766	Not_significant		O15066;Q9Y496	KIF3A_HUMAN;KIF3B_HUMAN	KIF3A;KIF3B	0.180134	-0.0941138	Not_significant		O15027	SC16A_HUMAN	SEC16A	3.39047	0.163552	Not_significant		O15042	SR140_HUMAN	U2SURP	1.12504	-0.028872	Not_significant
O15054	KDM6B_HUMAN	KDM6B	2.29047	-0.306205	Not_significant		O15014	ZN609_HUMAN	ZNF609	0.164803	-0.0386739	Not_significant		O15067	PUR4_HUMAN	PFAS	2.19273	-0.162228	Not_significant		O15031	PLXB2_HUMAN	PLXNB2	2.43412	0.206972	Not_significant		O15047	SET1A_HUMAN	SETD1A	0.619061	-0.0716333	Not_significant
O15056	SYNJ2_HUMAN	SYNJ2	2.50062	-0.668674	Significant		O15020	SPTN2_HUMAN	SPTBN2	1.15689	-0.0502491	Not_significant		O15084	ANR28_HUMAN	ANKRD28	0.462664	0.141939	Not_significant		O15031;Q9Y4D7	PLXB2_HUMAN;PLXD1_HUMAN	PLXNB2;PLXND1	1.32572	0.474169	Significant		O15050	TRNK1_HUMAN	TRANK1	2.9503	0.27948	Not_significant
O15062	ZBTB5_HUMAN	ZBTB5	0.468465	0.191018	Not_significant		O15020;P11277;Q01082	SPTB1_HUMAN;SPTB2_HUMAN;SPTN2_HUMAN	SPTB;SPTBN1;SPTBN2	0.0324118	-0.00481796	Not_significant		O15084;Q8N8A2	ANR28_HUMAN;ANR44_HUMAN	ANKRD28;ANKRD44	0.00350687	0.00191832	Not_significant		O15037	KHNYN_HUMAN	KHNYN	0.789209	-0.142582	Not_significant		O15055;P56645	PER2_HUMAN;PER3_HUMAN	PER2;PER3	1.24358	1.58617	Not_significant
O15063	GRRE1_HUMAN	GARRE1	1.8567	0.32626	Not_significant		O15020;Q01082	SPTB2_HUMAN;SPTN2_HUMAN	SPTBN1;SPTBN2	0.162726	0.0298963	Not_significant		O15085	ARHGB_HUMAN	ARHGEF11	0.655342	0.0736065	Not_significant		O15040	TCPR2_HUMAN	TECPR2	0.0262936	-0.00760174	Not_significant		O15056	SYNJ2_HUMAN	SYNJ2	0.731535	-0.34727	Not_significant
O15066	KIF3B_HUMAN	KIF3B	0.970456	-0.260463	Not_significant		O15027	SC16A_HUMAN	SEC16A	0.174227	0.00762653	Not_significant		O15091	MRPP3_HUMAN	PRORP	1.25753	-0.0859294	Not_significant		O15042	SR140_HUMAN	U2SURP	0.458173	-0.0368099	Not_significant		O15061	SYNEM_HUMAN	SYNM	0.147822	0.00881624	Not_significant
O15066;Q9BVG8	KIF3B_HUMAN;KIFC3_HUMAN	KIF3B;KIFC3	0.82866	-2.10789	Not_significant		O15031	PLXB2_HUMAN	PLXNB2	0.525057	-0.0398412	Not_significant		O15111	IKKA_HUMAN	CHUK	1.46745	0.173398	Not_significant		O15047	SET1A_HUMAN	SETD1A	1.82985	0.251497	Not_significant		O15063	GRRE1_HUMAN	GARRE1	0.902824	-0.340919	Not_significant
O15066;Q9Y496	KIF3A_HUMAN;KIF3B_HUMAN	KIF3A;KIF3B	0.665481	-0.470092	Not_significant		O15031;Q9Y4D7	PLXB2_HUMAN;PLXD1_HUMAN	PLXNB2;PLXND1	0.984115	-0.158065	Not_significant		O15116	LSM1_HUMAN	LSM1	0.938228	0.189819	Not_significant		O15050	TRNK1_HUMAN	TRANK1	0.135915	0.0157709	Not_significant		O15066	KIF3B_HUMAN	KIF3B	0.67209	-0.111096	Not_significant
O15067	PUR4_HUMAN	PFAS	3.57254	-0.232727	Not_significant		O15033	AREL1_HUMAN	AREL1	0.0812952	0.0640063	Not_significant		O15118	NPC1_HUMAN	NPC1	3.16206	0.690012	Significant		O15056	SYNJ2_HUMAN	SYNJ2	0.953254	0.0882397	Not_significant		O15066;Q9BVG8	KIF3B_HUMAN;KIFC3_HUMAN	KIF3B;KIFC3	0.421256	-0.0484128	Not_significant
O15078	CE290_HUMAN	CEP290	0.333356	0.236231	Not_significant		O15037	KHNYN_HUMAN	KHNYN	0.702672	-0.219178	Not_significant		O15120	PLCB_HUMAN	AGPAT2	0.541418	1.24581	Not_significant		O15061	SYNEM_HUMAN	SYNM	2.08631	0.0845046	Not_significant		O15066;Q9Y496	KIF3A_HUMAN;KIF3B_HUMAN	KIF3A;KIF3B	1.1907	0.425814	Not_significant
O15079	SNPH_HUMAN	SNPH	0.749403	-0.409105	Not_significant		O15040	TCPR2_HUMAN	TECPR2	0.700276	0.156148	Not_significant		O15121	DEGS1_HUMAN	DEGS1	1.71487	-0.684719	Significant		O15063	GRRE1_HUMAN	GARRE1	0.111022	-0.0463872	Not_significant		O15067	PUR4_HUMAN	PFAS	2.60978	-0.114865	Not_significant
O15084	ANR28_HUMAN	ANKRD28	0.510461	-0.0874977	Not_significant		O15042	SR140_HUMAN	U2SURP	0.2053	-0.010355	Not_significant		O15126	SCAM1_HUMAN	SCAMP1	0.302702	0.0198379	Not_significant		O15066	KIF3B_HUMAN	KIF3B	0.233456	0.0731487	Not_significant		O15083;Q8IUD2	ERC2_HUMAN;RB6I2_HUMAN	ERC1;ERC2	0.355841	0.0546064	Not_significant
O15085	ARHGB_HUMAN	ARHGEF11	1.32842	-0.445493	Significant		O15047	SET1A_HUMAN	SETD1A	0.515034	-0.0818734	Not_significant		O15127	SCAM2_HUMAN	SCAMP2	0.162945	0.0212512	Not_significant		O15066;Q9BVG8	KIF3B_HUMAN;KIFC3_HUMAN	KIF3B;KIFC3	0.0400079	0.0213857	Not_significant		O15084	ANR28_HUMAN	ANKRD28	0.825409	0.144804	Not_significant
O15091	MRPP3_HUMAN	PRORP	2.11602	0.166457	Not_significant		O15047;Q9UPS6	SET1A_HUMAN;SET1B_HUMAN	SETD1A;SETD1B	0.0381722	0.0733402	Not_significant		O15131;O60684	IMA6_HUMAN;IMA7_HUMAN	KPNA5;KPNA6	0.0720417	-0.0112729	Not_significant		O15066;Q9Y496	KIF3A_HUMAN;KIF3B_HUMAN	KIF3A;KIF3B	0.736921	-0.335078	Not_significant		O15084;Q8N8A2	ANR28_HUMAN;ANR44_HUMAN	ANKRD28;ANKRD44	1.02898	0.365769	Not_significant
O15111	IKKA_HUMAN	CHUK	0.977046	0.121604	Not_significant		O15049	N4BP3_HUMAN	N4BP3	0.205831	-0.0172391	Not_significant		O15131;O60684;P52294	IMA5_HUMAN;IMA6_HUMAN;IMA7_HUMAN	KPNA1;KPNA5;KPNA6	0.566101	-0.0845551	Not_significant		O15067	PUR4_HUMAN	PFAS	4.1836	-0.239476	Not_significant		O15084;Q8NB46	ANR28_HUMAN;ANR52_HUMAN	ANKRD28;ANKRD52	1.05228	-0.266623	Not_significant
O15116	LSM1_HUMAN	LSM1	0.151781	-0.0190949	Not_significant		O15050	TRNK1_HUMAN	TRANK1	0.150276	0.0527072	Not_significant		O15143	ARC1B_HUMAN	ARPC1B	0.434589	0.0283074	Not_significant		O15083	ERC2_HUMAN	ERC2	1.0013	-0.262576	Not_significant		O15085	ARHGB_HUMAN	ARHGEF11	1.88375	0.119386	Not_significant
O15117	FYB1_HUMAN	FYB1	1.83018	-0.128969	Not_significant		O15056	SYNJ2_HUMAN	SYNJ2	0.459984	-0.110152	Not_significant		O15144	ARPC2_HUMAN	ARPC2	2.28247	0.156341	Not_significant		O15083;Q8IUD2	ERC2_HUMAN;RB6I2_HUMAN	ERC1;ERC2	2.06683	0.092175	Not_significant		O15091	MRPP3_HUMAN	PRORP	0.177742	0.0269432	Not_significant
O15118	NPC1_HUMAN	NPC1	2.5998	-0.377256	Not_significant		O15061	SYNEM_HUMAN	SYNM	0.563848	0.0820346	Not_significant		O15145	ARPC3_HUMAN	ARPC3	0.974694	0.0525298	Not_significant		O15084	ANR28_HUMAN	ANKRD28	0.396198	-0.0681434	Not_significant		O15111	IKKA_HUMAN	CHUK	0.177082	0.0191126	Not_significant
O15120	PLCB_HUMAN	AGPAT2	0.183627	-0.0739331	Not_significant		O15066	KIF3B_HUMAN	KIF3B	1.15728	0.241792	Not_significant		O15151	MDM4_HUMAN	MDM4	0.369751	-0.15191	Not_significant		O15084;Q8N8A2	ANR28_HUMAN;ANR44_HUMAN	ANKRD28;ANKRD44	0.0463596	0.0162611	Not_significant		O15116	LSM1_HUMAN	LSM1	0.81778	-0.0688519	Not_significant
O15121	DEGS1_HUMAN	DEGS1	0.0368513	-0.0175581	Not_significant		O15066;Q9BVG8	KIF3B_HUMAN;KIFC3_HUMAN	KIF3B;KIFC3	0.140537	-0.0570054	Not_significant		O15155	BET1_HUMAN	BET1	4.13417	0.452534	Significant		O15085	ARHGB_HUMAN	ARHGEF11	0.412498	0.0656886	Not_significant		O15118	NPC1_HUMAN	NPC1	1.1089	-0.0520658	Not_significant
O15126	SCAM1_HUMAN	SCAMP1	0.299205	-0.0978165	Not_significant		O15066;Q9Y496	KIF3A_HUMAN;KIF3B_HUMAN	KIF3A;KIF3B	0.1323	0.08814	Not_significant		O15156	ZBT7B_HUMAN	ZBTB7B	0.0447482	0.0558438	Not_significant		O15091	MRPP3_HUMAN	PRORP	1.55466	-0.213296	Not_significant		O15119	TBX3_HUMAN	TBX3	0.802868	0.740501	Not_significant
O15127	SCAM2_HUMAN	SCAMP2	0.00830309	0.00184059	Not_significant		O15067	PUR4_HUMAN	PFAS	0.806016	-0.0305724	Not_significant		O15160	RPAC1_HUMAN	POLR1C	1.26769	-0.130761	Not_significant		O15111	IKKA_HUMAN	CHUK	0.016393	0.00753593	Not_significant		O15120	PLCB_HUMAN	AGPAT2	1.17436	0.476424	Not_significant
O15143	ARC1B_HUMAN	ARPC1B	0.279742	-0.0476909	Not_significant		O15075	DCLK1_HUMAN	DCLK1	2.00551	0.168908	Not_significant		O15162	PLS1_HUMAN	PLSCR1	4.18633	-0.412636	Significant		O15116	LSM1_HUMAN	LSM1	0.321917	0.0250201	Not_significant		O15121	DEGS1_HUMAN	DEGS1	1.62903	-0.263063	Not_significant
O15144	ARPC2_HUMAN	ARPC2	1.66289	-0.11379	Not_significant		O15084	ANR28_HUMAN	ANKRD28	0.0447666	-0.0112262	Not_significant		O15164	TIF1A_HUMAN	TRIM24	1.34681	-0.184113	Not_significant		O15118	NPC1_HUMAN	NPC1	4.65074	0.324087	Not_significant		O15126	SCAM1_HUMAN	SCAMP1	0.0745291	0.024951	Not_significant
O15145	ARPC3_HUMAN	ARPC3	2.35747	-0.0907068	Not_significant		O15085	ARHGB_HUMAN	ARHGEF11	0.672457	-0.156467	Not_significant		O15173	PGRC2_HUMAN	PGRMC2	3.67779	0.361945	Not_significant		O15119	TBX3_HUMAN	TBX3	0.0204154	0.0165358	Not_significant		O15127	SCAM2_HUMAN	SCAMP2	1.40122	-0.119143	Not_significant
O15151	MDM4_HUMAN	MDM4	0.521622	-0.191455	Not_significant		O15091	MRPP3_HUMAN	PRORP	0.20563	0.0226851	Not_significant		O15182	CETN3_HUMAN	CETN3	1.02634	-0.184481	Not_significant		O15120	PLCB_HUMAN	AGPAT2	0.800994	0.0749431	Not_significant		O15143	ARC1B_HUMAN	ARPC1B	0.958575	0.079854	Not_significant
O15155	BET1_HUMAN	BET1	1.06137	0.196314	Not_significant		O15111	IKKA_HUMAN	CHUK	0.0802408	0.0106626	Not_significant		O15211	RGL2_HUMAN	RGL2	0.93714	-0.20425	Not_significant		O15121	DEGS1_HUMAN	DEGS1	0.00852354	-0.0108743	Not_significant		O15144	ARPC2_HUMAN	ARPC2	0.166485	0.0128284	Not_significant
O15156	ZBT7B_HUMAN	ZBTB7B	0.302121	-0.314831	Not_significant		O15116	LSM1_HUMAN	LSM1	0.319149	0.0435805	Not_significant		O15212	PFD6_HUMAN	PFDN6	0.079906	-0.0124578	Not_significant		O15126	SCAM1_HUMAN	SCAMP1	0.143961	0.0280247	Not_significant		O15145	ARPC3_HUMAN	ARPC3	0.971065	-0.0374246	Not_significant
O15160	RPAC1_HUMAN	POLR1C	0.469653	-0.0585485	Not_significant		O15118	NPC1_HUMAN	NPC1	1.30107	-0.112095	Not_significant		O15213	WDR46_HUMAN	WDR46	0.113437	-0.00962496	Not_significant		O15127	SCAM2_HUMAN	SCAMP2	3.63421	0.177341	Not_significant		O15151	MDM4_HUMAN	MDM4	1.22436	0.394466	Not_significant
O15162	PLS1_HUMAN	PLSCR1	1.94382	-0.803817	Significant		O15120	PLCB_HUMAN	AGPAT2	0.0375958	0.00186205	Not_significant		O15226	NKRF_HUMAN	NKRF	0.493516	0.0748057	Not_significant		O15143	ARC1B_HUMAN	ARPC1B	3.63362	0.234283	Not_significant		O15155	BET1_HUMAN	BET1	3.73487	0.648463	Significant
O15164	TIF1A_HUMAN	TRIM24	2.50298	0.147267	Not_significant		O15126	SCAM1_HUMAN	SCAMP1	0.225385	-0.0215316	Not_significant		O15228	GNPAT_HUMAN	GNPAT	2.52703	0.356736	Not_significant		O15144	ARPC2_HUMAN	ARPC2	1.88963	0.0539789	Not_significant		O15160	RPAC1_HUMAN	POLR1C	0.167195	0.0127697	Not_significant
O15164;Q92793	CBP_HUMAN;TIF1A_HUMAN	CREBBP;TRIM24	0.707218	2.68164	Not_significant		O15127	SCAM2_HUMAN	SCAMP2	0.300125	0.037641	Not_significant		O15229	KMO_HUMAN	KMO	0.924558	0.293692	Not_significant		O15145	ARPC3_HUMAN	ARPC3	0.561071	0.02386	Not_significant		O15162	PLS1_HUMAN	PLSCR1	2.37044	-0.220716	Not_significant
O15173	PGRC2_HUMAN	PGRMC2	3.1792	0.253366	Not_significant		O15143	ARC1B_HUMAN	ARPC1B	0.309535	-0.0263734	Not_significant		O15230	LAMA5_HUMAN	LAMA5	2.53237	-0.202623	Not_significant		O15151	MDM4_HUMAN	MDM4	0.370924	0.132172	Not_significant		O15164	TIF1A_HUMAN	TRIM24	1.3895	-0.116994	Not_significant
O15182	CETN3_HUMAN	CETN3	1.36689	-0.246911	Not_significant		O15144	ARPC2_HUMAN	ARPC2	0.96282	-0.0782638	Not_significant		O15234	CASC3_HUMAN	CASC3	0.335609	-0.0759125	Not_significant		O15155	BET1_HUMAN	BET1	0.713442	0.278864	Not_significant		O15164;Q9UPN9	TIF1A_HUMAN;TRI33_HUMAN	TRIM24;TRIM33	2.46609	-0.547498	Significant
O15211	RGL2_HUMAN	RGL2	0.602307	-0.210361	Not_significant		O15145	ARPC3_HUMAN	ARPC3	0.0601201	-0.00547028	Not_significant		O15235	RT12_HUMAN	MRPS12	2.07604	-0.445319	Significant		O15160	RPAC1_HUMAN	POLR1C	0.384523	0.0331287	Not_significant		O15173	PGRC2_HUMAN	PGRMC2	4.05849	0.234293	Not_significant
O15212	PFD6_HUMAN	PFDN6	0.431142	-0.108392	Not_significant		O15151	MDM4_HUMAN	MDM4	0.21238	-0.0713243	Not_significant		O15243	OBRG_HUMAN	LEPROT	1.38176	0.180804	Not_significant		O15162	PLS1_HUMAN	PLSCR1	0.824544	0.0426364	Not_significant		O15182	CETN3_HUMAN	CETN3	1.68827	-0.370412	Not_significant
O15213	WDR46_HUMAN	WDR46	2.0053	0.210802	Not_significant		O15155	BET1_HUMAN	BET1	1.14794	-0.212118	Not_significant		O15254	ACOX3_HUMAN	ACOX3	0.990333	0.25907	Not_significant		O15164	TIF1A_HUMAN	TRIM24	0.350459	-0.155654	Not_significant		O15194	CTDSL_HUMAN	CTDSPL	0.30026	-0.221381	Not_significant
O15226	NKRF_HUMAN	NKRF	3.30359	0.190984	Not_significant		O15156	ZBT7B_HUMAN	ZBTB7B	0.228862	0.116398	Not_significant		O15258	RER1_HUMAN	RER1	0.0993785	0.0199337	Not_significant		O15173	PGRC2_HUMAN	PGRMC2	3.93194	0.268022	Not_significant		O15211	RGL2_HUMAN	RGL2	1.3185	0.322016	Not_significant
O15228	GNPAT_HUMAN	GNPAT	2.19638	0.2523	Not_significant		O15160	RPAC1_HUMAN	POLR1C	1.50342	0.070003	Not_significant		O15260	SURF4_HUMAN	SURF4	1.28161	0.229311	Not_significant		O15182	CETN3_HUMAN	CETN3	1.09959	-0.109772	Not_significant		O15212	PFD6_HUMAN	PFDN6	0.160728	-0.0292854	Not_significant
O15234	CASC3_HUMAN	CASC3	1.09011	0.13895	Not_significant		O15162	PLS1_HUMAN	PLSCR1	3.24373	1.33536	Significant		O15269	SPTC1_HUMAN	SPTLC1	1.57961	-0.0836315	Not_significant		O15211	RGL2_HUMAN	RGL2	0.581444	-0.178594	Not_significant		O15213	WDR46_HUMAN	WDR46	4.24098	0.558279	Significant
O15235	RT12_HUMAN	MRPS12	1.0675	-0.200689	Not_significant		O15164	TIF1A_HUMAN	TRIM24	0.751944	-0.0578914	Not_significant		O15270	SPTC2_HUMAN	SPTLC2	0.392354	0.0222263	Not_significant		O15212	PFD6_HUMAN	PFDN6	0.471916	0.0420232	Not_significant		O15226	NKRF_HUMAN	NKRF	3.11461	0.301986	Not_significant
O15243	OBRG_HUMAN	LEPROT	0.458248	0.12732	Not_significant		O15164;Q92793	CBP_HUMAN;TIF1A_HUMAN	CREBBP;TRIM24	0.478698	0.215651	Not_significant		O15287	FANCG_HUMAN	FANCG	1.90262	-0.612817	Significant		O15213	WDR46_HUMAN	WDR46	1.23159	-0.13118	Not_significant		O15228	GNPAT_HUMAN	GNPAT	1.04218	0.159172	Not_significant
O15247	CLIC2_HUMAN	CLIC2	0.0155278	-0.00304556	Not_significant		O15164;Q9UPN9	TIF1A_HUMAN;TRI33_HUMAN	TRIM24;TRIM33	0.0545507	0.0354843	Not_significant		O15294	OGT1_HUMAN	OGT	4.1997	0.246498	Not_significant		O15226	NKRF_HUMAN	NKRF	0.795311	0.0885034	Not_significant		O15234	CASC3_HUMAN	CASC3	1.67059	-0.311035	Not_significant
O15254	ACOX3_HUMAN	ACOX3	1.08668	-0.444185	Not_significant		O15173	PGRC2_HUMAN	PGRMC2	0.08151	0.00843859	Not_significant		O15305	PMM2_HUMAN	PMM2	1.92658	0.19843	Not_significant		O15228	GNPAT_HUMAN	GNPAT	1.83053	0.112487	Not_significant		O15235	RT12_HUMAN	MRPS12	0.401786	0.0657692	Not_significant
O15258	RER1_HUMAN	RER1	1.60598	-0.268803	Not_significant		O15182	CETN3_HUMAN	CETN3	0.525724	0.157937	Not_significant		O15318	RPC7_HUMAN	POLR3G	0.0845758	0.161662	Not_significant		O15230	LAMA5_HUMAN	LAMA5	5.73103	-0.707963	Significant		O15240	VGF_HUMAN	VGF	2.21713	2.65321	Significant
O15260	SURF4_HUMAN	SURF4	2.89874	0.35658	Not_significant		O15211	RGL2_HUMAN	RGL2	0.215742	0.0651808	Not_significant		O15321	TM9S1_HUMAN	TM9SF1	1.32089	-0.101377	Not_significant		O15231	ZN185_HUMAN	ZNF185	5.1012	-0.290672	Not_significant		O15243	OBRG_HUMAN	LEPROT	0.651969	-0.159569	Not_significant
O15269	SPTC1_HUMAN	SPTLC1	3.61453	-0.353352	Not_significant		O15212	PFD6_HUMAN	PFDN6	0.153151	-0.0237799	Not_significant		O15327	INP4B_HUMAN	INPP4B	0.375384	-0.0922756	Not_significant		O15234	CASC3_HUMAN	CASC3	0.351567	0.108589	Not_significant		O15254	ACOX3_HUMAN	ACOX3	0.438409	-0.136128	Not_significant
O15270	SPTC2_HUMAN	SPTLC2	3.99202	0.569795	Significant		O15213	WDR46_HUMAN	WDR46	0.59438	-0.0463257	Not_significant		O15344	TRI18_HUMAN	MID1	0.67577	-0.045258	Not_significant		O15235	RT12_HUMAN	MRPS12	2.68804	-0.533601	Significant		O15258	RER1_HUMAN	RER1	1.02993	0.147119	Not_significant
O15287	FANCG_HUMAN	FANCG	1.8983	-0.633005	Significant		O15226	NKRF_HUMAN	NKRF	0.392489	-0.0253391	Not_significant		O15347	HMGB3_HUMAN	HMGB3	2.78867	-0.247745	Not_significant		O15243	OBRG_HUMAN	LEPROT	1.34493	0.27733	Not_significant		O15260	SURF4_HUMAN	SURF4	1.21373	0.274854	Not_significant
O15294	OGT1_HUMAN	OGT	2.27061	0.162424	Not_significant		O15228	GNPAT_HUMAN	GNPAT	0.00252001	-0.00226164	Not_significant		O15354	GPR37_HUMAN	GPR37	0.469615	-0.373596	Not_significant		O15254	ACOX3_HUMAN	ACOX3	0.0885408	-0.0430155	Not_significant		O15269	SPTC1_HUMAN	SPTLC1	1.24739	-0.124946	Not_significant
O15305	PMM2_HUMAN	PMM2	0.515888	-0.0661654	Not_significant		O15230	LAMA5_HUMAN	LAMA5	0.130603	-0.0135927	Not_significant		O15355	PPM1G_HUMAN	PPM1G	1.39183	-0.0506606	Not_significant		O15258	RER1_HUMAN	RER1	0.0514617	-0.0134773	Not_significant		O15270	SPTC2_HUMAN	SPTLC2	0.697228	0.0800195	Not_significant
O15305;Q92871	PMM1_HUMAN;PMM2_HUMAN	PMM1;PMM2	0.00257048	0.0026927	Not_significant		O15231	ZN185_HUMAN	ZNF185	1.02497	-0.0412402	Not_significant		O15357	SHIP2_HUMAN	INPPL1	0.00274644	0.000257969	Not_significant		O15260	SURF4_HUMAN	SURF4	2.01261	0.242942	Not_significant		O15287	FANCG_HUMAN	FANCG	1.25036	-0.314218	Not_significant
O15318	RPC7_HUMAN	POLR3G	1.08496	0.288893	Not_significant		O15234	CASC3_HUMAN	CASC3	0.421019	0.0997467	Not_significant		O15371	EIF3D_HUMAN	EIF3D	0.198074	-0.0221653	Not_significant		O15264;P53778	MK12_HUMAN;MK13_HUMAN	MAPK12;MAPK13	0.49319	-0.675847	Not_significant		O15294	OGT1_HUMAN	OGT	2.42049	-0.112449	Not_significant
O15321	TM9S1_HUMAN	TM9SF1	3.59955	0.695632	Significant		O15235	RT12_HUMAN	MRPS12	0.271645	-0.0512443	Not_significant		O15372	EIF3H_HUMAN	EIF3H	1.39718	-0.106991	Not_significant		O15269	SPTC1_HUMAN	SPTLC1	1.26527	0.0509791	Not_significant		O15305	PMM2_HUMAN	PMM2	0.0425797	0.00436783	Not_significant
O15347	HMGB3_HUMAN	HMGB3	2.97786	-0.355407	Not_significant		O15240	VGF_HUMAN	VGF	0.56502	0.128757	Not_significant		O15379	HDAC3_HUMAN	HDAC3	1.63159	-0.446645	Significant		O15270	SPTC2_HUMAN	SPTLC2	2.09195	0.177792	Not_significant		O15305;Q92871	PMM1_HUMAN;PMM2_HUMAN	PMM1;PMM2	0.520029	0.0635319	Not_significant
O15355	PPM1G_HUMAN	PPM1G	1.72644	-0.0993009	Not_significant		O15243	OBRG_HUMAN	LEPROT	0.240599	-0.0659451	Not_significant		O15379;Q13547;Q92769	HDAC1_HUMAN;HDAC2_HUMAN;HDAC3_HUMAN	HDAC1;HDAC2;HDAC3	0.623338	-1.2305	Not_significant		O15287	FANCG_HUMAN	FANCG	0.161746	0.120136	Not_significant		O15318	RPC7_HUMAN	POLR3G	0.792722	-0.240491	Not_significant
O15357	SHIP2_HUMAN	INPPL1	2.84236	-0.282434	Not_significant		O15254	ACOX3_HUMAN	ACOX3	0.748073	0.113722	Not_significant		O15381	NVL_HUMAN	NVL	2.59936	-0.155313	Not_significant		O15294	OGT1_HUMAN	OGT	2.13765	0.10447	Not_significant		O15321	TM9S1_HUMAN	TM9SF1	0.0188127	-0.00794649	Not_significant
O15371	EIF3D_HUMAN	EIF3D	0.157447	0.0200739	Not_significant		O15258	RER1_HUMAN	RER1	0.106811	-0.0329642	Not_significant		O15382	BCAT2_HUMAN	BCAT2	0.623809	-0.148227	Not_significant		O15305	PMM2_HUMAN	PMM2	3.30775	0.400504	Significant		O15327	INP4B_HUMAN	INPP4B	2.58137	-0.309223	Not_significant
O15372	EIF3H_HUMAN	EIF3H	2.04311	0.178277	Not_significant		O15260	SURF4_HUMAN	SURF4	0.0411299	-0.0117283	Not_significant		O15397	IPO8_HUMAN	IPO8	1.11066	-0.169276	Not_significant		O15305;Q92871	PMM1_HUMAN;PMM2_HUMAN	PMM1;PMM2	1.7925	0.334702	Not_significant		O15344	TRI18_HUMAN	MID1	5.45656	-0.472541	Significant
O15379	HDAC3_HUMAN	HDAC3	0.0648282	0.00843573	Not_significant		O15264	MK13_HUMAN	MAPK13	0.872214	-0.334029	Not_significant		O15397;O95373	IPO7_HUMAN;IPO8_HUMAN	IPO7;IPO8	0.692614	0.642373	Not_significant		O15321	TM9S1_HUMAN	TM9SF1	4.08041	0.45237	Significant		O15347	HMGB3_HUMAN	HMGB3	3.50282	0.213648	Not_significant
O15379;Q13547;Q92769	HDAC1_HUMAN;HDAC2_HUMAN;HDAC3_HUMAN	HDAC1;HDAC2;HDAC3	0.525731	1.09537	Not_significant		O15269	SPTC1_HUMAN	SPTLC1	1.75683	-0.0634336	Not_significant		O15400	STX7_HUMAN	STX7	0.192264	0.0366788	Not_significant		O15344	TRI18_HUMAN	MID1	0.224075	-0.0467963	Not_significant		O15355	PPM1G_HUMAN	PPM1G	4.19842	-0.190412	Not_significant
O15381	NVL_HUMAN	NVL	1.06181	0.0762572	Not_significant		O15270	SPTC2_HUMAN	SPTLC2	0.576991	-0.0470853	Not_significant		O15431	COPT1_HUMAN	SLC31A1	0.517714	-0.831398	Not_significant		O15347	HMGB3_HUMAN	HMGB3	1.19145	-0.204384	Not_significant		O15357	SHIP2_HUMAN	INPPL1	5.60425	-0.398248	Not_significant
O15382	BCAT2_HUMAN	BCAT2	2.27214	0.126044	Not_significant		O15287	FANCG_HUMAN	FANCG	0.280718	0.0531068	Not_significant		O15438	MRP3_HUMAN	ABCC3	4.03394	-0.66183	Significant		O15355	PPM1G_HUMAN	PPM1G	1.42435	0.0482368	Not_significant		O15371	EIF3D_HUMAN	EIF3D	1.37592	0.131219	Not_significant
O15392	BIRC5_HUMAN	BIRC5	1.35623	0.230235	Not_significant		O15294	OGT1_HUMAN	OGT	0.703076	-0.0323124	Not_significant		O15438;P33527	MRP1_HUMAN;MRP3_HUMAN	ABCC1;ABCC3	1.90616	-0.210282	Not_significant		O15357	SHIP2_HUMAN	INPPL1	1.08395	-0.0607343	Not_significant		O15372	EIF3H_HUMAN	EIF3H	2.79102	-0.118986	Not_significant
O15397	IPO8_HUMAN	IPO8	0.0619707	0.00684786	Not_significant		O15297	PPM1D_HUMAN	PPM1D	0.171904	0.0210323	Not_significant		O15439	MRP4_HUMAN	ABCC4	3.04357	-0.26803	Not_significant		O15371	EIF3D_HUMAN	EIF3D	0.866624	-0.0784364	Not_significant		O15379	HDAC3_HUMAN	HDAC3	3.0729	-0.333781	Not_significant
O15397;O95373	IPO7_HUMAN;IPO8_HUMAN	IPO7;IPO8	0.0154295	0.0190153	Not_significant		O15304	SIVA_HUMAN	SIVA1	0.761376	-0.232736	Not_significant		O15446	RPA34_HUMAN	POLR1G	0.0306663	0.00946283	Not_significant		O15372	EIF3H_HUMAN	EIF3H	0.0309454	0.00467253	Not_significant		O15379;Q13547;Q92769	HDAC1_HUMAN;HDAC2_HUMAN;HDAC3_HUMAN	HDAC1;HDAC2;HDAC3	0.457208	1.34863	Not_significant
O15400	STX7_HUMAN	STX7	3.27724	-0.118827	Not_significant		O15305	PMM2_HUMAN	PMM2	1.1691	0.119966	Not_significant		O15455	TLR3_HUMAN	TLR3	0.45501	0.134588	Not_significant		O15379	HDAC3_HUMAN	HDAC3	0.619941	0.0662088	Not_significant		O15381	NVL_HUMAN	NVL	1.89751	0.157593	Not_significant
O15431	COPT1_HUMAN	SLC31A1	1.74618	-1.09468	Significant		O15305;Q92871	PMM1_HUMAN;PMM2_HUMAN	PMM1;PMM2	0.0294984	0.0164413	Not_significant		O15460	P4HA2_HUMAN	P4HA2	3.65524	-0.340159	Not_significant		O15379;Q13547;Q92769	HDAC1_HUMAN;HDAC2_HUMAN;HDAC3_HUMAN	HDAC1;HDAC2;HDAC3	0.0472862	0.0144334	Not_significant		O15382	BCAT2_HUMAN	BCAT2	1.56364	0.25244	Not_significant
O15439	MRP4_HUMAN	ABCC4	4.02222	-0.428727	Significant		O15321	TM9S1_HUMAN	TM9SF1	0.102382	-0.0123301	Not_significant		O15498	YKT6_HUMAN	YKT6	2.5527	0.219152	Not_significant		O15381	NVL_HUMAN	NVL	1.55801	-0.0984373	Not_significant		O15392	BIRC5_HUMAN	BIRC5	0.763703	0.498741	Not_significant
O15440	MRP5_HUMAN	ABCC5	0.377927	0.348751	Not_significant		O15327	INP4B_HUMAN	INPP4B	1.5941	0.0767136	Not_significant		O15504	NUP42_HUMAN	NUP42	1.24331	-1.02091	Not_significant		O15382	BCAT2_HUMAN	BCAT2	0.358208	0.0434318	Not_significant		O15397	IPO8_HUMAN	IPO8	0.765425	0.101874	Not_significant
O15446	RPA34_HUMAN	POLR1G	0.340895	-0.0509825	Not_significant		O15347	HMGB3_HUMAN	HMGB3	0.715338	-0.0630584	Not_significant		O15511	ARPC5_HUMAN	ARPC5	0.734993	0.0568862	Not_significant		O15392	BIRC5_HUMAN	BIRC5	0.471978	-0.163019	Not_significant		O15397;O95373	IPO7_HUMAN;IPO8_HUMAN	IPO7;IPO8	0.0199444	0.0204067	Not_significant
O15455	TLR3_HUMAN	TLR3	1.68222	0.412392	Significant		O15355	PPM1G_HUMAN	PPM1G	4.41428	0.0943236	Not_significant		O15511;Q9BPX5	ARP5L_HUMAN;ARPC5_HUMAN	ARPC5;ARPC5L	0.423176	0.169682	Not_significant		O15397	IPO8_HUMAN	IPO8	3.50207	0.213107	Not_significant		O15400	STX7_HUMAN	STX7	3.32863	0.317732	Not_significant
O15460	P4HA2_HUMAN	P4HA2	5.87532	1.70197	Significant		O15357	SHIP2_HUMAN	INPPL1	2.93094	0.0826025	Not_significant		O15525	MAFG_HUMAN	MAFG	2.54221	-0.724856	Significant		O15397;O95373	IPO7_HUMAN;IPO8_HUMAN	IPO7;IPO8	0.139701	0.0601683	Not_significant		O15431	COPT1_HUMAN	SLC31A1	1.30567	1.1562	Significant
O15479	MAGB2_HUMAN	MAGEB2	2.88289	0.215452	Not_significant		O15370	SOX12_HUMAN	SOX12	0.794843	-0.508614	Not_significant		O15525;Q9ULX9	MAFF_HUMAN;MAFG_HUMAN	MAFF;MAFG	1.74824	0.38187	Not_significant		O15400	STX7_HUMAN	STX7	2.8218	0.183316	Not_significant		O15439	MRP4_HUMAN	ABCC4	1.14099	-0.138099	Not_significant
O15479;P43366;Q9UBF1	MAGB1_HUMAN;MAGB2_HUMAN;MAGC2_HUMAN	MAGEB1;MAGEB2;MAGEC2	0.938791	0.172646	Not_significant		O15371	EIF3D_HUMAN	EIF3D	0.249567	0.0182185	Not_significant		O15530	PDPK1_HUMAN	PDPK1	0.53046	-0.09093	Not_significant		O15427	MOT4_HUMAN	SLC16A3	2.44473	-0.466641	Significant		O15446	RPA34_HUMAN	POLR1G	0.48379	-0.07444	Not_significant
O15498	YKT6_HUMAN	YKT6	0.878859	-0.0766439	Not_significant		O15372	EIF3H_HUMAN	EIF3H	0.592787	0.0399909	Not_significant		O15533	TPSN_HUMAN	TAPBP	1.01813	0.164543	Not_significant		O15431	COPT1_HUMAN	SLC31A1	0.309072	0.146063	Not_significant		O15460	P4HA2_HUMAN	P4HA2	4.34442	0.55788	Significant
O15504	NUP42_HUMAN	NUP42	0.51127	0.180413	Not_significant		O15379	HDAC3_HUMAN	HDAC3	0.215086	0.0403509	Not_significant		O15541	R113A_HUMAN	RNF113A	0.969432	-0.236308	Not_significant		O15439	MRP4_HUMAN	ABCC4	0.737618	0.0609975	Not_significant		O15479	MAGB2_HUMAN	MAGEB2	1.76365	0.119036	Not_significant
O15511	ARPC5_HUMAN	ARPC5	0.388814	-0.0910854	Not_significant		O15379;Q13547;Q92769	HDAC1_HUMAN;HDAC2_HUMAN;HDAC3_HUMAN	HDAC1;HDAC2;HDAC3	2.0585	-0.178864	Not_significant		O15550	KDM6A_HUMAN	KDM6A	0.252125	0.0526509	Not_significant		O15440	MRP5_HUMAN	ABCC5	0.445684	-0.21044	Not_significant		O15479;P43366;Q9UBF1	MAGB1_HUMAN;MAGB2_HUMAN;MAGC2_HUMAN	MAGEB1;MAGEB2;MAGEC2	0.791377	0.096405	Not_significant
O15511;Q9BPX5	ARP5L_HUMAN;ARPC5_HUMAN	ARPC5;ARPC5L	0.180733	-0.109796	Not_significant		O15381	NVL_HUMAN	NVL	0.07268	-0.00892687	Not_significant		O43143	DHX15_HUMAN	DHX15	0.40737	-0.0146413	Not_significant		O15446	RPA34_HUMAN	POLR1G	0.95309	-0.13829	Not_significant		O15480;O60732;P43363	MAGAA_HUMAN;MAGB3_HUMAN;MAGC1_HUMAN	MAGEA10;MAGEB3;MAGEC1	1.5617	0.602328	Significant
O15525	MAFG_HUMAN	MAFG	1.2122	-0.298523	Not_significant		O15382	BCAT2_HUMAN	BCAT2	0.874208	-0.0851765	Not_significant		O43143;O60231;Q14562	DHX15_HUMAN;DHX16_HUMAN;DHX8_HUMAN	DHX15;DHX16;DHX8	1.34315	-0.11063	Not_significant		O15460	P4HA2_HUMAN	P4HA2	1.30654	-0.0341649	Not_significant		O15488	GLYG2_HUMAN	GYG2	2.53682	-0.366626	Not_significant
O15525;Q9ULX9	MAFF_HUMAN;MAFG_HUMAN	MAFF;MAFG	0.809265	0.10212	Not_significant		O15394	NCAM2_HUMAN	NCAM2	4.84683	-0.414593	Significant		O43147	SGSM2_HUMAN	SGSM2	0.795644	-0.0586653	Not_significant		O15479	MAGB2_HUMAN	MAGEB2	0.495066	-0.0587492	Not_significant		O15498	YKT6_HUMAN	YKT6	2.16836	0.154228	Not_significant
O15530	PDPK1_HUMAN	PDPK1	2.61492	-0.276394	Not_significant		O15397	IPO8_HUMAN	IPO8	0.750504	0.0780096	Not_significant		O43148	MCES_HUMAN	RNMT	2.28141	0.21548	Not_significant		O15479;Q9UBF1	MAGB2_HUMAN;MAGC2_HUMAN	MAGEB2;MAGEC2	1.34543	1.10056	Significant		O15504	NUP42_HUMAN	NUP42	0.130207	-0.104337	Not_significant
O15533	TPSN_HUMAN	TAPBP	0.419905	0.0368371	Not_significant		O15397;O95373	IPO7_HUMAN;IPO8_HUMAN	IPO7;IPO8	0.0290584	-0.0190272	Not_significant		O43149	ZZEF1_HUMAN	ZZEF1	1.56648	-0.490414	Significant		O15498	YKT6_HUMAN	YKT6	1.59457	0.0782976	Not_significant		O15511	ARPC5_HUMAN	ARPC5	1.75852	0.0894012	Not_significant
O15541	R113A_HUMAN	RNF113A	0.454143	0.0891395	Not_significant		O15400	STX7_HUMAN	STX7	0.209368	-0.0291862	Not_significant		O43150	ASAP2_HUMAN	ASAP2	0.089559	0.0629907	Not_significant		O15511	ARPC5_HUMAN	ARPC5	0.101784	-0.00835657	Not_significant		O15511;Q9BPX5	ARP5L_HUMAN;ARPC5_HUMAN	ARPC5;ARPC5L	1.36449	-0.229381	Not_significant
O15550	KDM6A_HUMAN	KDM6A	0.0524675	0.0107965	Not_significant		O15427	MOT4_HUMAN	SLC16A3	0.102761	-0.0501947	Not_significant		O43156	TTI1_HUMAN	TTI1	1.63269	-0.363761	Not_significant		O15511;Q9BPX5	ARP5L_HUMAN;ARPC5_HUMAN	ARPC5;ARPC5L	0.472646	-0.210859	Not_significant		O15514	RPB4_HUMAN	POLR2D	1.05652	-0.396745	Not_significant
O43143	DHX15_HUMAN	DHX15	1.90025	0.166148	Not_significant		O15431	COPT1_HUMAN	SLC31A1	0.641976	-0.166317	Not_significant		O43159	RRP8_HUMAN	RRP8	1.12159	0.153604	Not_significant		O15514	RPB4_HUMAN	POLR2D	0.496511	-1.38864	Not_significant		O15516	CLOCK_HUMAN	CLOCK	1.95499	0.335265	Not_significant
O43143;O60231;Q14562	DHX15_HUMAN;DHX16_HUMAN;DHX8_HUMAN	DHX15;DHX16;DHX8	2.35616	0.231746	Not_significant		O15438	MRP3_HUMAN	ABCC3	1.02697	0.557053	Not_significant		O43164	PJA2_HUMAN	PJA2	0.9895	-0.0855331	Not_significant		O15516	CLOCK_HUMAN	CLOCK	0.342585	0.253068	Not_significant		O15523	DDX3Y_HUMAN	DDX3Y	0.081456	0.0114102	Not_significant
O43147	SGSM2_HUMAN	SGSM2	3.17412	-0.868532	Significant		O15438;P33527	MRP1_HUMAN;MRP3_HUMAN	ABCC1;ABCC3	0.0199876	0.0126328	Not_significant		O43166	SI1L1_HUMAN	SIPA1L1	3.57393	0.216482	Not_significant		O15523	DDX3Y_HUMAN	DDX3Y	0.988171	-0.127648	Not_significant		O15525	MAFG_HUMAN	MAFG	0.35257	-0.884636	Not_significant
O43148	MCES_HUMAN	RNMT	1.62711	0.0794811	Not_significant		O15439	MRP4_HUMAN	ABCC4	0.249885	-0.057653	Not_significant		O43166;O60292;Q9P2F8	SI1L1_HUMAN;SI1L2_HUMAN;SI1L3_HUMAN	SIPA1L1;SIPA1L2;SIPA1L3	2.63971	0.220284	Not_significant		O15525	MAFG_HUMAN	MAFG	0.569007	0.330081	Not_significant		O15525;Q9ULX9	MAFF_HUMAN;MAFG_HUMAN	MAFF;MAFG	3.06319	0.222215	Not_significant
O43149	ZZEF1_HUMAN	ZZEF1	0.894006	-0.666801	Not_significant		O15440	MRP5_HUMAN	ABCC5	0.566744	-0.0285602	Not_significant		O43169	CYB5B_HUMAN	CYB5B	3.62901	0.384788	Not_significant		O15525;Q9ULX9	MAFF_HUMAN;MAFG_HUMAN	MAFF;MAFG	1.02112	0.239095	Not_significant		O15530	PDPK1_HUMAN	PDPK1	0.474933	0.132444	Not_significant
O43156	TTI1_HUMAN	TTI1	2.02283	-0.217335	Not_significant		O15446	RPA34_HUMAN	POLR1G	0.420582	0.0404859	Not_significant		O43172	PRP4_HUMAN	PRPF4	1.65406	-0.124376	Not_significant		O15530	PDPK1_HUMAN	PDPK1	1.41182	0.123515	Not_significant		O15533	TPSN_HUMAN	TAPBP	2.19916	0.377203	Not_significant
O43159	RRP8_HUMAN	RRP8	1.05111	0.0891857	Not_significant		O15455	TLR3_HUMAN	TLR3	0.00506506	0.00118542	Not_significant		O43175	SERA_HUMAN	PHGDH	0.0431514	0.0356169	Not_significant		O15533	TPSN_HUMAN	TAPBP	1.01236	0.128985	Not_significant		O15540	FABP7_HUMAN	FABP7	3.42367	0.699607	Significant
O43164	PJA2_HUMAN	PJA2	4.66002	0.648437	Significant		O15460	P4HA2_HUMAN	P4HA2	0.0232437	0.00114155	Not_significant		O43181	NDUS4_HUMAN	NDUFS4	0.998897	-0.172031	Not_significant		O15541	R113A_HUMAN	RNF113A	0.387484	0.0856366	Not_significant		O15541	R113A_HUMAN	RNF113A	1.13917	0.178202	Not_significant
O43166	SI1L1_HUMAN	SIPA1L1	0.116804	0.0584016	Not_significant		O15498	YKT6_HUMAN	YKT6	1.26677	0.0817208	Not_significant		O43187	IRAK2_HUMAN	IRAK2	0.08297	0.0384588	Not_significant		O15550	KDM6A_HUMAN	KDM6A	0.919978	-0.383823	Not_significant		O15550	KDM6A_HUMAN	KDM6A	0.170053	0.040688	Not_significant
O43169	CYB5B_HUMAN	CYB5B	4.30988	0.825294	Significant		O15504	NUP42_HUMAN	NUP42	0.0385687	-0.0351043	Not_significant		O43189	PHF1_HUMAN	PHF1	0.0634361	-0.0190539	Not_significant		O43143	DHX15_HUMAN	DHX15	0.421417	0.0146561	Not_significant		O43143	DHX15_HUMAN	DHX15	0.975197	0.0522175	Not_significant
O43172	PRP4_HUMAN	PRPF4	0.106466	0.0104227	Not_significant		O15511	ARPC5_HUMAN	ARPC5	0.158144	-0.0323238	Not_significant		O43237	DC1L2_HUMAN	DYNC1LI2	1.41312	0.0832376	Not_significant		O43143;O60231;Q14562	DHX15_HUMAN;DHX16_HUMAN;DHX8_HUMAN	DHX15;DHX16;DHX8	0.434247	-0.09728	Not_significant		O43143;O60231;Q14562	DHX15_HUMAN;DHX16_HUMAN;DHX8_HUMAN	DHX15;DHX16;DHX8	2.25593	-0.176865	Not_significant
O43175	SERA_HUMAN	PHGDH	6.80305	-0.475219	Significant		O15511;Q9BPX5	ARP5L_HUMAN;ARPC5_HUMAN	ARPC5;ARPC5L	0.427942	0.0675735	Not_significant		O43237;Q9Y6G9	DC1L1_HUMAN;DC1L2_HUMAN	DYNC1LI1;DYNC1LI2	0.205857	0.133234	Not_significant		O43147	SGSM2_HUMAN	SGSM2	1.44688	0.419864	Significant		O43147	SGSM2_HUMAN	SGSM2	1.29736	-3.44252	Not_significant
O43181	NDUS4_HUMAN	NDUFS4	0.495174	0.105894	Not_significant		O15516	CLOCK_HUMAN	CLOCK	0.382866	-0.2542	Not_significant		O43242	PSMD3_HUMAN	PSMD3	0.00162211	8.72612e-05	Not_significant		O43148	MCES_HUMAN	RNMT	2.98578	0.291922	Not_significant		O43148	MCES_HUMAN	RNMT	3.93451	0.253242	Not_significant
O43182	RHG06_HUMAN	ARHGAP6	1.93126	-0.234746	Not_significant		O15525;O60675;Q9ULX9	MAFF_HUMAN;MAFG_HUMAN;MAFK_HUMAN	MAFF;MAFG;MAFK	0.848094	-0.378994	Not_significant		O43251;Q9NWB1	RFOX1_HUMAN;RFOX2_HUMAN	RBFOX1;RBFOX2	1.14277	-0.480383	Not_significant		O43149	ZZEF1_HUMAN	ZZEF1	0.172384	0.181401	Not_significant		O43149	ZZEF1_HUMAN	ZZEF1	0.563292	0.0543003	Not_significant
O43187	IRAK2_HUMAN	IRAK2	2.42721	1.92746	Significant		O15530	PDPK1_HUMAN	PDPK1	0.870892	0.0725393	Not_significant		O43252	PAPS1_HUMAN	PAPSS1	0.996256	-0.12817	Not_significant		O43150	ASAP2_HUMAN	ASAP2	0.12297	-0.102683	Not_significant		O43150	ASAP2_HUMAN	ASAP2	0.567188	0.465636	Not_significant
O43189	PHF1_HUMAN	PHF1	4.09424	0.427708	Significant		O15533	TPSN_HUMAN	TAPBP	5.12348	0.603291	Significant		O43264	ZW10_HUMAN	ZW10	0.867466	0.138462	Not_significant		O43150;Q9ULH1	ASAP1_HUMAN;ASAP2_HUMAN	ASAP1;ASAP2	0.43136	-0.400469	Not_significant		O43155	FLRT2_HUMAN	FLRT2	0.385694	0.365303	Not_significant
O43236;Q16181	SEPT4_HUMAN;SEPT7_HUMAN	SEPTIN4;SEPTIN7	1.56102	-0.648643	Significant		O15541	R113A_HUMAN	RNF113A	0.974846	0.13495	Not_significant		O43290	SNUT1_HUMAN	SART1	1.15027	-0.093555	Not_significant		O43155	FLRT2_HUMAN	FLRT2	0.026969	0.0116348	Not_significant		O43156	TTI1_HUMAN	TTI1	1.52092	-0.17738	Not_significant
O43236;Q99719	SEPT4_HUMAN;SEPT5_HUMAN	SEPTIN4;SEPTIN5	0.555052	-1.11933	Not_significant		O15550	KDM6A_HUMAN	KDM6A	0.0891413	-0.00698853	Not_significant		O43291	SPIT2_HUMAN	SPINT2	3.67022	-0.445646	Significant		O43156	TTI1_HUMAN	TTI1	0.426952	-0.0349631	Not_significant		O43159	RRP8_HUMAN	RRP8	2.33654	0.125563	Not_significant
O43237	DC1L2_HUMAN	DYNC1LI2	1.75438	0.262669	Not_significant		O15551	CLD3_HUMAN	CLDN3	0.0386722	0.0195432	Not_significant		O43292	GPAA1_HUMAN	GPAA1	0.716136	0.14576	Not_significant		O43159	RRP8_HUMAN	RRP8	0.0249914	-0.00845718	Not_significant		O43164	PJA2_HUMAN	PJA2	1.3663	-0.161608	Not_significant
O43237;Q9Y6G9	DC1L1_HUMAN;DC1L2_HUMAN	DYNC1LI1;DYNC1LI2	0.120855	0.0657434	Not_significant		O43143	DHX15_HUMAN	DHX15	0.150909	-0.00493002	Not_significant		O43299	AP5Z1_HUMAN	AP5Z1	0.460849	0.402178	Not_significant		O43164	PJA2_HUMAN	PJA2	3.87699	-0.325436	Not_significant		O43166	SI1L1_HUMAN	SIPA1L1	1.60919	0.164268	Not_significant
O43242	PSMD3_HUMAN	PSMD3	0.519335	0.0264626	Not_significant		O43143;O60231;Q14562	DHX15_HUMAN;DHX16_HUMAN;DHX8_HUMAN	DHX15;DHX16;DHX8	0.479381	0.0734658	Not_significant		O43301	HS12A_HUMAN	HSPA12A	0.21889	-0.0700483	Not_significant		O43164;Q8NG27	PJA1_HUMAN;PJA2_HUMAN	PJA1;PJA2	2.33192	-0.358417	Not_significant		O43166;O60292;Q9P2F8	SI1L1_HUMAN;SI1L2_HUMAN;SI1L3_HUMAN	SIPA1L1;SIPA1L2;SIPA1L3	0.25369	-0.120117	Not_significant
O43251;Q9NWB1	RFOX1_HUMAN;RFOX2_HUMAN	RBFOX1;RBFOX2	0.417074	0.133276	Not_significant		O43148	MCES_HUMAN	RNMT	0.401012	0.0326657	Not_significant		O43303	CP110_HUMAN	CCP110	0.0752062	0.0553141	Not_significant		O43166	SI1L1_HUMAN	SIPA1L1	2.34023	0.299323	Not_significant		O43169	CYB5B_HUMAN	CYB5B	2.28959	0.360938	Not_significant
O43252	PAPS1_HUMAN	PAPSS1	2.94886	-0.215953	Not_significant		O43149	ZZEF1_HUMAN	ZZEF1	0.377607	0.0601859	Not_significant		O43310	CTIF_HUMAN	CTIF	0.352207	0.144176	Not_significant		O43166;O60292	SI1L1_HUMAN;SI1L3_HUMAN	SIPA1L1;SIPA1L3	0.642342	0.114195	Not_significant		O43172	PRP4_HUMAN	PRPF4	0.270034	0.0220685	Not_significant
O43264	ZW10_HUMAN	ZW10	0.0245376	-0.00198793	Not_significant		O43150	ASAP2_HUMAN	ASAP2	1.10016	0.134231	Not_significant		O43314	VIP2_HUMAN	PPIP5K2	2.61115	0.314015	Not_significant		O43169	CYB5B_HUMAN	CYB5B	1.83039	0.341836	Not_significant		O43175	SERA_HUMAN	PHGDH	7.8508	0.857555	Significant
O43290	SNUT1_HUMAN	SART1	1.50445	-0.109892	Not_significant		O43156	TTI1_HUMAN	TTI1	0.290433	-0.101331	Not_significant		O43314;Q6PFW1	VIP1_HUMAN;VIP2_HUMAN	PPIP5K1;PPIP5K2	1.30795	0.26901	Not_significant		O43172	PRP4_HUMAN	PRPF4	2.45818	-0.0958834	Not_significant		O43181	NDUS4_HUMAN	NDUFS4	3.17316	-0.378037	Not_significant
O43292	GPAA1_HUMAN	GPAA1	1.92302	-0.331041	Not_significant		O43159	RRP8_HUMAN	RRP8	0.152795	0.0304532	Not_significant		O43318	M3K7_HUMAN	MAP3K7	0.440475	0.0700893	Not_significant		O43175	SERA_HUMAN	PHGDH	2.80409	0.132265	Not_significant		O43237	DC1L2_HUMAN	DYNC1LI2	1.00288	0.0577493	Not_significant
O43298	ZBT43_HUMAN	ZBTB43	1.75595	0.778074	Significant		O43164	PJA2_HUMAN	PJA2	0.890718	0.155481	Not_significant		O43324	MCA3_HUMAN	EEF1E1	0.314042	0.0368767	Not_significant		O43181	NDUS4_HUMAN	NDUFS4	0.333302	-0.109584	Not_significant		O43237;Q9Y6G9	DC1L1_HUMAN;DC1L2_HUMAN	DYNC1LI1;DYNC1LI2	0.326429	0.148111	Not_significant
O43299	AP5Z1_HUMAN	AP5Z1	0.540334	-0.45416	Not_significant		O43166	SI1L1_HUMAN	SIPA1L1	0.246951	0.0161681	Not_significant		O43325	LYRM1_HUMAN	LYRM1	1.50371	0.507361	Significant		O43187	IRAK2_HUMAN	IRAK2	1.33003	0.130502	Not_significant		O43242	PSMD3_HUMAN	PSMD3	0.985852	0.0301137	Not_significant
O43314	VIP2_HUMAN	PPIP5K2	3.53021	-0.185187	Not_significant		O43166;O60292;Q9P2F8	SI1L1_HUMAN;SI1L2_HUMAN;SI1L3_HUMAN	SIPA1L1;SIPA1L2;SIPA1L3	0.343426	0.0777688	Not_significant		O43353	RIPK2_HUMAN	RIPK2	0.656018	0.253842	Not_significant		O43236;Q16181	SEPT4_HUMAN;SEPT7_HUMAN	SEPTIN4;SEPTIN7	0.541209	-0.153711	Not_significant		O43251;Q9NWB1	RFOX1_HUMAN;RFOX2_HUMAN	RBFOX1;RBFOX2	0.632613	-0.118021	Not_significant
O43314;Q6PFW1	VIP1_HUMAN;VIP2_HUMAN	PPIP5K1;PPIP5K2	0.0018966	-0.000492573	Not_significant		O43169	CYB5B_HUMAN	CYB5B	1.1489	-0.194938	Not_significant		O43379	WDR62_HUMAN	WDR62	1.33771	-0.178277	Not_significant		O43237	DC1L2_HUMAN	DYNC1LI2	0.27298	0.0205173	Not_significant		O43252	PAPS1_HUMAN	PAPSS1	2.85487	-0.126015	Not_significant
O43318	M3K7_HUMAN	MAP3K7	0.206714	0.0328135	Not_significant		O43172	PRP4_HUMAN	PRPF4	2.16945	-0.12831	Not_significant		O43390	HNRPR_HUMAN	HNRNPR	3.61908	-0.155528	Not_significant		O43237;Q9Y6G9	DC1L1_HUMAN;DC1L2_HUMAN	DYNC1LI1;DYNC1LI2	0.0549447	-0.0219994	Not_significant		O43257	ZNHI1_HUMAN	ZNHIT1	0.0610433	0.0471454	Not_significant
O43324	MCA3_HUMAN	EEF1E1	0.962158	-0.132793	Not_significant		O43175	SERA_HUMAN	PHGDH	0.690466	-0.0390458	Not_significant		O43390;O60506	HNRPQ_HUMAN;HNRPR_HUMAN	HNRNPR;SYNCRIP	0.647083	-0.0352726	Not_significant		O43242	PSMD3_HUMAN	PSMD3	1.89425	0.0650191	Not_significant		O43264	ZW10_HUMAN	ZW10	4.10882	-0.340272	Not_significant
O43353	RIPK2_HUMAN	RIPK2	0.101887	-0.0444593	Not_significant		O43181	NDUS4_HUMAN	NDUFS4	0.365586	-0.101618	Not_significant		O43395	PRPF3_HUMAN	PRPF3	3.23185	-0.138609	Not_significant		O43251;Q9NWB1	RFOX1_HUMAN;RFOX2_HUMAN	RBFOX1;RBFOX2	0.568056	-0.132301	Not_significant		O43290	SNUT1_HUMAN	SART1	1.27151	-0.0649629	Not_significant
O43379	WDR62_HUMAN	WDR62	1.80474	-0.209006	Not_significant		O43236	SEPT4_HUMAN	SEPTIN4	0.249124	-0.429523	Not_significant		O43396	TXNL1_HUMAN	TXNL1	1.87641	-0.132733	Not_significant		O43252	PAPS1_HUMAN	PAPSS1	0.279329	-0.0206695	Not_significant		O43292	GPAA1_HUMAN	GPAA1	2.03668	0.260447	Not_significant
O43390	HNRPR_HUMAN	HNRNPR	1.57525	-0.134482	Not_significant		O43236;Q16181	SEPT4_HUMAN;SEPT7_HUMAN	SEPTIN4;SEPTIN7	0.19668	-0.0614667	Not_significant		O43399	TPD54_HUMAN	TPD52L2	2.29892	0.0831599	Not_significant		O43252;O95340	PAPS1_HUMAN;PAPS2_HUMAN	PAPSS1;PAPSS2	1.56253	0.6841	Significant		O43293	DAPK3_HUMAN	DAPK3	0.266818	-0.16467	Not_significant
O43390;O60506	HNRPQ_HUMAN;HNRPR_HUMAN	HNRNPR;SYNCRIP	2.74558	-0.140652	Not_significant		O43236;Q99719	SEPT4_HUMAN;SEPT5_HUMAN	SEPTIN4;SEPTIN5	2.13642	0.605926	Significant		O43402	EMC8_HUMAN	EMC8	0.218548	0.0524182	Not_significant		O43264	ZW10_HUMAN	ZW10	0.205128	0.0203404	Not_significant		O43298	ZBT43_HUMAN	ZBTB43	0.25307	0.172942	Not_significant
O43395	PRPF3_HUMAN	PRPF3	2.98187	-0.0984755	Not_significant		O43237	DC1L2_HUMAN	DYNC1LI2	0.28818	0.0281644	Not_significant		O43414	ERI3_HUMAN	ERI3	0.102053	0.0180421	Not_significant		O43290	SNUT1_HUMAN	SART1	1.35092	-0.052331	Not_significant		O43299	AP5Z1_HUMAN	AP5Z1	0.169227	0.0456042	Not_significant
O43396	TXNL1_HUMAN	TXNL1	1.1791	0.0435257	Not_significant		O43237;Q9Y6G9	DC1L1_HUMAN;DC1L2_HUMAN	DYNC1LI1;DYNC1LI2	0.489186	0.184342	Not_significant		O43422	P52K_HUMAN	THAP12	0.0953285	-0.0405254	Not_significant		O43292	GPAA1_HUMAN	GPAA1	0.440276	0.0767174	Not_significant		O43301	HS12A_HUMAN	HSPA12A	0.506447	0.14181	Not_significant
O43399	TPD54_HUMAN	TPD52L2	1.14231	-0.084446	Not_significant		O43242	PSMD3_HUMAN	PSMD3	0.55567	0.022964	Not_significant		O43426	SYNJ1_HUMAN	SYNJ1	1.36409	-0.340187	Not_significant		O43293	DAPK3_HUMAN	DAPK3	0.102933	0.018218	Not_significant		O43314	VIP2_HUMAN	PPIP5K2	2.64654	-0.167634	Not_significant
O43402	EMC8_HUMAN	EMC8	3.28217	0.439441	Significant		O43251;Q9NWB1	RFOX1_HUMAN;RFOX2_HUMAN	RBFOX1;RBFOX2	0.520913	0.19472	Not_significant		O43427	FIBP_HUMAN	FIBP	0.630304	-0.171111	Not_significant		O43294	TGFI1_HUMAN	TGFB1I1	1.44727	-0.374444	Not_significant		O43318	M3K7_HUMAN	MAP3K7	3.4152	-0.293658	Not_significant
O43414	ERI3_HUMAN	ERI3	2.29043	-0.318066	Not_significant		O43252	PAPS1_HUMAN	PAPSS1	1.96055	0.0703712	Not_significant		O43432	IF4G3_HUMAN	EIF4G3	0.49097	-0.0504642	Not_significant		O43301	HS12A_HUMAN	HSPA12A	1.72104	0.220523	Not_significant		O43324	MCA3_HUMAN	EEF1E1	0.844696	-0.0520706	Not_significant
O43422	P52K_HUMAN	THAP12	0.113488	-0.0317059	Not_significant		O43264	ZW10_HUMAN	ZW10	0.386339	-0.0584059	Not_significant		O43432;Q04637	IF4G1_HUMAN;IF4G3_HUMAN	EIF4G1;EIF4G3	0.251816	0.035449	Not_significant		O43310	CTIF_HUMAN	CTIF	1.65767	-0.208974	Not_significant		O43345;Q6ZN57;Q9H5H4	ZFP2_HUMAN;ZN208_HUMAN;ZN768_HUMAN	ZFP2;ZNF208;ZNF768	1.51594	0.314456	Not_significant
O43426	SYNJ1_HUMAN	SYNJ1	0.248349	-0.723419	Not_significant		O43278	SPIT1_HUMAN	SPINT1	1.20128	-0.134167	Not_significant		O43447	PPIH_HUMAN	PPIH	0.154771	0.0322318	Not_significant		O43314	VIP2_HUMAN	PPIP5K2	0.829881	0.0746837	Not_significant		O43353	RIPK2_HUMAN	RIPK2	1.38182	0.542965	Significant
O43427	FIBP_HUMAN	FIBP	0.324782	-0.183704	Not_significant		O43290	SNUT1_HUMAN	SART1	5.5885	-0.113062	Not_significant		O43464	HTRA2_HUMAN	HTRA2	0.708769	-0.082521	Not_significant		O43314;Q6PFW1	VIP1_HUMAN;VIP2_HUMAN	PPIP5K1;PPIP5K2	0.825468	-0.179574	Not_significant		O43379	WDR62_HUMAN	WDR62	4.00083	-0.380484	Not_significant
O43432	IF4G3_HUMAN	EIF4G3	1.08222	-0.169609	Not_significant		O43291	SPIT2_HUMAN	SPINT2	1.29116	-0.0814967	Not_significant		O43488	ARK72_HUMAN	AKR7A2	0.0430899	0.0051074	Not_significant		O43318	M3K7_HUMAN	MAP3K7	1.50087	-0.167946	Not_significant		O43390	HNRPR_HUMAN	HNRNPR	0.670307	0.046824	Not_significant
O43432;Q04637	IF4G1_HUMAN;IF4G3_HUMAN	EIF4G1;EIF4G3	0.425071	-0.0624151	Not_significant		O43292	GPAA1_HUMAN	GPAA1	1.19508	-0.152242	Not_significant		O43491	E41L2_HUMAN	EPB41L2	3.46481	-0.174211	Not_significant		O43324	MCA3_HUMAN	EEF1E1	1.06108	0.0698452	Not_significant		O43390;O60506	HNRPQ_HUMAN;HNRPR_HUMAN	HNRNPR;SYNCRIP	0.608324	0.0360136	Not_significant
O43447	PPIH_HUMAN	PPIH	0.918878	-0.0956182	Not_significant		O43299	AP5Z1_HUMAN	AP5Z1	0.0626415	-0.0381327	Not_significant		O43493	TGON2_HUMAN	TGOLN2	4.51121	0.223378	Not_significant		O43353	RIPK2_HUMAN	RIPK2	4.3514	0.491223	Significant		O43395	PRPF3_HUMAN	PRPF3	1.19521	0.101062	Not_significant
O43463	SUV91_HUMAN	SUV39H1	0.223146	0.0529761	Not_significant		O43301	HS12A_HUMAN	HSPA12A	0.108325	0.0628252	Not_significant		O43504	LTOR5_HUMAN	LAMTOR5	0.172071	0.172516	Not_significant		O43353;Q16566	KCC4_HUMAN;RIPK2_HUMAN	CAMK4;RIPK2	0.964296	0.448724	Not_significant		O43396	TXNL1_HUMAN	TXNL1	2.03286	-0.0440536	Not_significant
O43464	HTRA2_HUMAN	HTRA2	1.51325	-0.205903	Not_significant		O43314	VIP2_HUMAN	PPIP5K2	1.24957	-0.170489	Not_significant		O43505	B4GA1_HUMAN	B4GAT1	1.95626	-0.490149	Significant		O43379	WDR62_HUMAN	WDR62	1.23286	-0.141562	Not_significant		O43399	TPD54_HUMAN	TPD52L2	0.168355	-0.0254169	Not_significant
O43482	MS18B_HUMAN	OIP5	0.685033	-0.0860586	Not_significant		O43318	M3K7_HUMAN	MAP3K7	0.196604	0.0243945	Not_significant		O43572	AKA10_HUMAN	AKAP10	1.68428	0.0822959	Not_significant		O43390	HNRPR_HUMAN	HNRNPR	1.33535	-0.0594573	Not_significant		O43402	EMC8_HUMAN	EMC8	0.371684	0.0526533	Not_significant
O43488	ARK72_HUMAN	AKR7A2	2.74928	-0.122176	Not_significant		O43324	MCA3_HUMAN	EEF1E1	0.213717	0.0151825	Not_significant		O43583	DENR_HUMAN	DENR	3.27486	0.185221	Not_significant		O43390;O60506	HNRPQ_HUMAN;HNRPR_HUMAN	HNRNPR;SYNCRIP	1.45834	-0.0504231	Not_significant		O43414	ERI3_HUMAN	ERI3	1.89325	0.338689	Not_significant
O43491	E41L2_HUMAN	EPB41L2	6.50162	-0.441217	Significant		O43353	RIPK2_HUMAN	RIPK2	0.131648	-0.0157595	Not_significant		O43592	XPOT_HUMAN	XPOT	3.50822	0.218132	Not_significant		O43395	PRPF3_HUMAN	PRPF3	0.946441	-0.0863214	Not_significant		O43422	P52K_HUMAN	THAP12	1.39677	-0.799217	Significant
O43491;Q9Y2J2	E41L2_HUMAN;E41L3_HUMAN	EPB41L2;EPB41L3	1.97217	-0.648183	Significant		O43390	HNRPR_HUMAN	HNRNPR	0.4627	-0.0155544	Not_significant		O43597	SPY2_HUMAN	SPRY2	1.89326	-0.224783	Not_significant		O43396	TXNL1_HUMAN	TXNL1	3.69359	0.206436	Not_significant		O43426	SYNJ1_HUMAN	SYNJ1	0.0589503	0.0510297	Not_significant
O43493	TGON2_HUMAN	TGOLN2	3.81084	-0.700902	Significant		O43390;O60506	HNRPQ_HUMAN;HNRPR_HUMAN	HNRNPR;SYNCRIP	2.43739	-0.0626779	Not_significant		O43598	DNPH1_HUMAN	DNPH1	0.219393	-0.135003	Not_significant		O43399	TPD54_HUMAN	TPD52L2	2.98544	0.182394	Not_significant		O43427	FIBP_HUMAN	FIBP	0.463678	0.261011	Not_significant
O43504	LTOR5_HUMAN	LAMTOR5	0.253436	-0.095006	Not_significant		O43395	PRPF3_HUMAN	PRPF3	2.76783	-0.201599	Not_significant		O43609	SPY1_HUMAN	SPRY1	0.0122638	-0.00847626	Not_significant		O43402	EMC8_HUMAN	EMC8	0.616986	0.0589733	Not_significant		O43432	IF4G3_HUMAN	EIF4G3	0.0741194	-0.0113773	Not_significant
O43524	FOXO3_HUMAN	FOXO3	3.34088	-0.667315	Significant		O43396	TXNL1_HUMAN	TXNL1	1.42928	0.125954	Not_significant		O43615	TIM44_HUMAN	TIMM44	2.6072	-0.127422	Not_significant		O43414	ERI3_HUMAN	ERI3	0.138038	0.0353241	Not_significant		O43432;Q04637	IF4G1_HUMAN;IF4G3_HUMAN	EIF4G1;EIF4G3	0.456181	0.0889339	Not_significant
O43542	XRCC3_HUMAN	XRCC3	0.113912	0.103537	Not_significant		O43399	TPD54_HUMAN	TPD52L2	0.529274	-0.0603175	Not_significant		O43617	TPPC3_HUMAN	TRAPPC3	0.0135232	0.00191689	Not_significant		O43422	P52K_HUMAN	THAP12	0.196489	0.0390072	Not_significant		O43447	PPIH_HUMAN	PPIH	1.3406	-0.138287	Not_significant
O43566	RGS14_HUMAN	RGS14	1.19945	-0.328117	Not_significant		O43402	EMC8_HUMAN	EMC8	0.172458	0.0221844	Not_significant		O43633	CHM2A_HUMAN	CHMP2A	1.95391	-0.253149	Not_significant		O43426	SYNJ1_HUMAN	SYNJ1	0.28879	0.0506754	Not_significant		O43463	SUV91_HUMAN	SUV39H1	2.37436	-0.244645	Not_significant
O43583	DENR_HUMAN	DENR	2.61806	-0.170629	Not_significant		O43414	ERI3_HUMAN	ERI3	0.248223	0.0877991	Not_significant		O43639	NCK2_HUMAN	NCK2	0.0871221	-0.0747366	Not_significant		O43427	FIBP_HUMAN	FIBP	1.36279	-0.296046	Not_significant		O43464	HTRA2_HUMAN	HTRA2	0.57357	-0.0687666	Not_significant
O43592	XPOT_HUMAN	XPOT	0.115029	0.0123329	Not_significant		O43422	P52K_HUMAN	THAP12	0.188037	0.0802112	Not_significant		O43639;P16333	NCK1_HUMAN;NCK2_HUMAN	NCK1;NCK2	0.0436649	0.0154147	Not_significant		O43432	IF4G3_HUMAN	EIF4G3	3.12039	0.177801	Not_significant		O43482	MS18B_HUMAN	OIP5	2.73499	-0.568604	Significant
O43598	DNPH1_HUMAN	DNPH1	0.746153	-0.245976	Not_significant		O43427	FIBP_HUMAN	FIBP	0.936587	-0.115932	Not_significant		O43660	PLRG1_HUMAN	PLRG1	1.15266	-0.109403	Not_significant		O43432;Q04637	IF4G1_HUMAN;IF4G3_HUMAN	EIF4G1;EIF4G3	0.545414	-0.0810509	Not_significant		O43488	ARK72_HUMAN	AKR7A2	2.0152	0.158873	Not_significant
O43615	TIM44_HUMAN	TIMM44	2.0061	0.100452	Not_significant		O43432	IF4G3_HUMAN	EIF4G3	0.133413	-0.019506	Not_significant		O43663	PRC1_HUMAN	PRC1	0.596227	-0.083416	Not_significant		O43439	MTG8R_HUMAN	CBFA2T2	0.723682	-0.567003	Not_significant		O43491	E41L2_HUMAN	EPB41L2	4.73721	-0.201947	Not_significant
O43617	TPPC3_HUMAN	TRAPPC3	0.325868	0.0531764	Not_significant		O43432;Q04637	IF4G1_HUMAN;IF4G3_HUMAN	EIF4G1;EIF4G3	0.215813	0.0329919	Not_significant		O43665	RGS10_HUMAN	RGS10	1.23405	-0.140958	Not_significant		O43447	PPIH_HUMAN	PPIH	2.7451	-0.158113	Not_significant		O43491;Q9Y2J2	E41L2_HUMAN;E41L3_HUMAN	EPB41L2;EPB41L3	0.505644	-0.0993309	Not_significant
O43633	CHM2A_HUMAN	CHMP2A	0.195494	0.0135961	Not_significant		O43447	PPIH_HUMAN	PPIH	0.747015	-0.0575137	Not_significant		O43670	ZN207_HUMAN	ZNF207	0.472402	-0.089149	Not_significant		O43464	HTRA2_HUMAN	HTRA2	3.37494	-0.209198	Not_significant		O43493	TGON2_HUMAN	TGOLN2	4.486	-0.435282	Significant
O43639	NCK2_HUMAN	NCK2	1.13475	-0.248452	Not_significant		O43463	SUV91_HUMAN	SUV39H1	0.718755	0.82431	Not_significant		O43674	NDUB5_HUMAN	NDUFB5	1.34771	-0.295918	Not_significant		O43482	MS18B_HUMAN	OIP5	0.2149	-0.0790634	Not_significant		O43502	RA51C_HUMAN	RAD51C	0.443032	-0.154493	Not_significant
O43639;P16333	NCK1_HUMAN;NCK2_HUMAN	NCK1;NCK2	0.380951	0.0741172	Not_significant		O43464	HTRA2_HUMAN	HTRA2	0.000650705	6.91414e-05	Not_significant		O43676	NDUB3_HUMAN	NDUFB3	2.27283	-0.419815	Significant		O43488	ARK72_HUMAN	AKR7A2	1.1581	-0.0932617	Not_significant		O43504	LTOR5_HUMAN	LAMTOR5	1.2001	1.0272	Not_significant
O43660	PLRG1_HUMAN	PLRG1	1.06876	-0.118093	Not_significant		O43474	KLF4_HUMAN	KLF4	0.0793679	-0.0519605	Not_significant		O43678	NDUA2_HUMAN	NDUFA2	2.24332	-0.274947	Not_significant		O43491	E41L2_HUMAN	EPB41L2	4.34456	-0.103671	Not_significant		O43505	B4GA1_HUMAN	B4GAT1	1.11806	-0.29785	Not_significant
O43663	PRC1_HUMAN	PRC1	1.98939	-0.212706	Not_significant		O43482	MS18B_HUMAN	OIP5	0.182141	0.107944	Not_significant		O43681	GET3_HUMAN	GET3	0.351805	-0.0404491	Not_significant		O43491;Q9H4G0;Q9Y2J2	E41L1_HUMAN;E41L2_HUMAN;E41L3_HUMAN	EPB41L1;EPB41L2;EPB41L3	0.141895	0.0500865	Not_significant		O43516	WIPF1_HUMAN	WIPF1	3.28549	0.370611	Not_significant
O43665	RGS10_HUMAN	RGS10	2.67556	-0.371778	Not_significant		O43488	ARK72_HUMAN	AKR7A2	0.150911	0.0208969	Not_significant		O43684	BUB3_HUMAN	BUB3	2.58008	-0.125501	Not_significant		O43491;Q9Y2J2	E41L2_HUMAN;E41L3_HUMAN	EPB41L2;EPB41L3	0.380178	0.0735021	Not_significant		O43524	FOXO3_HUMAN	FOXO3	1.64855	0.60926	Significant
O43670	ZN207_HUMAN	ZNF207	0.553949	-0.178009	Not_significant		O43491	E41L2_HUMAN	EPB41L2	1.74283	-0.10194	Not_significant		O43688	PLPP2_HUMAN	PLPP2	0.835862	-0.220628	Not_significant		O43493	TGON2_HUMAN	TGOLN2	3.50172	0.472782	Significant		O43542	XRCC3_HUMAN	XRCC3	0.409712	-0.0780435	Not_significant
O43674	NDUB5_HUMAN	NDUFB5	0.462259	0.0410647	Not_significant		O43493	TGON2_HUMAN	TGOLN2	1.77787	-0.102386	Not_significant		O43707	ACTN4_HUMAN	ACTN4	2.65935	0.155685	Not_significant		O43504	LTOR5_HUMAN	LAMTOR5	0.11413	-0.0440974	Not_significant		O43566	RGS14_HUMAN	RGS14	1.14044	-0.14079	Not_significant
O43676	NDUB3_HUMAN	NDUFB3	0.525047	-0.0460429	Not_significant		O43502	RA51C_HUMAN	RAD51C	0.511974	0.149976	Not_significant		O43707;P12814	ACTN1_HUMAN;ACTN4_HUMAN	ACTN1;ACTN4	3.1837	0.190317	Not_significant		O43505	B4GA1_HUMAN	B4GAT1	0.067085	0.0333371	Not_significant		O43567	RNF13_HUMAN	RNF13	0.00684826	-0.00459528	Not_significant
O43678	NDUA2_HUMAN	NDUFA2	0.841214	-0.276136	Not_significant		O43504	LTOR5_HUMAN	LAMTOR5	0.721078	-0.596411	Not_significant		O43707;Q9H254	ACTN4_HUMAN;SPTN4_HUMAN	ACTN4;SPTBN4	0.520958	-0.174503	Not_significant		O43516	WIPF1_HUMAN	WIPF1	1.29148	-0.10888	Not_significant		O43572	AKA10_HUMAN	AKAP10	0.73584	0.0786171	Not_significant
O43681	GET3_HUMAN	GET3	2.62744	0.198064	Not_significant		O43505	B4GA1_HUMAN	B4GAT1	0.325259	-0.0871143	Not_significant		O43708	MAAI_HUMAN	GSTZ1	1.60015	-0.14513	Not_significant		O43524	FOXO3_HUMAN	FOXO3	0.877661	-0.255509	Not_significant		O43583	DENR_HUMAN	DENR	0.173772	0.0443478	Not_significant
O43683	BUB1_HUMAN	BUB1	0.545828	0.119827	Not_significant		O43520	AT8B1_HUMAN	ATP8B1	0.6757	-0.118004	Not_significant		O43709	BUD23_HUMAN	BUD23	0.358562	0.0910735	Not_significant		O43524;Q12778	FOXO1_HUMAN;FOXO3_HUMAN	FOXO1;FOXO3	0.242387	0.162376	Not_significant		O43592	XPOT_HUMAN	XPOT	1.66694	0.228539	Not_significant
O43684	BUB3_HUMAN	BUB3	1.67013	-0.0736976	Not_significant		O43524	FOXO3_HUMAN	FOXO3	0.888262	0.226635	Not_significant		O43716	GATC_HUMAN	GATC	0.904738	-0.258173	Not_significant		O43566	RGS14_HUMAN	RGS14	1.51454	0.225349	Not_significant		O43597	SPY2_HUMAN	SPRY2	4.79359	0.63822	Significant
O43707	ACTN4_HUMAN	ACTN4	6.43644	-0.506841	Significant		O43542	XRCC3_HUMAN	XRCC3	2.29664	0.394623	Not_significant		O43719	HTSF1_HUMAN	HTATSF1	0.289604	-0.0386667	Not_significant		O43567	RNF13_HUMAN	RNF13	0.453255	0.196119	Not_significant		O43598	DNPH1_HUMAN	DNPH1	0.371137	0.168284	Not_significant
O43707;P12814	ACTN1_HUMAN;ACTN4_HUMAN	ACTN1;ACTN4	3.43755	-0.441422	Significant		O43567	RNF13_HUMAN	RNF13	1.38953	-1.54439	Significant		O43741	AAKB2_HUMAN	PRKAB2	0.41053	0.253697	Not_significant		O43570	CAH12_HUMAN	CA12	0.807292	-0.059669	Not_significant		O43609	SPY1_HUMAN	SPRY1	0.250658	0.373345	Not_significant
O43707;P12814;P35609	ACTN1_HUMAN;ACTN2_HUMAN;ACTN4_HUMAN	ACTN1;ACTN2;ACTN4	0.508723	-0.104789	Not_significant		O43570	CAH12_HUMAN	CA12	0.334315	0.0664029	Not_significant		O43747	AP1G1_HUMAN	AP1G1	0.819216	0.0328431	Not_significant		O43572	AKA10_HUMAN	AKAP10	0.142871	0.0364089	Not_significant		O43615	TIM44_HUMAN	TIMM44	3.16334	0.280162	Not_significant
O43707;P35609	ACTN2_HUMAN;ACTN4_HUMAN	ACTN2;ACTN4	0.994785	-0.268048	Not_significant		O43572	AKA10_HUMAN	AKAP10	1.26237	0.117148	Not_significant		O43752	STX6_HUMAN	STX6	0.877074	0.305376	Not_significant		O43583	DENR_HUMAN	DENR	1.77468	0.0696311	Not_significant		O43617	TPPC3_HUMAN	TRAPPC3	1.16803	0.0465646	Not_significant
O43708	MAAI_HUMAN	GSTZ1	0.797535	-0.0892396	Not_significant		O43581	SYT7_HUMAN	SYT7	0.0951057	0.0490122	Not_significant		O43759	SNG1_HUMAN	SYNGR1	0.956884	-0.232648	Not_significant		O43592	XPOT_HUMAN	XPOT	4.11802	0.257598	Not_significant		O43633	CHM2A_HUMAN	CHMP2A	0.541568	-0.0412045	Not_significant
O43709	BUD23_HUMAN	BUD23	2.59524	0.382093	Not_significant		O43583	DENR_HUMAN	DENR	0.298117	-0.0221806	Not_significant		O43760	SNG2_HUMAN	SYNGR2	0.599734	0.0455565	Not_significant		O43597	SPY2_HUMAN	SPRY2	4.34618	-0.254298	Not_significant		O43639	NCK2_HUMAN	NCK2	1.14571	-0.0784717	Not_significant
O43716	GATC_HUMAN	GATC	2.08158	0.387903	Not_significant		O43592	XPOT_HUMAN	XPOT	1.09556	0.0514112	Not_significant		O43765	SGTA_HUMAN	SGTA	0.91472	0.0589929	Not_significant		O43598	DNPH1_HUMAN	DNPH1	0.210146	-0.0323639	Not_significant		O43639;P16333	NCK1_HUMAN;NCK2_HUMAN	NCK1;NCK2	0.494666	-0.18682	Not_significant
O43719	HTSF1_HUMAN	HTATSF1	0.579874	0.0944791	Not_significant		O43598	DNPH1_HUMAN	DNPH1	0.0875095	0.0362978	Not_significant		O43766	LIAS_HUMAN	LIAS	0.23211	-0.0634604	Not_significant		O43615	TIM44_HUMAN	TIMM44	0.390602	-0.041357	Not_significant		O43657	TSN6_HUMAN	TSPAN6	3.6174	-0.540648	Significant
O43736	ITM2A_HUMAN	ITM2A	3.17425	1.91977	Significant		O43615	TIM44_HUMAN	TIMM44	0.581939	-0.0408301	Not_significant		O43768	ENSA_HUMAN	ENSA	0.826948	0.0808849	Not_significant		O43617	TPPC3_HUMAN	TRAPPC3	0.843057	0.0914378	Not_significant		O43660	PLRG1_HUMAN	PLRG1	0.131591	0.0138197	Not_significant
O43741	AAKB2_HUMAN	PRKAB2	1.14284	1.04449	Not_significant		O43617	TPPC3_HUMAN	TRAPPC3	0.706658	-0.110723	Not_significant		O43768;P56211	ARP19_HUMAN;ENSA_HUMAN	ARPP19;ENSA	1.64804	0.235334	Not_significant		O43633	CHM2A_HUMAN	CHMP2A	0.190755	0.0273867	Not_significant		O43663	PRC1_HUMAN	PRC1	0.815433	-0.207872	Not_significant
O43747	AP1G1_HUMAN	AP1G1	0.98537	0.0472684	Not_significant		O43633	CHM2A_HUMAN	CHMP2A	0.996358	-0.0429397	Not_significant		O43772	MCAT_HUMAN	SLC25A20	1.18551	0.0962772	Not_significant		O43638	FOXS1_HUMAN	FOXS1	3.51542	-0.542422	Significant		O43665	RGS10_HUMAN	RGS10	0.613161	0.117373	Not_significant
O43752	STX6_HUMAN	STX6	2.95641	0.615827	Significant		O43639	NCK2_HUMAN	NCK2	0.473483	-0.245851	Not_significant		O43776	SYNC_HUMAN	NARS1	0.651059	0.0348654	Not_significant		O43638;Q99958	FOXC2_HUMAN;FOXS1_HUMAN	FOXC2;FOXS1	0.689598	-0.144105	Not_significant		O43670	ZN207_HUMAN	ZNF207	2.17299	0.296327	Not_significant
O43760	SNG2_HUMAN	SYNGR2	1.07918	0.210398	Not_significant		O43639;P16333	NCK1_HUMAN;NCK2_HUMAN	NCK1;NCK2	0.301924	-0.349807	Not_significant		O43795	MYO1B_HUMAN	MYO1B	2.92008	0.149755	Not_significant		O43639	NCK2_HUMAN	NCK2	1.62989	-0.219944	Not_significant		O43674	NDUB5_HUMAN	NDUFB5	1.5481	0.271563	Not_significant
O43765	SGTA_HUMAN	SGTA	0.415073	-0.0551839	Not_significant		O43657	TSN6_HUMAN	TSPAN6	0.0667411	-0.00898027	Not_significant		O43808	PM34_HUMAN	SLC25A17	1.83648	0.539999	Significant		O43639;P16333	NCK1_HUMAN;NCK2_HUMAN	NCK1;NCK2	1.6463	-0.114164	Not_significant		O43676	NDUB3_HUMAN	NDUFB3	1.68738	-0.225915	Not_significant
O43766	LIAS_HUMAN	LIAS	0.282952	-0.118692	Not_significant		O43660	PLRG1_HUMAN	PLRG1	0.235629	-0.00874853	Not_significant		O43809	CPSF5_HUMAN	NUDT21	0.91887	-0.0846491	Not_significant		O43657	TSN6_HUMAN	TSPAN6	0.582982	-0.237081	Not_significant		O43678	NDUA2_HUMAN	NDUFA2	0.222908	-0.0325003	Not_significant
O43768	ENSA_HUMAN	ENSA	1.86431	-0.337992	Not_significant		O43663	PRC1_HUMAN	PRC1	0.161049	-0.0453806	Not_significant		O43813	LANC1_HUMAN	LANCL1	3.16011	-0.300924	Not_significant		O43660	PLRG1_HUMAN	PLRG1	1.28664	0.0519581	Not_significant		O43681	GET3_HUMAN	GET3	3.44354	0.113741	Not_significant
O43768;P56211	ARP19_HUMAN;ENSA_HUMAN	ARPP19;ENSA	0.441545	-0.119755	Not_significant		O43665	RGS10_HUMAN	RGS10	1.00608	0.0772462	Not_significant		O43815	STRN_HUMAN	STRN	0.964042	-0.067112	Not_significant		O43663	PRC1_HUMAN	PRC1	0.796779	0.0589523	Not_significant		O43683	BUB1_HUMAN	BUB1	4.11918	-0.821079	Significant
O43772	MCAT_HUMAN	SLC25A20	3.58117	0.316724	Not_significant		O43670	ZN207_HUMAN	ZNF207	0.369291	-0.113415	Not_significant		O43818	U3IP2_HUMAN	RRP9	1.31329	0.0908527	Not_significant		O43665	RGS10_HUMAN	RGS10	0.160591	-0.0305619	Not_significant		O43684	BUB3_HUMAN	BUB3	0.352178	-0.0144887	Not_significant
O43776	SYNC_HUMAN	NARS1	3.17136	-0.281193	Not_significant		O43674	NDUB5_HUMAN	NDUFB5	1.16156	-0.147994	Not_significant		O43819	SCO2_HUMAN	SCO2	1.62915	-0.204054	Not_significant		O43670	ZN207_HUMAN	ZNF207	0.389942	0.0554543	Not_significant		O43707	ACTN4_HUMAN	ACTN4	1.78756	-0.113807	Not_significant
O43791	SPOP_HUMAN	SPOP	0.00315944	0.00874686	Not_significant		O43676	NDUB3_HUMAN	NDUFB3	2.30903	-0.23334	Not_significant		O43822	CF410_HUMAN	CFAP410	0.179518	0.023984	Not_significant		O43674	NDUB5_HUMAN	NDUFB5	1.32511	-0.300176	Not_significant		O43707;P12814	ACTN1_HUMAN;ACTN4_HUMAN	ACTN1;ACTN4	0.577601	0.0872927	Not_significant
O43805	SSNA1_HUMAN	SSNA1	0.426412	-0.45013	Not_significant		O43678	NDUA2_HUMAN	NDUFA2	2.10626	-0.181276	Not_significant		O43823	AKAP8_HUMAN	AKAP8	1.72413	-0.202885	Not_significant		O43676	NDUB3_HUMAN	NDUFB3	0.301898	0.0492749	Not_significant		O43708	MAAI_HUMAN	GSTZ1	3.24497	0.60819	Significant
O43808	PM34_HUMAN	SLC25A17	1.69776	0.420558	Significant		O43681	GET3_HUMAN	GET3	0.392097	0.0332675	Not_significant		O43824	GTPB6_HUMAN	GTPBP6	0.588847	0.133596	Not_significant		O43678	NDUA2_HUMAN	NDUFA2	2.0117	-0.40793	Significant		O43709	BUD23_HUMAN	BUD23	0.196556	-0.0190601	Not_significant
O43809	CPSF5_HUMAN	NUDT21	0.832858	-0.183129	Not_significant		O43684	BUB3_HUMAN	BUB3	0.94943	0.0496969	Not_significant		O43826	G6PT1_HUMAN	SLC37A4	0.293193	0.10187	Not_significant		O43681	GET3_HUMAN	GET3	0.606879	0.0590363	Not_significant		O43716	GATC_HUMAN	GATC	0.120673	0.0231371	Not_significant
O43813	LANC1_HUMAN	LANCL1	4.82767	-0.400599	Significant		O43688	PLPP2_HUMAN	PLPP2	0.322752	-0.068501	Not_significant		O43837	IDH3B_HUMAN	IDH3B	0.517295	0.0441804	Not_significant		O43684	BUB3_HUMAN	BUB3	0.0470394	-0.00242519	Not_significant		O43719	HTSF1_HUMAN	HTATSF1	2.54793	-0.132897	Not_significant
O43815	STRN_HUMAN	STRN	4.23405	-0.386227	Not_significant		O43707	ACTN4_HUMAN	ACTN4	0.7217	0.0393496	Not_significant		O43847	NRDC_HUMAN	NRDC	4.69917	-0.145283	Not_significant		O43688	PLPP2_HUMAN	PLPP2	2.99642	0.246352	Not_significant		O43731	ERD23_HUMAN	KDELR3	0.567961	1.07405	Not_significant
O43818	U3IP2_HUMAN	RRP9	2.79016	0.216784	Not_significant		O43707;P12814	ACTN1_HUMAN;ACTN4_HUMAN	ACTN1;ACTN4	0.0821501	-0.0158525	Not_significant		O43852	CALU_HUMAN	CALU	2.66827	0.544858	Significant		O43707	ACTN4_HUMAN	ACTN4	4.53063	-0.19042	Not_significant		O43734	CIKS_HUMAN	TRAF3IP2	0.490833	0.109674	Not_significant
O43819	SCO2_HUMAN	SCO2	1.59843	0.211732	Not_significant		O43708	MAAI_HUMAN	GSTZ1	0.00616049	0.00126028	Not_significant		O43854	EDIL3_HUMAN	EDIL3	1.66816	-0.267728	Not_significant		O43707;P12814	ACTN1_HUMAN;ACTN4_HUMAN	ACTN1;ACTN4	1.05009	-0.0860829	Not_significant		O43739	CYH3_HUMAN	CYTH3	1.3557	0.15953	Not_significant
O43822	CF410_HUMAN	CFAP410	2.58517	-0.34809	Not_significant		O43709	BUD23_HUMAN	BUD23	0.2249	-0.0561442	Not_significant		O43865	SAHH2_HUMAN	AHCYL1	0.0390194	0.00665474	Not_significant		O43708	MAAI_HUMAN	GSTZ1	0.447649	0.0843005	Not_significant		O43739;Q15438	CYH1_HUMAN;CYH3_HUMAN	CYTH1;CYTH3	0.116622	-0.0257726	Not_significant
O43823	AKAP8_HUMAN	AKAP8	0.631812	0.100078	Not_significant		O43716	GATC_HUMAN	GATC	1.08696	-0.480008	Not_significant		O43865;Q96HN2	SAHH2_HUMAN;SAHH3_HUMAN	AHCYL1;AHCYL2	0.411784	0.0566125	Not_significant		O43709	BUD23_HUMAN	BUD23	0.632856	0.147596	Not_significant		O43741	AAKB2_HUMAN	PRKAB2	0.2408	0.180658	Not_significant
O43824	GTPB6_HUMAN	GTPBP6	0.37512	0.12283	Not_significant		O43719	HTSF1_HUMAN	HTATSF1	0.807083	-0.0452886	Not_significant		O43896	KIF1C_HUMAN	KIF1C	0.429352	0.133822	Not_significant		O43716	GATC_HUMAN	GATC	0.0801042	-0.0408254	Not_significant		O43747	AP1G1_HUMAN	AP1G1	2.78213	0.14467	Not_significant
O43826	G6PT1_HUMAN	SLC37A4	0.29293	-0.0550151	Not_significant		O43731	ERD23_HUMAN	KDELR3	0.65096	0.175525	Not_significant		O43896;O60333	KIF1B_HUMAN;KIF1C_HUMAN	KIF1B;KIF1C	0.247256	0.0536532	Not_significant		O43719	HTSF1_HUMAN	HTATSF1	1.4876	0.096806	Not_significant		O43752	STX6_HUMAN	STX6	0.0322795	0.00378513	Not_significant
O43837	IDH3B_HUMAN	IDH3B	2.00586	0.310818	Not_significant		O43741	AAKB2_HUMAN	PRKAB2	0.655349	0.11067	Not_significant		O43913	ORC5_HUMAN	ORC5	0.624083	-0.113167	Not_significant		O43731	ERD23_HUMAN	KDELR3	0.480542	1.20592	Not_significant		O43759	SNG1_HUMAN	SYNGR1	0.540751	-1.155	Not_significant
O43847	NRDC_HUMAN	NRDC	4.3545	0.212915	Not_significant		O43747	AP1G1_HUMAN	AP1G1	0.34888	-0.02279	Not_significant		O43920	NDUS5_HUMAN	NDUFS5	2.02073	-0.200435	Not_significant		O43734	CIKS_HUMAN	TRAF3IP2	0.727139	-0.507412	Not_significant		O43760	SNG2_HUMAN	SYNGR2	0.827804	0.0599413	Not_significant
O43852	CALU_HUMAN	CALU	2.65058	-0.292205	Not_significant		O43752	STX6_HUMAN	STX6	0.773736	-0.0552292	Not_significant		O43924	PDE6D_HUMAN	PDE6D	0.75967	-0.205488	Not_significant		O43739	CYH3_HUMAN	CYTH3	0.523683	-0.221177	Not_significant		O43765	SGTA_HUMAN	SGTA	3.63521	-0.257426	Not_significant
O43865	SAHH2_HUMAN	AHCYL1	4.56445	0.570736	Significant		O43759	SNG1_HUMAN	SYNGR1	0.254437	-0.427531	Not_significant		O43929	ORC4_HUMAN	ORC4	1.70208	-0.303431	Not_significant		O43739;Q15438	CYH1_HUMAN;CYH3_HUMAN	CYTH1;CYTH3	0.895438	-0.250299	Not_significant		O43766	LIAS_HUMAN	LIAS	0.918816	-0.517961	Not_significant
O43865;Q96HN2	SAHH2_HUMAN;SAHH3_HUMAN	AHCYL1;AHCYL2	5.81998	0.702027	Significant		O43760	SNG2_HUMAN	SYNGR2	0.165604	-0.0396099	Not_significant		O43933	PEX1_HUMAN	PEX1	0.448007	0.173126	Not_significant		O43741	AAKB2_HUMAN	PRKAB2	0.0640801	0.0308752	Not_significant		O43768	ENSA_HUMAN	ENSA	0.546692	0.0806174	Not_significant
O43900	PRIC3_HUMAN	PRICKLE3	0.272175	-0.0323601	Not_significant		O43761	SNG3_HUMAN	SYNGR3	3.56401	0.245795	Not_significant		O60216	RAD21_HUMAN	RAD21	0.477361	-0.0750351	Not_significant		O43747	AP1G1_HUMAN	AP1G1	1.21944	0.0734935	Not_significant		O43768;P56211	ARP19_HUMAN;ENSA_HUMAN	ARPP19;ENSA	0.791101	-0.155828	Not_significant
O43913	ORC5_HUMAN	ORC5	1.62229	0.192203	Not_significant		O43765	SGTA_HUMAN	SGTA	0.185888	-0.0406284	Not_significant		O60218	AK1BA_HUMAN	AKR1B10	0.00534029	0.0025773	Not_significant		O43752	STX6_HUMAN	STX6	0.275834	0.068758	Not_significant		O43772	MCAT_HUMAN	SLC25A20	3.55713	0.603306	Significant
O43920	NDUS5_HUMAN	NDUFS5	0.929945	-0.121418	Not_significant		O43768	ENSA_HUMAN	ENSA	0.712287	-0.158522	Not_significant		O60220	TIM8A_HUMAN	TIMM8A	0.153347	0.0860305	Not_significant		O43759	SNG1_HUMAN	SYNGR1	0.785685	-0.12581	Not_significant		O43776	SYNC_HUMAN	NARS1	1.76804	-0.0650225	Not_significant
O43924	PDE6D_HUMAN	PDE6D	3.32869	-0.732615	Significant		O43768;P56211	ARP19_HUMAN;ENSA_HUMAN	ARPP19;ENSA	0.0426184	-0.0237546	Not_significant		O60231	DHX16_HUMAN	DHX16	1.2884	-0.0769238	Not_significant		O43760	SNG2_HUMAN	SYNGR2	0.617363	0.117196	Not_significant		O43791	SPOP_HUMAN	SPOP	1.49284	0.693415	Significant
O43929	ORC4_HUMAN	ORC4	1.80477	0.220087	Not_significant		O43772	MCAT_HUMAN	SLC25A20	0.577963	0.124382	Not_significant		O60232	ZNRD2_HUMAN	ZNRD2	1.69331	0.354996	Not_significant		O43765	SGTA_HUMAN	SGTA	2.36917	-0.0764079	Not_significant		O43795	MYO1B_HUMAN	MYO1B	3.7009	-0.186324	Not_significant
O43933	PEX1_HUMAN	PEX1	0.177909	-0.0302677	Not_significant		O43776	SYNC_HUMAN	NARS1	0.76667	0.0524106	Not_significant		O60235;Q8WZ64	ARAP2_HUMAN;TM11D_HUMAN	ARAP2;TMPRSS11D	0.646113	0.346752	Not_significant		O43768	ENSA_HUMAN	ENSA	1.05699	-0.119899	Not_significant		O43805	SSNA1_HUMAN	SSNA1	2.20824	0.3132	Not_significant
O60216	RAD21_HUMAN	RAD21	1.38356	-0.121735	Not_significant		O43790;P78386	KRT85_HUMAN;KRT86_HUMAN	KRT85;KRT86	0.37768	-0.0342884	Not_significant		O60238	BNI3L_HUMAN	BNIP3L	0.277692	-0.264242	Not_significant		O43768;P56211	ARP19_HUMAN;ENSA_HUMAN	ARPP19;ENSA	1.381	-0.16527	Not_significant		O43808	PM34_HUMAN	SLC25A17	2.19214	-0.338385	Not_significant
O60216;Q9H4I0	RAD21_HUMAN;RD21L_HUMAN	RAD21;RAD21L1	0.605285	-0.696723	Not_significant		O43791	SPOP_HUMAN	SPOP	0.0805403	-0.0933418	Not_significant		O60244	MED14_HUMAN	MED14	0.617586	-0.220166	Not_significant		O43772	MCAT_HUMAN	SLC25A20	1.40441	0.173366	Not_significant		O43809	CPSF5_HUMAN	NUDT21	0.384768	0.0397177	Not_significant
O60231	DHX16_HUMAN	DHX16	0.658534	-0.11728	Not_significant		O43795	MYO1B_HUMAN	MYO1B	1.93093	0.0590286	Not_significant		O60248	SOX15_HUMAN	SOX15	2.30222	-0.443966	Significant		O43776	SYNC_HUMAN	NARS1	0.998451	0.0528507	Not_significant		O43813	LANC1_HUMAN	LANCL1	2.80657	-0.104956	Not_significant
O60232	ZNRD2_HUMAN	ZNRD2	0.971606	0.202321	Not_significant		O43805	SSNA1_HUMAN	SSNA1	0.54556	0.136321	Not_significant		O60256	KPRB_HUMAN	PRPSAP2	0.746255	0.088634	Not_significant		O43790;Q14533	KRT81_HUMAN;KRT86_HUMAN	KRT81;KRT86	0.00540533	0.0336387	Not_significant		O43815	STRN_HUMAN	STRN	0.0271425	-0.00248671	Not_significant
O60234	GMFG_HUMAN	GMFG	0.835953	-0.0938025	Not_significant		O43808	PM34_HUMAN	SLC25A17	0.950516	-0.715152	Not_significant		O60256;Q14558	KPRA_HUMAN;KPRB_HUMAN	PRPSAP1;PRPSAP2	0.0137415	-0.00740576	Not_significant		O43791	SPOP_HUMAN	SPOP	0.276251	-0.43791	Not_significant		O43818	U3IP2_HUMAN	RRP9	2.67134	0.170793	Not_significant
O60234;P60983	GMFB_HUMAN;GMFG_HUMAN	GMFB;GMFG	1.614	-0.197829	Not_significant		O43809	CPSF5_HUMAN	NUDT21	0.963027	-0.114633	Not_significant		O60264	SMCA5_HUMAN	SMARCA5	2.77936	-0.139498	Not_significant		O43795	MYO1B_HUMAN	MYO1B	1.11919	0.0841694	Not_significant		O43819	SCO2_HUMAN	SCO2	2.1617	0.200629	Not_significant
O60235;Q8WZ64	ARAP2_HUMAN;TM11D_HUMAN	ARAP2;TMPRSS11D	0.597886	0.22183	Not_significant		O43813	LANC1_HUMAN	LANCL1	0.296704	-0.0182743	Not_significant		O60264;P28370	SMCA1_HUMAN;SMCA5_HUMAN	SMARCA1;SMARCA5	4.08561	-0.218001	Not_significant		O43805	SSNA1_HUMAN	SSNA1	0.87526	-1.21687	Not_significant		O43822	CF410_HUMAN	CFAP410	0.125622	0.0238628	Not_significant
O60244	MED14_HUMAN	MED14	0.763438	-0.087153	Not_significant		O43815	STRN_HUMAN	STRN	0.162071	-0.0224066	Not_significant		O60271	JIP4_HUMAN	SPAG9	2.97891	0.184018	Not_significant		O43808	PM34_HUMAN	SLC25A17	0.160264	0.0629287	Not_significant		O43823	AKAP8_HUMAN	AKAP8	1.45161	0.106317	Not_significant
O60256	KPRB_HUMAN	PRPSAP2	1.10223	-0.184753	Not_significant		O43818	U3IP2_HUMAN	RRP9	0.519547	-0.0538068	Not_significant		O60271;Q9UPT6	JIP3_HUMAN;JIP4_HUMAN	MAPK8IP3;SPAG9	0.0379197	-0.0101485	Not_significant		O43809	CPSF5_HUMAN	NUDT21	1.20944	0.169577	Not_significant		O43824	GTPB6_HUMAN	GTPBP6	2.31385	-0.267908	Not_significant
O60256;Q14558	KPRA_HUMAN;KPRB_HUMAN	PRPSAP1;PRPSAP2	0.698708	-0.342082	Not_significant		O43819	SCO2_HUMAN	SCO2	0.81972	0.126952	Not_significant		O60287	NPA1P_HUMAN	URB1	0.166645	0.0237799	Not_significant		O43813	LANC1_HUMAN	LANCL1	4.81952	-0.251275	Not_significant		O43826	G6PT1_HUMAN	SLC37A4	0.431082	0.269773	Not_significant
O60264	SMCA5_HUMAN	SMARCA5	2.79952	0.0840602	Not_significant		O43823	AKAP8_HUMAN	AKAP8	3.79474	-0.181511	Not_significant		O60291	MGRN1_HUMAN	MGRN1	0.116821	-0.06849	Not_significant		O43815	STRN_HUMAN	STRN	1.11875	0.051249	Not_significant		O43837	IDH3B_HUMAN	IDH3B	0.580878	0.0794506	Not_significant
O60268	K0513_HUMAN	KIAA0513	0.0545391	-0.019249	Not_significant		O43824	GTPB6_HUMAN	GTPBP6	0.522578	-0.0629926	Not_significant		O60293	ZC3H1_HUMAN	ZFC3H1	0.560395	-0.076158	Not_significant		O43818	U3IP2_HUMAN	RRP9	0.832422	-0.0348325	Not_significant		O43847	NRDC_HUMAN	NRDC	1.61945	0.115627	Not_significant
O60271	JIP4_HUMAN	SPAG9	1.35556	0.0386419	Not_significant		O43826	G6PT1_HUMAN	SLC37A4	1.31004	-0.16664	Not_significant		O60294	TYW4_HUMAN	LCMT2	0.668542	-0.189422	Not_significant		O43819	SCO2_HUMAN	SCO2	1.44364	0.0845432	Not_significant		O43852	CALU_HUMAN	CALU	0.983223	0.190164	Not_significant
O60271;Q9UPT6	JIP3_HUMAN;JIP4_HUMAN	MAPK8IP3;SPAG9	0.143828	0.0214911	Not_significant		O43837	IDH3B_HUMAN	IDH3B	1.10183	-0.119105	Not_significant		O60306	AQR_HUMAN	AQR	1.91889	-0.094758	Not_significant		O43822	CF410_HUMAN	CFAP410	0.945731	0.158561	Not_significant		O43865	SAHH2_HUMAN	AHCYL1	1.53957	0.175361	Not_significant
O60287	NPA1P_HUMAN	URB1	3.30221	0.284335	Not_significant		O43847	NRDC_HUMAN	NRDC	0.20094	-0.0184808	Not_significant		O60306;Q5JTH9	AQR_HUMAN;RRP12_HUMAN	AQR;RRP12	0.455075	2.2222	Not_significant		O43823	AKAP8_HUMAN	AKAP8	1.42568	0.0991907	Not_significant		O43865;Q96HN2	SAHH2_HUMAN;SAHH3_HUMAN	AHCYL1;AHCYL2	3.36835	0.164883	Not_significant
O60293	ZC3H1_HUMAN	ZFC3H1	2.98502	-0.214231	Not_significant		O43852	CALU_HUMAN	CALU	0.445608	-0.0506754	Not_significant		O60307;P51812;Q15418;Q96GX5;Q9UK32	GWL_HUMAN;KS6A1_HUMAN;KS6A3_HUMAN;KS6A6_HUMAN;MAST3_HUMAN	MAST3;MASTL;RPS6KA1;RPS6KA3;RPS6KA6	0.894253	-0.136142	Not_significant		O43826	G6PT1_HUMAN	SLC37A4	0.352859	0.0215769	Not_significant		O43900	PRIC3_HUMAN	PRICKLE3	0.455362	0.445094	Not_significant
O60294	TYW4_HUMAN	LCMT2	1.05036	0.149001	Not_significant		O43865	SAHH2_HUMAN	AHCYL1	0.353765	0.0327306	Not_significant		O60313	OPA1_HUMAN	OPA1	0.676973	0.0533381	Not_significant		O43837	IDH3B_HUMAN	IDH3B	0.64654	-0.0682487	Not_significant		O43913	ORC5_HUMAN	ORC5	0.239843	-0.0346661	Not_significant
O60306	AQR_HUMAN	AQR	1.39341	0.116074	Not_significant		O43865;Q96HN2	SAHH2_HUMAN;SAHH3_HUMAN	AHCYL1;AHCYL2	0.163047	0.0203595	Not_significant		O60318	GANP_HUMAN	MCM3AP	0.74014	-0.0896411	Not_significant		O43847	NRDC_HUMAN	NRDC	0.167837	-0.00856018	Not_significant		O43920	NDUS5_HUMAN	NDUFS5	0.0198278	0.00336409	Not_significant
O60306;Q5JTH9	AQR_HUMAN;RRP12_HUMAN	AQR;RRP12	0.990279	0.171506	Not_significant		O43896	KIF1C_HUMAN	KIF1C	0.295119	0.0298705	Not_significant		O60333	KIF1B_HUMAN	KIF1B	2.99385	-0.244188	Not_significant		O43852	CALU_HUMAN	CALU	3.87657	0.494381	Significant		O43924	PDE6D_HUMAN	PDE6D	1.93457	-0.178632	Not_significant
O60313	OPA1_HUMAN	OPA1	0.0756872	-0.00603056	Not_significant		O43896;O60333	KIF1B_HUMAN;KIF1C_HUMAN	KIF1B;KIF1C	0.518246	0.180915	Not_significant		O60336	MABP1_HUMAN	MAPKBP1	1.31664	0.313892	Not_significant		O43854	EDIL3_HUMAN	EDIL3	0.907338	-0.192744	Not_significant		O43929	ORC4_HUMAN	ORC4	0.209167	0.0845757	Not_significant
O60315	ZEB2_HUMAN	ZEB2	1.0229	0.13377	Not_significant		O43896;O60333;Q12756	KIF1A_HUMAN;KIF1B_HUMAN;KIF1C_HUMAN	KIF1A;KIF1B;KIF1C	0.037205	-0.00798607	Not_significant		O60337	MARH6_HUMAN	MARCHF6	0.66192	-1.1895	Not_significant		O43865	SAHH2_HUMAN	AHCYL1	0.60087	-0.0347829	Not_significant		O43933	PEX1_HUMAN	PEX1	1.74007	0.332639	Not_significant
O60318	GANP_HUMAN	MCM3AP	2.66481	0.261545	Not_significant		O43900	PRIC3_HUMAN	PRICKLE3	0.41049	-0.114433	Not_significant		O60341	KDM1A_HUMAN	KDM1A	4.13743	-0.302265	Not_significant		O43865;Q96HN2	SAHH2_HUMAN;SAHH3_HUMAN	AHCYL1;AHCYL2	0.279623	-0.0423245	Not_significant		O60216	RAD21_HUMAN	RAD21	1.74285	-0.164696	Not_significant
O60331	PI51C_HUMAN	PIP5K1C	4.56152	4.53925	Significant		O43913	ORC5_HUMAN	ORC5	0.106376	-0.0189896	Not_significant		O60343	TBCD4_HUMAN	TBC1D4	0.0113844	-0.0179801	Not_significant		O43896	KIF1C_HUMAN	KIF1C	0.305584	-0.139207	Not_significant		O60218	AK1BA_HUMAN	AKR1B10	1.67229	0.329854	Not_significant
O60333	KIF1B_HUMAN	KIF1B	0.233619	0.0169435	Not_significant		O43920	NDUS5_HUMAN	NDUFS5	1.48539	-0.150414	Not_significant		O60361	NDK8_HUMAN	NME2P1	0.28857	0.0281811	Not_significant		O43896;O60333	KIF1B_HUMAN;KIF1C_HUMAN	KIF1B;KIF1C	0.276501	-0.0816188	Not_significant		O60220	TIM8A_HUMAN	TIMM8A	0.37201	0.7156	Not_significant
O60337	MARH6_HUMAN	MARCHF6	0.428055	0.344911	Not_significant		O43924	PDE6D_HUMAN	PDE6D	0.485556	-0.034461	Not_significant		O60361;P15531;P22392	NDK8_HUMAN;NDKA_HUMAN;NDKB_HUMAN	NME1;NME2;NME2P1	1.05544	0.11294	Not_significant		O43909	EXTL3_HUMAN	EXTL3	0.566954	0.412954	Not_significant		O60231	DHX16_HUMAN	DHX16	3.63317	-0.133156	Not_significant
O60341	KDM1A_HUMAN	KDM1A	2.03232	-0.194618	Not_significant		O43929	ORC4_HUMAN	ORC4	0.123635	-0.029613	Not_significant		O60361;P22392	NDK8_HUMAN;NDKB_HUMAN	NME2;NME2P1	0.209448	-0.0330558	Not_significant		O43913	ORC5_HUMAN	ORC5	0.226602	-0.0626922	Not_significant		O60232	ZNRD2_HUMAN	ZNRD2	2.20315	0.348083	Not_significant
O60343	TBCD4_HUMAN	TBC1D4	1.52554	-0.264399	Not_significant		O43933	PEX1_HUMAN	PEX1	0.100033	0.023077	Not_significant		O60427	FADS1_HUMAN	FADS1	1.5119	0.228622	Not_significant		O43920	NDUS5_HUMAN	NDUFS5	0.982185	-0.186563	Not_significant		O60235;Q8WZ64	ARAP2_HUMAN;TM11D_HUMAN	ARAP2;TMPRSS11D	0.23874	0.20278	Not_significant
O60361	NDK8_HUMAN	NME2P1	2.17002	-0.150973	Not_significant		O60216	RAD21_HUMAN	RAD21	2.13581	-0.12425	Not_significant		O60437	PEPL_HUMAN	PPL	2.00268	0.745361	Significant		O43924	PDE6D_HUMAN	PDE6D	3.32614	-0.256318	Not_significant		O60239	3BP5_HUMAN	SH3BP5	0.112814	0.114343	Not_significant
O60361;P15531;P22392	NDK8_HUMAN;NDKA_HUMAN;NDKB_HUMAN	NME1;NME2;NME2P1	0.908824	-0.117538	Not_significant		O60231	DHX16_HUMAN	DHX16	0.642633	-0.0588522	Not_significant		O60476	MA1A2_HUMAN	MAN1A2	1.63406	0.248734	Not_significant		O43929	ORC4_HUMAN	ORC4	0.284498	-0.0835462	Not_significant		O60244	MED14_HUMAN	MED14	0.107329	-0.0429502	Not_significant
O60361;P22392	NDK8_HUMAN;NDKB_HUMAN	NME2;NME2P1	2.12823	-0.228564	Not_significant		O60232	ZNRD2_HUMAN	ZNRD2	0.862207	-0.240818	Not_significant		O60488	ACSL4_HUMAN	ACSL4	1.86535	0.221632	Not_significant		O43933	PEX1_HUMAN	PEX1	0.146523	0.102286	Not_significant		O60256	KPRB_HUMAN	PRPSAP2	1.47169	0.374433	Not_significant
O60427	FADS1_HUMAN	FADS1	0.733315	-0.0755754	Not_significant		O60235;Q8WZ64	ARAP2_HUMAN;TM11D_HUMAN	ARAP2;TMPRSS11D	0.0372304	-0.0248785	Not_significant		O60488;O95573	ACSL3_HUMAN;ACSL4_HUMAN	ACSL3;ACSL4	0.249116	-0.174214	Not_significant		O60216	RAD21_HUMAN	RAD21	0.189666	-0.0296412	Not_significant		O60256;Q14558	KPRA_HUMAN;KPRB_HUMAN	PRPSAP1;PRPSAP2	2.04784	0.569902	Significant
O60476	MA1A2_HUMAN	MAN1A2	1.2357	-0.136062	Not_significant		O60237	MYPT2_HUMAN	PPP1R12B	0.237258	0.142784	Not_significant		O60493	SNX3_HUMAN	SNX3	2.10631	-0.259645	Not_significant		O60218	AK1BA_HUMAN	AKR1B10	0.311327	0.212984	Not_significant		O60259	KLK8_HUMAN	KLK8	0.647207	1.68608	Not_significant
O60488	ACSL4_HUMAN	ACSL4	2.66386	0.282941	Not_significant		O60239	3BP5_HUMAN	SH3BP5	0.6933	-0.237007	Not_significant		O60493;Q9UMY4	SNX12_HUMAN;SNX3_HUMAN	SNX12;SNX3	1.4066	-0.128869	Not_significant		O60231	DHX16_HUMAN	DHX16	1.26712	0.0681748	Not_significant		O60264	SMCA5_HUMAN	SMARCA5	1.24983	0.0503778	Not_significant
O60488;O95573	ACSL3_HUMAN;ACSL4_HUMAN	ACSL3;ACSL4	2.02328	0.39475	Not_significant		O60244	MED14_HUMAN	MED14	2.02501	-0.191669	Not_significant		O60499	STX10_HUMAN	STX10	0.293098	-0.0585856	Not_significant		O60232	ZNRD2_HUMAN	ZNRD2	1.90795	-0.157779	Not_significant		O60264;P28370	SMCA1_HUMAN;SMCA5_HUMAN	SMARCA1;SMARCA5	0.803088	0.0830421	Not_significant
O60493	SNX3_HUMAN	SNX3	5.43669	-0.623486	Significant		O60256	KPRB_HUMAN	PRPSAP2	0.805501	-0.113734	Not_significant		O60502	OGA_HUMAN	OGA	2.37828	-0.0987039	Not_significant		O60234	GMFG_HUMAN	GMFG	0.81848	0.400548	Not_significant		O60271	JIP4_HUMAN	SPAG9	2.33725	0.170059	Not_significant
O60493;Q9UMY4	SNX12_HUMAN;SNX3_HUMAN	SNX12;SNX3	2.89691	-0.387538	Not_significant		O60256;Q14558	KPRA_HUMAN;KPRB_HUMAN	PRPSAP1;PRPSAP2	1.07401	0.208782	Not_significant		O60504	VINEX_HUMAN	SORBS3	1.41159	-0.162466	Not_significant		O60234;P60983	GMFB_HUMAN;GMFG_HUMAN	GMFB;GMFG	1.02917	0.123526	Not_significant		O60271;Q9UPT6	JIP3_HUMAN;JIP4_HUMAN	MAPK8IP3;SPAG9	1.25229	0.0941296	Not_significant
O60499	STX10_HUMAN	STX10	4.7483	-0.373332	Not_significant		O60264	SMCA5_HUMAN	SMARCA5	1.6054	-0.0661674	Not_significant		O60506	HNRPQ_HUMAN	SYNCRIP	0.393494	0.0414267	Not_significant		O60239	3BP5_HUMAN	SH3BP5	0.102133	-0.043458	Not_significant		O60287	NPA1P_HUMAN	URB1	0.336915	0.0158377	Not_significant
O60502	OGA_HUMAN	OGA	2.52015	0.146037	Not_significant		O60268	K0513_HUMAN	KIAA0513	1.70755	0.328261	Not_significant		O60508	PRP17_HUMAN	CDC40	1.054	-0.166749	Not_significant		O60244	MED14_HUMAN	MED14	0.0590742	-0.0119905	Not_significant		O60291	MGRN1_HUMAN	MGRN1	0.603006	-0.640583	Not_significant
O60506	HNRPQ_HUMAN	SYNCRIP	3.57768	-0.165613	Not_significant		O60271	JIP4_HUMAN	SPAG9	1.9861	0.0956063	Not_significant		O60512	B4GT3_HUMAN	B4GALT3	0.00748219	-0.00675678	Not_significant		O60256	KPRB_HUMAN	PRPSAP2	1.29793	0.19179	Not_significant		O60292	SI1L3_HUMAN	SIPA1L3	1.14733	0.386676	Not_significant
O60508	PRP17_HUMAN	CDC40	0.0980815	0.0146036	Not_significant		O60271;Q9UPT6	JIP3_HUMAN;JIP4_HUMAN	MAPK8IP3;SPAG9	1.25887	0.137685	Not_significant		O60518	RNBP6_HUMAN	RANBP6	1.58684	0.34952	Not_significant		O60256;Q14558	KPRA_HUMAN;KPRB_HUMAN	PRPSAP1;PRPSAP2	0.45246	-0.210744	Not_significant		O60293	ZC3H1_HUMAN	ZFC3H1	4.58903	-0.386354	Not_significant
O60518	RNBP6_HUMAN	RANBP6	0.0749785	0.0415478	Not_significant		O60282	KIF5C_HUMAN	KIF5C	1.29685	0.392846	Not_significant		O60524	NEMF_HUMAN	NEMF	2.22556	-0.113616	Not_significant		O60264	SMCA5_HUMAN	SMARCA5	1.60692	0.0591269	Not_significant		O60294	TYW4_HUMAN	LCMT2	1.25622	-0.120089	Not_significant
O60524	NEMF_HUMAN	NEMF	0.122377	-0.0185771	Not_significant		O60282;P33176	KIF5C_HUMAN;KINH_HUMAN	KIF5B;KIF5C	0.469212	-0.115598	Not_significant		O60547	GMDS_HUMAN	GMDS	0.888117	-0.0902176	Not_significant		O60264;P28370	SMCA1_HUMAN;SMCA5_HUMAN	SMARCA1;SMARCA5	0.303276	-0.028017	Not_significant		O60296	TRAK2_HUMAN	TRAK2	0.598411	0.155909	Not_significant
O60547	GMDS_HUMAN	GMDS	3.06747	-0.316638	Not_significant		O60282;P33176;Q12840	KIF5A_HUMAN;KIF5C_HUMAN;KINH_HUMAN	KIF5A;KIF5B;KIF5C	0.0695008	-0.00521994	Not_significant		O60551	NMT2_HUMAN	NMT2	0.338001	0.0385528	Not_significant		O60268	K0513_HUMAN	KIAA0513	0.170078	-0.106884	Not_significant		O60306	AQR_HUMAN	AQR	0.739265	0.0467596	Not_significant
O60551	NMT2_HUMAN	NMT2	3.25455	-0.457739	Significant		O60287	NPA1P_HUMAN	URB1	0.231286	-0.0277748	Not_significant		O60551;P30419	NMT1_HUMAN;NMT2_HUMAN	NMT1;NMT2	0.883983	-0.651222	Not_significant		O60271	JIP4_HUMAN	SPAG9	4.91399	0.250041	Not_significant		O60306;Q5JTH9	AQR_HUMAN;RRP12_HUMAN	AQR;RRP12	1.25966	0.125213	Not_significant
O60551;P30419	NMT1_HUMAN;NMT2_HUMAN	NMT1;NMT2	0.0982547	-0.149528	Not_significant		O60291	MGRN1_HUMAN	MGRN1	0.223643	0.0550389	Not_significant		O60563	CCNT1_HUMAN	CCNT1	0.383243	-0.0380855	Not_significant		O60271;Q9UPT6	JIP3_HUMAN;JIP4_HUMAN	MAPK8IP3;SPAG9	2.99595	0.202621	Not_significant		O60313	OPA1_HUMAN	OPA1	4.32386	0.219475	Not_significant
O60563	CCNT1_HUMAN	CCNT1	3.45674	0.323568	Not_significant		O60292	SI1L3_HUMAN	SIPA1L3	0.152339	-0.102357	Not_significant		O60566	BUB1B_HUMAN	BUB1B	0.942522	-0.17362	Not_significant		O60279	SUSD5_HUMAN	SUSD5	0.101514	0.0581007	Not_significant		O60315	ZEB2_HUMAN	ZEB2	2.83844	-0.314725	Not_significant
O60566	BUB1B_HUMAN	BUB1B	2.269	-0.260541	Not_significant		O60293	ZC3H1_HUMAN	ZFC3H1	0.468611	-0.141947	Not_significant		O60568	PLOD3_HUMAN	PLOD3	1.65977	-0.0873876	Not_significant		O60281	ZN292_HUMAN	ZNF292	0.791153	-0.227849	Not_significant		O60318	GANP_HUMAN	MCM3AP	1.49072	0.251265	Not_significant
O60568	PLOD3_HUMAN	PLOD3	6.1182	-0.36164	Not_significant		O60294	TYW4_HUMAN	LCMT2	2.0288	0.109277	Not_significant		O60573	IF4E2_HUMAN	EIF4E2	0.249813	-0.0352015	Not_significant		O60282	KIF5C_HUMAN	KIF5C	1.99366	0.201849	Not_significant		O60333	KIF1B_HUMAN	KIF1B	0.33504	0.0547557	Not_significant
O60573	IF4E2_HUMAN	EIF4E2	0.0295941	-0.00941133	Not_significant		O60306	AQR_HUMAN	AQR	1.88203	-0.1317	Not_significant		O60583	CCNT2_HUMAN	CCNT2	0.0441468	0.0268965	Not_significant		O60282;P33176	KIF5C_HUMAN;KINH_HUMAN	KIF5B;KIF5C	0.889304	0.155195	Not_significant		O60336	MABP1_HUMAN	MAPKBP1	1.15103	-0.45534	Not_significant
O60583	CCNT2_HUMAN	CCNT2	0.330857	-0.411476	Not_significant		O60313	OPA1_HUMAN	OPA1	4.90303	-0.0875406	Not_significant		O60610	DIAP1_HUMAN	DIAPH1	0.757838	0.0441184	Not_significant		O60282;P33176;Q12840	KIF5A_HUMAN;KIF5C_HUMAN;KINH_HUMAN	KIF5A;KIF5B;KIF5C	0.584609	-0.0255241	Not_significant		O60341	KDM1A_HUMAN	KDM1A	0.379337	0.0723753	Not_significant
O60610	DIAP1_HUMAN	DIAPH1	2.96765	-0.189804	Not_significant		O60318	GANP_HUMAN	MCM3AP	1.61655	-0.171957	Not_significant		O60613	SEP15_HUMAN	SELENOF	2.10011	0.51967	Significant		O60282;Q12840	KIF5A_HUMAN;KIF5C_HUMAN	KIF5A;KIF5C	0.364475	-0.122778	Not_significant		O60343	TBCD4_HUMAN	TBC1D4	1.24434	0.129445	Not_significant
O60613	SEP15_HUMAN	SELENOF	3.4789	-0.793478	Significant		O60333	KIF1B_HUMAN	KIF1B	1.45561	0.0988998	Not_significant		O60645	EXOC3_HUMAN	EXOC3	0.141035	-0.0247116	Not_significant		O60287	NPA1P_HUMAN	URB1	0.719347	0.044683	Not_significant		O60343;Q86TI0	TBCD1_HUMAN;TBCD4_HUMAN	TBC1D1;TBC1D4	1.01805	1.5313	Not_significant
O60637	TSN3_HUMAN	TSPAN3	0.206866	-0.0481472	Not_significant		O60333;Q12756	KIF1A_HUMAN;KIF1B_HUMAN	KIF1A;KIF1B	0.0142098	-0.0050149	Not_significant		O60658	PDE8A_HUMAN	PDE8A	0.99883	-0.252733	Not_significant		O60291	MGRN1_HUMAN	MGRN1	0.744861	-0.94262	Not_significant		O60346	PHLP1_HUMAN	PHLPP1	2.41891	-0.350423	Not_significant
O60645	EXOC3_HUMAN	EXOC3	2.32556	-0.188578	Not_significant		O60341	KDM1A_HUMAN	KDM1A	1.43039	-0.0580864	Not_significant		O60664	PLIN3_HUMAN	PLIN3	3.19727	0.200179	Not_significant		O60292	SI1L3_HUMAN	SIPA1L3	0.972634	0.176234	Not_significant		O60353	FZD6_HUMAN	FZD6	0.391041	0.0687919	Not_significant
O60664	PLIN3_HUMAN	PLIN3	0.837987	-0.0613594	Not_significant		O60343;Q86TI0	TBCD1_HUMAN;TBCD4_HUMAN	TBC1D1;TBC1D4	1.75316	-1.67869	Significant		O60669	MOT2_HUMAN	SLC16A7	2.65824	-0.347656	Not_significant		O60293	ZC3H1_HUMAN	ZFC3H1	0.00206823	-0.00018549	Not_significant		O60356	NUPR1_HUMAN	NUPR1	1.66016	2.26978	Significant
O60671	RAD1_HUMAN	RAD1	0.672411	-0.195076	Not_significant		O60353	FZD6_HUMAN	FZD6	1.21072	-0.219373	Not_significant		O60678	ANM3_HUMAN	PRMT3	0.612369	-0.259545	Not_significant		O60294	TYW4_HUMAN	LCMT2	2.69232	0.22855	Not_significant		O60361	NDK8_HUMAN	NME2P1	0.128003	0.022099	Not_significant
O60678	ANM3_HUMAN	PRMT3	0.241483	-0.0366268	Not_significant		O60361	NDK8_HUMAN	NME2P1	0.185413	0.0321198	Not_significant		O60683	PEX10_HUMAN	PEX10	1.34418	0.676068	Significant		O60306	AQR_HUMAN	AQR	0.788267	0.0438099	Not_significant		O60361;P15531;P22392	NDK8_HUMAN;NDKA_HUMAN;NDKB_HUMAN	NME1;NME2;NME2P1	0.575018	0.0901151	Not_significant
O60683	PEX10_HUMAN	PEX10	1.85789	-0.766042	Significant		O60361;P15531;P22392	NDK8_HUMAN;NDKA_HUMAN;NDKB_HUMAN	NME1;NME2;NME2P1	0.361552	0.0732985	Not_significant		O60684	IMA7_HUMAN	KPNA6	0.204082	-0.0402732	Not_significant		O60313	OPA1_HUMAN	OPA1	0.317033	-0.0206738	Not_significant		O60361;P22392	NDK8_HUMAN;NDKB_HUMAN	NME2;NME2P1	2.47591	0.183857	Not_significant
O60684	IMA7_HUMAN	KPNA6	1.2448	0.113068	Not_significant		O60361;P22392	NDK8_HUMAN;NDKB_HUMAN	NME2;NME2P1	0.814794	0.086103	Not_significant		O60701	UGDH_HUMAN	UGDH	6.63859	0.492678	Significant		O60315	ZEB2_HUMAN	ZEB2	0.46021	-0.179523	Not_significant		O60427	FADS1_HUMAN	FADS1	2.59318	-1.67156	Significant
O60684;P52294	IMA5_HUMAN;IMA7_HUMAN	KPNA1;KPNA6	0.564967	0.109978	Not_significant		O60427	FADS1_HUMAN	FADS1	1.70387	-0.496036	Significant		O60716	CTND1_HUMAN	CTNND1	2.25822	-0.133188	Not_significant		O60315;P37275	ZEB1_HUMAN;ZEB2_HUMAN	ZEB1;ZEB2	0.607682	-0.38578	Not_significant		O60443	GSDME_HUMAN	GSDME	3.85804	-0.442774	Significant
O60701	UGDH_HUMAN	UGDH	5.68452	0.493268	Significant		O60437	PEPL_HUMAN	PPL	3.65199	0.122666	Not_significant		O60725	ICMT_HUMAN	ICMT	0.681473	-0.484305	Not_significant		O60318	GANP_HUMAN	MCM3AP	1.3439	-0.110757	Not_significant		O60447	EVI5_HUMAN	EVI5	0.342387	0.175336	Not_significant
O60704	TPST2_HUMAN	TPST2	2.06432	0.637287	Significant		O60437;Q5JTW2	CEP78_HUMAN;PEPL_HUMAN	CEP78;PPL	0.341336	-1.17954	Not_significant		O60739;P41567	EIF1B_HUMAN;EIF1_HUMAN	EIF1;EIF1B	0.28638	-0.0620437	Not_significant		O60333	KIF1B_HUMAN	KIF1B	1.86457	-0.106919	Not_significant		O60462	NRP2_HUMAN	NRP2	5.17023	0.690031	Significant
O60716	CTND1_HUMAN	CTNND1	0.57522	-0.0321922	Not_significant		O60476	MA1A2_HUMAN	MAN1A2	1.17205	-0.126774	Not_significant		O60749	SNX2_HUMAN	SNX2	0.95729	-0.0628386	Not_significant		O60336	MABP1_HUMAN	MAPKBP1	0.188538	0.0611668	Not_significant		O60476	MA1A2_HUMAN	MAN1A2	0.0193165	0.00345135	Not_significant
O60725	ICMT_HUMAN	ICMT	0.62539	-0.34604	Not_significant		O60488	ACSL4_HUMAN	ACSL4	0.057438	0.0209899	Not_significant		O60749;Q13596	SNX1_HUMAN;SNX2_HUMAN	SNX1;SNX2	0.411166	0.0731883	Not_significant		O60341	KDM1A_HUMAN	KDM1A	1.68233	-0.124419	Not_significant		O60478	G137B_HUMAN	GPR137B	1.54543	0.229232	Not_significant
O60732	MAGC1_HUMAN	MAGEC1	4.55184	0.587157	Significant		O60488;O95573	ACSL3_HUMAN;ACSL4_HUMAN	ACSL3;ACSL4	1.24435	-0.14163	Not_significant		O60762	DPM1_HUMAN	DPM1	2.2291	0.146907	Not_significant		O60343	TBCD4_HUMAN	TBC1D4	0.300809	-0.0283365	Not_significant		O60488	ACSL4_HUMAN	ACSL4	0.464514	-0.0677686	Not_significant
O60732;P43355	MAGA1_HUMAN;MAGC1_HUMAN	MAGEA1;MAGEC1	3.00182	0.636342	Significant		O60493	SNX3_HUMAN	SNX3	0.103444	0.0265441	Not_significant		O60763	USO1_HUMAN	USO1	4.62512	0.265776	Not_significant		O60343;Q86TI0	TBCD1_HUMAN;TBCD4_HUMAN	TBC1D1;TBC1D4	1.15191	-0.640752	Not_significant		O60488;O95573	ACSL3_HUMAN;ACSL4_HUMAN	ACSL3;ACSL4	1.87908	0.597468	Significant
O60732;Q9UBF1	MAGC1_HUMAN;MAGC2_HUMAN	MAGEC1;MAGEC2	4.44091	0.457722	Significant		O60493;Q9UMY4	SNX12_HUMAN;SNX3_HUMAN	SNX12;SNX3	0.388281	0.0592799	Not_significant		O60783	RT14_HUMAN	MRPS14	2.05122	-0.242156	Not_significant		O60353	FZD6_HUMAN	FZD6	1.43181	0.18681	Not_significant		O60493	SNX3_HUMAN	SNX3	1.09287	0.101812	Not_significant
O60739;P41567	EIF1B_HUMAN;EIF1_HUMAN	EIF1;EIF1B	1.62063	0.17594	Not_significant		O60499	STX10_HUMAN	STX10	1.8116	-0.216311	Not_significant		O60784	TOM1_HUMAN	TOM1	1.19901	0.12536	Not_significant		O60361	NDK8_HUMAN	NME2P1	1.58504	0.0786691	Not_significant		O60493;Q9UMY4	SNX12_HUMAN;SNX3_HUMAN	SNX12;SNX3	0.446589	0.0650706	Not_significant
O60749	SNX2_HUMAN	SNX2	4.74373	-0.206913	Not_significant		O60502	OGA_HUMAN	OGA	0.137327	-0.0161905	Not_significant		O60825	F262_HUMAN	PFKFB2	2.95475	0.430765	Significant		O60361;P15531;P22392	NDK8_HUMAN;NDKA_HUMAN;NDKB_HUMAN	NME1;NME2;NME2P1	0.703561	0.0547495	Not_significant		O60499	STX10_HUMAN	STX10	1.79095	0.151038	Not_significant
O60749;Q13596	SNX1_HUMAN;SNX2_HUMAN	SNX1;SNX2	1.51137	-0.171602	Not_significant		O60504	VINEX_HUMAN	SORBS3	0.142438	-0.0968933	Not_significant		O60825;Q16875	F262_HUMAN;F263_HUMAN	PFKFB2;PFKFB3	0.974887	0.246471	Not_significant		O60361;P22392	NDK8_HUMAN;NDKB_HUMAN	NME2;NME2P1	0.30326	0.0736146	Not_significant		O60502	OGA_HUMAN	OGA	3.18072	0.117389	Not_significant
O60762	DPM1_HUMAN	DPM1	2.73441	0.227584	Not_significant		O60506	HNRPQ_HUMAN	SYNCRIP	1.09468	-0.068254	Not_significant		O60826	CCD22_HUMAN	CCDC22	0.114169	0.0159388	Not_significant		O60427	FADS1_HUMAN	FADS1	0.062231	0.0365443	Not_significant		O60506	HNRPQ_HUMAN	SYNCRIP	1.55318	0.054296	Not_significant
O60763	USO1_HUMAN	USO1	3.99169	0.221499	Not_significant		O60508	PRP17_HUMAN	CDC40	0.0742546	0.0154724	Not_significant		O60828	PQBP1_HUMAN	PQBP1	2.57496	-0.343122	Not_significant		O60437	PEPL_HUMAN	PPL	1.92928	-0.108674	Not_significant		O60508	PRP17_HUMAN	CDC40	1.49241	-0.130936	Not_significant
O60779	S19A2_HUMAN	SLC19A2	2.20439	-0.280831	Not_significant		O60518	RNBP6_HUMAN	RANBP6	0.467352	0.105721	Not_significant		O60830	TI17B_HUMAN	TIMM17B	0.657581	0.164748	Not_significant		O60443	GSDME_HUMAN	GSDME	2.54389	0.151409	Not_significant		O60518	RNBP6_HUMAN	RANBP6	0.114967	-0.0516973	Not_significant
O60783	RT14_HUMAN	MRPS14	2.36922	-0.33414	Not_significant		O60524	NEMF_HUMAN	NEMF	1.04882	0.0495219	Not_significant		O60831	PRAF2_HUMAN	PRAF2	3.36726	0.275793	Not_significant		O60447	EVI5_HUMAN	EVI5	0.0252175	0.0257215	Not_significant		O60524	NEMF_HUMAN	NEMF	1.46494	0.139753	Not_significant
O60784	TOM1_HUMAN	TOM1	0.645554	-0.088243	Not_significant		O60547	GMDS_HUMAN	GMDS	1.71326	0.147136	Not_significant		O60832	DKC1_HUMAN	DKC1	0.582099	0.0557017	Not_significant		O60476	MA1A2_HUMAN	MAN1A2	0.430526	0.062325	Not_significant		O60547	GMDS_HUMAN	GMDS	0.364774	-0.0355268	Not_significant
O60825	F262_HUMAN	PFKFB2	2.53487	0.198108	Not_significant		O60551	NMT2_HUMAN	NMT2	0.125957	0.0230427	Not_significant		O60841	IF2P_HUMAN	EIF5B	0.719647	0.0535283	Not_significant		O60488	ACSL4_HUMAN	ACSL4	1.19762	-0.0848384	Not_significant		O60551	NMT2_HUMAN	NMT2	0.0675616	-0.0520139	Not_significant
O60825;Q16875	F262_HUMAN;F263_HUMAN	PFKFB2;PFKFB3	1.51242	0.246913	Not_significant		O60563	CCNT1_HUMAN	CCNT1	0.89138	-0.0800743	Not_significant		O60869	EDF1_HUMAN	EDF1	1.3565	-0.21936	Not_significant		O60488;O95573	ACSL3_HUMAN;ACSL4_HUMAN	ACSL3;ACSL4	0.705311	-0.427831	Not_significant		O60563	CCNT1_HUMAN	CCNT1	3.71326	-0.273736	Not_significant
O60825;Q16875;Q16877	F262_HUMAN;F263_HUMAN;F264_HUMAN	PFKFB2;PFKFB3;PFKFB4	2.61809	0.470366	Significant		O60566	BUB1B_HUMAN	BUB1B	0.34896	0.14183	Not_significant		O60870	KIN17_HUMAN	KIN	0.712421	-0.15389	Not_significant		O60493	SNX3_HUMAN	SNX3	0.00552614	0.00092411	Not_significant		O60566	BUB1B_HUMAN	BUB1B	4.94549	-0.605488	Significant
O60826	CCD22_HUMAN	CCDC22	2.99397	-0.254235	Not_significant		O60568	PLOD3_HUMAN	PLOD3	1.30858	0.0395179	Not_significant		O60879	DIAP2_HUMAN	DIAPH2	0.273071	0.018115	Not_significant		O60493;Q9UMY4	SNX12_HUMAN;SNX3_HUMAN	SNX12;SNX3	0.384884	0.0724564	Not_significant		O60568	PLOD3_HUMAN	PLOD3	0.871829	-0.0456486	Not_significant
O60828	PQBP1_HUMAN	PQBP1	2.04527	-0.279633	Not_significant		O60573	IF4E2_HUMAN	EIF4E2	0.0770869	-0.0141988	Not_significant		O60884	DNJA2_HUMAN	DNAJA2	0.352895	0.0386863	Not_significant		O60499	STX10_HUMAN	STX10	0.467556	-0.0507078	Not_significant		O60573	IF4E2_HUMAN	EIF4E2	2.31783	-0.145075	Not_significant
O60830	TI17B_HUMAN	TIMM17B	1.49165	0.136155	Not_significant		O60583	CCNT2_HUMAN	CCNT2	0.116034	0.0631433	Not_significant		O60885	BRD4_HUMAN	BRD4	3.94511	-0.290277	Not_significant		O60502	OGA_HUMAN	OGA	4.3312	-0.18636	Not_significant		O60610	DIAP1_HUMAN	DIAPH1	5.17649	0.229031	Not_significant
O60832	DKC1_HUMAN	DKC1	0.319552	0.025466	Not_significant		O60610	DIAP1_HUMAN	DIAPH1	0.0536837	-0.00279284	Not_significant		O60885;P25440	BRD2_HUMAN;BRD4_HUMAN	BRD2;BRD4	0.651082	-0.306231	Not_significant		O60504	VINEX_HUMAN	SORBS3	0.939918	-0.12526	Not_significant		O60613	SEP15_HUMAN	SELENOF	1.68004	0.288135	Not_significant
O60841	IF2P_HUMAN	EIF5B	1.32373	-0.0809722	Not_significant		O60613	SEP15_HUMAN	SELENOF	1.00987	0.332547	Not_significant		O60885;Q15059	BRD3_HUMAN;BRD4_HUMAN	BRD3;BRD4	2.56097	-0.480172	Significant		O60506	HNRPQ_HUMAN	SYNCRIP	0.745191	-0.0314755	Not_significant		O60637	TSN3_HUMAN	TSPAN3	1.69845	-0.683515	Significant
O60869	EDF1_HUMAN	EDF1	2.08307	-0.501825	Significant		O60645	EXOC3_HUMAN	EXOC3	0.126518	-0.0144658	Not_significant		O60890	OPHN1_HUMAN	OPHN1	0.0302077	0.0232129	Not_significant		O60508	PRP17_HUMAN	CDC40	1.25439	0.110832	Not_significant		O60645	EXOC3_HUMAN	EXOC3	0.621789	-0.117181	Not_significant
O60870	KIN17_HUMAN	KIN	2.22398	0.1835	Not_significant		O60658	PDE8A_HUMAN	PDE8A	0.899555	-0.112219	Not_significant		O60921	HUS1_HUMAN	HUS1	0.329431	-0.553477	Not_significant		O60518	RNBP6_HUMAN	RANBP6	3.00384	0.30582	Not_significant		O60658	PDE8A_HUMAN	PDE8A	0.510552	0.15512	Not_significant
O60884	DNJA2_HUMAN	DNAJA2	4.31513	0.298133	Not_significant		O60664	PLIN3_HUMAN	PLIN3	0.00335357	0.000205994	Not_significant		O60925	PFD1_HUMAN	PFDN1	1.1192	-0.100266	Not_significant		O60524	NEMF_HUMAN	NEMF	0.698518	-0.048214	Not_significant		O60664	PLIN3_HUMAN	PLIN3	2.45641	0.143177	Not_significant
O60885	BRD4_HUMAN	BRD4	2.90499	-0.295704	Not_significant		O60669	MOT2_HUMAN	SLC16A7	0.510444	1.00414	Not_significant		O60927	PP1RB_HUMAN	PPP1R11	0.0487448	-0.0209618	Not_significant		O60547	GMDS_HUMAN	GMDS	1.47249	-0.101206	Not_significant		O60678	ANM3_HUMAN	PRMT3	3.19355	-0.302558	Not_significant
O60885;P25440	BRD2_HUMAN;BRD4_HUMAN	BRD2;BRD4	2.21227	-0.417558	Significant		O60678	ANM3_HUMAN	PRMT3	0.765492	0.0812373	Not_significant		O60930	RNH1_HUMAN	RNASEH1	0.894644	-0.31834	Not_significant		O60548	FOXD2_HUMAN	FOXD2	0.13816	-0.0380173	Not_significant		O60683	PEX10_HUMAN	PEX10	1.53226	-1.26946	Significant
O60885;Q15059	BRD3_HUMAN;BRD4_HUMAN	BRD3;BRD4	1.95264	-0.373116	Not_significant		O60684	IMA7_HUMAN	KPNA6	0.654896	0.0575323	Not_significant		O60934	NBN_HUMAN	NBN	1.3982	-0.115244	Not_significant		O60551	NMT2_HUMAN	NMT2	1.15845	-0.0754094	Not_significant		O60684	IMA7_HUMAN	KPNA6	0.756431	-0.0908179	Not_significant
O60906	NSMA_HUMAN	SMPD2	0.364928	-0.797163	Not_significant		O60684;P52294	IMA5_HUMAN;IMA7_HUMAN	KPNA1;KPNA6	0.894724	0.109655	Not_significant		O60936	NOL3_HUMAN	NOL3	0.00877901	0.0057416	Not_significant		O60551;P30419	NMT1_HUMAN;NMT2_HUMAN	NMT1;NMT2	0.299293	0.197661	Not_significant		O60684;P52294	IMA5_HUMAN;IMA7_HUMAN	KPNA1;KPNA6	0.397525	0.0823364	Not_significant
O60907	TBL1X_HUMAN	TBL1X	2.08753	-0.641208	Significant		O60701	UGDH_HUMAN	UGDH	0.0243088	-0.00277185	Not_significant		O60941	DTNB_HUMAN	DTNB	0.1868	-0.0894818	Not_significant		O60563	CCNT1_HUMAN	CCNT1	0.0444417	0.0144682	Not_significant		O60701	UGDH_HUMAN	UGDH	6.47588	0.618358	Significant
O60907;Q9BZK7	TBL1R_HUMAN;TBL1X_HUMAN	TBL1X;TBL1XR1	1.30408	-0.154549	Not_significant		O60716	CTND1_HUMAN	CTNND1	2.73929	-0.121043	Not_significant		O60942	MCE1_HUMAN	RNGTT	0.0932577	-0.00727749	Not_significant		O60566	BUB1B_HUMAN	BUB1B	0.0113239	0.00114155	Not_significant		O60711	LPXN_HUMAN	LPXN	4.0641	0.32806	Not_significant
O60921	HUS1_HUMAN	HUS1	0.64801	-0.335722	Not_significant		O60725	ICMT_HUMAN	ICMT	1.04042	-1.19963	Not_significant		O75027	ABCB7_HUMAN	ABCB7	0.582965	0.0874677	Not_significant		O60568	PLOD3_HUMAN	PLOD3	2.66212	-0.0881529	Not_significant		O60716	CTND1_HUMAN	CTNND1	5.53233	-0.363656	Not_significant
O60925	PFD1_HUMAN	PFDN1	0.247232	-0.0567031	Not_significant		O60739;P41567	EIF1B_HUMAN;EIF1_HUMAN	EIF1;EIF1B	2.38756	-0.141449	Not_significant		O75044	SRGP2_HUMAN	SRGAP2	1.54426	-0.421944	Significant		O60573	IF4E2_HUMAN	EIF4E2	0.0527216	-0.0159631	Not_significant		O60725	ICMT_HUMAN	ICMT	0.536413	-0.258463	Not_significant
O60927	PP1RB_HUMAN	PPP1R11	0.387549	-0.158166	Not_significant		O60749	SNX2_HUMAN	SNX2	2.00169	0.06532	Not_significant		O75044;Q7Z6B7	SRGP1_HUMAN;SRGP2_HUMAN	SRGAP1;SRGAP2	0.345575	-0.239842	Not_significant		O60583	CCNT2_HUMAN	CCNT2	0.0236306	-0.013772	Not_significant		O60732	MAGC1_HUMAN	MAGEC1	3.91305	0.19531	Not_significant
O60930	RNH1_HUMAN	RNASEH1	0.0642064	0.0399399	Not_significant		O60749;Q13596	SNX1_HUMAN;SNX2_HUMAN	SNX1;SNX2	2.19886	0.0991211	Not_significant		O75063	XYLK_HUMAN	FAM20B	1.02298	-0.164829	Not_significant		O60610	DIAP1_HUMAN	DIAPH1	3.71512	-0.133139	Not_significant		O60732;Q9UBF1	MAGC1_HUMAN;MAGC2_HUMAN	MAGEC1;MAGEC2	0.428791	0.0687246	Not_significant
O60934	NBN_HUMAN	NBN	0.192213	0.0312629	Not_significant		O60762	DPM1_HUMAN	DPM1	0.557242	-0.0384555	Not_significant		O75083	WDR1_HUMAN	WDR1	0.0258314	0.00161028	Not_significant		O60613	SEP15_HUMAN	SELENOF	0.0575548	-0.0541711	Not_significant		O60739;P41567	EIF1B_HUMAN;EIF1_HUMAN	EIF1;EIF1B	2.98137	0.361682	Not_significant
O60942	MCE1_HUMAN	RNGTT	2.79487	-0.222825	Not_significant		O60763	USO1_HUMAN	USO1	0.070137	-0.00465918	Not_significant		O75110	ATP9A_HUMAN	ATP9A	0.0789319	0.0277133	Not_significant		O60645	EXOC3_HUMAN	EXOC3	0.0872627	0.0248179	Not_significant		O60749	SNX2_HUMAN	SNX2	1.92415	-0.0780768	Not_significant
O75027	ABCB7_HUMAN	ABCB7	3.5305	0.331629	Not_significant		O60779	S19A2_HUMAN	SLC19A2	0.384534	-0.697146	Not_significant		O75113	N4BP1_HUMAN	N4BP1	0.220252	0.0234513	Not_significant		O60658	PDE8A_HUMAN	PDE8A	4.01175	0.561667	Significant		O60749;Q13596	SNX1_HUMAN;SNX2_HUMAN	SNX1;SNX2	3.21405	-0.261277	Not_significant
O75044	SRGP2_HUMAN	SRGAP2	2.29317	-0.325398	Not_significant		O60783	RT14_HUMAN	MRPS14	0.0598148	0.00575733	Not_significant		O75116	ROCK2_HUMAN	ROCK2	0.0522294	-0.00217867	Not_significant		O60664	PLIN3_HUMAN	PLIN3	3.43731	-0.213366	Not_significant		O60762	DPM1_HUMAN	DPM1	0.676227	-0.0733771	Not_significant
O75061	AUXI_HUMAN	DNAJC6	0.976532	-0.162407	Not_significant		O60784	TOM1_HUMAN	TOM1	1.74537	0.128537	Not_significant		O75116;Q13464	ROCK1_HUMAN;ROCK2_HUMAN	ROCK1;ROCK2	0.651829	-0.0549693	Not_significant		O60669	MOT2_HUMAN	SLC16A7	1.10698	0.170868	Not_significant		O60763	USO1_HUMAN	USO1	2.49253	0.207221	Not_significant
O75063	XYLK_HUMAN	FAM20B	1.96562	0.165347	Not_significant		O60825	F262_HUMAN	PFKFB2	1.15664	0.161477	Not_significant		O75122	CLAP2_HUMAN	CLASP2	1.60348	-0.0846696	Not_significant		O60671	RAD1_HUMAN	RAD1	0.297855	0.11343	Not_significant		O60779	S19A2_HUMAN	SLC19A2	0.242772	-0.145183	Not_significant
O75081	MTG16_HUMAN	CBFA2T3	0.913378	-0.24513	Not_significant		O60825;Q16875	F262_HUMAN;F263_HUMAN	PFKFB2;PFKFB3	1.16429	0.0950961	Not_significant		O75122;Q7Z460	CLAP1_HUMAN;CLAP2_HUMAN	CLASP1;CLASP2	0.4797	-0.143522	Not_significant		O60678	ANM3_HUMAN	PRMT3	0.249418	0.0561757	Not_significant		O60783	RT14_HUMAN	MRPS14	0.486529	-0.0746737	Not_significant
O75083	WDR1_HUMAN	WDR1	1.39255	-0.136834	Not_significant		O60826	CCD22_HUMAN	CCDC22	0.788154	0.0514317	Not_significant		O75127	PTCD1_HUMAN	PTCD1	0.0968208	0.0469413	Not_significant		O60684	IMA7_HUMAN	KPNA6	0.913087	-0.0747709	Not_significant		O60784	TOM1_HUMAN	TOM1	0.583005	0.167483	Not_significant
O75113	N4BP1_HUMAN	N4BP1	0.549695	-0.0592813	Not_significant		O60828	PQBP1_HUMAN	PQBP1	0.30459	-0.0400391	Not_significant		O75131	CPNE3_HUMAN	CPNE3	0.773927	-0.0459852	Not_significant		O60684;P52294	IMA5_HUMAN;IMA7_HUMAN	KPNA1;KPNA6	1.02239	-0.0667915	Not_significant		O60825	F262_HUMAN	PFKFB2	0.722192	0.0603557	Not_significant
O75116	ROCK2_HUMAN	ROCK2	3.06899	-0.22479	Not_significant		O60830	TI17B_HUMAN	TIMM17B	0.595923	-0.0565023	Not_significant		O75143	ATG13_HUMAN	ATG13	0.0705198	0.01297	Not_significant		O60701	UGDH_HUMAN	UGDH	4.22748	0.421969	Significant		O60825;Q16875	F262_HUMAN;F263_HUMAN	PFKFB2;PFKFB3	0.435361	0.0934052	Not_significant
O75116;Q13464	ROCK1_HUMAN;ROCK2_HUMAN	ROCK1;ROCK2	0.471382	-0.137393	Not_significant		O60831	PRAF2_HUMAN	PRAF2	1.1064	0.0922389	Not_significant		O75145	LIPA3_HUMAN	PPFIA3	1.51089	0.191273	Not_significant		O60711	LPXN_HUMAN	LPXN	4.62367	0.752167	Significant		O60825;Q16875;Q16877	F262_HUMAN;F263_HUMAN;F264_HUMAN	PFKFB2;PFKFB3;PFKFB4	0.29753	0.121703	Not_significant
O75122	CLAP2_HUMAN	CLASP2	0.638777	-0.0437088	Not_significant		O60832	DKC1_HUMAN	DKC1	0.129064	-0.00841808	Not_significant		O75145;Q13136	LIPA1_HUMAN;LIPA3_HUMAN	PPFIA1;PPFIA3	0.487845	0.211987	Not_significant		O60716	CTND1_HUMAN	CTNND1	0.0921262	-0.00463009	Not_significant		O60826	CCD22_HUMAN	CCDC22	1.81706	0.110481	Not_significant
O75122;Q7Z460	CLAP1_HUMAN;CLAP2_HUMAN	CLASP1;CLASP2	0.574408	0.0954814	Not_significant		O60841	IF2P_HUMAN	EIF5B	0.0603331	-0.00683546	Not_significant		O75146	HIP1R_HUMAN	HIP1R	0.455532	-0.111191	Not_significant		O60725	ICMT_HUMAN	ICMT	1.6226	-0.729029	Significant		O60828	PQBP1_HUMAN	PQBP1	3.39192	0.296452	Not_significant
O75127	PTCD1_HUMAN	PTCD1	0.576829	0.0978599	Not_significant		O60869	EDF1_HUMAN	EDF1	0.280974	-0.0644011	Not_significant		O75150	BRE1B_HUMAN	RNF40	1.98726	-0.139744	Not_significant		O60739;P41567	EIF1B_HUMAN;EIF1_HUMAN	EIF1;EIF1B	0.988378	0.120122	Not_significant		O60830	TI17B_HUMAN	TIMM17B	0.247184	0.0591717	Not_significant
O75131	CPNE3_HUMAN	CPNE3	0.117682	0.0133185	Not_significant		O60870	KIN17_HUMAN	KIN	1.13263	0.199988	Not_significant		O75150;Q5VTR2	BRE1A_HUMAN;BRE1B_HUMAN	RNF20;RNF40	1.28345	-0.140234	Not_significant		O60749	SNX2_HUMAN	SNX2	1.4434	-0.0542297	Not_significant		O60831	PRAF2_HUMAN	PRAF2	1.74544	0.131645	Not_significant
O75143	ATG13_HUMAN	ATG13	0.290646	-0.081399	Not_significant		O60879	DIAP2_HUMAN	DIAPH2	0.544536	-0.0681982	Not_significant		O75151	PHF2_HUMAN	PHF2	1.56689	0.384212	Not_significant		O60749;Q13596	SNX1_HUMAN;SNX2_HUMAN	SNX1;SNX2	0.490055	-0.0539684	Not_significant		O60832	DKC1_HUMAN	DKC1	2.97611	0.314667	Not_significant
O75146	HIP1R_HUMAN	HIP1R	1.57858	0.0759969	Not_significant		O60884	DNJA2_HUMAN	DNAJA2	0.075167	-0.00853395	Not_significant		O75151;Q9UPP1	PHF2_HUMAN;PHF8_HUMAN	PHF2;PHF8	0.0931174	-0.0414481	Not_significant		O60762	DPM1_HUMAN	DPM1	2.59726	0.170273	Not_significant		O60841	IF2P_HUMAN	EIF5B	0.155751	-0.0119905	Not_significant
O75147	OBSL1_HUMAN	OBSL1	1.75849	-0.24355	Not_significant		O60885	BRD4_HUMAN	BRD4	0.208307	-0.0302825	Not_significant		O75152	ZC11A_HUMAN	ZC3H11A	1.68617	-0.11552	Not_significant		O60763	USO1_HUMAN	USO1	9.22844	0.242641	Not_significant		O60841;Q9H2L5	IF2P_HUMAN;RASF4_HUMAN	EIF5B;RASSF4	1.25212	-0.237741	Not_significant
O75150	BRE1B_HUMAN	RNF40	0.0252506	0.00322104	Not_significant		O60885;P25440	BRD2_HUMAN;BRD4_HUMAN	BRD2;BRD4	0.146492	0.0886536	Not_significant		O75153	CLU_HUMAN	CLUH	2.30461	-0.131028	Not_significant		O60779	S19A2_HUMAN	SLC19A2	0.63297	-0.288901	Not_significant		O60861	GAS7_HUMAN	GAS7	1.25054	-0.151036	Not_significant
O75150;Q5VTR2	BRE1A_HUMAN;BRE1B_HUMAN	RNF20;RNF40	0.0319427	0.0113349	Not_significant		O60885;Q15059	BRD3_HUMAN;BRD4_HUMAN	BRD3;BRD4	0.228251	-0.109554	Not_significant		O75153;Q9Y5I4	CLU_HUMAN;PCDC2_HUMAN	CLUH;PCDHAC2	0.744805	-0.247536	Not_significant		O60783	RT14_HUMAN	MRPS14	2.35006	-0.343589	Not_significant		O60869	EDF1_HUMAN	EDF1	0.851157	0.222611	Not_significant
O75152	ZC11A_HUMAN	ZC3H11A	5.22881	0.188742	Not_significant		O60906	NSMA_HUMAN	SMPD2	0.0663711	-0.0438685	Not_significant		O75157	T22D2_HUMAN	TSC22D2	1.18623	0.241212	Not_significant		O60784	TOM1_HUMAN	TOM1	3.0046	0.36576	Not_significant		O60870	KIN17_HUMAN	KIN	0.745545	-0.165416	Not_significant
O75153	CLU_HUMAN	CLUH	0.350373	-0.0279064	Not_significant		O60907;Q9BQ87	TBL1X_HUMAN;TBL1Y_HUMAN	TBL1X;TBL1Y	0.888199	-1.1298	Not_significant		O75157;Q15714;Q9Y3Q8	T22D1_HUMAN;T22D2_HUMAN;T22D4_HUMAN	TSC22D1;TSC22D2;TSC22D4	0.328332	0.174578	Not_significant		O60826	CCD22_HUMAN	CCDC22	0.0272642	0.00425529	Not_significant		O60879	DIAP2_HUMAN	DIAPH2	0.395023	0.0589023	Not_significant
O75155	CAND2_HUMAN	CAND2	2.51619	-0.171637	Not_significant		O60921	HUS1_HUMAN	HUS1	0.11258	-0.0564814	Not_significant		O75164	KDM4A_HUMAN	KDM4A	0.44425	0.263978	Not_significant		O60828	PQBP1_HUMAN	PQBP1	0.333645	-0.0501747	Not_significant		O60884	DNJA2_HUMAN	DNAJA2	3.24584	-0.0673852	Not_significant
O75155;Q86VP6	CAND1_HUMAN;CAND2_HUMAN	CAND1;CAND2	0.940362	-0.190979	Not_significant		O60925	PFD1_HUMAN	PFDN1	0.172332	0.0278707	Not_significant		O75164;O94953	KDM4A_HUMAN;KDM4B_HUMAN	KDM4A;KDM4B	0.0420317	0.0804102	Not_significant		O60830	TI17B_HUMAN	TIMM17B	0.13524	-0.0716805	Not_significant		O60885	BRD4_HUMAN	BRD4	0.117657	0.0178871	Not_significant
O75157	T22D2_HUMAN	TSC22D2	0.227696	-0.0349541	Not_significant		O60927	PP1RB_HUMAN	PPP1R11	0.220529	0.173859	Not_significant		O75165	DJC13_HUMAN	DNAJC13	0.626714	-0.0338869	Not_significant		O60832	DKC1_HUMAN	DKC1	1.41058	0.101397	Not_significant		O60885;P25440	BRD2_HUMAN;BRD4_HUMAN	BRD2;BRD4	0.620355	-0.164977	Not_significant
O75157;Q9Y3Q8	T22D2_HUMAN;T22D4_HUMAN	TSC22D2;TSC22D4	0.412381	0.0690246	Not_significant		O60930	RNH1_HUMAN	RNASEH1	0.689327	-0.446064	Not_significant		O75167	PHAR2_HUMAN	PHACTR2	2.213	-0.784586	Significant		O60841	IF2P_HUMAN	EIF5B	0.381546	-0.0261078	Not_significant		O60885;Q15059	BRD3_HUMAN;BRD4_HUMAN	BRD3;BRD4	1.20681	0.164904	Not_significant
O75165	DJC13_HUMAN	DNAJC13	1.2575	-0.168662	Not_significant		O60934	NBN_HUMAN	NBN	1.58831	-0.114259	Not_significant		O75170	PP6R2_HUMAN	PPP6R2	0.696207	0.0634723	Not_significant		O60869	EDF1_HUMAN	EDF1	0.719785	-0.066915	Not_significant		O60906	NSMA_HUMAN	SMPD2	2.38997	0.980616	Significant
O75170	PP6R2_HUMAN	PPP6R2	0.0900587	-0.019207	Not_significant		O60936	NOL3_HUMAN	NOL3	0.739958	-0.602418	Not_significant		O75175	CNOT3_HUMAN	CNOT3	1.31899	-0.0902739	Not_significant		O60870	KIN17_HUMAN	KIN	0.315204	0.0755062	Not_significant		O60921	HUS1_HUMAN	HUS1	1.11214	0.890049	Not_significant
O75175	CNOT3_HUMAN	CNOT3	2.54293	-0.174932	Not_significant		O60942	MCE1_HUMAN	RNGTT	0.170529	0.0276704	Not_significant		O75179	ANR17_HUMAN	ANKRD17	1.46268	-0.127314	Not_significant		O60884	DNJA2_HUMAN	DNAJA2	1.15154	-0.045083	Not_significant		O60925	PFD1_HUMAN	PFDN1	0.0561253	0.00887537	Not_significant
O75179	ANR17_HUMAN	ANKRD17	1.85198	0.191162	Not_significant		O75027	ABCB7_HUMAN	ABCB7	0.445784	-0.24544	Not_significant		O75179;Q8IWZ3	ANKH1_HUMAN;ANR17_HUMAN	ANKHD1;ANKRD17	1.16849	0.0502634	Not_significant		O60885	BRD4_HUMAN	BRD4	0.828562	-0.0490375	Not_significant		O60927	PP1RB_HUMAN	PPP1R11	0.827748	0.337482	Not_significant
O75179;Q8IWZ3	ANKH1_HUMAN;ANR17_HUMAN	ANKHD1;ANKRD17	4.06896	0.322725	Not_significant		O75044	SRGP2_HUMAN	SRGAP2	0.705245	-0.0947437	Not_significant		O75182	SIN3B_HUMAN	SIN3B	0.018248	-0.00680494	Not_significant		O60885;P25440	BRD2_HUMAN;BRD4_HUMAN	BRD2;BRD4	0.800472	-0.33146	Not_significant		O60930	RNH1_HUMAN	RNASEH1	2.19258	-0.413087	Significant
O75182	SIN3B_HUMAN	SIN3B	0.160809	-0.276437	Not_significant		O75044;Q7Z6B7	SRGP1_HUMAN;SRGP2_HUMAN	SRGAP1;SRGAP2	0.0634691	0.029191	Not_significant		O75190	DNJB6_HUMAN	DNAJB6	2.27853	-0.348775	Not_significant		O60885;P25440;Q15059	BRD2_HUMAN;BRD3_HUMAN;BRD4_HUMAN	BRD2;BRD3;BRD4	0.03721	0.0407677	Not_significant		O60934	NBN_HUMAN	NBN	0.170694	-0.0389819	Not_significant
O75190	DNJB6_HUMAN	DNAJB6	2.63006	0.296537	Not_significant		O75052	CAPON_HUMAN	NOS1AP	1.24391	-0.175845	Not_significant		O75190;P25686	DNJB2_HUMAN;DNJB6_HUMAN	DNAJB2;DNAJB6	0.273816	0.0976157	Not_significant		O60885;Q15059	BRD3_HUMAN;BRD4_HUMAN	BRD3;BRD4	0.0768059	-0.0360918	Not_significant		O60936	NOL3_HUMAN	NOL3	0.487638	-0.244198	Not_significant
O75191	XYLB_HUMAN	XYLB	1.62633	-0.491977	Significant		O75054	IGSF3_HUMAN	IGSF3	2.80698	-0.162879	Not_significant		O75191	XYLB_HUMAN	XYLB	0.0911526	0.0458117	Not_significant		O60890	OPHN1_HUMAN	OPHN1	0.926044	0.453315	Not_significant		O60942	MCE1_HUMAN	RNGTT	0.34491	-0.0268621	Not_significant
O75208	COQ9_HUMAN	COQ9	1.38082	0.210905	Not_significant		O75063	XYLK_HUMAN	FAM20B	0.177246	0.0391855	Not_significant		O75208	COQ9_HUMAN	COQ9	1.52648	-0.136741	Not_significant		O60921	HUS1_HUMAN	HUS1	0.281945	-0.146953	Not_significant		O75027	ABCB7_HUMAN	ABCB7	3.20376	0.167201	Not_significant
O75223	GGCT_HUMAN	GGCT	2.78522	-0.188618	Not_significant		O75083	WDR1_HUMAN	WDR1	0.102483	0.00986958	Not_significant		O75223	GGCT_HUMAN	GGCT	1.69659	-0.130535	Not_significant		O60925	PFD1_HUMAN	PFDN1	0.408087	-0.0349517	Not_significant		O75030	MITF_HUMAN	MITF	2.21845	-0.196386	Not_significant
O75251	NDUS7_HUMAN	NDUFS7	0.173908	-0.0314169	Not_significant		O75110	ATP9A_HUMAN	ATP9A	1.18537	-0.107679	Not_significant		O75251	NDUS7_HUMAN	NDUFS7	2.8759	-0.255867	Not_significant		O60927	PP1RB_HUMAN	PPP1R11	0.934657	0.216178	Not_significant		O75030;P19532	MITF_HUMAN;TFE3_HUMAN	MITF;TFE3	0.8319	-0.218006	Not_significant
O75298	RTN2_HUMAN	RTN2	1.98361	0.459991	Significant		O75113	N4BP1_HUMAN	N4BP1	0.373224	-0.176863	Not_significant		O75298	RTN2_HUMAN	RTN2	1.20628	0.506102	Not_significant		O60930	RNH1_HUMAN	RNASEH1	2.06709	-0.47549	Significant		O75044	SRGP2_HUMAN	SRGAP2	0.0536736	-0.0100794	Not_significant
O75306	NDUS2_HUMAN	NDUFS2	0.459117	-0.0332518	Not_significant		O75116	ROCK2_HUMAN	ROCK2	0.5802	0.0384355	Not_significant		O75306	NDUS2_HUMAN	NDUFS2	2.15568	-0.0932684	Not_significant		O60934	NBN_HUMAN	NBN	1.73827	0.0836773	Not_significant		O75044;Q7Z6B7	SRGP1_HUMAN;SRGP2_HUMAN	SRGAP1;SRGAP2	3.31013	-0.412028	Significant
O75312	ZPR1_HUMAN	ZPR1	0.740094	-0.0584536	Not_significant		O75116;Q13464	ROCK1_HUMAN;ROCK2_HUMAN	ROCK1;ROCK2	0.615306	-0.0482311	Not_significant		O75312	ZPR1_HUMAN	ZPR1	0.863427	0.101247	Not_significant		O60936	NOL3_HUMAN	NOL3	0.476532	-0.262378	Not_significant		O75052	CAPON_HUMAN	NOS1AP	0.808288	-0.19057	Not_significant
O75317	UBP12_HUMAN	USP12	0.550032	-0.153998	Not_significant		O75122	CLAP2_HUMAN	CLASP2	0.231442	-0.0198655	Not_significant		O75317	UBP12_HUMAN	USP12	0.0270475	-0.00848198	Not_significant		O60942	MCE1_HUMAN	RNGTT	3.02572	0.248984	Not_significant		O75054	IGSF3_HUMAN	IGSF3	1.25486	0.457732	Not_significant
O75323	NIPS2_HUMAN	NIPSNAP2	2.00207	0.233436	Not_significant		O75122;Q7Z460	CLAP1_HUMAN;CLAP2_HUMAN	CLASP1;CLASP2	0.38779	-0.164061	Not_significant		O75323	NIPS2_HUMAN	NIPSNAP2	0.0128374	0.001791	Not_significant		O75027	ABCB7_HUMAN	ABCB7	0.893809	0.0540781	Not_significant		O75061	AUXI_HUMAN	DNAJC6	0.766483	-0.265593	Not_significant
O75323;Q9BPW8	NIPS1_HUMAN;NIPS2_HUMAN	NIPSNAP1;NIPSNAP2	4.62317	0.413797	Significant		O75127	PTCD1_HUMAN	PTCD1	0.530144	0.0903769	Not_significant		O75323;Q9BPW8	NIPS1_HUMAN;NIPS2_HUMAN	NIPSNAP1;NIPSNAP2	1.5653	0.100175	Not_significant		O75037;Q2M1P5;Q7Z4S6	KI21A_HUMAN;KI21B_HUMAN;KIF7_HUMAN	KIF21A;KIF21B;KIF7	0.314756	0.0941052	Not_significant		O75063	XYLK_HUMAN	FAM20B	1.81048	0.481793	Significant
O75330	HMMR_HUMAN	HMMR	3.60922	-0.268085	Not_significant		O75128	COBL_HUMAN	COBL	0.0321439	0.0127091	Not_significant		O75330	HMMR_HUMAN	HMMR	0.810792	0.109792	Not_significant		O75037;Q7Z4S6	KI21A_HUMAN;KI21B_HUMAN	KIF21A;KIF21B	0.253306	0.120425	Not_significant		O75083	WDR1_HUMAN	WDR1	0.269459	-0.0363784	Not_significant
O75330;Q9UBD5	HMMR_HUMAN;ORC3_HUMAN	HMMR;ORC3	0.420839	-0.751199	Not_significant		O75131	CPNE3_HUMAN	CPNE3	1.53743	0.034142	Not_significant		O75330;Q9UBD5	HMMR_HUMAN;ORC3_HUMAN	HMMR;ORC3	0.0200166	-0.0404394	Not_significant		O75044	SRGP2_HUMAN	SRGAP2	0.580357	-0.0661693	Not_significant		O75113	N4BP1_HUMAN	N4BP1	1.79784	-0.21008	Not_significant
O75340	PDCD6_HUMAN	PDCD6	0.119821	-0.0125504	Not_significant		O75143	ATG13_HUMAN	ATG13	0.959314	0.243029	Not_significant		O75340	PDCD6_HUMAN	PDCD6	0.624191	0.0860548	Not_significant		O75044;Q7Z6B7	SRGP1_HUMAN;SRGP2_HUMAN	SRGAP1;SRGAP2	0.350672	-0.26579	Not_significant		O75116	ROCK2_HUMAN	ROCK2	2.70893	-0.159432	Not_significant
O75347	TBCA_HUMAN	TBCA	3.46769	-0.285797	Not_significant		O75144	ICOSL_HUMAN	ICOSLG	2.01	-0.953277	Significant		O75347	TBCA_HUMAN	TBCA	0.446213	-0.0562987	Not_significant		O75051	PLXA2_HUMAN	PLXNA2	0.00664921	0.00120544	Not_significant		O75116;Q13464	ROCK1_HUMAN;ROCK2_HUMAN	ROCK1;ROCK2	0.25618	-0.0430856	Not_significant
O75348	VATG1_HUMAN	ATP6V1G1	0.114057	-0.0206118	Not_significant		O75145	LIPA3_HUMAN	PPFIA3	0.292891	-0.100659	Not_significant		O75348	VATG1_HUMAN	ATP6V1G1	1.12074	-0.187575	Not_significant		O75051;Q9UIW2	PLXA1_HUMAN;PLXA2_HUMAN	PLXNA1;PLXNA2	0.0465388	0.0117989	Not_significant		O75122	CLAP2_HUMAN	CLASP2	0.696739	-0.0575137	Not_significant
O75351	VPS4B_HUMAN	VPS4B	0.0205462	-0.00533867	Not_significant		O75145;Q13136	LIPA1_HUMAN;LIPA3_HUMAN	PPFIA1;PPFIA3	0.0112378	-0.00614119	Not_significant		O75351	VPS4B_HUMAN	VPS4B	0.260266	-0.0543547	Not_significant		O75052	CAPON_HUMAN	NOS1AP	0.409545	0.803099	Not_significant		O75122;Q7Z460	CLAP1_HUMAN;CLAP2_HUMAN	CLASP1;CLASP2	0.210836	0.096806	Not_significant
O75351;Q6PIW4;Q9UN37	FIGL1_HUMAN;VPS4A_HUMAN;VPS4B_HUMAN	FIGNL1;VPS4A;VPS4B	0.0644514	0.0205994	Not_significant		O75146	HIP1R_HUMAN	HIP1R	0.867384	0.039917	Not_significant		O75351;Q9UN37	VPS4A_HUMAN;VPS4B_HUMAN	VPS4A;VPS4B	0.752595	-0.0855322	Not_significant		O75054	IGSF3_HUMAN	IGSF3	1.6391	0.104299	Not_significant		O75127	PTCD1_HUMAN	PTCD1	0.0916854	0.0265422	Not_significant
O75351;Q9UN37	VPS4A_HUMAN;VPS4B_HUMAN	VPS4A;VPS4B	0.0121823	0.00486135	Not_significant		O75147	OBSL1_HUMAN	OBSL1	0.0485541	0.0128551	Not_significant		O75354	ENTP6_HUMAN	ENTPD6	0.716829	0.490728	Not_significant		O75063	XYLK_HUMAN	FAM20B	0.909884	0.127274	Not_significant		O75131	CPNE3_HUMAN	CPNE3	1.68314	0.106982	Not_significant
O75362	ZN217_HUMAN	ZNF217	0.772616	-0.249035	Not_significant		O75150	BRE1B_HUMAN	RNF40	1.86881	-0.0548315	Not_significant		O75356	ENTP5_HUMAN	ENTPD5	1.74504	0.431272	Significant		O75083	WDR1_HUMAN	WDR1	0.524769	-0.0553408	Not_significant		O75143	ATG13_HUMAN	ATG13	1.1418	0.111436	Not_significant
O75367	H2AY_HUMAN	MACROH2A1	2.08056	0.196986	Not_significant		O75150;Q5VTR2	BRE1A_HUMAN;BRE1B_HUMAN	RNF20;RNF40	0.0966765	0.0349879	Not_significant		O75362	ZN217_HUMAN	ZNF217	1.1154	-0.262109	Not_significant		O75084	FZD7_HUMAN	FZD7	0.96772	0.203485	Not_significant		O75146	HIP1R_HUMAN	HIP1R	1.51285	0.109172	Not_significant
O75368	SH3L1_HUMAN	SH3BGRL	0.55817	0.0728312	Not_significant		O75151	PHF2_HUMAN	PHF2	1.13254	-0.262368	Not_significant		O75367	H2AY_HUMAN	MACROH2A1	1.15111	-0.0945535	Not_significant		O75084;Q14332	FZD2_HUMAN;FZD7_HUMAN	FZD2;FZD7	0.06716	0.0113659	Not_significant		O75150	BRE1B_HUMAN	RNF40	2.80488	-0.133934	Not_significant
O75369	FLNB_HUMAN	FLNB	4.80321	0.156211	Not_significant		O75151;Q9UPP1	PHF2_HUMAN;PHF8_HUMAN	PHF2;PHF8	1.34036	-0.190521	Not_significant		O75367;Q9P0M6	H2AW_HUMAN;H2AY_HUMAN	MACROH2A1;MACROH2A2	0.151441	0.0849071	Not_significant		O75094	SLIT3_HUMAN	SLIT3	0.0885301	-0.0296626	Not_significant		O75150;Q5VTR2	BRE1A_HUMAN;BRE1B_HUMAN	RNF20;RNF40	2.16724	-0.378031	Not_significant
O75369;P21333;Q14315	FLNA_HUMAN;FLNB_HUMAN;FLNC_HUMAN	FLNA;FLNB;FLNC	0.109397	0.0391402	Not_significant		O75152	ZC11A_HUMAN	ZC3H11A	0.191418	-0.00809669	Not_significant		O75368	SH3L1_HUMAN	SH3BGRL	1.55062	-0.153071	Not_significant		O75113	N4BP1_HUMAN	N4BP1	1.32857	0.257725	Not_significant		O75152	ZC11A_HUMAN	ZC3H11A	0.691967	-0.0411539	Not_significant
O75369;Q14315	FLNB_HUMAN;FLNC_HUMAN	FLNB;FLNC	0.679539	0.0771918	Not_significant		O75153	CLU_HUMAN	CLUH	2.33078	0.077415	Not_significant		O75369	FLNB_HUMAN	FLNB	6.29742	0.500571	Significant		O75116	ROCK2_HUMAN	ROCK2	1.89773	-0.0728936	Not_significant		O75153	CLU_HUMAN	CLUH	5.11304	-0.342125	Not_significant
O75376	NCOR1_HUMAN	NCOR1	2.29111	-0.193176	Not_significant		O75157	T22D2_HUMAN	TSC22D2	2.62857	0.283847	Not_significant		O75369;P21333	FLNA_HUMAN;FLNB_HUMAN	FLNA;FLNB	0.265157	0.117055	Not_significant		O75116;Q13464	ROCK1_HUMAN;ROCK2_HUMAN	ROCK1;ROCK2	0.406265	-0.042582	Not_significant		O75153;Q9Y5I4	CLU_HUMAN;PCDC2_HUMAN	CLUH;PCDHAC2	0.858327	-0.405633	Not_significant
O75376;Q9Y618	NCOR1_HUMAN;NCOR2_HUMAN	NCOR1;NCOR2	1.46914	-0.187501	Not_significant		O75157;Q15714;Q9Y3Q8	T22D1_HUMAN;T22D2_HUMAN;T22D4_HUMAN	TSC22D1;TSC22D2;TSC22D4	0.558767	0.0818129	Not_significant		O75369;P21333;Q14315	FLNA_HUMAN;FLNB_HUMAN;FLNC_HUMAN	FLNA;FLNB;FLNC	4.60617	0.52415	Significant		O75122	CLAP2_HUMAN	CLASP2	0.018722	0.00149012	Not_significant		O75157	T22D2_HUMAN	TSC22D2	1.26202	-0.162137	Not_significant
O75379	VAMP4_HUMAN	VAMP4	0.998342	-0.315755	Not_significant		O75164;O94953	KDM4A_HUMAN;KDM4B_HUMAN	KDM4A;KDM4B	0.925096	-0.399833	Not_significant		O75369;Q14315	FLNB_HUMAN;FLNC_HUMAN	FLNB;FLNC	3.80522	0.55017	Significant		O75122;Q7Z460	CLAP1_HUMAN;CLAP2_HUMAN	CLASP1;CLASP2	0.178328	-0.0205774	Not_significant		O75157;Q9Y3Q8	T22D2_HUMAN;T22D4_HUMAN	TSC22D2;TSC22D4	0.257361	-0.0474563	Not_significant
O75380	NDUS6_HUMAN	NDUFS6	1.48609	-0.175261	Not_significant		O75165	DJC13_HUMAN	DNAJC13	1.67873	-0.0651822	Not_significant		O75376	NCOR1_HUMAN	NCOR1	2.97943	-0.396201	Not_significant		O75131	CPNE3_HUMAN	CPNE3	0.19752	-0.016582	Not_significant		O75165	DJC13_HUMAN	DNAJC13	0.145596	0.0206003	Not_significant
O75381	PEX14_HUMAN	PEX14	1.92312	0.184604	Not_significant		O75167	PHAR2_HUMAN	PHACTR2	0.348929	-0.0536203	Not_significant		O75380	NDUS6_HUMAN	NDUFS6	2.1426	-0.299525	Not_significant		O75143	ATG13_HUMAN	ATG13	1.3225	-0.161047	Not_significant		O75175	CNOT3_HUMAN	CNOT3	2.31985	-0.192156	Not_significant
O75387	LAT3_HUMAN	SLC43A1	7.25104	-0.971508	Significant		O75170	PP6R2_HUMAN	PPP6R2	0.437144	-0.0891919	Not_significant		O75381	PEX14_HUMAN	PEX14	2.30156	0.155588	Not_significant		O75145	LIPA3_HUMAN	PPFIA3	0.680414	0.237399	Not_significant		O75177	CREST_HUMAN	SS18L1	1.15744	0.303555	Not_significant
O75390	CISY_HUMAN	CS	1.48356	0.196022	Not_significant		O75175	CNOT3_HUMAN	CNOT3	0.474052	-0.0344601	Not_significant		O75390	CISY_HUMAN	CS	1.17237	-0.12353	Not_significant		O75145;Q13136	LIPA1_HUMAN;LIPA3_HUMAN	PPFIA1;PPFIA3	1.20882	0.192782	Not_significant		O75179	ANR17_HUMAN	ANKRD17	0.0560058	-0.0127068	Not_significant
O75391	SPAG7_HUMAN	SPAG7	1.5435	-0.189022	Not_significant		O75177	CREST_HUMAN	SS18L1	0.33616	0.125066	Not_significant		O75391	SPAG7_HUMAN	SPAG7	0.362588	0.0544252	Not_significant		O75146	HIP1R_HUMAN	HIP1R	0.317185	0.0285473	Not_significant		O75179;Q8IWZ3	ANKH1_HUMAN;ANR17_HUMAN	ANKHD1;ANKRD17	1.47331	-0.0569735	Not_significant
O75394	RM33_HUMAN	MRPL33	0.18171	-0.0934963	Not_significant		O75179	ANR17_HUMAN	ANKRD17	0.889969	0.108883	Not_significant		O75394	RM33_HUMAN	MRPL33	1.86008	-0.410715	Significant		O75147	OBSL1_HUMAN	OBSL1	3.07948	-0.187434	Not_significant		O75182	SIN3B_HUMAN	SIN3B	0.0861646	0.0197926	Not_significant
O75396	SC22B_HUMAN	SEC22B	3.29618	0.314476	Not_significant		O75179;Q8IWZ3	ANKH1_HUMAN;ANR17_HUMAN	ANKHD1;ANKRD17	1.08329	-0.0593834	Not_significant		O75396	SC22B_HUMAN	SEC22B	3.69778	0.275144	Not_significant		O75150	BRE1B_HUMAN	RNF40	0.341623	0.0199995	Not_significant		O75190	DNJB6_HUMAN	DNAJB6	3.2496	-0.142652	Not_significant
O75400	PR40A_HUMAN	PRPF40A	3.40792	0.235268	Not_significant		O75182	SIN3B_HUMAN	SIN3B	0.0885901	-0.0494919	Not_significant		O75400	PR40A_HUMAN	PRPF40A	0.2651	-0.0149183	Not_significant		O75150;Q5VTR2	BRE1A_HUMAN;BRE1B_HUMAN	RNF20;RNF40	0.107927	0.0302725	Not_significant		O75190;P25686	DNJB2_HUMAN;DNJB6_HUMAN	DNAJB2;DNAJB6	0.0628284	-0.0342035	Not_significant
O75410	TACC1_HUMAN	TACC1	1.07374	0.083251	Not_significant		O75185	AT2C2_HUMAN	ATP2C2	1.66288	-0.446813	Significant		O75410	TACC1_HUMAN	TACC1	0.885785	0.143565	Not_significant		O75151	PHF2_HUMAN	PHF2	0.308637	-0.176787	Not_significant		O75191	XYLB_HUMAN	XYLB	0.78273	0.110107	Not_significant
O75414	NDK6_HUMAN	NME6	1.28081	-0.117648	Not_significant		O75190	DNJB6_HUMAN	DNAJB6	1.38346	0.0856328	Not_significant		O75410;O95359	TACC1_HUMAN;TACC2_HUMAN	TACC1;TACC2	1.12398	0.115043	Not_significant		O75151;Q9UPP1	PHF2_HUMAN;PHF8_HUMAN	PHF2;PHF8	0.380305	-0.0787978	Not_significant		O75208	COQ9_HUMAN	COQ9	3.17669	0.346861	Not_significant
O75419	CDC45_HUMAN	CDC45	3.1427	-0.239606	Not_significant		O75190;P25686	DNJB2_HUMAN;DNJB6_HUMAN	DNAJB2;DNAJB6	0.239642	-0.0869994	Not_significant		O75414	NDK6_HUMAN	NME6	0.064145	0.0243545	Not_significant		O75152	ZC11A_HUMAN	ZC3H11A	0.867181	0.0351777	Not_significant		O75223	GGCT_HUMAN	GGCT	3.43292	-0.221346	Not_significant
O75420	GGYF1_HUMAN	GIGYF1	3.40643	-0.948241	Significant		O75192	PX11A_HUMAN	PEX11A	0.590654	0.240906	Not_significant		O75419	CDC45_HUMAN	CDC45	1.35521	-0.504459	Significant		O75153	CLU_HUMAN	CLUH	2.24075	-0.135864	Not_significant		O75251	NDUS7_HUMAN	NDUFS7	0.121922	-0.0214767	Not_significant
O75427	LRCH4_HUMAN	LRCH4	1.52028	-0.226475	Not_significant		O75208	COQ9_HUMAN	COQ9	1.06703	-0.0862565	Not_significant		O75420	GGYF1_HUMAN	GIGYF1	1.53806	-0.48499	Significant		O75157	T22D2_HUMAN	TSC22D2	0.227379	-0.0237107	Not_significant		O75306	NDUS2_HUMAN	NDUFS2	0.328506	0.0561705	Not_significant
O75431	MTX2_HUMAN	MTX2	2.21969	0.256599	Not_significant		O75223	GGCT_HUMAN	GGCT	2.10183	0.101589	Not_significant		O75427	LRCH4_HUMAN	LRCH4	0.327775	0.170401	Not_significant		O75157;Q9Y3Q8	T22D2_HUMAN;T22D4_HUMAN	TSC22D2;TSC22D4	0.899066	0.18534	Not_significant		O75312	ZPR1_HUMAN	ZPR1	3.59962	-0.328601	Not_significant
O75436	VP26A_HUMAN	VPS26A	2.74678	-0.136409	Not_significant		O75251	NDUS7_HUMAN	NDUFS7	0.862019	-0.0832772	Not_significant		O75431	MTX2_HUMAN	MTX2	0.809369	0.084794	Not_significant		O75165	DJC13_HUMAN	DNAJC13	0.668957	0.0429459	Not_significant		O75317	UBP12_HUMAN	USP12	0.395317	0.153636	Not_significant
O75438	NDUB1_HUMAN	NDUFB1	0.997091	0.292901	Not_significant		O75298	RTN2_HUMAN	RTN2	0.62341	-0.26292	Not_significant		O75436	VP26A_HUMAN	VPS26A	0.140056	0.0154018	Not_significant		O75167	PHAR2_HUMAN	PHACTR2	0.110723	-0.0569534	Not_significant		O75323	NIPS2_HUMAN	NIPSNAP2	1.81501	0.522611	Significant
O75439	MPPB_HUMAN	PMPCB	0.445144	0.0414977	Not_significant		O75306	NDUS2_HUMAN	NDUFS2	0.828035	-0.157643	Not_significant		O75438	NDUB1_HUMAN	NDUFB1	0.784454	-0.177776	Not_significant		O75170	PP6R2_HUMAN	PPP6R2	1.25159	-0.175936	Not_significant		O75323;Q9BPW8	NIPS1_HUMAN;NIPS2_HUMAN	NIPSNAP1;NIPSNAP2	2.72917	0.266137	Not_significant
O75439;P31930	MPPB_HUMAN;QCR1_HUMAN	PMPCB;UQCRC1	1.75832	0.176244	Not_significant		O75312	ZPR1_HUMAN	ZPR1	0.472642	0.0585904	Not_significant		O75439	MPPB_HUMAN	PMPCB	0.858398	0.0445328	Not_significant		O75175	CNOT3_HUMAN	CNOT3	0.668538	-0.0610027	Not_significant		O75330	HMMR_HUMAN	HMMR	2.65793	-0.204557	Not_significant
O75446	SAP30_HUMAN	SAP30	0.136796	-0.06849	Not_significant		O75317	UBP12_HUMAN	USP12	0.338732	-0.173034	Not_significant		O75439;P31930	MPPB_HUMAN;QCR1_HUMAN	PMPCB;UQCRC1	0.929467	-0.0781031	Not_significant		O75177	CREST_HUMAN	SS18L1	1.26102	0.607567	Not_significant		O75330;Q9UBD5	HMMR_HUMAN;ORC3_HUMAN	HMMR;ORC3	0.985062	0.729538	Not_significant
O75448	MED24_HUMAN	MED24	0.73566	-0.0650725	Not_significant		O75323	NIPS2_HUMAN	NIPSNAP2	0.769085	-0.092164	Not_significant		O75446	SAP30_HUMAN	SAP30	0.489945	-0.313934	Not_significant		O75179	ANR17_HUMAN	ANKRD17	6.54125e-05	1.00136e-05	Not_significant		O75340	PDCD6_HUMAN	PDCD6	0.830714	-0.120681	Not_significant
O75449	KTNA1_HUMAN	KATNA1	2.19911	-0.291842	Not_significant		O75323;Q9BPW8	NIPS1_HUMAN;NIPS2_HUMAN	NIPSNAP1;NIPSNAP2	1.09861	-0.0488691	Not_significant		O75448	MED24_HUMAN	MED24	0.0838405	-0.0142255	Not_significant		O75179;Q8IWZ3	ANKH1_HUMAN;ANR17_HUMAN	ANKHD1;ANKRD17	0.189001	-0.02004	Not_significant		O75347	TBCA_HUMAN	TBCA	3.45447	-0.175786	Not_significant
O75459	PAGE1_HUMAN	PAGE1	0.740425	-0.151431	Not_significant		O75330	HMMR_HUMAN	HMMR	0.0444396	0.037456	Not_significant		O75449	KTNA1_HUMAN	KATNA1	1.44897	0.285366	Not_significant		O75182	SIN3B_HUMAN	SIN3B	1.38572	0.192403	Not_significant		O75348	VATG1_HUMAN	ATP6V1G1	4.63001	0.319683	Not_significant
O75460	ERN1_HUMAN	ERN1	1.0153	-0.331976	Not_significant		O75340	PDCD6_HUMAN	PDCD6	0.232086	-0.015358	Not_significant		O75449;Q9BW62	KATL1_HUMAN;KTNA1_HUMAN	KATNA1;KATNAL1	1.61696	0.224895	Not_significant		O75190	DNJB6_HUMAN	DNAJB6	0.1778	-0.0490417	Not_significant		O75351	VPS4B_HUMAN	VPS4B	1.72743	-0.166299	Not_significant
O75475	PSIP1_HUMAN	PSIP1	6.17011	-0.41209	Significant		O75347	TBCA_HUMAN	TBCA	2.54069	0.145208	Not_significant		O75475	PSIP1_HUMAN	PSIP1	3.54454	-0.164353	Not_significant		O75190;P25686	DNJB2_HUMAN;DNJB6_HUMAN	DNAJB2;DNAJB6	0.550029	-0.339194	Not_significant		O75351;Q9UN37	VPS4A_HUMAN;VPS4B_HUMAN	VPS4A;VPS4B	1.41388	-0.144699	Not_significant
O75475;P51858;Q7Z4V5;Q9Y3E1	HDGF_HUMAN;HDGR2_HUMAN;HDGR3_HUMAN;PSIP1_HUMAN	HDGF;HDGFL2;HDGFL3;PSIP1	2.26763	-0.311105	Not_significant		O75348	VATG1_HUMAN	ATP6V1G1	1.81306	0.120378	Not_significant		O75475;P51858;Q7Z4V5;Q9Y3E1	HDGF_HUMAN;HDGR2_HUMAN;HDGR3_HUMAN;PSIP1_HUMAN	HDGF;HDGFL2;HDGFL3;PSIP1	0.379687	-0.0913219	Not_significant		O75191	XYLB_HUMAN	XYLB	0.295152	1.06592	Not_significant		O75362	ZN217_HUMAN	ZNF217	2.9883	-0.421995	Significant
O75477	ERLN1_HUMAN	ERLIN1	3.45242	-0.340383	Not_significant		O75351	VPS4B_HUMAN	VPS4B	0.00547599	0.00110912	Not_significant		O75477	ERLN1_HUMAN	ERLIN1	3.64175	-0.275432	Not_significant		O75208	COQ9_HUMAN	COQ9	1.40184	-0.255212	Not_significant		O75367	H2AY_HUMAN	MACROH2A1	1.94385	0.259125	Not_significant
O75477;O94905	ERLN1_HUMAN;ERLN2_HUMAN	ERLIN1;ERLIN2	2.37394	-0.270272	Not_significant		O75351;Q9UN37	VPS4A_HUMAN;VPS4B_HUMAN	VPS4A;VPS4B	0.0956398	0.0325651	Not_significant		O75477;O94905	ERLN1_HUMAN;ERLN2_HUMAN	ERLIN1;ERLIN2	2.914	-0.243256	Not_significant		O75223	GGCT_HUMAN	GGCT	0.932589	-0.0380607	Not_significant		O75367;Q9P0M6	H2AW_HUMAN;H2AY_HUMAN	MACROH2A1;MACROH2A2	3.1858	0.362765	Not_significant
O75489	NDUS3_HUMAN	NDUFS3	0.603428	0.0662236	Not_significant		O75356	ENTP5_HUMAN	ENTPD5	0.627826	-0.20116	Not_significant		O75489	NDUS3_HUMAN	NDUFS3	3.23569	-0.178355	Not_significant		O75251	NDUS7_HUMAN	NDUFS7	0.0884533	-0.0127392	Not_significant		O75368	SH3L1_HUMAN	SH3BGRL	0.0527239	0.00935793	Not_significant
O75494	SRS10_HUMAN	SRSF10	3.70584	0.312084	Not_significant		O75362	ZN217_HUMAN	ZNF217	2.06033	-0.0883899	Not_significant		O75494	SRS10_HUMAN	SRSF10	2.23168	0.109166	Not_significant		O75306	NDUS2_HUMAN	NDUFS2	0.141076	-0.0519586	Not_significant		O75369	FLNB_HUMAN	FLNB	3.99996	-0.207227	Not_significant
O75496	GEMI_HUMAN	GMNN	1.06981	0.149479	Not_significant		O75363	BCAS1_HUMAN	BCAS1	7.36464	0.669408	Significant		O75496	GEMI_HUMAN	GMNN	0.477593	-0.157631	Not_significant		O75312	ZPR1_HUMAN	ZPR1	0.545745	0.0711694	Not_significant		O75369;P21333	FLNA_HUMAN;FLNB_HUMAN	FLNA;FLNB	0.630668	-0.239126	Not_significant
O75521	ECI2_HUMAN	ECI2	4.00281	0.361066	Not_significant		O75367	H2AY_HUMAN	MACROH2A1	0.546899	-0.0774236	Not_significant		O75521	ECI2_HUMAN	ECI2	2.28324	0.150552	Not_significant		O75317	UBP12_HUMAN	USP12	1.37861	0.286171	Not_significant		O75369;P21333;Q14315	FLNA_HUMAN;FLNB_HUMAN;FLNC_HUMAN	FLNA;FLNB;FLNC	0.506663	-0.0869436	Not_significant
O75528	TADA3_HUMAN	TADA3	1.38442	-0.306701	Not_significant		O75367;Q9P0M6	H2AW_HUMAN;H2AY_HUMAN	MACROH2A1;MACROH2A2	0.492792	-0.0452223	Not_significant		O75528	TADA3_HUMAN	TADA3	0.143614	0.229758	Not_significant		O75323	NIPS2_HUMAN	NIPSNAP2	0.0210204	-0.00564194	Not_significant		O75369;Q14315	FLNB_HUMAN;FLNC_HUMAN	FLNB;FLNC	1.1377	-0.232936	Not_significant
O75529	TAF5L_HUMAN	TAF5L	0.103904	0.0262551	Not_significant		O75368	SH3L1_HUMAN	SH3BGRL	0.615045	0.0775557	Not_significant		O75530	EED_HUMAN	EED	3.53171	-0.380442	Not_significant		O75323;Q9BPW8	NIPS1_HUMAN;NIPS2_HUMAN	NIPSNAP1;NIPSNAP2	0.792421	-0.0668569	Not_significant		O75376	NCOR1_HUMAN	NCOR1	3.75672	-0.288567	Not_significant
O75530	EED_HUMAN	EED	0.290307	0.0322871	Not_significant		O75369	FLNB_HUMAN	FLNB	1.48406	-0.0606527	Not_significant		O75531	BAF_HUMAN	BANF1	0.570578	0.0597115	Not_significant		O75326	SEM7A_HUMAN	SEMA7A	0.22152	0.0590267	Not_significant		O75376;Q9Y618	NCOR1_HUMAN;NCOR2_HUMAN	NCOR1;NCOR2	0.611417	-0.183828	Not_significant
O75531	BAF_HUMAN	BANF1	1.8948	0.344199	Not_significant		O75369;P21333	FLNA_HUMAN;FLNB_HUMAN	FLNA;FLNB	0.838301	0.407844	Not_significant		O75533	SF3B1_HUMAN	SF3B1	3.16471	-0.124268	Not_significant		O75330	HMMR_HUMAN	HMMR	1.16569	0.373066	Not_significant		O75380	NDUS6_HUMAN	NDUFS6	1.22284	-0.109373	Not_significant
O75533	SF3B1_HUMAN	SF3B1	3.78915	-0.127964	Not_significant		O75369;P21333;Q14315	FLNA_HUMAN;FLNB_HUMAN;FLNC_HUMAN	FLNA;FLNB;FLNC	0.147516	-0.0214639	Not_significant		O75534	CSDE1_HUMAN	CSDE1	2.79527	-0.140201	Not_significant		O75340	PDCD6_HUMAN	PDCD6	2.16209	0.182118	Not_significant		O75381	PEX14_HUMAN	PEX14	1.29549	-0.0688562	Not_significant
O75534	CSDE1_HUMAN	CSDE1	2.29834	0.268377	Not_significant		O75369;Q14315	FLNB_HUMAN;FLNC_HUMAN	FLNB;FLNC	0.552764	0.20494	Not_significant		O75554	WBP4_HUMAN	WBP4	1.54691	-0.194914	Not_significant		O75347	TBCA_HUMAN	TBCA	3.60839	-0.107117	Not_significant		O75382	TRIM3_HUMAN	TRIM3	2.18565	-0.22759	Not_significant
O75554	WBP4_HUMAN	WBP4	0.751333	-0.126482	Not_significant		O75376	NCOR1_HUMAN	NCOR1	1.78873	-0.148692	Not_significant		O75569	PRKRA_HUMAN	PRKRA	0.746026	0.0735145	Not_significant		O75348	VATG1_HUMAN	ATP6V1G1	1.31025	0.0977454	Not_significant		O75382;Q9C040	TRIM2_HUMAN;TRIM3_HUMAN	TRIM2;TRIM3	0.805937	2.21588	Not_significant
O75563	SKAP2_HUMAN	SKAP2	0.111728	-0.0485082	Not_significant		O75376;Q9Y618	NCOR1_HUMAN;NCOR2_HUMAN	NCOR1;NCOR2	0.6289	-0.161213	Not_significant		O75575	RPC9_HUMAN	CRCP	0.0120109	0.0140071	Not_significant		O75351	VPS4B_HUMAN	VPS4B	0.150767	0.0369167	Not_significant		O75390	CISY_HUMAN	CS	1.76718	0.15309	Not_significant
O75569	PRKRA_HUMAN	PRKRA	0.279817	0.0410872	Not_significant		O75380	NDUS6_HUMAN	NDUFS6	0.332484	-0.0605302	Not_significant		O75582	KS6A5_HUMAN	RPS6KA5	0.342809	-0.27154	Not_significant		O75351;Q6PIW4;Q9UN37	FIGL1_HUMAN;VPS4A_HUMAN;VPS4B_HUMAN	FIGNL1;VPS4A;VPS4B	0.758622	-0.258041	Not_significant		O75391	SPAG7_HUMAN	SPAG7	3.44935	-0.430064	Significant
O75570	RF1M_HUMAN	MTRF1	0.0144189	-0.0368314	Not_significant		O75381	PEX14_HUMAN	PEX14	0.0184785	0.00330257	Not_significant		O75586	MED6_HUMAN	MED6	0.914315	-0.52017	Not_significant		O75351;Q9UN37	VPS4A_HUMAN;VPS4B_HUMAN	VPS4A;VPS4B	0.0296555	0.00444555	Not_significant		O75394	RM33_HUMAN	MRPL33	0.570769	-0.0997648	Not_significant
O75575	RPC9_HUMAN	CRCP	1.413	-0.652845	Significant		O75382	TRIM3_HUMAN	TRIM3	0.967857	-0.195158	Not_significant		O75592	MYCB2_HUMAN	MYCBP2	0.671624	-0.101441	Not_significant		O75362	ZN217_HUMAN	ZNF217	0.572899	0.165473	Not_significant		O75396	SC22B_HUMAN	SEC22B	4.27485	0.411325	Significant
O75582	KS6A5_HUMAN	RPS6KA5	0.182314	-0.0704393	Not_significant		O75385	ULK1_HUMAN	ULK1	0.711767	0.235155	Not_significant		O75600	KBL_HUMAN	GCAT	0.43549	0.246134	Not_significant		O75367	H2AY_HUMAN	MACROH2A1	0.48894	-0.030684	Not_significant		O75400	PR40A_HUMAN	PRPF40A	1.85637	0.095892	Not_significant
O75586	MED6_HUMAN	MED6	0.114261	-0.107141	Not_significant		O75390	CISY_HUMAN	CS	1.41609	-0.136336	Not_significant		O75607	NPM3_HUMAN	NPM3	0.0137884	0.00364971	Not_significant		O75367;Q9P0M6	H2AW_HUMAN;H2AY_HUMAN	MACROH2A1;MACROH2A2	0.30529	-0.077445	Not_significant		O75410	TACC1_HUMAN	TACC1	2.91944	0.30873	Not_significant
O75592	MYCB2_HUMAN	MYCBP2	1.09838	-0.133985	Not_significant		O75391	SPAG7_HUMAN	SPAG7	1.40994	0.128261	Not_significant		O75608	LYPA1_HUMAN	LYPLA1	0.820387	0.0712385	Not_significant		O75368	SH3L1_HUMAN	SH3BGRL	1.00508	0.083919	Not_significant		O75414	NDK6_HUMAN	NME6	1.28494	-0.143275	Not_significant
O75600	KBL_HUMAN	GCAT	0.260968	-0.0518985	Not_significant		O75394	RM33_HUMAN	MRPL33	1.37752	-0.301059	Not_significant		O75616	ERAL1_HUMAN	ERAL1	1.0733	-0.0913663	Not_significant		O75369	FLNB_HUMAN	FLNB	2.66459	-0.132702	Not_significant		O75419	CDC45_HUMAN	CDC45	4.66803	-0.526555	Significant
O75607	NPM3_HUMAN	NPM3	0.359396	0.0907974	Not_significant		O75396	SC22B_HUMAN	SEC22B	0.749409	-0.0755663	Not_significant		O75643	U520_HUMAN	SNRNP200	3.14113	-0.118542	Not_significant		O75369;P21333	FLNA_HUMAN;FLNB_HUMAN	FLNA;FLNB	1.35798	-0.367032	Not_significant		O75420	GGYF1_HUMAN	GIGYF1	0.319163	0.0578275	Not_significant
O75608	LYPA1_HUMAN	LYPLA1	3.06415	-0.265224	Not_significant		O75400	PR40A_HUMAN	PRPF40A	1.12164	-0.0524936	Not_significant		O75648	MTU1_HUMAN	TRMU	0.256642	-0.257264	Not_significant		O75369;P21333;Q14315	FLNA_HUMAN;FLNB_HUMAN;FLNC_HUMAN	FLNA;FLNB;FLNC	1.97441	-0.144693	Not_significant		O75427	LRCH4_HUMAN	LRCH4	2.14863	-0.469594	Significant
O75616	ERAL1_HUMAN	ERAL1	2.77137	-0.123677	Not_significant		O75410	TACC1_HUMAN	TACC1	0.0266891	0.00284338	Not_significant		O75663	TIPRL_HUMAN	TIPRL	0.0407647	0.00764275	Not_significant		O75369;Q14315	FLNB_HUMAN;FLNC_HUMAN	FLNB;FLNC	0.199924	-0.0557361	Not_significant		O75431	MTX2_HUMAN	MTX2	2.02334	0.11908	Not_significant
O75629	CREG1_HUMAN	CREG1	3.4841	1.67319	Significant		O75410;O95359	TACC1_HUMAN;TACC2_HUMAN	TACC1;TACC2	0.956584	-0.27405	Not_significant		O75665	OFD1_HUMAN	OFD1	2.72447	-0.393036	Not_significant		O75376	NCOR1_HUMAN	NCOR1	0.948486	0.0312586	Not_significant		O75436	VP26A_HUMAN	VPS26A	0.272435	0.0212212	Not_significant
O75643	U520_HUMAN	SNRNP200	0.248371	-0.00913334	Not_significant		O75414	NDK6_HUMAN	NME6	0.297887	0.283349	Not_significant		O75683	SURF6_HUMAN	SURF6	3.73212	0.193578	Not_significant		O75376;Q9Y618	NCOR1_HUMAN;NCOR2_HUMAN	NCOR1;NCOR2	0.174844	-0.026731	Not_significant		O75438	NDUB1_HUMAN	NDUFB1	0.221212	0.0741935	Not_significant
O75648	MTU1_HUMAN	TRMU	2.62577	0.381008	Not_significant		O75419	CDC45_HUMAN	CDC45	1.21025	0.232567	Not_significant		O75688	PPM1B_HUMAN	PPM1B	1.47564	0.198618	Not_significant		O75380	NDUS6_HUMAN	NDUFS6	0.852639	-0.229157	Not_significant		O75439	MPPB_HUMAN	PMPCB	0.406588	-0.0451779	Not_significant
O75663	TIPRL_HUMAN	TIPRL	1.94955	-0.296245	Not_significant		O75420	GGYF1_HUMAN	GIGYF1	0.793822	0.125131	Not_significant		O75688;P35813	PPM1A_HUMAN;PPM1B_HUMAN	PPM1A;PPM1B	0.464267	-0.211725	Not_significant		O75381	PEX14_HUMAN	PEX14	0.0208958	-0.00259352	Not_significant		O75439;P31930	MPPB_HUMAN;QCR1_HUMAN	PMPCB;UQCRC1	0.264381	-0.0389609	Not_significant
O75665	OFD1_HUMAN	OFD1	1.31192	0.287517	Not_significant		O75427	LRCH4_HUMAN	LRCH4	0.135697	0.0478168	Not_significant		O75689	ADAP1_HUMAN	ADAP1	0.610332	-0.731981	Not_significant		O75390	CISY_HUMAN	CS	0.960598	-0.101785	Not_significant		O75446	SAP30_HUMAN	SAP30	0.477478	0.262244	Not_significant
O75674	TM1L1_HUMAN	TOM1L1	0.126529	-0.0628839	Not_significant		O75431	MTX2_HUMAN	MTX2	0.156426	-0.0319877	Not_significant		O75691	UTP20_HUMAN	UTP20	0.676192	0.0558214	Not_significant		O75391	SPAG7_HUMAN	SPAG7	0.366938	-0.0603662	Not_significant		O75448	MED24_HUMAN	MED24	0.190081	0.0364628	Not_significant
O75683	SURF6_HUMAN	SURF6	1.23171	0.0879588	Not_significant		O75436	VP26A_HUMAN	VPS26A	1.62875	0.0681968	Not_significant		O75694	NU155_HUMAN	NUP155	2.76112	0.136777	Not_significant		O75394	RM33_HUMAN	MRPL33	2.20552	-0.540196	Significant		O75449	KTNA1_HUMAN	KATNA1	2.30869	-0.52394	Significant
O75688	PPM1B_HUMAN	PPM1B	5.60634	-0.393341	Not_significant		O75438	NDUB1_HUMAN	NDUFB1	1.02726	-0.238057	Not_significant		O75695	XRP2_HUMAN	RP2	0.24699	-0.0750422	Not_significant		O75396	SC22B_HUMAN	SEC22B	2.93918	0.298557	Not_significant		O75449;Q9BW62	KATL1_HUMAN;KTNA1_HUMAN	KATNA1;KATNAL1	0.508562	-0.197554	Not_significant
O75688;P35813	PPM1A_HUMAN;PPM1B_HUMAN	PPM1A;PPM1B	0.79877	-0.259171	Not_significant		O75439	MPPB_HUMAN	PMPCB	1.61634	-0.0622067	Not_significant		O75716	STK16_HUMAN	STK16	1.29425	-0.285634	Not_significant		O75400	PR40A_HUMAN	PRPF40A	0.0762272	-0.00815439	Not_significant		O75475	PSIP1_HUMAN	PSIP1	1.21514	0.0558581	Not_significant
O75691	UTP20_HUMAN	UTP20	3.33651	0.191566	Not_significant		O75439;P31930	MPPB_HUMAN;QCR1_HUMAN	PMPCB;UQCRC1	0.421684	-0.0352116	Not_significant		O75717	WDHD1_HUMAN	WDHD1	4.79054	-0.317197	Not_significant		O75410	TACC1_HUMAN	TACC1	5.62738	0.550034	Significant		O75475;P51858;Q7Z4V5;Q9Y3E1	HDGF_HUMAN;HDGR2_HUMAN;HDGR3_HUMAN;PSIP1_HUMAN	HDGF;HDGFL2;HDGFL3;PSIP1	1.89572	0.147589	Not_significant
O75694	NU155_HUMAN	NUP155	5.96206	0.590832	Significant		O75446	SAP30_HUMAN	SAP30	1.26554	-0.166199	Not_significant		O75718	CRTAP_HUMAN	CRTAP	2.06961	0.184558	Not_significant		O75410;O95359	TACC1_HUMAN;TACC2_HUMAN	TACC1;TACC2	0.328326	0.186275	Not_significant		O75477	ERLN1_HUMAN	ERLIN1	1.32093	-0.134711	Not_significant
O75695	XRP2_HUMAN	RP2	0.067724	0.0336504	Not_significant		O75448	MED24_HUMAN	MED24	0.0685769	-0.0125098	Not_significant		O75746	CMC1_HUMAN	SLC25A12	3.95404	-0.137226	Not_significant		O75414	NDK6_HUMAN	NME6	1.56173	-0.566351	Significant		O75477;O94905	ERLN1_HUMAN;ERLN2_HUMAN	ERLIN1;ERLIN2	0.585449	0.137667	Not_significant
O75716	STK16_HUMAN	STK16	0.084645	-0.0402484	Not_significant		O75475	PSIP1_HUMAN	PSIP1	2.21612	-0.127821	Not_significant		O75746;Q9UJS0	CMC1_HUMAN;CMC2_HUMAN	SLC25A12;SLC25A13	2.6966	-0.12381	Not_significant		O75419	CDC45_HUMAN	CDC45	0.318127	0.0837693	Not_significant		O75486	SUPT3_HUMAN	SUPT3H	0.0882309	0.168793	Not_significant
O75717	WDHD1_HUMAN	WDHD1	2.32716	-0.155239	Not_significant		O75475;P51858;Q7Z4V5;Q9Y3E1	HDGF_HUMAN;HDGR2_HUMAN;HDGR3_HUMAN;PSIP1_HUMAN	HDGF;HDGFL2;HDGFL3;PSIP1	0.388156	-0.0708561	Not_significant		O75781	PALM_HUMAN	PALM	0.466347	-0.062789	Not_significant		O75431	MTX2_HUMAN	MTX2	0.610723	-0.0564847	Not_significant		O75489	NDUS3_HUMAN	NDUFS3	2.50204	-0.198881	Not_significant
O75718	CRTAP_HUMAN	CRTAP	0.0394834	-0.00877905	Not_significant		O75477	ERLN1_HUMAN	ERLIN1	0.245942	0.0416293	Not_significant		O75792	RNH2A_HUMAN	RNASEH2A	1.38422	-0.321596	Not_significant		O75436	VP26A_HUMAN	VPS26A	3.01171	0.131675	Not_significant		O75494	SRS10_HUMAN	SRSF10	1.06722	0.107687	Not_significant
O75746	CMC1_HUMAN	SLC25A12	3.72107	0.123044	Not_significant		O75477;O94905	ERLN1_HUMAN;ERLN2_HUMAN	ERLIN1;ERLIN2	1.64139	0.122458	Not_significant		O75794	CD123_HUMAN	CDC123	2.99547	-0.300591	Not_significant		O75439	MPPB_HUMAN	PMPCB	1.25974	-0.0657229	Not_significant		O75496	GEMI_HUMAN	GMNN	6.65171	-0.427801	Significant
O75746;Q9UJS0	CMC1_HUMAN;CMC2_HUMAN	SLC25A12;SLC25A13	1.3404	0.157661	Not_significant		O75486	SUPT3_HUMAN	SUPT3H	0.310813	-0.415632	Not_significant		O75815	BCAR3_HUMAN	BCAR3	0.833327	-0.373528	Not_significant		O75439;P31930	MPPB_HUMAN;QCR1_HUMAN	PMPCB;UQCRC1	0.422583	-0.0366359	Not_significant		O75503	CLN5_HUMAN	CLN5	0.737892	-0.267409	Not_significant
O75771	RA51D_HUMAN	RAD51D	0.614878	-0.233221	Not_significant		O75489	NDUS3_HUMAN	NDUFS3	1.78955	-0.114204	Not_significant		O75817	POP7_HUMAN	POP7	0.264355	0.0924034	Not_significant		O75446	SAP30_HUMAN	SAP30	0.922064	-0.284606	Not_significant		O75521	ECI2_HUMAN	ECI2	0.329919	-0.03016	Not_significant
O75781	PALM_HUMAN	PALM	0.00175268	-0.00127983	Not_significant		O75494	SRS10_HUMAN	SRSF10	0.82891	-0.0906634	Not_significant		O75818	RPP40_HUMAN	RPP40	0.534903	-0.308455	Not_significant		O75448	MED24_HUMAN	MED24	0.847066	0.0986462	Not_significant		O75525	KHDR3_HUMAN	KHDRBS3	0.876478	0.0334382	Not_significant
O75787	RENR_HUMAN	ATP6AP2	2.33538	0.551353	Significant		O75496	GEMI_HUMAN	GMNN	2.0671	0.356256	Not_significant		O75821	EIF3G_HUMAN	EIF3G	0.0334017	-0.004498	Not_significant		O75449;Q9BW62	KATL1_HUMAN;KTNA1_HUMAN	KATNA1;KATNAL1	0.231061	-0.0915499	Not_significant		O75525;Q07666	KHDR1_HUMAN;KHDR3_HUMAN	KHDRBS1;KHDRBS3	0.810948	-0.135113	Not_significant
O75791	GRAP2_HUMAN	GRAP2	5.00432	-0.501152	Significant		O75503	CLN5_HUMAN	CLN5	0.0264989	-0.0209131	Not_significant		O75822	EIF3J_HUMAN	EIF3J	4.70453	0.215714	Not_significant		O75477	ERLN1_HUMAN	ERLIN1	1.58072	-0.0606728	Not_significant		O75528	TADA3_HUMAN	TADA3	1.28487	-0.219872	Not_significant
O75792	RNH2A_HUMAN	RNASEH2A	2.59894	-0.527041	Significant		O75521	ECI2_HUMAN	ECI2	1.40582	-0.14435	Not_significant		O75828;P16152	CBR1_HUMAN;CBR3_HUMAN	CBR1;CBR3	1.72726	-0.190714	Not_significant		O75477;O94905	ERLN1_HUMAN;ERLN2_HUMAN	ERLIN1;ERLIN2	0.885153	-0.119261	Not_significant		O75528;P28290	ITPI2_HUMAN;TADA3_HUMAN	ITPRID2;TADA3	1.71655	0.351166	Not_significant
O75794	CD123_HUMAN	CDC123	2.8136	0.289465	Not_significant		O75526;P38159	RBMX_HUMAN;RMXL2_HUMAN	RBMX;RBMXL2	0.00256387	0.00116491	Not_significant		O75832	PSD10_HUMAN	PSMD10	0.0637078	0.014339	Not_significant		O75486	SUPT3_HUMAN	SUPT3H	0.114551	-0.109667	Not_significant		O75529	TAF5L_HUMAN	TAF5L	0.551562	-0.262081	Not_significant
O75808	CAN15_HUMAN	CAPN15	2.64978	-0.576549	Significant		O75526;P38159;Q96E39	RBMX_HUMAN;RMXL1_HUMAN;RMXL2_HUMAN	RBMX;RBMXL1;RBMXL2	1.02814	-0.0543571	Not_significant		O75843	AP1G2_HUMAN	AP1G2	2.93696	-0.378122	Not_significant		O75487	GPC4_HUMAN	GPC4	0.0534053	-0.00468206	Not_significant		O75530	EED_HUMAN	EED	2.4121	-0.179033	Not_significant
O75817	POP7_HUMAN	POP7	0.382259	0.154973	Not_significant		O75528	TADA3_HUMAN	TADA3	0.611333	-0.21034	Not_significant		O75844	FACE1_HUMAN	ZMPSTE24	1.87751	0.117877	Not_significant		O75489	NDUS3_HUMAN	NDUFS3	1.35048	0.0507021	Not_significant		O75531	BAF_HUMAN	BANF1	0.205866	-0.115584	Not_significant
O75818	RPP40_HUMAN	RPP40	1.12955	1.21307	Not_significant		O75529	TAF5L_HUMAN	TAF5L	1.60784	0.370516	Not_significant		O75874	IDHC_HUMAN	IDH1	0.0677388	0.00553513	Not_significant		O75494	SRS10_HUMAN	SRSF10	1.29642	0.114354	Not_significant		O75533	SF3B1_HUMAN	SF3B1	0.970244	0.0497851	Not_significant
O75821	EIF3G_HUMAN	EIF3G	0.819245	0.0363798	Not_significant		O75530	EED_HUMAN	EED	0.0702382	-0.0118957	Not_significant		O75874;P48735	IDHC_HUMAN;IDHP_HUMAN	IDH1;IDH2	0.303647	0.0493002	Not_significant		O75503	CLN5_HUMAN	CLN5	0.541695	0.36311	Not_significant		O75534	CSDE1_HUMAN	CSDE1	0.0100176	0.00143003	Not_significant
O75822	EIF3J_HUMAN	EIF3J	4.05156	-0.291947	Not_significant		O75531	BAF_HUMAN	BANF1	1.4653	-0.493591	Significant		O75879	GATB_HUMAN	GATB	0.848273	-0.210175	Not_significant		O75521	ECI2_HUMAN	ECI2	0.696403	0.0428481	Not_significant		O75554	WBP4_HUMAN	WBP4	0.691361	0.0937943	Not_significant
O75832	PSD10_HUMAN	PSMD10	0.569905	0.126916	Not_significant		O75533	SF3B1_HUMAN	SF3B1	1.85375	-0.0627327	Not_significant		O75880	SCO1_HUMAN	SCO1	0.827229	-0.27913	Not_significant		O75525	KHDR3_HUMAN	KHDRBS3	1.99268	-0.247987	Not_significant		O75569	PRKRA_HUMAN	PRKRA	2.41397	-0.0936599	Not_significant
O75844	FACE1_HUMAN	ZMPSTE24	4.10474	0.380615	Not_significant		O75534	CSDE1_HUMAN	CSDE1	0.46497	-0.0359941	Not_significant		O75882	ATRN_HUMAN	ATRN	1.18494	-0.630781	Not_significant		O75525;Q07666	KHDR1_HUMAN;KHDR3_HUMAN	KHDRBS1;KHDRBS3	0.700716	0.183296	Not_significant		O75575	RPC9_HUMAN	CRCP	1.52613	-0.218373	Not_significant
O75865	TPC6A_HUMAN	TRAPPC6A	0.992707	-1.18455	Not_significant		O75554	WBP4_HUMAN	WBP4	0.316262	0.0678506	Not_significant		O75884	RBBP9_HUMAN	RBBP9	1.05219	-0.217077	Not_significant		O75528	TADA3_HUMAN	TADA3	0.473231	-0.183361	Not_significant		O75582	KS6A5_HUMAN	RPS6KA5	0.552507	-0.0580425	Not_significant
O75874	IDHC_HUMAN	IDH1	2.5094	-0.222644	Not_significant		O75569	PRKRA_HUMAN	PRKRA	0.480041	-0.043684	Not_significant		O75886	STAM2_HUMAN	STAM2	0.626157	0.0752325	Not_significant		O75529	TAF5L_HUMAN	TAF5L	0.28727	-0.0765538	Not_significant		O75586	MED6_HUMAN	MED6	0.445055	-0.265806	Not_significant
O75874;P48735	IDHC_HUMAN;IDHP_HUMAN	IDH1;IDH2	0.219376	0.0297847	Not_significant		O75575	RPC9_HUMAN	CRCP	0.00582714	0.00805187	Not_significant		O75886;Q92783	STAM1_HUMAN;STAM2_HUMAN	STAM;STAM2	0.803493	-0.127353	Not_significant		O75531	BAF_HUMAN	BANF1	0.53378	-0.115999	Not_significant		O75592	MYCB2_HUMAN	MYCBP2	0.483769	-0.112014	Not_significant
O75879	GATB_HUMAN	GATB	2.11685	0.321612	Not_significant		O75582	KS6A5_HUMAN	RPS6KA5	0.322187	-0.0363488	Not_significant		O75907	DGAT1_HUMAN	DGAT1	1.22877	0.429574	Not_significant		O75533	SF3B1_HUMAN	SF3B1	1.62935	-0.0749373	Not_significant		O75600	KBL_HUMAN	GCAT	0.231323	0.423117	Not_significant
O75880	SCO1_HUMAN	SCO1	1.17277	-0.691896	Not_significant		O75582;O75676	KS6A4_HUMAN;KS6A5_HUMAN	RPS6KA4;RPS6KA5	0.551272	-0.122197	Not_significant		O75909	CCNK_HUMAN	CCNK	0.988731	-0.112319	Not_significant		O75534	CSDE1_HUMAN	CSDE1	0.874048	0.0212054	Not_significant		O75607	NPM3_HUMAN	NPM3	0.715473	0.166846	Not_significant
O75882	ATRN_HUMAN	ATRN	0.364998	0.245799	Not_significant		O75586	MED6_HUMAN	MED6	0.12759	-0.0935593	Not_significant		O75911	DHRS3_HUMAN	DHRS3	0.471661	-0.0543237	Not_significant		O75554	WBP4_HUMAN	WBP4	0.326399	0.0829277	Not_significant		O75608	LYPA1_HUMAN	LYPLA1	2.32133	0.182666	Not_significant
O75886	STAM2_HUMAN	STAM2	0.102057	0.0301771	Not_significant		O75592	MYCB2_HUMAN	MYCBP2	0.233264	-0.0645614	Not_significant		O75915	PRAF3_HUMAN	ARL6IP5	1.37295	0.088191	Not_significant		O75569	PRKRA_HUMAN	PRKRA	0.756061	-0.0820932	Not_significant		O75616	ERAL1_HUMAN	ERAL1	3.51678	0.24928	Not_significant
O75886;Q92783	STAM1_HUMAN;STAM2_HUMAN	STAM;STAM2	0.743653	-0.123453	Not_significant		O75600	KBL_HUMAN	GCAT	1.68304	-0.25053	Not_significant		O75923;Q9NZM1	DYSF_HUMAN;MYOF_HUMAN	DYSF;MYOF	0.991786	0.120728	Not_significant		O75575	RPC9_HUMAN	CRCP	0.0479384	-0.0432072	Not_significant		O75643	U520_HUMAN	SNRNP200	0.571301	-0.0167613	Not_significant
O75891	AL1L1_HUMAN	ALDH1L1	0.0788111	0.352286	Not_significant		O75607	NPM3_HUMAN	NPM3	0.404971	-0.108581	Not_significant		O75934	SPF27_HUMAN	BCAS2	0.764823	-0.0552993	Not_significant		O75582;O75676	KS6A4_HUMAN;KS6A5_HUMAN	RPS6KA4;RPS6KA5	0.979119	-0.123819	Not_significant		O75648	MTU1_HUMAN	TRMU	1.92029	0.443432	Significant
O75891;Q3SY69	AL1L1_HUMAN;AL1L2_HUMAN	ALDH1L1;ALDH1L2	3.52981	-0.720728	Significant		O75608	LYPA1_HUMAN	LYPLA1	0.103492	-0.0147567	Not_significant		O75935	DCTN3_HUMAN	DCTN3	0.565799	-0.0742912	Not_significant		O75586	MED6_HUMAN	MED6	0.434377	-0.219087	Not_significant		O75663	TIPRL_HUMAN	TIPRL	1.294	-0.13761	Not_significant
O75907	DGAT1_HUMAN	DGAT1	1.29794	0.202276	Not_significant		O75616	ERAL1_HUMAN	ERAL1	1.13669	-0.0974417	Not_significant		O75937	DNJC8_HUMAN	DNAJC8	2.57141	-0.16411	Not_significant		O75592	MYCB2_HUMAN	MYCBP2	0.842612	-0.0656605	Not_significant		O75665	OFD1_HUMAN	OFD1	0.688925	0.336679	Not_significant
O75909	CCNK_HUMAN	CCNK	0.300793	-0.0380979	Not_significant		O75643	U520_HUMAN	SNRNP200	3.85275	-0.0935831	Not_significant		O75940	SPF30_HUMAN	SMNDC1	3.0439	0.18909	Not_significant		O75600	KBL_HUMAN	GCAT	2.01861	-0.183946	Not_significant		O75674	TM1L1_HUMAN	TOM1L1	0.464394	-0.156244	Not_significant
O75911	DHRS3_HUMAN	DHRS3	2.51039	0.317289	Not_significant		O75648	MTU1_HUMAN	TRMU	0.261084	-0.10688	Not_significant		O75947	ATP5H_HUMAN	ATP5PD	2.26816	-0.186389	Not_significant		O75607	NPM3_HUMAN	NPM3	0.537397	0.135725	Not_significant		O75683	SURF6_HUMAN	SURF6	4.34675	0.235578	Not_significant
O75915	PRAF3_HUMAN	ARL6IP5	0.00972816	0.00210857	Not_significant		O75663	TIPRL_HUMAN	TIPRL	0.427129	-0.0497446	Not_significant		O75954	TSN9_HUMAN	TSPAN9	0.517078	0.886961	Not_significant		O75608	LYPA1_HUMAN	LYPLA1	0.198071	-0.023663	Not_significant		O75688	PPM1B_HUMAN	PPM1B	1.80599	-0.180723	Not_significant
O75925	PIAS1_HUMAN	PIAS1	0.0913729	-0.0670586	Not_significant		O75665	OFD1_HUMAN	OFD1	1.25125	0.361529	Not_significant		O75955	FLOT1_HUMAN	FLOT1	3.2335	-0.408629	Significant		O75616	ERAL1_HUMAN	ERAL1	2.31354	-0.298007	Not_significant		O75688;P35813	PPM1A_HUMAN;PPM1B_HUMAN	PPM1A;PPM1B	0.0473772	0.0154619	Not_significant
O75934	SPF27_HUMAN	BCAS2	0.655969	0.0613647	Not_significant		O75674	TM1L1_HUMAN	TOM1L1	0.114096	0.0219021	Not_significant		O75962	TRIO_HUMAN	TRIO	0.125817	0.050076	Not_significant		O75643	U520_HUMAN	SNRNP200	3.25113	-0.0455642	Not_significant		O75691	UTP20_HUMAN	UTP20	0.0325048	0.00252104	Not_significant
O75935	DCTN3_HUMAN	DCTN3	1.24945	-0.123665	Not_significant		O75676	KS6A4_HUMAN	RPS6KA4	0.30238	0.0803981	Not_significant		O75964	ATP5L_HUMAN	ATP5MG	0.851592	-0.0700002	Not_significant		O75663	TIPRL_HUMAN	TIPRL	1.74747	-0.0990992	Not_significant		O75694	NU155_HUMAN	NUP155	5.08628	0.295822	Not_significant
O75937	DNJC8_HUMAN	DNAJC8	3.41471	-0.398824	Not_significant		O75683	SURF6_HUMAN	SURF6	0.164266	0.012013	Not_significant		O75970	MPDZ_HUMAN	MPDZ	1.37819	-0.097847	Not_significant		O75665	OFD1_HUMAN	OFD1	0.0169015	0.0142441	Not_significant		O75695	XRP2_HUMAN	RP2	0.225058	0.0636935	Not_significant
O75940	SPF30_HUMAN	SMNDC1	0.128102	0.0234842	Not_significant		O75688	PPM1B_HUMAN	PPM1B	1.30011	0.0698786	Not_significant		O75976	CBPD_HUMAN	CPD	1.54811	-0.109851	Not_significant		O75674	TM1L1_HUMAN	TOM1L1	2.00875	0.14355	Not_significant		O75717	WDHD1_HUMAN	WDHD1	1.09375	-0.0887856	Not_significant
O75943	RAD17_HUMAN	RAD17	0.341928	-0.317732	Not_significant		O75688;P35813	PPM1A_HUMAN;PPM1B_HUMAN	PPM1A;PPM1B	0.782112	0.0861292	Not_significant		O76003	GLRX3_HUMAN	GLRX3	0.702896	0.080451	Not_significant		O75676	KS6A4_HUMAN	RPS6KA4	0.905583	-0.124431	Not_significant		O75718	CRTAP_HUMAN	CRTAP	3.28794	0.338844	Not_significant
O75947	ATP5H_HUMAN	ATP5PD	2.21768	0.260068	Not_significant		O75689	ADAP1_HUMAN	ADAP1	0.297775	-0.157311	Not_significant		O76021	RL1D1_HUMAN	RSL1D1	3.36514	0.167807	Not_significant		O75683	SURF6_HUMAN	SURF6	2.12115	0.137077	Not_significant		O75746	CMC1_HUMAN	SLC25A12	3.93425	0.31646	Not_significant
O75955	FLOT1_HUMAN	FLOT1	3.03181	-0.266939	Not_significant		O75691	UTP20_HUMAN	UTP20	1.24204	-0.119778	Not_significant		O76024	WFS1_HUMAN	WFS1	3.29216	-0.407187	Significant		O75688	PPM1B_HUMAN	PPM1B	0.0700635	-0.00869942	Not_significant		O75746;Q9UJS0	CMC1_HUMAN;CMC2_HUMAN	SLC25A12;SLC25A13	2.86147	0.608775	Significant
O75964	ATP5L_HUMAN	ATP5MG	3.53998	0.402393	Significant		O75694	NU155_HUMAN	NUP155	0.617351	-0.0599403	Not_significant		O76031	CLPX_HUMAN	CLPX	2.22823	-0.137478	Not_significant		O75688;P35813	PPM1A_HUMAN;PPM1B_HUMAN	PPM1A;PPM1B	0.304245	-0.042213	Not_significant		O75771	RA51D_HUMAN	RAD51D	1.57588	0.321822	Not_significant
O75976	CBPD_HUMAN	CPD	3.04799	-0.603777	Significant		O75695	XRP2_HUMAN	RP2	1.15351	-0.204597	Not_significant		O76041	NEBL_HUMAN	NEBL	0.922158	-0.336196	Not_significant		O75691	UTP20_HUMAN	UTP20	0.549279	-0.0518842	Not_significant		O75787	RENR_HUMAN	ATP6AP2	0.988743	0.121661	Not_significant
O76003	GLRX3_HUMAN	GLRX3	1.71454	0.130268	Not_significant		O75716	STK16_HUMAN	STK16	0.671336	-0.278264	Not_significant		O76054	S14L2_HUMAN	SEC14L2	0.38215	0.0775018	Not_significant		O75694	NU155_HUMAN	NUP155	0.310267	0.012588	Not_significant		O75792	RNH2A_HUMAN	RNASEH2A	1.33774	-0.306504	Not_significant
O76021	RL1D1_HUMAN	RSL1D1	3.80728	0.32047	Not_significant		O75717	WDHD1_HUMAN	WDHD1	0.758994	-0.0482316	Not_significant		O76062	ERG24_HUMAN	TM7SF2	3.18654	0.517991	Significant		O75695	XRP2_HUMAN	RP2	0.428043	0.0930891	Not_significant		O75794	CD123_HUMAN	CDC123	0.208946	0.0621252	Not_significant
O76031	CLPX_HUMAN	CLPX	1.63583	0.0822453	Not_significant		O75718	CRTAP_HUMAN	CRTAP	0.0123661	-0.00406694	Not_significant		O76071	CIAO1_HUMAN	CIAO1	0.268423	0.0172553	Not_significant		O75716	STK16_HUMAN	STK16	0.140703	0.032083	Not_significant		O75808	CAN15_HUMAN	CAPN15	2.54432	-1.15948	Significant
O76039	CDKL5_HUMAN	CDKL5	0.308639	-0.621331	Not_significant		O75746	CMC1_HUMAN	SLC25A12	0.803008	-0.102551	Not_significant		O76075	DFFB_HUMAN	DFFB	0.471777	-0.726918	Not_significant		O75717	WDHD1_HUMAN	WDHD1	0.261312	-0.02915	Not_significant		O75815	BCAR3_HUMAN	BCAR3	0.0588096	-0.0497441	Not_significant
O76039;Q9BZL6	CDKL5_HUMAN;KPCD2_HUMAN	CDKL5;PRKD2	1.47161	0.224301	Not_significant		O75746;Q9UJS0	CMC1_HUMAN;CMC2_HUMAN	SLC25A12;SLC25A13	2.25599	-0.104734	Not_significant		O76080	ZFAN5_HUMAN	ZFAND5	1.05584	-0.568783	Not_significant		O75718	CRTAP_HUMAN	CRTAP	3.28314	0.296666	Not_significant		O75817	POP7_HUMAN	POP7	0.0942709	-0.0334911	Not_significant
O76041	NEBL_HUMAN	NEBL	3.04038	-1.41268	Significant		O75752	B3GL1_HUMAN	B3GALNT1	1.02041	-0.16316	Not_significant		O76081	RGS20_HUMAN	RGS20	1.24588	0.260791	Not_significant		O75746	CMC1_HUMAN	SLC25A12	3.0613	0.155076	Not_significant		O75818	RPP40_HUMAN	RPP40	0.124542	0.129082	Not_significant
O76061	STC2_HUMAN	STC2	1.73213	1.48865	Significant		O75781	PALM_HUMAN	PALM	0.183362	0.0727	Not_significant		O76094	SRP72_HUMAN	SRP72	2.20296	0.0750751	Not_significant		O75746;Q9UJS0	CMC1_HUMAN;CMC2_HUMAN	SLC25A12;SLC25A13	1.57271	0.0667739	Not_significant		O75821	EIF3G_HUMAN	EIF3G	1.82766	-0.0748725	Not_significant
O76062	ERG24_HUMAN	TM7SF2	4.51557	0.812245	Significant		O75787	RENR_HUMAN	ATP6AP2	0.593246	-0.0494332	Not_significant		O76095	JTB_HUMAN	JTB	0.474344	-0.0691419	Not_significant		O75787	RENR_HUMAN	ATP6AP2	0.062885	-0.0138564	Not_significant		O75822	EIF3J_HUMAN	EIF3J	1.07079	0.0649872	Not_significant
O76070	SYUG_HUMAN	SNCG	1.21531	0.339982	Not_significant		O75792	RNH2A_HUMAN	RNASEH2A	0.347676	-0.0668707	Not_significant		O94760	DDAH1_HUMAN	DDAH1	1.22791	0.261266	Not_significant		O75792	RNH2A_HUMAN	RNASEH2A	0.359978	0.0685143	Not_significant		O75828	CBR3_HUMAN	CBR3	0.701543	0.0476718	Not_significant
O76071	CIAO1_HUMAN	CIAO1	1.71236	0.0957232	Not_significant		O75794	CD123_HUMAN	CDC123	0.0544214	-0.0207686	Not_significant		O94760;O95865	DDAH1_HUMAN;DDAH2_HUMAN	DDAH1;DDAH2	0.461065	-0.133462	Not_significant		O75794	CD123_HUMAN	CDC123	0.131769	-0.0451274	Not_significant		O75828;P16152	CBR1_HUMAN;CBR3_HUMAN	CBR1;CBR3	0.325418	0.0576897	Not_significant
O76075	DFFB_HUMAN	DFFB	0.937794	-1.06429	Not_significant		O75808	CAN15_HUMAN	CAPN15	1.25275	0.71887	Not_significant		O94761	RECQ4_HUMAN	RECQL4	0.742056	-1.34545	Not_significant		O75815	BCAR3_HUMAN	BCAR3	2.8	-0.401546	Significant		O75832	PSD10_HUMAN	PSMD10	0.535593	0.128452	Not_significant
O76094	SRP72_HUMAN	SRP72	1.5522	0.0970006	Not_significant		O75817	POP7_HUMAN	POP7	1.0188	0.424391	Not_significant		O94762	RECQ5_HUMAN	RECQL5	0.599102	0.085474	Not_significant		O75817	POP7_HUMAN	POP7	0.651191	0.25713	Not_significant		O75843	AP1G2_HUMAN	AP1G2	0.742332	-0.112497	Not_significant
O76095	JTB_HUMAN	JTB	4.54973	0.382264	Not_significant		O75818	RPP40_HUMAN	RPP40	0.00814835	0.00839043	Not_significant		O94763	RMP_HUMAN	URI1	0.888415	0.162629	Not_significant		O75821	EIF3G_HUMAN	EIF3G	0.253759	-0.0195298	Not_significant		O75844	FACE1_HUMAN	ZMPSTE24	1.65718	0.185884	Not_significant
O94761	RECQ4_HUMAN	RECQL4	2.00964	-0.668835	Significant		O75821	EIF3G_HUMAN	EIF3G	0.094675	0.0157194	Not_significant		O94766	B3GA3_HUMAN	B3GAT3	0.276037	0.0346847	Not_significant		O75822	EIF3J_HUMAN	EIF3J	1.15314	0.0311675	Not_significant		O75845	SC5D_HUMAN	SC5D	0.37309	0.233808	Not_significant
O94762	RECQ5_HUMAN	RECQL5	2.0922	0.256646	Not_significant		O75822	EIF3J_HUMAN	EIF3J	1.27086	0.0723038	Not_significant		O94776	MTA2_HUMAN	MTA2	3.79673	-0.169739	Not_significant		O75828	CBR3_HUMAN	CBR3	1.99	-0.172164	Not_significant		O75864	PPR37_HUMAN	PPP1R37	0.392605	-0.0749135	Not_significant
O94763	RMP_HUMAN	URI1	2.53974	-0.397364	Not_significant		O75828	CBR3_HUMAN	CBR3	1.556	0.254852	Not_significant		O94776;Q13330;Q9BTC8	MTA1_HUMAN;MTA2_HUMAN;MTA3_HUMAN	MTA1;MTA2;MTA3	1.61424	-0.158175	Not_significant		O75828;P16152	CBR1_HUMAN;CBR3_HUMAN	CBR1;CBR3	0.312993	-0.135938	Not_significant		O75874	IDHC_HUMAN	IDH1	7.52806	0.788222	Significant
O94766	B3GA3_HUMAN	B3GAT3	1.28936	-0.403189	Not_significant		O75828;P16152	CBR1_HUMAN;CBR3_HUMAN	CBR1;CBR3	0.620975	0.0549626	Not_significant		O94776;Q9BTC8	MTA2_HUMAN;MTA3_HUMAN	MTA2;MTA3	1.29691	-0.210931	Not_significant		O75832	PSD10_HUMAN	PSMD10	0.263072	-0.0560746	Not_significant		O75874;P48735	IDHC_HUMAN;IDHP_HUMAN	IDH1;IDH2	3.22918	0.600346	Significant
O94776	MTA2_HUMAN	MTA2	1.53069	-0.0840588	Not_significant		O75832	PSD10_HUMAN	PSMD10	1.30788	-0.238667	Not_significant		O94804	STK10_HUMAN	STK10	0.026499	0.0032444	Not_significant		O75843	AP1G2_HUMAN	AP1G2	0.0225337	-0.00577116	Not_significant		O75879	GATB_HUMAN	GATB	0.430661	-0.0870805	Not_significant
O94776;Q13330	MTA1_HUMAN;MTA2_HUMAN	MTA1;MTA2	0.621555	1.17917	Not_significant		O75843	AP1G2_HUMAN	AP1G2	1.89712	0.13811	Not_significant		O94804;Q9H2G2	SLK_HUMAN;STK10_HUMAN	SLK;STK10	0.340914	-0.145792	Not_significant		O75844	FACE1_HUMAN	ZMPSTE24	3.52253	0.227195	Not_significant		O75880	SCO1_HUMAN	SCO1	2.61753	0.38033	Not_significant
O94776;Q13330;Q9BTC8	MTA1_HUMAN;MTA2_HUMAN;MTA3_HUMAN	MTA1;MTA2;MTA3	1.32536	-0.110333	Not_significant		O75844	FACE1_HUMAN	ZMPSTE24	0.513409	-0.0449076	Not_significant		O94806;Q15139	KPCD1_HUMAN;KPCD3_HUMAN	PRKD1;PRKD3	0.633812	0.768896	Not_significant		O75874	IDHC_HUMAN	IDH1	6.69926	0.570168	Significant		O75882	ATRN_HUMAN	ATRN	2.11716	0.19311	Not_significant
O94776;Q9BTC8	MTA2_HUMAN;MTA3_HUMAN	MTA2;MTA3	1.91179	-0.216545	Not_significant		O75864	PPR37_HUMAN	PPP1R37	0.984164	-0.304562	Not_significant		O94806;Q15139;Q9BZL6	KPCD1_HUMAN;KPCD2_HUMAN;KPCD3_HUMAN	PRKD1;PRKD2;PRKD3	1.04616	-0.0827222	Not_significant		O75874;P48735	IDHC_HUMAN;IDHP_HUMAN	IDH1;IDH2	1.40679	0.472191	Significant		O75884	RBBP9_HUMAN	RBBP9	1.88099	-0.251658	Not_significant
O94788	AL1A2_HUMAN	ALDH1A2	0.129076	0.0109162	Not_significant		O75874	IDHC_HUMAN	IDH1	1.27132	0.0651121	Not_significant		O94806;Q9BZL6	KPCD2_HUMAN;KPCD3_HUMAN	PRKD2;PRKD3	0.12428	-0.0437593	Not_significant		O75879	GATB_HUMAN	GATB	0.821386	-0.440236	Not_significant		O75886	STAM2_HUMAN	STAM2	1.92444	-0.151619	Not_significant
O94788;P00352;P05091;P30837	AL1A1_HUMAN;AL1A2_HUMAN;AL1B1_HUMAN;ALDH2_HUMAN	ALDH1A1;ALDH1A2;ALDH1B1;ALDH2	0.784479	-0.107755	Not_significant		O75874;P48735	IDHC_HUMAN;IDHP_HUMAN	IDH1;IDH2	0.195978	-0.0337491	Not_significant		O94822	LTN1_HUMAN	LTN1	0.426518	-0.0594053	Not_significant		O75880	SCO1_HUMAN	SCO1	0.814598	-0.452807	Not_significant		O75886;Q92783	STAM1_HUMAN;STAM2_HUMAN	STAM;STAM2	1.60348	0.211966	Not_significant
O94788;P05091	AL1A2_HUMAN;ALDH2_HUMAN	ALDH1A2;ALDH2	0.149924	0.0903244	Not_significant		O75879	GATB_HUMAN	GATB	0.771091	-0.302643	Not_significant		O94826	TOM70_HUMAN	TOMM70	0.228991	0.0201731	Not_significant		O75882	ATRN_HUMAN	ATRN	0.603311	-0.185102	Not_significant		O75907	DGAT1_HUMAN	DGAT1	2.09543	0.504272	Significant
O94788;P30837	AL1A2_HUMAN;AL1B1_HUMAN	ALDH1A2;ALDH1B1	0.528668	0.267535	Not_significant		O75880	SCO1_HUMAN	SCO1	0.99151	-0.16231	Not_significant		O94829	IPO13_HUMAN	IPO13	0.999263	0.337498	Not_significant		O75884	RBBP9_HUMAN	RBBP9	0.61523	0.0868754	Not_significant		O75909	CCNK_HUMAN	CCNK	3.29236	0.237869	Not_significant
O94804	STK10_HUMAN	STK10	0.325221	0.0983014	Not_significant		O75882	ATRN_HUMAN	ATRN	0.447714	-0.127363	Not_significant		O94830	DDHD2_HUMAN	DDHD2	4.5831	-0.671751	Significant		O75886	STAM2_HUMAN	STAM2	0.15175	-0.0213332	Not_significant		O75915	PRAF3_HUMAN	ARL6IP5	5.18886	0.383929	Not_significant
O94804;Q9H2G2	SLK_HUMAN;STK10_HUMAN	SLK;STK10	0.888007	-0.434586	Not_significant		O75884	RBBP9_HUMAN	RBBP9	1.10966	-0.145089	Not_significant		O94842	TOX4_HUMAN	TOX4	2.45094	-0.319442	Not_significant		O75886;Q92783	STAM1_HUMAN;STAM2_HUMAN	STAM;STAM2	0.065894	-0.020658	Not_significant		O75928	PIAS2_HUMAN	PIAS2	0.645635	-0.238175	Not_significant
O94817	ATG12_HUMAN	ATG12	0.439437	0.179	Not_significant		O75886	STAM2_HUMAN	STAM2	0.0757	0.0110903	Not_significant		O94842;Q96NM4	TOX2_HUMAN;TOX4_HUMAN	TOX2;TOX4	6.34396	-0.376928	Not_significant		O75891	AL1L1_HUMAN	ALDH1L1	1.62852	0.223112	Not_significant		O75934	SPF27_HUMAN	BCAS2	1.323	-0.049561	Not_significant
O94822	LTN1_HUMAN	LTN1	4.81134	0.206417	Not_significant		O75886;Q92783	STAM1_HUMAN;STAM2_HUMAN	STAM;STAM2	0.0565067	0.0248528	Not_significant		O94855	SC24D_HUMAN	SEC24D	3.27154	0.236795	Not_significant		O75907	DGAT1_HUMAN	DGAT1	0.573948	0.221028	Not_significant		O75935	DCTN3_HUMAN	DCTN3	0.26563	-0.0291471	Not_significant
O94826	TOM70_HUMAN	TOMM70	0.292122	0.0305066	Not_significant		O75907	DGAT1_HUMAN	DGAT1	0.505152	-0.235809	Not_significant		O94864	ST65G_HUMAN	SUPT7L	3.3538	-0.389455	Not_significant		O75909	CCNK_HUMAN	CCNK	0.641468	0.0978131	Not_significant		O75937	DNJC8_HUMAN	DNAJC8	0.379578	-0.0225172	Not_significant
O94829	IPO13_HUMAN	IPO13	1.81158	-0.173483	Not_significant		O75909	CCNK_HUMAN	CCNK	0.273033	-0.0713983	Not_significant		O94874	UFL1_HUMAN	UFL1	2.24888	0.238039	Not_significant		O75911	DHRS3_HUMAN	DHRS3	3.70796	0.651281	Significant		O75940	SPF30_HUMAN	SMNDC1	3.75311	-0.229652	Not_significant
O94830	DDHD2_HUMAN	DDHD2	0.978374	-0.661481	Not_significant		O75915	PRAF3_HUMAN	ARL6IP5	0.198864	-0.0418591	Not_significant		O94874;Q92845	KIFA3_HUMAN;UFL1_HUMAN	KIFAP3;UFL1	0.116114	0.0857816	Not_significant		O75915	PRAF3_HUMAN	ARL6IP5	3.32259	0.43075	Significant		O75947	ATP5H_HUMAN	ATP5PD	3.65865	0.236984	Not_significant
O94832	MYO1D_HUMAN	MYO1D	4.94456	-0.434039	Significant		O75925	PIAS1_HUMAN	PIAS1	0.318352	0.260473	Not_significant		O94880	PHF14_HUMAN	PHF14	0.552661	-0.0966468	Not_significant		O75923	DYSF_HUMAN	DYSF	0.399837	-0.123243	Not_significant		O75954	TSN9_HUMAN	TSPAN9	1.15488	-2.29861	Not_significant
O94842	TOX4_HUMAN	TOX4	0.066896	-0.0111446	Not_significant		O75934	SPF27_HUMAN	BCAS2	0.818681	0.0313983	Not_significant		O94886	CSCL1_HUMAN	TMEM63A	2.47542	-0.469397	Significant		O75923;Q9NZM1	DYSF_HUMAN;MYOF_HUMAN	DYSF;MYOF	0.946891	-0.169277	Not_significant		O75955	FLOT1_HUMAN	FLOT1	5.15143	0.466328	Significant
O94851	MICA2_HUMAN	MICAL2	1.20716	-0.186545	Not_significant		O75935	DCTN3_HUMAN	DCTN3	1.39679	0.0795059	Not_significant		O94888	UBXN7_HUMAN	UBXN7	1.02692	-0.15415	Not_significant		O75925	PIAS1_HUMAN	PIAS1	0.544565	-0.147726	Not_significant		O75962	TRIO_HUMAN	TRIO	0.673183	-0.255702	Not_significant
O94855	SC24D_HUMAN	SEC24D	4.80382	0.735484	Significant		O75937	DNJC8_HUMAN	DNAJC8	0.0340131	0.00254774	Not_significant		O94901	SUN1_HUMAN	SUN1	3.29937	0.149699	Not_significant		O75934	SPF27_HUMAN	BCAS2	1.47266	0.0400758	Not_significant		O75964	ATP5L_HUMAN	ATP5MG	4.27422	0.245957	Not_significant
O94864	ST65G_HUMAN	SUPT7L	0.24502	0.0692906	Not_significant		O75940	SPF30_HUMAN	SMNDC1	0.121788	-0.011466	Not_significant		O94901;Q9UH99	SUN1_HUMAN;SUN2_HUMAN	SUN1;SUN2	1.16437	-0.321445	Not_significant		O75935	DCTN3_HUMAN	DCTN3	0.00648932	0.000770092	Not_significant		O75970	MPDZ_HUMAN	MPDZ	2.69397	-0.277071	Not_significant
O94874	UFL1_HUMAN	UFL1	1.51704	0.173886	Not_significant		O75947	ATP5H_HUMAN	ATP5PD	0.25931	0.0204024	Not_significant		O94903	PLPHP_HUMAN	PLPBP	4.11761	0.346615	Not_significant		O75937	DNJC8_HUMAN	DNAJC8	0.717981	-0.0602484	Not_significant		O75976	CBPD_HUMAN	CPD	2.67337	-0.282127	Not_significant
O94874;Q92845	KIFA3_HUMAN;UFL1_HUMAN	KIFAP3;UFL1	0.613692	0.172874	Not_significant		O75955	FLOT1_HUMAN	FLOT1	0.906732	-0.068327	Not_significant		O94905	ERLN2_HUMAN	ERLIN2	0.60441	-0.0972152	Not_significant		O75940	SPF30_HUMAN	SMNDC1	0.126447	-0.0110044	Not_significant		O76003	GLRX3_HUMAN	GLRX3	0.227092	-0.0269914	Not_significant
O94880	PHF14_HUMAN	PHF14	2.57531	0.392118	Not_significant		O75962	TRIO_HUMAN	TRIO	0.202523	0.0717745	Not_significant		O94906	PRP6_HUMAN	PRPF6	4.88987	-0.171046	Not_significant		O75943	RAD17_HUMAN	RAD17	0.585315	0.316232	Not_significant		O76021	RL1D1_HUMAN	RSL1D1	3.53179	0.252332	Not_significant
O94886	CSCL1_HUMAN	TMEM63A	4.61387	-1.35571	Significant		O75964	ATP5L_HUMAN	ATP5MG	1.41379	-0.0927186	Not_significant		O94913	PCF11_HUMAN	PCF11	4.39009	-0.328272	Not_significant		O75947	ATP5H_HUMAN	ATP5PD	1.6938	-0.124966	Not_significant		O76024	WFS1_HUMAN	WFS1	5.32449	-1.23966	Significant
O94888	UBXN7_HUMAN	UBXN7	2.62453	-0.246519	Not_significant		O75970	MPDZ_HUMAN	MPDZ	0.662027	0.266973	Not_significant		O94915	FRYL_HUMAN	FRYL	0.711666	0.0878983	Not_significant		O75954	TSN9_HUMAN	TSPAN9	2.34882	-0.280174	Not_significant		O76031	CLPX_HUMAN	CLPX	0.910433	0.0359879	Not_significant
O94889	KLH18_HUMAN	KLHL18	1.3643	0.193344	Not_significant		O75976	CBPD_HUMAN	CPD	1.56294	-0.146466	Not_significant		O94916	NFAT5_HUMAN	NFAT5	0.180677	-0.031312	Not_significant		O75955	FLOT1_HUMAN	FLOT1	1.0951	-0.0671186	Not_significant		O76039;O94806;Q15139	CDKL5_HUMAN;KPCD1_HUMAN;KPCD3_HUMAN	CDKL5;PRKD1;PRKD3	0.920074	-0.215548	Not_significant
O94898	LRIG2_HUMAN	LRIG2	0.079669	-0.196226	Not_significant		O76003	GLRX3_HUMAN	GLRX3	0.467805	0.0236459	Not_significant		O94919	ENDD1_HUMAN	ENDOD1	0.600392	0.10594	Not_significant		O75962	TRIO_HUMAN	TRIO	0.766735	0.0623584	Not_significant		O76054	S14L2_HUMAN	SEC14L2	0.525037	-0.22378	Not_significant
O94901	SUN1_HUMAN	SUN1	0.571902	-0.0657578	Not_significant		O76021	RL1D1_HUMAN	RSL1D1	1.23744	-0.0654211	Not_significant		O94923	GLCE_HUMAN	GLCE	2.44516	-0.286795	Not_significant		O75964	ATP5L_HUMAN	ATP5MG	1.04365	-0.0661983	Not_significant		O76071	CIAO1_HUMAN	CIAO1	1.91634	-0.0331211	Not_significant
O94901;Q9UH99	SUN1_HUMAN;SUN2_HUMAN	SUN1;SUN2	0.0579901	0.0580721	Not_significant		O76024	WFS1_HUMAN	WFS1	0.184693	-0.00962448	Not_significant		O94925	GLSK_HUMAN	GLS	0.334131	0.0432653	Not_significant		O75970	MPDZ_HUMAN	MPDZ	0.713197	-0.0760374	Not_significant		O76080	ZFAN5_HUMAN	ZFAND5	0.903893	-0.257321	Not_significant
O94903	PLPHP_HUMAN	PLPBP	0.977863	-0.128619	Not_significant		O76027	ANXA9_HUMAN	ANXA9	0.982544	0.122156	Not_significant		O94927	HAUS5_HUMAN	HAUS5	0.104446	-0.0181446	Not_significant		O75976	CBPD_HUMAN	CPD	1.90158	0.0563455	Not_significant		O76081	RGS20_HUMAN	RGS20	0.0957092	-0.028883	Not_significant
O94905	ERLN2_HUMAN	ERLIN2	0.363038	-0.0493431	Not_significant		O76031	CLPX_HUMAN	CLPX	0.837121	-0.0367627	Not_significant		O94953	KDM4B_HUMAN	KDM4B	0.301338	-0.605986	Not_significant		O76003	GLRX3_HUMAN	GLRX3	0.199416	0.017508	Not_significant		O76094	SRP72_HUMAN	SRP72	1.68226	0.099566	Not_significant
O94906	PRP6_HUMAN	PRPF6	1.43783	-0.0306149	Not_significant		O76041	NEBL_HUMAN	NEBL	0.00147402	0.000208378	Not_significant		O94964	SOGA1_HUMAN	SOGA1	1.63416	-0.20725	Not_significant		O76021	RL1D1_HUMAN	RSL1D1	0.935269	0.0509086	Not_significant		O76095	JTB_HUMAN	JTB	0.505144	0.0516391	Not_significant
O94913	PCF11_HUMAN	PCF11	0.431553	-0.0724468	Not_significant		O76061	STC2_HUMAN	STC2	1.8863	-0.155607	Not_significant		O94966	UBP19_HUMAN	USP19	2.45669	-0.208653	Not_significant		O76024	WFS1_HUMAN	WFS1	4.92467	-0.569079	Significant		O77932	DXO_HUMAN	DXO	0.504474	-0.215572	Not_significant
O94915	FRYL_HUMAN	FRYL	0.706475	0.136523	Not_significant		O76062	ERG24_HUMAN	TM7SF2	0.54426	-0.0351443	Not_significant		O94967	WDR47_HUMAN	WDR47	0.0124625	0.0182433	Not_significant		O76031	CLPX_HUMAN	CLPX	0.617376	-0.0238853	Not_significant		O94760	DDAH1_HUMAN	DDAH1	4.08803	-0.812155	Significant
O94916	NFAT5_HUMAN	NFAT5	0.575874	0.260579	Not_significant		O76071	CIAO1_HUMAN	CIAO1	0.247201	0.0178032	Not_significant		O94973	AP2A2_HUMAN	AP2A2	1.05069	0.104915	Not_significant		O76054	S14L2_HUMAN	SEC14L2	0.100192	0.0510421	Not_significant		O94760;O95865	DDAH1_HUMAN;DDAH2_HUMAN	DDAH1;DDAH2	0.80887	-0.32159	Not_significant
O94919	ENDD1_HUMAN	ENDOD1	1.27903	0.142252	Not_significant		O76080	ZFAN5_HUMAN	ZFAND5	0.531323	-0.290881	Not_significant		O94973;O95782	AP2A1_HUMAN;AP2A2_HUMAN	AP2A1;AP2A2	0.144799	-0.0412102	Not_significant		O76071	CIAO1_HUMAN	CIAO1	0.0511909	0.00873613	Not_significant		O94761	RECQ4_HUMAN	RECQL4	2.33519	-0.727803	Significant
O94923	GLCE_HUMAN	GLCE	0.229892	-0.17144	Not_significant		O76094	SRP72_HUMAN	SRP72	0.0983901	-0.0124736	Not_significant		O94979	SC31A_HUMAN	SEC31A	2.84867	0.22793	Not_significant		O76074	PDE5A_HUMAN	PDE5A	1.41842	-0.283323	Not_significant		O94762	RECQ5_HUMAN	RECQL5	0.190971	-0.0170102	Not_significant
O94925	GLSK_HUMAN	GLS	2.5159	0.230583	Not_significant		O76095	JTB_HUMAN	JTB	0.273804	0.0358472	Not_significant		O94992	HEXI1_HUMAN	HEXIM1	4.02283	-0.294336	Not_significant		O76080	ZFAN5_HUMAN	ZFAND5	0.327079	-0.347624	Not_significant		O94763	RMP_HUMAN	URI1	0.269393	-0.0605726	Not_significant
O94927	HAUS5_HUMAN	HAUS5	1.09803	-0.084609	Not_significant		O94760	DDAH1_HUMAN	DDAH1	0.858441	0.120931	Not_significant		O94992;Q96MH2	HEXI1_HUMAN;HEXI2_HUMAN	HEXIM1;HEXIM2	0.223837	-0.0631552	Not_significant		O76080;Q6FIF0	ZFAN5_HUMAN;ZFAN6_HUMAN	ZFAND5;ZFAND6	0.302299	-0.310614	Not_significant		O94766	B3GA3_HUMAN	B3GAT3	1.05046	0.100915	Not_significant
O94953	KDM4B_HUMAN	KDM4B	1.2525	-1.27358	Not_significant		O94760;O95865	DDAH1_HUMAN;DDAH2_HUMAN	DDAH1;DDAH2	0.750661	-0.118203	Not_significant		O95049	ZO3_HUMAN	TJP3	4.0761	-0.604144	Significant		O76081	RGS20_HUMAN	RGS20	0.524409	0.411454	Not_significant		O94776	MTA2_HUMAN	MTA2	3.70424	-0.173591	Not_significant
O94955	RHBT3_HUMAN	RHOBTB3	0.572379	-0.288747	Not_significant		O94761	RECQ4_HUMAN	RECQL4	0.963194	-0.106544	Not_significant		O95059	RPP14_HUMAN	RPP14	0.615327	-0.205611	Not_significant		O76094	SRP72_HUMAN	SRP72	0.584451	0.0405436	Not_significant		O94776;Q13330	MTA1_HUMAN;MTA2_HUMAN	MTA1;MTA2	0.293165	-0.314355	Not_significant
O94964	SOGA1_HUMAN	SOGA1	2.03177	-0.438032	Significant		O94762	RECQ5_HUMAN	RECQL5	0.820723	-0.0758371	Not_significant		O95067	CCNB2_HUMAN	CCNB2	1.08261	0.435667	Not_significant		O76095	JTB_HUMAN	JTB	5.01456	0.228807	Not_significant		O94776;Q13330;Q9BTC8	MTA1_HUMAN;MTA2_HUMAN;MTA3_HUMAN	MTA1;MTA2;MTA3	0.52987	-0.0518351	Not_significant
O94966	UBP19_HUMAN	USP19	1.02833	-0.0876546	Not_significant		O94763	RMP_HUMAN	URI1	0.0608788	-0.0570898	Not_significant		O95070	YIF1A_HUMAN	YIF1A	1.17818	0.285134	Not_significant		O94760	DDAH1_HUMAN	DDAH1	1.13014	-0.128209	Not_significant		O94776;Q9BTC8	MTA2_HUMAN;MTA3_HUMAN	MTA2;MTA3	0.437302	-0.253266	Not_significant
O94973	AP2A2_HUMAN	AP2A2	0.580779	-0.10941	Not_significant		O94766	B3GA3_HUMAN	B3GAT3	0.0860305	-0.00837564	Not_significant		O95071	UBR5_HUMAN	UBR5	2.48114	-0.159661	Not_significant		O94760;O95865	DDAH1_HUMAN;DDAH2_HUMAN	DDAH1;DDAH2	0.911517	-0.295964	Not_significant		O94804	STK10_HUMAN	STK10	0.984884	0.0569119	Not_significant
O94973;O95782	AP2A1_HUMAN;AP2A2_HUMAN	AP2A1;AP2A2	0.302345	-0.102942	Not_significant		O94776	MTA2_HUMAN	MTA2	0.5642	-0.0332007	Not_significant		O95081	AGFG2_HUMAN	AGFG2	0.231632	0.153398	Not_significant		O94761	RECQ4_HUMAN	RECQL4	0.219809	-0.129939	Not_significant		O94804;Q9H2G2	SLK_HUMAN;STK10_HUMAN	SLK;STK10	2.86426	0.447375	Significant
O94979	SC31A_HUMAN	SEC31A	0.0987797	-0.00805044	Not_significant		O94776;Q13330	MTA1_HUMAN;MTA2_HUMAN	MTA1;MTA2	0.466921	1.29055	Not_significant		O95104	SCAF4_HUMAN	SCAF4	0.873837	0.252561	Not_significant		O94762	RECQ5_HUMAN	RECQL5	1.38986	0.157702	Not_significant		O94806	KPCD3_HUMAN	PRKD3	0.846657	-0.172759	Not_significant
O94986	CE152_HUMAN	CEP152	0.156871	-0.11095	Not_significant		O94776;Q13330;Q9BTC8	MTA1_HUMAN;MTA2_HUMAN;MTA3_HUMAN	MTA1;MTA2;MTA3	1.29099	-0.111489	Not_significant		O95104;Q9UPN6	SCAF4_HUMAN;SCAF8_HUMAN	SCAF4;SCAF8	0.12034	0.0771046	Not_significant		O94763	RMP_HUMAN	URI1	0.542614	0.0663805	Not_significant		O94806;Q15139	KPCD1_HUMAN;KPCD3_HUMAN	PRKD1;PRKD3	0.622008	-0.163696	Not_significant
O94992	HEXI1_HUMAN	HEXIM1	1.10053	-0.108604	Not_significant		O94776;Q9BTC8	MTA2_HUMAN;MTA3_HUMAN	MTA2;MTA3	0.284043	-0.0251684	Not_significant		O95139	NDUB6_HUMAN	NDUFB6	0.98519	-0.182365	Not_significant		O94766	B3GA3_HUMAN	B3GAT3	2.14684	0.216145	Not_significant		O94808	GFPT2_HUMAN	GFPT2	1.39682	0.767309	Significant
O94992;Q96MH2	HEXI1_HUMAN;HEXI2_HUMAN	HEXIM1;HEXIM2	0.731006	-0.127731	Not_significant		O94804	STK10_HUMAN	STK10	2.88512	0.203021	Not_significant		O95140	MFN2_HUMAN	MFN2	0.413433	0.0768099	Not_significant		O94768	ST17B_HUMAN	STK17B	0.152119	-0.24535	Not_significant		O94808;Q06210	GFPT1_HUMAN;GFPT2_HUMAN	GFPT1;GFPT2	2.45941	0.669798	Significant
O95025	SEM3D_HUMAN	SEMA3D	0.0776858	-0.0725937	Not_significant		O94804;Q9H2G2	SLK_HUMAN;STK10_HUMAN	SLK;STK10	0.40229	-0.096489	Not_significant		O95140;Q8IWA4	MFN1_HUMAN;MFN2_HUMAN	MFN1;MFN2	0.228485	-0.154841	Not_significant		O94776	MTA2_HUMAN	MTA2	0.156854	-0.0114808	Not_significant		O94817	ATG12_HUMAN	ATG12	0.0154326	-0.00979233	Not_significant
O95059	RPP14_HUMAN	RPP14	0.633228	-0.570456	Not_significant		O94817	ATG12_HUMAN	ATG12	0.347012	-0.217239	Not_significant		O95149	SPN1_HUMAN	SNUPN	2.32654	-0.293993	Not_significant		O94776;Q13330	MTA1_HUMAN;MTA2_HUMAN	MTA1;MTA2	0.183661	0.380125	Not_significant		O94822	LTN1_HUMAN	LTN1	0.593697	0.0563121	Not_significant
O95067	CCNB2_HUMAN	CCNB2	0.0353905	-0.0140524	Not_significant		O94822	LTN1_HUMAN	LTN1	0.954927	-0.0578027	Not_significant		O95155	UBE4B_HUMAN	UBE4B	0.0918131	-0.0195498	Not_significant		O94776;Q13330;Q9BTC8	MTA1_HUMAN;MTA2_HUMAN;MTA3_HUMAN	MTA1;MTA2;MTA3	0.148992	-0.0179911	Not_significant		O94826	TOM70_HUMAN	TOMM70	1.7931	0.0653286	Not_significant
O95070	YIF1A_HUMAN	YIF1A	0.603243	-0.332998	Not_significant		O94826	TOM70_HUMAN	TOMM70	0.000550041	5.43594e-05	Not_significant		O95159	ZFPL1_HUMAN	ZFPL1	0.85825	-0.158189	Not_significant		O94776;Q9BTC8	MTA2_HUMAN;MTA3_HUMAN	MTA2;MTA3	0.283925	0.0537915	Not_significant		O94829	IPO13_HUMAN	IPO13	2.18925	0.421394	Significant
O95071	UBR5_HUMAN	UBR5	3.26101	0.212731	Not_significant		O94829	IPO13_HUMAN	IPO13	0.131388	0.0427852	Not_significant		O95163	ELP1_HUMAN	ELP1	1.59573	-0.0691128	Not_significant		O94804	STK10_HUMAN	STK10	1.713	0.0811329	Not_significant		O94830	DDHD2_HUMAN	DDHD2	0.118969	0.0682611	Not_significant
O95081	AGFG2_HUMAN	AGFG2	0.709392	-0.152777	Not_significant		O94832	MYO1D_HUMAN	MYO1D	1.08524	-0.0480132	Not_significant		O95164	UBL3_HUMAN	UBL3	0.0432979	-0.0190563	Not_significant		O94804;Q9H2G2	SLK_HUMAN;STK10_HUMAN	SLK;STK10	0.465613	-0.133969	Not_significant		O94832	MYO1D_HUMAN	MYO1D	3.94122	0.653359	Significant
O95104	SCAF4_HUMAN	SCAF4	0.152235	0.0173478	Not_significant		O94842	TOX4_HUMAN	TOX4	0.535185	-0.0548406	Not_significant		O95166	GBRAP_HUMAN	GABARAP	1.48664	-1.14325	Significant		O94806	KPCD3_HUMAN	PRKD3	0.146852	-0.0905471	Not_significant		O94842	TOX4_HUMAN	TOX4	0.435515	0.0325708	Not_significant
O95104;Q9UPN6	SCAF4_HUMAN;SCAF8_HUMAN	SCAF4;SCAF8	1.40884	0.139554	Not_significant		O94855	SC24D_HUMAN	SEC24D	2.78046	0.190641	Not_significant		O95167	NDUA3_HUMAN	NDUFA3	0.224695	0.0538225	Not_significant		O94806;Q15139	KPCD1_HUMAN;KPCD3_HUMAN	PRKD1;PRKD3	1.14782	0.385108	Not_significant		O94854	K0754_HUMAN	KIAA0754	1.80996	-1.7981	Significant
O95139	NDUB6_HUMAN	NDUFB6	0.319161	0.118015	Not_significant		O94864	ST65G_HUMAN	SUPT7L	0.13001	-0.0290375	Not_significant		O95168	NDUB4_HUMAN	NDUFB4	1.33796	-0.259038	Not_significant		O94806;Q15139;Q9BZL6	KPCD1_HUMAN;KPCD2_HUMAN;KPCD3_HUMAN	PRKD1;PRKD2;PRKD3	0.010439	-0.00208092	Not_significant		O94855	SC24D_HUMAN	SEC24D	5.94053	1.16093	Significant
O95140	MFN2_HUMAN	MFN2	3.02087	-0.270942	Not_significant		O94874	UFL1_HUMAN	UFL1	2.09447	-0.0791564	Not_significant		O95169	NDUB8_HUMAN	NDUFB8	0.590346	-0.0981336	Not_significant		O94806;Q9BZL6	KPCD2_HUMAN;KPCD3_HUMAN	PRKD2;PRKD3	0.202532	-0.08498	Not_significant		O94864	ST65G_HUMAN	SUPT7L	1.82145	-0.212814	Not_significant
O95149	SPN1_HUMAN	SNUPN	0.299037	-0.038116	Not_significant		O94874;Q92845	KIFA3_HUMAN;UFL1_HUMAN	KIFAP3;UFL1	1.28776	-0.27092	Not_significant		O95171	SCEL_HUMAN	SCEL	4.94302	0.761206	Significant		O94808	GFPT2_HUMAN	GFPT2	4.76711	0.328871	Not_significant		O94874	UFL1_HUMAN	UFL1	3.77171	0.501731	Significant
O95155	UBE4B_HUMAN	UBE4B	1.83217	0.131356	Not_significant		O94876	TMCC1_HUMAN	TMCC1	0.230878	0.0359354	Not_significant		O95182	NDUA7_HUMAN	NDUFA7	2.41155	-0.332411	Not_significant		O94808;Q06210	GFPT1_HUMAN;GFPT2_HUMAN	GFPT1;GFPT2	3.58412	0.640009	Significant		O94874;Q92845	KIFA3_HUMAN;UFL1_HUMAN	KIFAP3;UFL1	2.84522	0.643026	Significant
O95158	NXPH4_HUMAN	NXPH4	0.104299	-0.0903978	Not_significant		O94880	PHF14_HUMAN	PHF14	0.561812	-0.0870409	Not_significant		O95197	RTN3_HUMAN	RTN3	0.574547	0.0685425	Not_significant		O94813	SLIT2_HUMAN	SLIT2	1.29552	-0.18999	Not_significant		O94875	SRBS2_HUMAN	SORBS2	0.348204	-0.449762	Not_significant
O95159	ZFPL1_HUMAN	ZFPL1	0.711472	0.139226	Not_significant		O94885	SASH1_HUMAN	SASH1	0.0146032	-0.00356674	Not_significant		O95202	LETM1_HUMAN	LETM1	3.92022	0.216133	Not_significant		O94817	ATG12_HUMAN	ATG12	0.0937796	-0.0598178	Not_significant		O94880	PHF14_HUMAN	PHF14	1.17112	0.0501628	Not_significant
O95163	ELP1_HUMAN	ELP1	2.45545	-0.108269	Not_significant		O94886	CSCL1_HUMAN	TMEM63A	0.710762	0.218038	Not_significant		O95208	EPN2_HUMAN	EPN2	1.32226	0.220385	Not_significant		O94819	KBTBB_HUMAN	KBTBD11	0.410786	0.337516	Not_significant		O94885	SASH1_HUMAN	SASH1	1.61814	0.112449	Not_significant
O95166	GBRAP_HUMAN	GABARAP	1.18622	-0.716051	Not_significant		O94887	FARP2_HUMAN	FARP2	0.00137759	-0.000434399	Not_significant		O95210	STBD1_HUMAN	STBD1	2.15623	-0.385972	Not_significant		O94822	LTN1_HUMAN	LTN1	0.230255	0.0141821	Not_significant		O94886	CSCL1_HUMAN	TMEM63A	2.21344	-0.588023	Significant
O95167	NDUA3_HUMAN	NDUFA3	0.703142	0.470232	Not_significant		O94888	UBXN7_HUMAN	UBXN7	0.31681	-0.0421839	Not_significant		O95214	LERL1_HUMAN	LEPROTL1	0.454944	0.108724	Not_significant		O94826	TOM70_HUMAN	TOMM70	3.42217	-0.231734	Not_significant		O94887	FARP2_HUMAN	FARP2	0.911152	-0.130498	Not_significant
O95168	NDUB4_HUMAN	NDUFB4	0.117209	-0.0282965	Not_significant		O94901	SUN1_HUMAN	SUN1	0.668452	-0.0952849	Not_significant		O95218	ZRAB2_HUMAN	ZRANB2	2.3409	0.145528	Not_significant		O94829	IPO13_HUMAN	IPO13	0.830901	0.123421	Not_significant		O94888	UBXN7_HUMAN	UBXN7	2.29235	-0.179842	Not_significant
O95169	NDUB8_HUMAN	NDUFB8	0.332298	-0.251598	Not_significant		O94903	PLPHP_HUMAN	PLPBP	0.218147	0.019711	Not_significant		O95219	SNX4_HUMAN	SNX4	0.662236	-0.177414	Not_significant		O94830	DDHD2_HUMAN	DDHD2	1.22639	-0.540535	Not_significant		O94901	SUN1_HUMAN	SUN1	5.83031	0.406076	Significant
O95182	NDUA7_HUMAN	NDUFA7	0.57452	-0.0590057	Not_significant		O94905	ERLN2_HUMAN	ERLIN2	0.0148895	-0.00134373	Not_significant		O95229	ZWINT_HUMAN	ZWINT	0.0502348	-0.110787	Not_significant		O94832	MYO1D_HUMAN	MYO1D	1.52058	0.119831	Not_significant		O94901;Q9UH99	SUN1_HUMAN;SUN2_HUMAN	SUN1;SUN2	1.29285	-1.41546	Not_significant
O95197	RTN3_HUMAN	RTN3	1.7647	0.304409	Not_significant		O94906	PRP6_HUMAN	PRPF6	1.94884	-0.0646648	Not_significant		O95232	LC7L3_HUMAN	LUC7L3	4.29992	0.76138	Significant		O94842	TOX4_HUMAN	TOX4	1.10061	-0.0905051	Not_significant		O94903	PLPHP_HUMAN	PLPBP	2.26407	0.277151	Not_significant
O95202	LETM1_HUMAN	LETM1	4.40141	0.270438	Not_significant		O94913	PCF11_HUMAN	PCF11	0.213601	0.051168	Not_significant		O95235	KI20A_HUMAN	KIF20A	1.94649	-0.387564	Not_significant		O94842;Q96NM4	TOX2_HUMAN;TOX4_HUMAN	TOX2;TOX4	0.847569	0.122033	Not_significant		O94905	ERLN2_HUMAN	ERLIN2	2.4417	0.243323	Not_significant
O95208	EPN2_HUMAN	EPN2	0.554242	0.377957	Not_significant		O94915	FRYL_HUMAN	FRYL	2.06037	0.119462	Not_significant		O95239	KIF4A_HUMAN	KIF4A	3.13947	-0.285797	Not_significant		O94851	MICA2_HUMAN	MICAL2	3.07763	0.312132	Not_significant		O94906	PRP6_HUMAN	PRPF6	2.90474	0.0925121	Not_significant
O95214	LERL1_HUMAN	LEPROTL1	1.24002	0.284504	Not_significant		O94919	ENDD1_HUMAN	ENDOD1	0.730292	-0.0620737	Not_significant		O95248	MTMR5_HUMAN	SBF1	1.0366	-0.323807	Not_significant		O94854	K0754_HUMAN	KIAA0754	0.509563	0.206558	Not_significant		O94913	PCF11_HUMAN	PCF11	0.304865	0.115178	Not_significant
O95218	ZRAB2_HUMAN	ZRANB2	2.43509	0.27742	Not_significant		O94923	GLCE_HUMAN	GLCE	0.223632	-0.0849686	Not_significant		O95249	GOSR1_HUMAN	GOSR1	0.000678115	-0.00013113	Not_significant		O94855	SC24D_HUMAN	SEC24D	5.543	0.406479	Significant		O94915	FRYL_HUMAN	FRYL	1.00783	-0.0695491	Not_significant
O95219	SNX4_HUMAN	SNX4	0.447482	-0.117013	Not_significant		O94925	GLSK_HUMAN	GLS	0.564848	-0.0742469	Not_significant		O95251	KAT7_HUMAN	KAT7	0.994224	-0.168841	Not_significant		O94856	NFASC_HUMAN	NFASC	1.73726	0.621332	Significant		O94916	NFAT5_HUMAN	NFAT5	2.18414	0.654776	Significant
O95229	ZWINT_HUMAN	ZWINT	0.263139	-0.0854402	Not_significant		O94927	HAUS5_HUMAN	HAUS5	0.534958	-0.0741115	Not_significant		O95260	ATE1_HUMAN	ATE1	0.138602	-0.0254188	Not_significant		O94864	ST65G_HUMAN	SUPT7L	0.340714	0.086874	Not_significant		O94919	ENDD1_HUMAN	ENDOD1	1.75735	-0.189499	Not_significant
O95232	LC7L3_HUMAN	LUC7L3	2.53741	0.536479	Significant		O94952	FBX21_HUMAN	FBXO21	0.387035	0.643216	Not_significant		O95273	CCDB1_HUMAN	CCNDBP1	1.19236	0.166846	Not_significant		O94874	UFL1_HUMAN	UFL1	4.23476	0.163874	Not_significant		O94923	GLCE_HUMAN	GLCE	2.93341	-0.810763	Significant
O95235	KI20A_HUMAN	KIF20A	1.27179	0.133522	Not_significant		O94953	KDM4B_HUMAN	KDM4B	0.327309	-0.319913	Not_significant		O95292	VAPB_HUMAN	VAPB	2.69834	0.152293	Not_significant		O94874;Q92845	KIFA3_HUMAN;UFL1_HUMAN	KIFAP3;UFL1	2.29884	0.290112	Not_significant		O94925	GLSK_HUMAN	GLS	3.54697	0.272025	Not_significant
O95239	KIF4A_HUMAN	KIF4A	0.936015	-0.0465641	Not_significant		O94955	RHBT3_HUMAN	RHOBTB3	1.32148	0.29119	Not_significant		O95292;Q9P0L0	VAPA_HUMAN;VAPB_HUMAN	VAPA;VAPB	1.90508	0.322438	Not_significant		O94875	SRBS2_HUMAN	SORBS2	2.48298	-0.277555	Not_significant		O94927	HAUS5_HUMAN	HAUS5	3.28827	-0.41672	Significant
O95243	MBD4_HUMAN	MBD4	0.504857	-0.0918269	Not_significant		O94964	SOGA1_HUMAN	SOGA1	0.35257	-0.0690079	Not_significant		O95295	SNAPN_HUMAN	SNAPIN	0.158215	-0.0386133	Not_significant		O94880	PHF14_HUMAN	PHF14	0.720258	0.0822453	Not_significant		O94929	ABLM3_HUMAN	ABLIM3	0.889986	-0.278805	Not_significant
O95248	MTMR5_HUMAN	SBF1	1.3701	-0.38905	Not_significant		O94966	UBP19_HUMAN	USP19	0.229036	0.0217896	Not_significant		O95297	MPZL1_HUMAN	MPZL1	2.35646	0.285	Not_significant		O94885	SASH1_HUMAN	SASH1	0.799906	-0.0549107	Not_significant		O94953	KDM4B_HUMAN	KDM4B	1.07911	0.687239	Not_significant
O95249	GOSR1_HUMAN	GOSR1	0.0496135	-0.0122786	Not_significant		O94972	TRI37_HUMAN	TRIM37	0.176689	0.0624299	Not_significant		O95298	NDUC2_HUMAN	NDUFC2	2.51729	-0.215762	Not_significant		O94888	UBXN7_HUMAN	UBXN7	3.23597	-0.172015	Not_significant		O94955	RHBT3_HUMAN	RHOBTB3	5.2361	-0.831474	Significant
O95251	KAT7_HUMAN	KAT7	0.494949	0.0506005	Not_significant		O94973	AP2A2_HUMAN	AP2A2	0.700047	0.074255	Not_significant		O95299	NDUAA_HUMAN	NDUFA10	2.16987	-0.166666	Not_significant		O94901	SUN1_HUMAN	SUN1	2.56804	-0.0888481	Not_significant		O94964	SOGA1_HUMAN	SOGA1	0.014104	-0.00259542	Not_significant
O95260	ATE1_HUMAN	ATE1	0.153582	0.0210743	Not_significant		O94973;O95782	AP2A1_HUMAN;AP2A2_HUMAN	AP2A1;AP2A2	0.375004	-0.085247	Not_significant		O95302	FKBP9_HUMAN	FKBP9	2.39907	-0.292191	Not_significant		O94901;Q9UH99	SUN1_HUMAN;SUN2_HUMAN	SUN1;SUN2	0.989385	-0.254773	Not_significant		O94966	UBP19_HUMAN	USP19	0.356811	0.0255084	Not_significant
O95273	CCDB1_HUMAN	CCNDBP1	2.20408	0.175566	Not_significant		O94979	SC31A_HUMAN	SEC31A	1.1424	0.0711708	Not_significant		O95302;Q96AY3	FKB10_HUMAN;FKBP9_HUMAN	FKBP10;FKBP9	0.790446	0.0979843	Not_significant		O94903	PLPHP_HUMAN	PLPBP	0.023022	-0.00127935	Not_significant		O94973	AP2A2_HUMAN	AP2A2	1.00446	0.0703173	Not_significant
O95273;Q9Y2K3	CCDB1_HUMAN;MYH15_HUMAN	CCNDBP1;MYH15	0.209199	-1.07736	Not_significant		O94979;Q9NQW1	SC31A_HUMAN;SC31B_HUMAN	SEC31A;SEC31B	0.0741893	-0.00933695	Not_significant		O95336	6PGL_HUMAN	PGLS	0.924702	-0.105866	Not_significant		O94905	ERLN2_HUMAN	ERLIN2	0.113753	-0.00932407	Not_significant		O94973;O95782	AP2A1_HUMAN;AP2A2_HUMAN	AP2A1;AP2A2	0.381181	0.0441494	Not_significant
O95292	VAPB_HUMAN	VAPB	0.181682	0.0216446	Not_significant		O94992	HEXI1_HUMAN	HEXIM1	0.127247	0.00867891	Not_significant		O95340	PAPS2_HUMAN	PAPSS2	1.82171	-0.0685563	Not_significant		O94906	PRP6_HUMAN	PRPF6	2.18321	-0.045712	Not_significant		O94979	SC31A_HUMAN	SEC31A	4.1601	0.229969	Not_significant
O95292;Q9P0L0	VAPA_HUMAN;VAPB_HUMAN	VAPA;VAPB	0.707601	0.0979743	Not_significant		O94992;Q96MH2	HEXI1_HUMAN;HEXI2_HUMAN	HEXIM1;HEXIM2	0.74347	0.1841	Not_significant		O95347	SMC2_HUMAN	SMC2	5.44901	-0.266553	Not_significant		O94913	PCF11_HUMAN	PCF11	0.940395	-0.169599	Not_significant		O94992	HEXI1_HUMAN	HEXIM1	3.80989	-0.278711	Not_significant
O95295	SNAPN_HUMAN	SNAPIN	0.291439	-0.162286	Not_significant		O95025	SEM3D_HUMAN	SEMA3D	0.628404	-0.229079	Not_significant		O95352	ATG7_HUMAN	ATG7	3.83675	0.229413	Not_significant		O94915	FRYL_HUMAN	FRYL	0.486323	0.0289946	Not_significant		O94992;Q96MH2	HEXI1_HUMAN;HEXI2_HUMAN	HEXIM1;HEXIM2	3.05931	-0.456741	Significant
O95297	MPZL1_HUMAN	MPZL1	0.656057	0.0876222	Not_significant		O95049	ZO3_HUMAN	TJP3	1.84116	-0.16762	Not_significant		O95359	TACC2_HUMAN	TACC2	3.95763	0.273075	Not_significant		O94916	NFAT5_HUMAN	NFAT5	0.909694	-0.0936751	Not_significant		O95025	SEM3D_HUMAN	SEMA3D	2.59426	1.09772	Significant
O95298	NDUC2_HUMAN	NDUFC2	0.0466707	-0.00717354	Not_significant		O95059	RPP14_HUMAN	RPP14	0.852538	-0.362095	Not_significant		O95361	TRI16_HUMAN	TRIM16	2.08556	-0.318308	Not_significant		O94919	ENDD1_HUMAN	ENDOD1	3.62477	0.134423	Not_significant		O95059	RPP14_HUMAN	RPP14	0.452864	0.129892	Not_significant
O95299	NDUAA_HUMAN	NDUFA10	0.764764	0.0718622	Not_significant		O95067	CCNB2_HUMAN	CCNB2	0.221456	-0.153031	Not_significant		O95363	SYFM_HUMAN	FARS2	0.391719	-0.157266	Not_significant		O94923	GLCE_HUMAN	GLCE	1.8546	0.110148	Not_significant		O95067	CCNB2_HUMAN	CCNB2	0.59454	-0.136621	Not_significant
O95302	FKBP9_HUMAN	FKBP9	2.76428	0.270966	Not_significant		O95070	YIF1A_HUMAN	YIF1A	0.543387	0.101398	Not_significant		O95365	ZBT7A_HUMAN	ZBTB7A	0.10697	0.068399	Not_significant		O94925	GLSK_HUMAN	GLS	0.234446	0.0193315	Not_significant		O95070	YIF1A_HUMAN	YIF1A	2.3699	0.287457	Not_significant
O95319	CELF2_HUMAN	CELF2	3.83879	-0.447573	Significant		O95071	UBR5_HUMAN	UBR5	0.408222	-0.0315967	Not_significant		O95372	LYPA2_HUMAN	LYPLA2	0.00979894	0.0032959	Not_significant		O94927	HAUS5_HUMAN	HAUS5	0.994064	0.0784173	Not_significant		O95071	UBR5_HUMAN	UBR5	1.01702	0.0462217	Not_significant
O95319;Q92879	CELF1_HUMAN;CELF2_HUMAN	CELF1;CELF2	0.193821	0.0420923	Not_significant		O95081	AGFG2_HUMAN	AGFG2	0.440373	-0.224441	Not_significant		O95373	IPO7_HUMAN	IPO7	2.3922	0.109997	Not_significant		O94929	ABLM3_HUMAN	ABLIM3	0.742964	0.183587	Not_significant		O95081	AGFG2_HUMAN	AGFG2	2.26851	-0.339751	Not_significant
O95336	6PGL_HUMAN	PGLS	1.73817	-0.244642	Not_significant		O95104	SCAF4_HUMAN	SCAF4	1.25962	-0.0680351	Not_significant		O95376	ARI2_HUMAN	ARIH2	0.865221	-0.151933	Not_significant		O94953	KDM4B_HUMAN	KDM4B	0.694436	0.346189	Not_significant		O95104	SCAF4_HUMAN	SCAF4	1.06577	-0.0732903	Not_significant
O95340	PAPS2_HUMAN	PAPSS2	1.53094	-0.268472	Not_significant		O95104;Q9UPN6	SCAF4_HUMAN;SCAF8_HUMAN	SCAF4;SCAF8	0.915385	-0.0923295	Not_significant		O95391	SLU7_HUMAN	SLU7	0.658657	0.0655346	Not_significant		O94955	RHBT3_HUMAN	RHOBTB3	0.501445	-0.781815	Not_significant		O95104;Q9UPN6	SCAF4_HUMAN;SCAF8_HUMAN	SCAF4;SCAF8	0.186071	-0.0280542	Not_significant
O95347	SMC2_HUMAN	SMC2	4.11177	-0.0950046	Not_significant		O95139	NDUB6_HUMAN	NDUFB6	0.795735	-0.151054	Not_significant		O95394	AGM1_HUMAN	PGM3	4.18851	0.253386	Not_significant		O94964	SOGA1_HUMAN	SOGA1	0.235602	-0.172781	Not_significant		O95139	NDUB6_HUMAN	NDUFB6	0.0665802	0.0186777	Not_significant
O95352	ATG7_HUMAN	ATG7	1.2779	-0.133768	Not_significant		O95140	MFN2_HUMAN	MFN2	0.479405	0.0280294	Not_significant		O95396	MOCS3_HUMAN	MOCS3	1.9016	-0.163743	Not_significant		O94966	UBP19_HUMAN	USP19	0.568235	-0.0699954	Not_significant		O95140	MFN2_HUMAN	MFN2	1.2464	0.102385	Not_significant
O95363	SYFM_HUMAN	FARS2	0.562328	0.130193	Not_significant		O95155	UBE4B_HUMAN	UBE4B	0.0125252	0.00180483	Not_significant		O95400	CD2B2_HUMAN	CD2BP2	1.99691	-0.12183	Not_significant		O94967	WDR47_HUMAN	WDR47	0.380213	-0.0432277	Not_significant		O95149	SPN1_HUMAN	SNUPN	1.59379	-0.352407	Not_significant
O95365	ZBT7A_HUMAN	ZBTB7A	2.05423	0.467723	Significant		O95159	ZFPL1_HUMAN	ZFPL1	0.331617	0.117263	Not_significant		O95407	TNF6B_HUMAN	TNFRSF6B	4.6813	0.605069	Significant		O94973	AP2A2_HUMAN	AP2A2	0.0382166	0.00422525	Not_significant		O95155	UBE4B_HUMAN	UBE4B	1.07222	-0.0827556	Not_significant
O95372	LYPA2_HUMAN	LYPLA2	1.0948	-0.217131	Not_significant		O95163	ELP1_HUMAN	ELP1	0.429542	-0.0256371	Not_significant		O95415	BRI3_HUMAN	BRI3	0.279164	-0.192858	Not_significant		O94973;O95782	AP2A1_HUMAN;AP2A2_HUMAN	AP2A1;AP2A2	1.88021	0.094101	Not_significant		O95159	ZFPL1_HUMAN	ZFPL1	0.316572	0.100682	Not_significant
O95373	IPO7_HUMAN	IPO7	3.25886	0.0965362	Not_significant		O95164	UBL3_HUMAN	UBL3	0.695231	-0.11927	Not_significant		O95425	SVIL_HUMAN	SVIL	5.10183	0.214054	Not_significant		O94979	SC31A_HUMAN	SEC31A	4.58461	0.333652	Not_significant		O95163	ELP1_HUMAN	ELP1	0.0347694	0.00360155	Not_significant
O95376	ARI2_HUMAN	ARIH2	1.00164	-0.161039	Not_significant		O95166	GBRAP_HUMAN	GABARAP	0.351892	-0.122031	Not_significant		O95429	BAG4_HUMAN	BAG4	1.01109	-0.281605	Not_significant		O94986	CE152_HUMAN	CEP152	0.122762	0.0957375	Not_significant		O95166	GBRAP_HUMAN	GABARAP	2.87374	1.05499	Significant
O95379	TFIP8_HUMAN	TNFAIP8	6.38798	-0.947537	Significant		O95167	NDUA3_HUMAN	NDUFA3	2.06594	-0.549314	Significant		O95433	AHSA1_HUMAN	AHSA1	0.452131	0.0131035	Not_significant		O94992	HEXI1_HUMAN	HEXIM1	0.0150659	-0.00244474	Not_significant		O95167	NDUA3_HUMAN	NDUFA3	1.32846	-0.554028	Significant
O95391	SLU7_HUMAN	SLU7	0.630933	-0.143952	Not_significant		O95168	NDUB4_HUMAN	NDUFB4	0.563925	-0.0271692	Not_significant		O95453	PARN_HUMAN	PARN	1.06751	-0.0563402	Not_significant		O94992;Q96MH2	HEXI1_HUMAN;HEXI2_HUMAN	HEXIM1;HEXIM2	0.395692	-0.355491	Not_significant		O95168	NDUB4_HUMAN	NDUFB4	1.13519	-0.206738	Not_significant
O95394	AGM1_HUMAN	PGM3	2.03717	0.11759	Not_significant		O95169	NDUB8_HUMAN	NDUFB8	1.38169	-0.580179	Significant		O95456	PSMG1_HUMAN	PSMG1	0.199578	-0.0184126	Not_significant		O95049	ZO3_HUMAN	TJP3	0.235886	0.106323	Not_significant		O95169	NDUB8_HUMAN	NDUFB8	0.193063	-0.0533514	Not_significant
O95396	MOCS3_HUMAN	MOCS3	0.0154623	0.00292492	Not_significant		O95182	NDUA7_HUMAN	NDUFA7	0.432498	-0.102283	Not_significant		O95466	FMNL1_HUMAN	FMNL1	2.30927	-0.0987339	Not_significant		O95067	CCNB2_HUMAN	CCNB2	0.689734	0.202172	Not_significant		O95182	NDUA7_HUMAN	NDUFA7	0.214105	-0.0291691	Not_significant
O95400	CD2B2_HUMAN	CD2BP2	1.02673	-0.140668	Not_significant		O95197	RTN3_HUMAN	RTN3	0.890017	-0.143846	Not_significant		O95466;Q96PY5	FMNL1_HUMAN;FMNL2_HUMAN	FMNL1;FMNL2	1.90422	0.186144	Not_significant		O95070	YIF1A_HUMAN	YIF1A	0.0346601	0.0137367	Not_significant		O95197	RTN3_HUMAN	RTN3	1.04724	0.0800538	Not_significant
O95429	BAG4_HUMAN	BAG4	3.1153	-0.467341	Significant		O95202	LETM1_HUMAN	LETM1	0.106282	-0.00668812	Not_significant		O95470	SGPL1_HUMAN	SGPL1	1.22909	-0.08289	Not_significant		O95071	UBR5_HUMAN	UBR5	0.221518	-0.0204039	Not_significant		O95202	LETM1_HUMAN	LETM1	3.88863	0.214895	Not_significant
O95433	AHSA1_HUMAN	AHSA1	1.89153	0.180942	Not_significant		O95208	EPN2_HUMAN	EPN2	0.424091	-0.0583029	Not_significant		O95476	CNEP1_HUMAN	CTDNEP1	1.30726	1.02423	Significant		O95081	AGFG2_HUMAN	AGFG2	0.283723	-0.182757	Not_significant		O95208	EPN2_HUMAN	EPN2	3.07211	-0.458688	Significant
O95453	PARN_HUMAN	PARN	2.18088	0.167345	Not_significant		O95208;Q9H201	EPN2_HUMAN;EPN3_HUMAN	EPN2;EPN3	0.174268	0.049437	Not_significant		O95478	NSA2_HUMAN	NSA2	5.57157	0.377771	Not_significant		O95084	PRS23_HUMAN	PRSS23	1.09162	-1.05338	Not_significant		O95210	STBD1_HUMAN	STBD1	1.51268	0.308873	Not_significant
O95456	PSMG1_HUMAN	PSMG1	0.764035	-0.0989766	Not_significant		O95210	STBD1_HUMAN	STBD1	0.818423	0.110062	Not_significant		O95479	G6PE_HUMAN	H6PD	1.17141	-0.161565	Not_significant		O95104	SCAF4_HUMAN	SCAF4	0.772665	0.0535502	Not_significant		O95214	LERL1_HUMAN	LEPROTL1	0.588218	0.101191	Not_significant
O95466	FMNL1_HUMAN	FMNL1	4.78	-0.414519	Significant		O95214	LERL1_HUMAN	LEPROTL1	0.199321	0.0519633	Not_significant		O95486	SC24A_HUMAN	SEC24A	4.7028	0.300581	Not_significant		O95104;Q9UPN6	SCAF4_HUMAN;SCAF8_HUMAN	SCAF4;SCAF8	0.146148	0.0613208	Not_significant		O95218	ZRAB2_HUMAN	ZRANB2	0.795118	0.103702	Not_significant
O95470	SGPL1_HUMAN	SGPL1	1.32833	0.136651	Not_significant		O95218	ZRAB2_HUMAN	ZRANB2	1.46061	0.181647	Not_significant		O95486;O95487	SC24A_HUMAN;SC24B_HUMAN	SEC24A;SEC24B	1.08613	0.27211	Not_significant		O95139	NDUB6_HUMAN	NDUFB6	0.476263	-1.63405	Not_significant		O95219	SNX4_HUMAN	SNX4	0.698088	-0.0618544	Not_significant
O95478	NSA2_HUMAN	NSA2	3.52444	0.666257	Significant		O95219	SNX4_HUMAN	SNX4	0.429628	0.0699248	Not_significant		O95487	SC24B_HUMAN	SEC24B	0.193125	-0.0376773	Not_significant		O95140	MFN2_HUMAN	MFN2	0.20611	-0.0208964	Not_significant		O95229	ZWINT_HUMAN	ZWINT	2.2305	-0.817566	Significant
O95486	SC24A_HUMAN	SEC24A	3.47196	0.345581	Not_significant		O95229	ZWINT_HUMAN	ZWINT	1.31886	0.343517	Not_significant		O95544	NADK_HUMAN	NADK	1.08447	-0.36443	Not_significant		O95149	SPN1_HUMAN	SNUPN	0.0546894	-0.0272985	Not_significant		O95232	LC7L3_HUMAN	LUC7L3	2.31371	0.905721	Significant
O95486;O95487	SC24A_HUMAN;SC24B_HUMAN	SEC24A;SEC24B	1.34673	0.244832	Not_significant		O95232	LC7L3_HUMAN	LUC7L3	0.257743	-0.0898609	Not_significant		O95551	TYDP2_HUMAN	TDP2	0.410286	0.0474343	Not_significant		O95155	UBE4B_HUMAN	UBE4B	3.08364	0.20722	Not_significant		O95235	KI20A_HUMAN	KIF20A	3.24283	-0.266396	Not_significant
O95487	SC24B_HUMAN	SEC24B	1.17336	0.260588	Not_significant		O95235	KI20A_HUMAN	KIF20A	0.209156	0.0574589	Not_significant		O95562	SFT2B_HUMAN	SFT2D2	0.610026	0.264591	Not_significant		O95159	ZFPL1_HUMAN	ZFPL1	0.309346	-0.0852184	Not_significant		O95239	KIF4A_HUMAN	KIF4A	2.42342	-0.193108	Not_significant
O95544	NADK_HUMAN	NADK	1.74196	-0.453156	Significant		O95238	SPDEF_HUMAN	SPDEF	0.222181	-0.0790424	Not_significant		O95563	MPC2_HUMAN	MPC2	0.413696	0.264588	Not_significant		O95163	ELP1_HUMAN	ELP1	0.0233117	0.00121641	Not_significant		O95243	MBD4_HUMAN	MBD4	0.0648349	0.0559292	Not_significant
O95551	TYDP2_HUMAN	TDP2	3.51831	-0.42414	Significant		O95239	KIF4A_HUMAN	KIF4A	1.04465	-0.0490794	Not_significant		O95571	ETHE1_HUMAN	ETHE1	0.191471	0.0156331	Not_significant		O95166	GBRAP_HUMAN	GABARAP	0.232975	0.188627	Not_significant		O95248	MTMR5_HUMAN	SBF1	0.203667	0.0852556	Not_significant
O95562	SFT2B_HUMAN	SFT2D2	2.50667	0.393626	Not_significant		O95243	MBD4_HUMAN	MBD4	1.4932	0.137359	Not_significant		O95573	ACSL3_HUMAN	ACSL3	1.85974	0.100216	Not_significant		O95168	NDUB4_HUMAN	NDUFB4	0.118164	0.0452161	Not_significant		O95249	GOSR1_HUMAN	GOSR1	1.04649	0.139526	Not_significant
O95563	MPC2_HUMAN	MPC2	2.08915	0.467459	Significant		O95248	MTMR5_HUMAN	SBF1	0.341161	-0.0817504	Not_significant		O95602	RPA1_HUMAN	POLR1A	1.92209	0.0825286	Not_significant		O95169	NDUB8_HUMAN	NDUFB8	0.145309	0.151217	Not_significant		O95251	KAT7_HUMAN	KAT7	1.59588	-0.0985889	Not_significant
O95571	ETHE1_HUMAN	ETHE1	0.993919	0.104403	Not_significant		O95249	GOSR1_HUMAN	GOSR1	1.40883	-0.160666	Not_significant		O95613	PCNT_HUMAN	PCNT	0.787179	-0.268193	Not_significant		O95182	NDUA7_HUMAN	NDUFA7	0.235542	-0.133584	Not_significant		O95260	ATE1_HUMAN	ATE1	0.340538	0.0839124	Not_significant
O95573	ACSL3_HUMAN	ACSL3	5.6296	0.477696	Significant		O95251	KAT7_HUMAN	KAT7	0.779167	-0.0742517	Not_significant		O95619	YETS4_HUMAN	YEATS4	0.0633333	-0.0297389	Not_significant		O95197	RTN3_HUMAN	RTN3	2.61168	0.300062	Not_significant		O95273	CCDB1_HUMAN	CCNDBP1	2.70143	0.143373	Not_significant
O95602	RPA1_HUMAN	POLR1A	4.52209	0.274423	Not_significant		O95260	ATE1_HUMAN	ATE1	0.228285	-0.0533452	Not_significant		O95628	CNOT4_HUMAN	CNOT4	0.393034	-0.0674143	Not_significant		O95202	LETM1_HUMAN	LETM1	0.196852	-0.0132098	Not_significant		O95292	VAPB_HUMAN	VAPB	4.95914	0.24109	Not_significant
O95613	PCNT_HUMAN	PCNT	2.43438	-0.306242	Not_significant		O95273	CCDB1_HUMAN	CCNDBP1	1.965	0.227048	Not_significant		O95630	STABP_HUMAN	STAMBP	0.998186	0.0342507	Not_significant		O95208	EPN2_HUMAN	EPN2	0.5522	0.0999742	Not_significant		O95292;Q9P0L0	VAPA_HUMAN;VAPB_HUMAN	VAPA;VAPB	0.779457	0.138971	Not_significant
O95619	YETS4_HUMAN	YEATS4	0.881743	-0.180539	Not_significant		O95274	LYPD3_HUMAN	LYPD3	0.58181	-0.0778236	Not_significant		O95639	CPSF4_HUMAN	CPSF4	1.23338	-0.12694	Not_significant		O95210	STBD1_HUMAN	STBD1	1.38069	-0.249712	Not_significant		O95295	SNAPN_HUMAN	SNAPIN	0.189808	-0.0853333	Not_significant
O95620	DUS4L_HUMAN	DUS4L	1.54216	-1.40026	Significant		O95292	VAPB_HUMAN	VAPB	0.122096	-0.00437498	Not_significant		O95671	ASML_HUMAN	ASMTL	2.05463	0.113883	Not_significant		O95214	LERL1_HUMAN	LEPROTL1	0.143161	0.0317607	Not_significant		O95297	MPZL1_HUMAN	MPZL1	4.10147	0.436285	Significant
O95625	ZBT11_HUMAN	ZBTB11	0.687292	-0.128479	Not_significant		O95292;Q9P0L0	VAPA_HUMAN;VAPB_HUMAN	VAPA;VAPB	0.632053	-0.170362	Not_significant		O95674	CDS2_HUMAN	CDS2	5.96173	-4.60266	Significant		O95218	ZRAB2_HUMAN	ZRANB2	3.30116	0.0973229	Not_significant		O95298	NDUC2_HUMAN	NDUFC2	0.653393	-0.0533547	Not_significant
O95628	CNOT4_HUMAN	CNOT4	0.346805	-0.0468931	Not_significant		O95294	RASL1_HUMAN	RASAL1	1.24865	0.276873	Not_significant		O95677	EYA4_HUMAN	EYA4	0.639149	-0.130534	Not_significant		O95219	SNX4_HUMAN	SNX4	1.93976	-0.0999093	Not_significant		O95299	NDUAA_HUMAN	NDUFA10	0.684694	-0.0591922	Not_significant
O95630	STABP_HUMAN	STAMBP	0.417381	-0.0475073	Not_significant		O95295	SNAPN_HUMAN	SNAPIN	0.305517	-0.168506	Not_significant		O95684	CEP43_HUMAN	CEP43	0.236696	-0.0384016	Not_significant		O95232	LC7L3_HUMAN	LUC7L3	2.79029	0.544853	Significant		O95302	FKBP9_HUMAN	FKBP9	4.31078	0.384285	Not_significant
O95639	CPSF4_HUMAN	CPSF4	0.605904	-0.0865932	Not_significant		O95297	MPZL1_HUMAN	MPZL1	0.0902882	-0.0409455	Not_significant		O95685	PPR3D_HUMAN	PPP1R3D	1.80555	-0.395373	Not_significant		O95235	KI20A_HUMAN	KIF20A	1.9781	-0.0956507	Not_significant		O95302;Q96AY3	FKB10_HUMAN;FKBP9_HUMAN	FKBP10;FKBP9	0.491136	-0.0846729	Not_significant
O95644	NFAC1_HUMAN	NFATC1	0.619366	-0.892022	Not_significant		O95298	NDUC2_HUMAN	NDUFC2	1.89569	-0.177267	Not_significant		O95707	RPP29_HUMAN	POP4	0.890064	0.118612	Not_significant		O95239	KIF4A_HUMAN	KIF4A	3.44164	-0.0732765	Not_significant		O95319	CELF2_HUMAN	CELF2	4.18583	-0.410443	Significant
O95644;Q12968;Q13469	NFAC1_HUMAN;NFAC2_HUMAN;NFAC3_HUMAN	NFATC1;NFATC2;NFATC3	1.06671	0.435331	Not_significant		O95299	NDUAA_HUMAN	NDUFA10	1.25299	-0.0823803	Not_significant		O95714	HERC2_HUMAN	HERC2	1.65227	-0.192028	Not_significant		O95248	MTMR5_HUMAN	SBF1	0.276853	0.0558743	Not_significant		O95319;Q92879	CELF1_HUMAN;CELF2_HUMAN	CELF1;CELF2	0.264305	-0.419988	Not_significant
O95671	ASML_HUMAN	ASMTL	1.81597	-0.147771	Not_significant		O95302	FKBP9_HUMAN	FKBP9	1.08307	-0.144577	Not_significant		O95715	CXL14_HUMAN	CXCL14	0.629289	0.226972	Not_significant		O95248;Q86WG5	MTMR5_HUMAN;MTMRD_HUMAN	SBF1;SBF2	0.971721	0.22491	Not_significant		O95336	6PGL_HUMAN	PGLS	0.717087	0.0633345	Not_significant
O95674	CDS2_HUMAN	CDS2	5.15848	-5.14659	Significant		O95302;Q96AY3	FKB10_HUMAN;FKBP9_HUMAN	FKBP10;FKBP9	0.319849	-0.130089	Not_significant		O95716	RAB3D_HUMAN	RAB3D	2.94962	-0.342706	Not_significant		O95249	GOSR1_HUMAN	GOSR1	0.769087	0.106928	Not_significant		O95340	PAPS2_HUMAN	PAPSS2	2.90636	0.325033	Not_significant
O95684	CEP43_HUMAN	CEP43	1.53502	-0.172259	Not_significant		O95336	6PGL_HUMAN	PGLS	0.968247	-0.0744586	Not_significant		O95716;P20336	RAB3A_HUMAN;RAB3D_HUMAN	RAB3A;RAB3D	0.771997	0.263555	Not_significant		O95251	KAT7_HUMAN	KAT7	2.59004	-0.114176	Not_significant		O95347	SMC2_HUMAN	SMC2	4.57777	-0.230805	Not_significant
O95696	BRD1_HUMAN	BRD1	0.28378	-0.192252	Not_significant		O95340	PAPS2_HUMAN	PAPSS2	6.38792	0.384173	Not_significant		O95716;P20336;P20337;P20338;P61006;P61018;P61026;P61106;P62820;Q15286;Q6IQ22;Q92930;Q9H0U4	RAB10_HUMAN;RAB12_HUMAN;RAB14_HUMAN;RAB1A_HUMAN;RAB1B_HUMAN;RAB35_HUMAN;RAB3A_HUMAN;RAB3B_HUMAN;RAB3D_HUMAN;RAB4A_HUMAN;RAB4B_HUMAN;RAB8A_HUMAN;RAB8B_HUMAN	RAB10;RAB12;RAB14;RAB1A;RAB1B;RAB35;RAB3A;RAB3B;RAB3D;RAB4A;RAB4B;RAB8A;RAB8B	0.499921	0.0815539	Not_significant		O95260	ATE1_HUMAN	ATE1	0.107129	0.0880852	Not_significant		O95352	ATG7_HUMAN	ATG7	1.17733	0.146714	Not_significant
O95707	RPP29_HUMAN	POP4	0.754206	-0.0739436	Not_significant		O95347	SMC2_HUMAN	SMC2	0.529114	-0.0367794	Not_significant		O95716;P20336;P20337;P51153;P61006;Q92930	RAB13_HUMAN;RAB3A_HUMAN;RAB3B_HUMAN;RAB3D_HUMAN;RAB8A_HUMAN;RAB8B_HUMAN	RAB13;RAB3A;RAB3B;RAB3D;RAB8A;RAB8B	0.67774	-1.77882	Not_significant		O95273	CCDB1_HUMAN	CCNDBP1	0.481494	0.0820456	Not_significant		O95363	SYFM_HUMAN	FARS2	0.347728	0.139037	Not_significant
O95714	HERC2_HUMAN	HERC2	3.26584	0.352317	Not_significant		O95352	ATG7_HUMAN	ATG7	0.00538595	-0.000535488	Not_significant		O95716;P61224;P62834	RAB3D_HUMAN;RAP1A_HUMAN;RAP1B_HUMAN	RAB3D;RAP1A;RAP1B	0.466857	0.0966249	Not_significant		O95292	VAPB_HUMAN	VAPB	0.402474	0.034102	Not_significant		O95365	ZBT7A_HUMAN	ZBTB7A	1.77108	0.273306	Not_significant
O95715	CXL14_HUMAN	CXCL14	0.270473	0.0686231	Not_significant		O95359	TACC2_HUMAN	TACC2	0.0104864	-0.00498533	Not_significant		O95721	SNP29_HUMAN	SNAP29	1.98294	-0.167294	Not_significant		O95292;Q9P0L0	VAPA_HUMAN;VAPB_HUMAN	VAPA;VAPB	0.296879	0.0397773	Not_significant		O95372	LYPA2_HUMAN	LYPLA2	2.08943	0.235283	Not_significant
O95721	SNP29_HUMAN	SNAP29	3.42037	-0.313525	Not_significant		O95361	TRI16_HUMAN	TRIM16	2.40002	0.424836	Significant		O95747	OXSR1_HUMAN	OXSR1	2.60003	0.119498	Not_significant		O95295	SNAPN_HUMAN	SNAPIN	1.09815	-0.245892	Not_significant		O95373	IPO7_HUMAN	IPO7	1.07812	-0.0584335	Not_significant
O95747	OXSR1_HUMAN	OXSR1	0.202784	-0.011878	Not_significant		O95363	SYFM_HUMAN	FARS2	1.30795	-0.213512	Not_significant		O95747;Q9UEW8	OXSR1_HUMAN;STK39_HUMAN	OXSR1;STK39	1.64257	0.349131	Not_significant		O95297	MPZL1_HUMAN	MPZL1	0.769122	0.0757308	Not_significant		O95376	ARI2_HUMAN	ARIH2	0.620404	-0.0410552	Not_significant
O95749	GGPPS_HUMAN	GGPS1	3.87935	0.214169	Not_significant		O95365	ZBT7A_HUMAN	ZBTB7A	1.02461	-0.134277	Not_significant		O95749	GGPPS_HUMAN	GGPS1	4.29948	0.802676	Significant		O95298	NDUC2_HUMAN	NDUFC2	0.717435	-0.117394	Not_significant		O95379	TFIP8_HUMAN	TNFAIP8	1.72741	-1.17854	Significant
O95757	HS74L_HUMAN	HSPA4L	1.38288	-0.0753732	Not_significant		O95372	LYPA2_HUMAN	LYPLA2	0.271941	-0.0540833	Not_significant		O95757	HS74L_HUMAN	HSPA4L	1.77851	-0.0998907	Not_significant		O95299	NDUAA_HUMAN	NDUFA10	0.184275	-0.0560632	Not_significant		O95391	SLU7_HUMAN	SLU7	3.14313	0.220841	Not_significant
O95757;P34932;Q92598	HS105_HUMAN;HS74L_HUMAN;HSP74_HUMAN	HSPA4;HSPA4L;HSPH1	1.73222	-0.269416	Not_significant		O95373	IPO7_HUMAN	IPO7	0.349117	0.0205622	Not_significant		O95757;P34932;Q92598	HS105_HUMAN;HS74L_HUMAN;HSP74_HUMAN	HSPA4;HSPA4L;HSPH1	0.343079	-0.0888386	Not_significant		O95302	FKBP9_HUMAN	FKBP9	4.07597	0.211405	Not_significant		O95394	AGM1_HUMAN	PGM3	6.64856	0.47511	Significant
O95757;Q92598	HS105_HUMAN;HS74L_HUMAN	HSPA4L;HSPH1	0.553259	0.138251	Not_significant		O95376	ARI2_HUMAN	ARIH2	0.0939177	-0.024724	Not_significant		O95757;Q92598	HS105_HUMAN;HS74L_HUMAN	HSPA4L;HSPH1	0.326209	0.0443721	Not_significant		O95302;Q96AY3	FKB10_HUMAN;FKBP9_HUMAN	FKBP10;FKBP9	1.56215	0.359869	Not_significant		O95396	MOCS3_HUMAN	MOCS3	2.02049	0.226603	Not_significant
O95758	PTBP3_HUMAN	PTBP3	0.903384	-0.172436	Not_significant		O95391	SLU7_HUMAN	SLU7	0.276527	0.0520492	Not_significant		O95758	PTBP3_HUMAN	PTBP3	0.0105227	0.00211096	Not_significant		O95319	CELF2_HUMAN	CELF2	1.1869	-0.412406	Not_significant		O95400	CD2B2_HUMAN	CD2BP2	0.774771	0.056663	Not_significant
O95758;P26599	PTBP1_HUMAN;PTBP3_HUMAN	PTBP1;PTBP3	0.562139	0.046258	Not_significant		O95394	AGM1_HUMAN	PGM3	1.08791	0.0534101	Not_significant		O95758;P26599	PTBP1_HUMAN;PTBP3_HUMAN	PTBP1;PTBP3	0.531446	-0.077754	Not_significant		O95319;Q92879	CELF1_HUMAN;CELF2_HUMAN	CELF1;CELF2	0.381675	0.200921	Not_significant		O95415	BRI3_HUMAN	BRI3	1.03672	-0.439125	Not_significant
O95772	STR3N_HUMAN	STARD3NL	1.93322	0.514343	Significant		O95396	MOCS3_HUMAN	MOCS3	2.3461	0.149878	Not_significant		O95759	TBCD8_HUMAN	TBC1D8	3.01069	-0.221063	Not_significant		O95336	6PGL_HUMAN	PGLS	0.0957222	-0.00842333	Not_significant		O95425	SVIL_HUMAN	SVIL	1.78284	-0.0542903	Not_significant
O95777	LSM8_HUMAN	LSM8	1.14185	-0.232288	Not_significant		O95400	CD2B2_HUMAN	CD2BP2	0.929312	0.0546551	Not_significant		O95759;Q0IIM8	TBC8B_HUMAN;TBCD8_HUMAN	TBC1D8;TBC1D8B	0.85684	0.859454	Not_significant		O95340	PAPS2_HUMAN	PAPSS2	5.86185	0.403645	Significant		O95429	BAG4_HUMAN	BAG4	2.62921	-0.386259	Not_significant
O95782	AP2A1_HUMAN	AP2A1	3.55661	-0.113197	Not_significant		O95415	BRI3_HUMAN	BRI3	0.267065	0.205011	Not_significant		O95772	STR3N_HUMAN	STARD3NL	0.181522	0.0834689	Not_significant		O95347	SMC2_HUMAN	SMC2	4.02115	-0.161444	Not_significant		O95433	AHSA1_HUMAN	AHSA1	0.261884	0.025136	Not_significant
O95785	WIZ_HUMAN	WIZ	0.0247227	-0.00366259	Not_significant		O95425	SVIL_HUMAN	SVIL	0.265714	0.0205922	Not_significant		O95777	LSM8_HUMAN	LSM8	0.924907	-0.211308	Not_significant		O95352	ATG7_HUMAN	ATG7	1.71554	0.0668697	Not_significant		O95453	PARN_HUMAN	PARN	1.17522	0.123902	Not_significant
O95793	STAU1_HUMAN	STAU1	0.128797	-0.0136027	Not_significant		O95429	BAG4_HUMAN	BAG4	0.688848	0.158045	Not_significant		O95782	AP2A1_HUMAN	AP2A1	0.166505	0.0173469	Not_significant		O95359	TACC2_HUMAN	TACC2	0.204016	-0.0817561	Not_significant		O95456	PSMG1_HUMAN	PSMG1	0.112393	0.0246892	Not_significant
O95793;Q9NUL3	STAU1_HUMAN;STAU2_HUMAN	STAU1;STAU2	0.314036	-0.111748	Not_significant		O95433	AHSA1_HUMAN	AHSA1	1.40255	0.0773206	Not_significant		O95785	WIZ_HUMAN	WIZ	0.0253785	0.0112205	Not_significant		O95361	TRI16_HUMAN	TRIM16	2.0596	0.552854	Significant		O95470	SGPL1_HUMAN	SGPL1	1.09942	0.158911	Not_significant
O95801	TTC4_HUMAN	TTC4	0.00825983	0.00111246	Not_significant		O95453	PARN_HUMAN	PARN	0.250547	-0.0394392	Not_significant		O95786	DDX58_HUMAN	DDX58	0.480322	0.246843	Not_significant		O95363	SYFM_HUMAN	FARS2	3.07074	-0.383508	Not_significant		O95476	CNEP1_HUMAN	CTDNEP1	2.52167	0.487479	Significant
O95807	TM50A_HUMAN	TMEM50A	1.87494	0.390618	Not_significant		O95456	PSMG1_HUMAN	PSMG1	0.468533	0.0799623	Not_significant		O95793	STAU1_HUMAN	STAU1	0.37181	-0.0355358	Not_significant		O95365	ZBT7A_HUMAN	ZBTB7A	0.258439	0.0368204	Not_significant		O95478	NSA2_HUMAN	NSA2	4.48267	0.333698	Not_significant
O95810	CAVN2_HUMAN	CAVIN2	2.65438	0.272645	Not_significant		O95470	SGPL1_HUMAN	SGPL1	1.57933	-0.085896	Not_significant		O95793;Q9NUL3	STAU1_HUMAN;STAU2_HUMAN	STAU1;STAU2	0.132156	-0.0488429	Not_significant		O95372	LYPA2_HUMAN	LYPLA2	0.177231	-0.0356865	Not_significant		O95479	G6PE_HUMAN	H6PD	0.33328	-0.127869	Not_significant
O95816	BAG2_HUMAN	BAG2	2.91972	0.158823	Not_significant		O95471	CLD7_HUMAN	CLDN7	0.561191	-0.180535	Not_significant		O95801	TTC4_HUMAN	TTC4	0.358412	0.192544	Not_significant		O95373	IPO7_HUMAN	IPO7	0.021896	0.00221348	Not_significant		O95486	SC24A_HUMAN	SEC24A	3.28513	0.271914	Not_significant
O95817	BAG3_HUMAN	BAG3	2.00829	0.334513	Not_significant		O95478	NSA2_HUMAN	NSA2	0.367597	0.0326071	Not_significant		O95807	TM50A_HUMAN	TMEM50A	1.05201	1.42949	Not_significant		O95376	ARI2_HUMAN	ARIH2	1.22484	0.065836	Not_significant		O95486;O95487	SC24A_HUMAN;SC24B_HUMAN	SEC24A;SEC24B	0.475769	0.128331	Not_significant
O95819	M4K4_HUMAN	MAP4K4	2.73998	-0.217674	Not_significant		O95479	G6PE_HUMAN	H6PD	0.0964533	-0.0434313	Not_significant		O95810	CAVN2_HUMAN	CAVIN2	2.56832	0.277523	Not_significant		O95379	TFIP8_HUMAN	TNFAIP8	1.03495	-0.200823	Not_significant		O95487	SC24B_HUMAN	SEC24B	0.298764	-0.0538211	Not_significant
O95819;Q8N4C8;Q9UKE5	M4K4_HUMAN;MINK1_HUMAN;TNIK_HUMAN	MAP4K4;MINK1;TNIK	1.50189	0.296871	Not_significant		O95486	SC24A_HUMAN	SEC24A	0.669772	0.07447	Not_significant		O95816	BAG2_HUMAN	BAG2	0.750827	0.040761	Not_significant		O95391	SLU7_HUMAN	SLU7	1.79164	0.354651	Not_significant		O95544	NADK_HUMAN	NADK	0.426764	0.840376	Not_significant
O95822	DCMC_HUMAN	MLYCD	0.834841	-0.697376	Not_significant		O95486;O95487	SC24A_HUMAN;SC24B_HUMAN	SEC24A;SEC24B	0.144995	0.0311117	Not_significant		O95817	BAG3_HUMAN	BAG3	0.823051	0.062573	Not_significant		O95394	AGM1_HUMAN	PGM3	4.52689	0.289139	Not_significant		O95551	TYDP2_HUMAN	TDP2	2.9582	-0.312053	Not_significant
O95825	QORL1_HUMAN	CRYZL1	3.28547	-0.253619	Not_significant		O95487	SC24B_HUMAN	SEC24B	0.441963	0.0372319	Not_significant		O95819	M4K4_HUMAN	MAP4K4	1.21243	0.147513	Not_significant		O95396	MOCS3_HUMAN	MOCS3	0.172551	0.0489249	Not_significant		O95562	SFT2B_HUMAN	SFT2D2	3.85859	0.512135	Significant
O95831	AIFM1_HUMAN	AIFM1	1.74572	0.0594006	Not_significant		O95528	GTR10_HUMAN	SLC2A10	1.07083	-0.507696	Not_significant		O95819;Q8N4C8	M4K4_HUMAN;MINK1_HUMAN	MAP4K4;MINK1	0.176884	-0.0700293	Not_significant		O95400	CD2B2_HUMAN	CD2BP2	0.545074	-0.0339046	Not_significant		O95563	MPC2_HUMAN	MPC2	2.77551	0.613298	Significant
O95834	EMAL2_HUMAN	EML2	2.37113	-0.124469	Not_significant		O95544	NADK_HUMAN	NADK	0.4186	-0.405406	Not_significant		O95819;Q8N4C8;Q9UKE5	M4K4_HUMAN;MINK1_HUMAN;TNIK_HUMAN	MAP4K4;MINK1;TNIK	1.35263	0.199395	Not_significant		O95425	SVIL_HUMAN	SVIL	0.775643	-0.0292025	Not_significant		O95571	ETHE1_HUMAN	ETHE1	1.87526	0.245433	Not_significant
O95835	LATS1_HUMAN	LATS1	0.239547	-0.118721	Not_significant		O95551	TYDP2_HUMAN	TDP2	0.209515	-0.13948	Not_significant		O95822	DCMC_HUMAN	MLYCD	0.223552	-0.110233	Not_significant		O95429	BAG4_HUMAN	BAG4	0.714576	-0.113153	Not_significant		O95573	ACSL3_HUMAN	ACSL3	5.73455	0.494762	Significant
O95837;P29992	GNA11_HUMAN;GNA14_HUMAN	GNA11;GNA14	0.358788	0.370791	Not_significant		O95562	SFT2B_HUMAN	SFT2D2	0.220601	-0.061481	Not_significant		O95825	QORL1_HUMAN	CRYZL1	0.146764	0.0165238	Not_significant		O95433	AHSA1_HUMAN	AHSA1	1.53235	-0.0842295	Not_significant		O95602	RPA1_HUMAN	POLR1A	0.605857	0.0202136	Not_significant
O95837;P29992;P50148	GNA11_HUMAN;GNA14_HUMAN;GNAQ_HUMAN	GNA11;GNA14;GNAQ	0.0244077	0.0159531	Not_significant		O95563	MPC2_HUMAN	MPC2	0.0534142	0.0163364	Not_significant		O95831	AIFM1_HUMAN	AIFM1	0.19349	0.0133977	Not_significant		O95453	PARN_HUMAN	PARN	1.51767	0.133413	Not_significant		O95613	PCNT_HUMAN	PCNT	0.854283	-0.263534	Not_significant
O95857	TSN13_HUMAN	TSPAN13	1.69321	0.289012	Not_significant		O95571	ETHE1_HUMAN	ETHE1	0.194817	0.0468574	Not_significant		O95832	CLD1_HUMAN	CLDN1	3.92495	0.574289	Significant		O95456	PSMG1_HUMAN	PSMG1	0.203454	0.0191574	Not_significant		O95619	YETS4_HUMAN	YEATS4	0.479286	-0.114436	Not_significant
O95861	BPNT1_HUMAN	BPNT1	0.601947	0.0696135	Not_significant		O95573	ACSL3_HUMAN	ACSL3	1.28301	-0.0676737	Not_significant		O95834	EMAL2_HUMAN	EML2	1.94697	0.0807552	Not_significant		O95466	FMNL1_HUMAN	FMNL1	0.710131	-0.23002	Not_significant		O95620	DUS4L_HUMAN	DUS4L	0.133046	0.0746851	Not_significant
O95865	DDAH2_HUMAN	DDAH2	2.15087	0.115364	Not_significant		O95602	RPA1_HUMAN	POLR1A	1.03926	0.0623183	Not_significant		O95835	LATS1_HUMAN	LATS1	0.460005	-0.189675	Not_significant		O95466;Q96PY5	FMNL1_HUMAN;FMNL2_HUMAN	FMNL1;FMNL2	0.0906206	-0.0371509	Not_significant		O95625	ZBT11_HUMAN	ZBTB11	0.186176	-0.0269189	Not_significant
O95870	ABHGA_HUMAN	ABHD16A	2.60002	0.325346	Not_significant		O95613	PCNT_HUMAN	PCNT	0.124646	0.0606809	Not_significant		O95837;P29992	GNA11_HUMAN;GNA14_HUMAN	GNA11;GNA14	0.508341	-0.285644	Not_significant		O95470	SGPL1_HUMAN	SGPL1	1.35798	0.099081	Not_significant		O95628	CNOT4_HUMAN	CNOT4	0.812856	-0.105489	Not_significant
O95873	CF047_HUMAN	C6orf47	3.97138	-0.693866	Significant		O95619	YETS4_HUMAN	YEATS4	0.361036	-0.109183	Not_significant		O95837;P29992;P50148	GNA11_HUMAN;GNA14_HUMAN;GNAQ_HUMAN	GNA11;GNA14;GNAQ	1.22826	0.14951	Not_significant		O95477	ABCA1_HUMAN	ABCA1	2.15602	0.517632	Significant		O95630	STABP_HUMAN	STAMBP	1.6452	-0.117058	Not_significant
O95881	TXD12_HUMAN	TXNDC12	4.69171	-0.568974	Significant		O95625	ZBT11_HUMAN	ZBTB11	0.581426	0.0879006	Not_significant		O95848	NUD14_HUMAN	NUDT14	1.10505	-0.429899	Not_significant		O95478	NSA2_HUMAN	NSA2	2.80428	0.275021	Not_significant		O95639	CPSF4_HUMAN	CPSF4	0.293342	-0.0489883	Not_significant
O95900	TRUB2_HUMAN	TRUB2	0.189739	-0.0475111	Not_significant		O95628	CNOT4_HUMAN	CNOT4	0.333146	0.0284505	Not_significant		O95857	TSN13_HUMAN	TSPAN13	2.25112	-0.449461	Significant		O95479	G6PE_HUMAN	H6PD	0.640035	0.100827	Not_significant		O95671	ASML_HUMAN	ASMTL	0.80494	-0.190744	Not_significant
O95905	ECD_HUMAN	ECD	5.42515	0.825985	Significant		O95630	STABP_HUMAN	STAMBP	3.15359	0.115188	Not_significant		O95861	BPNT1_HUMAN	BPNT1	2.09572	0.141287	Not_significant		O95486	SC24A_HUMAN	SEC24A	3.71839	0.302552	Not_significant		O95674	CDS2_HUMAN	CDS2	8.40883	-3.23378	Significant
O95926	SYF2_HUMAN	SYF2	2.96156	-0.602983	Significant		O95639	CPSF4_HUMAN	CPSF4	0.206757	-0.0546994	Not_significant		O95864	FADS2_HUMAN	FADS2	1.77451	0.149942	Not_significant		O95486;O95487	SC24A_HUMAN;SC24B_HUMAN	SEC24A;SEC24B	0.493882	0.0501661	Not_significant		O95684	CEP43_HUMAN	CEP43	0.249554	-0.0464525	Not_significant
O95983	MBD3_HUMAN	MBD3	1.86696	-0.0839567	Not_significant		O95671	ASML_HUMAN	ASMTL	0.62201	0.0626202	Not_significant		O95865	DDAH2_HUMAN	DDAH2	1.75728	0.0535369	Not_significant		O95487	SC24B_HUMAN	SEC24B	0.370547	0.0528789	Not_significant		O95685	PPR3D_HUMAN	PPP1R3D	0.51224	0.0461512	Not_significant
O95985	TOP3B_HUMAN	TOP3B	2.8835	-0.281166	Not_significant		O95674	CDS2_HUMAN	CDS2	6.93602	-3.24222	Significant		O95870	ABHGA_HUMAN	ABHD16A	2.2717	-0.183738	Not_significant		O95490	AGRL2_HUMAN	ADGRL2	0.301408	0.105061	Not_significant		O95707	RPP29_HUMAN	POP4	1.2824	0.0525112	Not_significant
O95989	NUDT3_HUMAN	NUDT3	2.45971	-0.326685	Not_significant		O95684	CEP43_HUMAN	CEP43	0.810925	0.0411749	Not_significant		O95872	GPAN1_HUMAN	GPANK1	1.84792	0.859688	Significant		O95544	NADK_HUMAN	NADK	0.151324	-0.257907	Not_significant		O95714	HERC2_HUMAN	HERC2	1.79563	-0.159344	Not_significant
O95997;Q9NZH5	PTTG1_HUMAN;PTTG2_HUMAN	PTTG1;PTTG2	3.29202	-0.320114	Not_significant		O95685	PPR3D_HUMAN	PPP1R3D	0.129439	0.0148325	Not_significant		O95873	CF047_HUMAN	C6orf47	4.50741	-0.78079	Significant		O95551	TYDP2_HUMAN	TDP2	0.693785	-0.0642691	Not_significant		O95715	CXL14_HUMAN	CXCL14	0.894132	0.237606	Not_significant
O95999	BCL10_HUMAN	BCL10	0.815913	0.0992289	Not_significant		O95696	BRD1_HUMAN	BRD1	0.898462	0.281377	Not_significant		O95881	TXD12_HUMAN	TXNDC12	0.122683	0.0140185	Not_significant		O95562	SFT2B_HUMAN	SFT2D2	0.32012	-0.962307	Not_significant		O95721	SNP29_HUMAN	SNAP29	0.427975	-0.09198	Not_significant
O96000	NDUBA_HUMAN	NDUFB10	2.27823	0.143868	Not_significant		O95707	RPP29_HUMAN	POP4	0.490305	0.104787	Not_significant		O95900	TRUB2_HUMAN	TRUB2	1.01139	0.129388	Not_significant		O95563	MPC2_HUMAN	MPC2	0.287024	0.0668283	Not_significant		O95747	OXSR1_HUMAN	OXSR1	2.57725	-0.156136	Not_significant
O96005	CLPT1_HUMAN	CLPTM1	5.01838	0.643596	Significant		O95714	HERC2_HUMAN	HERC2	0.761054	0.0965285	Not_significant		O95905	ECD_HUMAN	ECD	0.453374	-0.104228	Not_significant		O95571	ETHE1_HUMAN	ETHE1	1.60013	0.14419	Not_significant		O95747;Q9UEW8	OXSR1_HUMAN;STK39_HUMAN	OXSR1;STK39	1.38486	-0.267968	Not_significant
O96006	ZBED1_HUMAN	ZBED1	0.128813	-0.0269408	Not_significant		O95715	CXL14_HUMAN	CXCL14	0.509071	0.160492	Not_significant		O95926	SYF2_HUMAN	SYF2	1.04213	-0.476796	Not_significant		O95573	ACSL3_HUMAN	ACSL3	1.58702	0.0731139	Not_significant		O95749	GGPPS_HUMAN	GGPS1	2.49475	0.482933	Significant
O96007	MOC2B_HUMAN	MOCS2	0.240811	-0.160548	Not_significant		O95716	RAB3D_HUMAN	RAB3D	0.77061	-0.0756083	Not_significant		O95935	TBX18_HUMAN	TBX18	2.42113	0.341907	Not_significant		O95602	RPA1_HUMAN	POLR1A	1.29588	0.075779	Not_significant		O95757	HS74L_HUMAN	HSPA4L	2.29844	0.107926	Not_significant
O96008	TOM40_HUMAN	TOMM40	0.622725	-0.0660348	Not_significant		O95716;P20336	RAB3A_HUMAN;RAB3D_HUMAN	RAB3A;RAB3D	0.188776	-0.0950766	Not_significant		O95983	MBD3_HUMAN	MBD3	2.9602	-0.528206	Significant		O95613	PCNT_HUMAN	PCNT	0.149032	-0.057868	Not_significant		O95757;P34932;Q92598	HS105_HUMAN;HS74L_HUMAN;HSP74_HUMAN	HSPA4;HSPA4L;HSPH1	1.02794	0.161695	Not_significant
O96011	PX11B_HUMAN	PEX11B	0.381855	0.0665874	Not_significant		O95716;P20336;P20338;P61006;P61018;P61026;P61106;P62820;Q15286;Q15771;Q6IQ22;Q86YS6;Q92930;Q96DA2;Q9H0U4	RAB10_HUMAN;RAB12_HUMAN;RAB14_HUMAN;RAB1A_HUMAN;RAB1B_HUMAN;RAB30_HUMAN;RAB35_HUMAN;RAB3A_HUMAN;RAB3D_HUMAN;RAB43_HUMAN;RAB4A_HUMAN;RAB4B_HUMAN;RAB8A_HUMAN;RAB8B_HUMAN;RB39B_HUMAN	RAB10;RAB12;RAB14;RAB1A;RAB1B;RAB30;RAB35;RAB39B;RAB3A;RAB3D;RAB43;RAB4A;RAB4B;RAB8A;RAB8B	0.00110947	-0.000117302	Not_significant		O95985	TOP3B_HUMAN	TOP3B	0.0189185	-0.00602961	Not_significant		O95619	YETS4_HUMAN	YEATS4	1.07337	0.327261	Not_significant		O95757;Q92598	HS105_HUMAN;HS74L_HUMAN	HSPA4L;HSPH1	0.636847	0.244628	Not_significant
O96013	PAK4_HUMAN	PAK4	0.730245	-0.10692	Not_significant		O95716;P20336;P51153;P61006;Q92930	RAB13_HUMAN;RAB3A_HUMAN;RAB3D_HUMAN;RAB8A_HUMAN;RAB8B_HUMAN	RAB13;RAB3A;RAB3D;RAB8A;RAB8B	1.23994	-0.416693	Not_significant		O95989	NUDT3_HUMAN	NUDT3	0.430844	-0.0449691	Not_significant		O95625	ZBT11_HUMAN	ZBTB11	1.04932	-0.26729	Not_significant		O95758	PTBP3_HUMAN	PTBP3	1.19437	0.233913	Not_significant
O96017	CHK2_HUMAN	CHEK2	0.045133	-0.0112748	Not_significant		O95716;P61224;P62834	RAB3D_HUMAN;RAP1A_HUMAN;RAP1B_HUMAN	RAB3D;RAP1A;RAP1B	0.34191	-0.0501652	Not_significant		O95997;Q9NZH5	PTTG1_HUMAN;PTTG2_HUMAN	PTTG1;PTTG2	0.751758	-0.263202	Not_significant		O95628	CNOT4_HUMAN	CNOT4	0.102712	0.0318308	Not_significant		O95758;P26599	PTBP1_HUMAN;PTBP3_HUMAN	PTBP1;PTBP3	0.0582554	-0.0104756	Not_significant
O96019	ACL6A_HUMAN	ACTL6A	1.93088	-0.117496	Not_significant		O95721	SNP29_HUMAN	SNAP29	1.12167	0.092412	Not_significant		O95999	BCL10_HUMAN	BCL10	0.797208	0.146461	Not_significant		O95630	STABP_HUMAN	STAMBP	0.772598	0.0248246	Not_significant		O95772	STR3N_HUMAN	STARD3NL	2.41079	0.576931	Significant
O96028	NSD2_HUMAN	NSD2	0.99019	0.235466	Not_significant		O95747	OXSR1_HUMAN	OXSR1	0.362263	0.0250425	Not_significant		O96000	NDUBA_HUMAN	NDUFB10	3.17603	-0.224562	Not_significant		O95633	FSTL3_HUMAN	FSTL3	0.250387	0.165141	Not_significant		O95777	LSM8_HUMAN	LSM8	1.32263	0.147757	Not_significant
P00156	CYB_HUMAN	MT-CYB	0.681834	0.184231	Not_significant		O95747;Q9UEW8	OXSR1_HUMAN;STK39_HUMAN	OXSR1;STK39	0.800598	0.149382	Not_significant		O96005	CLPT1_HUMAN	CLPTM1	2.77393	-0.246893	Not_significant		O95639	CPSF4_HUMAN	CPSF4	0.0624306	0.0149355	Not_significant		O95782	AP2A1_HUMAN	AP2A1	0.184763	-0.0191741	Not_significant
P00167	CYB5_HUMAN	CYB5A	1.5503	0.632348	Significant		O95749	GGPPS_HUMAN	GGPS1	1.67623	0.20935	Not_significant		O96006	ZBED1_HUMAN	ZBED1	2.083	-0.415246	Significant		O95644	NFAC1_HUMAN	NFATC1	0.751147	-0.708367	Not_significant		O95785	WIZ_HUMAN	WIZ	1.63824	-0.234555	Not_significant
P00338	LDHA_HUMAN	LDHA	3.06291	-0.277835	Not_significant		O95757	HS74L_HUMAN	HSPA4L	2.85478	0.166056	Not_significant		O96008	TOM40_HUMAN	TOMM40	0.649327	-0.132736	Not_significant		O95644;Q12968;Q14934	NFAC1_HUMAN;NFAC3_HUMAN;NFAC4_HUMAN	NFATC1;NFATC3;NFATC4	0.0381614	-0.0126123	Not_significant		O95786	DDX58_HUMAN	DDX58	0.22554	-0.0852151	Not_significant
P00338;P07195	LDHA_HUMAN;LDHB_HUMAN	LDHA;LDHB	1.54271	-0.274946	Not_significant		O95757;P34932;Q92598	HS105_HUMAN;HS74L_HUMAN;HSP74_HUMAN	HSPA4;HSPA4L;HSPH1	1.59759	0.141171	Not_significant		O96011	PX11B_HUMAN	PEX11B	1.91767	0.267476	Not_significant		O95671	ASML_HUMAN	ASMTL	3.85132	-0.24935	Not_significant		O95793	STAU1_HUMAN	STAU1	2.66632	-0.129622	Not_significant
P00352	AL1A1_HUMAN	ALDH1A1	0.088002	-0.00863075	Not_significant		O95757;Q92598	HS105_HUMAN;HS74L_HUMAN	HSPA4L;HSPH1	0.49301	0.12344	Not_significant		O96013	PAK4_HUMAN	PAK4	2.22136	0.213641	Not_significant		O95674	CDS2_HUMAN	CDS2	3.17543	-4.2716	Significant		O95793;Q9NUL3	STAU1_HUMAN;STAU2_HUMAN	STAU1;STAU2	1.17145	0.189254	Not_significant
P00352;P05091	AL1A1_HUMAN;ALDH2_HUMAN	ALDH1A1;ALDH2	1.09381	-0.10335	Not_significant		O95758	PTBP3_HUMAN	PTBP3	0.719203	-0.125279	Not_significant		O96017	CHK2_HUMAN	CHEK2	1.48452	-0.122841	Not_significant		O95678;P02538	K2C6A_HUMAN;K2C75_HUMAN	KRT6A;KRT75	0.863193	2.28268	Not_significant		O95801	TTC4_HUMAN	TTC4	0.667484	0.0879154	Not_significant
P00367	DHE3_HUMAN	GLUD1	0.767825	0.108996	Not_significant		O95758;P26599	PTBP1_HUMAN;PTBP3_HUMAN	PTBP1;PTBP3	0.502992	-0.105771	Not_significant		O96019	ACL6A_HUMAN	ACTL6A	0.390388	-0.0663824	Not_significant		O95678;P02538;P04259;P04264;P05787;P13647;P35908	K22E_HUMAN;K2C1_HUMAN;K2C5_HUMAN;K2C6A_HUMAN;K2C6B_HUMAN;K2C75_HUMAN;K2C8_HUMAN	KRT1;KRT2;KRT5;KRT6A;KRT6B;KRT75;KRT8	0.103312	0.0747519	Not_significant		O95807	TM50A_HUMAN	TMEM50A	0.588319	0.278983	Not_significant
P00367;P49448	DHE3_HUMAN;DHE4_HUMAN	GLUD1;GLUD2	4.4895	0.270728	Not_significant		O95772	STR3N_HUMAN	STARD3NL	0.438746	-0.299606	Not_significant		O96028	NSD2_HUMAN	NSD2	1.18115	-0.36412	Not_significant		O95678;P02538;P04259;P05787;P08670;P13647;P78386	K2C5_HUMAN;K2C6A_HUMAN;K2C6B_HUMAN;K2C75_HUMAN;K2C8_HUMAN;KRT85_HUMAN;VIME_HUMAN	KRT5;KRT6A;KRT6B;KRT75;KRT8;KRT85;VIM	0.0922767	0.0112295	Not_significant		O95810	CAVN2_HUMAN	CAVIN2	5.5537	-2.04431	Significant
P00374	DYR_HUMAN	DHFR	4.33613	-0.770272	Significant		O95777	LSM8_HUMAN	LSM8	0.233214	-0.0842133	Not_significant		P00156	CYB_HUMAN	MT-CYB	2.23581	-0.226397	Not_significant		O95678;P02538;P04259;P05787;P13647;P35908	K22E_HUMAN;K2C5_HUMAN;K2C6A_HUMAN;K2C6B_HUMAN;K2C75_HUMAN;K2C8_HUMAN	KRT2;KRT5;KRT6A;KRT6B;KRT75;KRT8	0.118907	0.12237	Not_significant		O95816	BAG2_HUMAN	BAG2	2.30376	-0.197306	Not_significant
P00387	NB5R3_HUMAN	CYB5R3	4.40608	0.363085	Not_significant		O95782	AP2A1_HUMAN	AP2A1	0.317589	-0.0158882	Not_significant		P00167	CYB5_HUMAN	CYB5A	0.0657683	0.0161343	Not_significant		O95678;P05787	K2C75_HUMAN;K2C8_HUMAN	KRT75;KRT8	0.361953	-0.912241	Not_significant		O95817	BAG3_HUMAN	BAG3	2.71832	0.556355	Significant
P00390	GSHR_HUMAN	GSR	0.35185	-0.042594	Not_significant		O95785	WIZ_HUMAN	WIZ	0.0603593	0.0137553	Not_significant		P00338	LDHA_HUMAN	LDHA	0.991698	-0.0836802	Not_significant		O95684	CEP43_HUMAN	CEP43	0.720648	0.0887089	Not_significant		O95819	M4K4_HUMAN	MAP4K4	1.05084	0.200559	Not_significant
P00403	COX2_HUMAN	MT-CO2	3.43595	0.454169	Significant		O95786	DDX58_HUMAN	DDX58	5.11486	1.80307	Significant		P00338;P07195	LDHA_HUMAN;LDHB_HUMAN	LDHA;LDHB	1.72247	-0.197241	Not_significant		O95685	PPR3D_HUMAN	PPP1R3D	0.999023	0.420039	Not_significant		O95819;Q8N4C8;Q9UKE5	M4K4_HUMAN;MINK1_HUMAN;TNIK_HUMAN	MAP4K4;MINK1;TNIK	0.198133	0.056354	Not_significant
P00414	COX3_HUMAN	MT-CO3	0.656327	0.281696	Not_significant		O95793	STAU1_HUMAN	STAU1	0.376847	-0.0241618	Not_significant		P00352	AL1A1_HUMAN	ALDH1A1	4.39813	0.142038	Not_significant		O95696	BRD1_HUMAN	BRD1	0.702417	-0.185373	Not_significant		O95822	DCMC_HUMAN	MLYCD	0.0414102	0.0129104	Not_significant
P00441	SODC_HUMAN	SOD1	2.7228	-0.299567	Not_significant		O95793;Q9NUL3	STAU1_HUMAN;STAU2_HUMAN	STAU1;STAU2	0.435441	0.100252	Not_significant		P00352;P30837	AL1A1_HUMAN;AL1B1_HUMAN	ALDH1A1;ALDH1B1	2.12227	0.149765	Not_significant		O95707	RPP29_HUMAN	POP4	0.871518	0.130399	Not_significant		O95825	QORL1_HUMAN	CRYZL1	1.44374	-0.340676	Not_significant
P00491	PNPH_HUMAN	PNP	3.19826	-0.300737	Not_significant		O95801	TTC4_HUMAN	TTC4	0.418929	0.144843	Not_significant		P00367	DHE3_HUMAN	GLUD1	1.77845	0.142053	Not_significant		O95714	HERC2_HUMAN	HERC2	0.533651	0.0478406	Not_significant		O95831	AIFM1_HUMAN	AIFM1	7.55805	0.333604	Not_significant
P00492	HPRT_HUMAN	HPRT1	1.74333	-0.157936	Not_significant		O95807	TM50A_HUMAN	TMEM50A	0.624192	-0.192204	Not_significant		P00367;P49448	DHE3_HUMAN;DHE4_HUMAN	GLUD1;GLUD2	4.13374	0.211036	Not_significant		O95715	CXL14_HUMAN	CXCL14	2.31657	0.301804	Not_significant		O95834	EMAL2_HUMAN	EML2	1.17057	-0.239694	Not_significant
P00492;Q9NRG1	HPRT_HUMAN;PRDC1_HUMAN	HPRT1;PRTFDC1	0.846881	-0.808845	Not_significant		O95816	BAG2_HUMAN	BAG2	0.660511	0.136981	Not_significant		P00374	DYR_HUMAN	DHFR	1.72223	-0.337433	Not_significant		O95721	SNP29_HUMAN	SNAP29	2.57941	-0.338023	Not_significant		O95835	LATS1_HUMAN	LATS1	1.15257	-0.299194	Not_significant
P00505	AATM_HUMAN	GOT2	2.30592	0.169522	Not_significant		O95817	BAG3_HUMAN	BAG3	0.946522	0.0891261	Not_significant		P00387	NB5R3_HUMAN	CYB5R3	1.69654	0.350345	Not_significant		O95747	OXSR1_HUMAN	OXSR1	0.964196	0.0546265	Not_significant		O95837;P29992;P50148	GNA11_HUMAN;GNA14_HUMAN;GNAQ_HUMAN	GNA11;GNA14;GNAQ	0.320425	0.127814	Not_significant
P00519	ABL1_HUMAN	ABL1	4.66309	-0.742174	Significant		O95819	M4K4_HUMAN	MAP4K4	0.461085	-0.0895581	Not_significant		P00390	GSHR_HUMAN	GSR	1.5623	-0.148511	Not_significant		O95747;Q9UEW8	OXSR1_HUMAN;STK39_HUMAN	OXSR1;STK39	0.795017	0.16169	Not_significant		O95837;P29992;P50148;Q14344	GNA11_HUMAN;GNA13_HUMAN;GNA14_HUMAN;GNAQ_HUMAN	GNA11;GNA13;GNA14;GNAQ	0.742869	-0.108535	Not_significant
P00519;P42684	ABL1_HUMAN;ABL2_HUMAN	ABL1;ABL2	0.291381	-0.083581	Not_significant		O95819;Q8N4C8	M4K4_HUMAN;MINK1_HUMAN	MAP4K4;MINK1	1.29866	0.162814	Not_significant		P00403	COX2_HUMAN	MT-CO2	1.93406	-0.146599	Not_significant		O95749	GGPPS_HUMAN	GGPS1	0.0270378	0.0106077	Not_significant		O95861	BPNT1_HUMAN	BPNT1	0.105809	0.0177479	Not_significant
P00558	PGK1_HUMAN	PGK1	3.17763	-0.121659	Not_significant		O95822	DCMC_HUMAN	MLYCD	0.348569	-0.049942	Not_significant		P00414	COX3_HUMAN	MT-CO3	0.716199	-0.335268	Not_significant		O95757	HS74L_HUMAN	HSPA4L	3.43416	-0.204246	Not_significant		O95865	DDAH2_HUMAN	DDAH2	1.83258	-0.173986	Not_significant
P00558;P07205	PGK1_HUMAN;PGK2_HUMAN	PGK1;PGK2	0.929136	-0.154765	Not_significant		O95825	QORL1_HUMAN	CRYZL1	1.34152	0.166476	Not_significant		P00441	SODC_HUMAN	SOD1	2.02569	-0.113839	Not_significant		O95757;P34932;Q92598	HS105_HUMAN;HS74L_HUMAN;HSP74_HUMAN	HSPA4;HSPA4L;HSPH1	1.43001	-0.316586	Not_significant		O95870	ABHGA_HUMAN	ABHD16A	1.22531	-0.172217	Not_significant
P00568	KAD1_HUMAN	AK1	2.72571	0.138779	Not_significant		O95831	AIFM1_HUMAN	AIFM1	0.447665	-0.0308409	Not_significant		P00491	PNPH_HUMAN	PNP	0.744839	0.0732379	Not_significant		O95757;Q92598	HS105_HUMAN;HS74L_HUMAN	HSPA4L;HSPH1	0.233766	-0.0449185	Not_significant		O95872	GPAN1_HUMAN	GPANK1	0.325999	-0.198426	Not_significant
P00747	PLMN_HUMAN	PLG	4.66196	2.9696	Significant		O95833	CLIC3_HUMAN	CLIC3	2.70197	0.12401	Not_significant		P00492	HPRT_HUMAN	HPRT1	0.447393	0.0357695	Not_significant		O95758	PTBP3_HUMAN	PTBP3	0.197956	0.0349984	Not_significant		O95873	CF047_HUMAN	C6orf47	2.9692	-0.795474	Significant
P00749	UROK_HUMAN	PLAU	1.40036	1.80252	Significant		O95834	EMAL2_HUMAN	EML2	0.97914	0.110222	Not_significant		P00505	AATM_HUMAN	GOT2	0.316945	0.0278869	Not_significant		O95758;P26599	PTBP1_HUMAN;PTBP3_HUMAN	PTBP1;PTBP3	0.0112225	-0.00363302	Not_significant		O95881	TXD12_HUMAN	TXNDC12	0.194837	0.0478563	Not_significant
P00846	ATP6_HUMAN	MT-ATP6	0.246747	0.149517	Not_significant		O95835	LATS1_HUMAN	LATS1	0.251994	-0.0613203	Not_significant		P00519	ABL1_HUMAN	ABL1	0.0667742	0.0169621	Not_significant		O95759;Q0IIM8	TBC8B_HUMAN;TBCD8_HUMAN	TBC1D8;TBC1D8B	1.5224	0.510594	Significant		O95900	TRUB2_HUMAN	TRUB2	3.25969	-0.299124	Not_significant
P00915	CAH1_HUMAN	CA1	6.24565	1.12266	Significant		O95837;P29992;P50148	GNA11_HUMAN;GNA14_HUMAN;GNAQ_HUMAN	GNA11;GNA14;GNAQ	0.0303378	-0.00619984	Not_significant		P00519;P42684	ABL1_HUMAN;ABL2_HUMAN	ABL1;ABL2	0.175567	-0.262445	Not_significant		O95772	STR3N_HUMAN	STARD3NL	1.13818	0.279815	Not_significant		O95905	ECD_HUMAN	ECD	1.23843	-0.248461	Not_significant
P01011	AACT_HUMAN	SERPINA3	0.0419498	-0.108495	Not_significant		O95837;P29992;P50148;Q14344	GNA11_HUMAN;GNA13_HUMAN;GNA14_HUMAN;GNAQ_HUMAN	GNA11;GNA13;GNA14;GNAQ	0.505338	-2.05516	Not_significant		P00533	EGFR_HUMAN	EGFR	2.39319	-0.124243	Not_significant		O95777	LSM8_HUMAN	LSM8	0.243012	-0.0680566	Not_significant		O95926	SYF2_HUMAN	SYF2	0.0783944	0.0358577	Not_significant
P01033	TIMP1_HUMAN	TIMP1	7.67082	3.98751	Significant		O95848	NUD14_HUMAN	NUDT14	0.701891	0.118484	Not_significant		P00533;P04626	EGFR_HUMAN;ERBB2_HUMAN	EGFR;ERBB2	0.801395	-1.32557	Not_significant		O95782	AP2A1_HUMAN	AP2A1	3.01901	0.0887103	Not_significant		O95935	TBX18_HUMAN	TBX18	1.05587	0.062077	Not_significant
P01034	CYTC_HUMAN	CST3	1.73408	0.810496	Significant		O95857	TSN13_HUMAN	TSPAN13	0.425113	-0.0847063	Not_significant		P00558	PGK1_HUMAN	PGK1	0.128435	-0.00586987	Not_significant		O95785	WIZ_HUMAN	WIZ	1.22585	-0.0869656	Not_significant		O95983	MBD3_HUMAN	MBD3	2.31432	-0.181258	Not_significant
P01111	RASN_HUMAN	NRAS	2.15054	-0.314746	Not_significant		O95857;Q12999	TSN13_HUMAN;TSN31_HUMAN	TSPAN13;TSPAN31	0.764923	-0.370667	Not_significant		P00558;P07205	PGK1_HUMAN;PGK2_HUMAN	PGK1;PGK2	0.195446	-0.0580792	Not_significant		O95793	STAU1_HUMAN	STAU1	0.00628118	-0.000617981	Not_significant		O95985	TOP3B_HUMAN	TOP3B	1.40772	0.510231	Significant
P01111;P01116	RASK_HUMAN;RASN_HUMAN	KRAS;NRAS	1.81699	-0.369668	Not_significant		O95858	TSN15_HUMAN	TSPAN15	0.0135991	0.00322247	Not_significant		P00568	KAD1_HUMAN	AK1	0.00332384	0.000514507	Not_significant		O95793;Q9NUL3	STAU1_HUMAN;STAU2_HUMAN	STAU1;STAU2	0.132888	-0.0478773	Not_significant		O95989	NUDT3_HUMAN	NUDT3	1.08557	-0.110157	Not_significant
P01116	RASK_HUMAN	KRAS	0.60732	-0.42811	Not_significant		O95861	BPNT1_HUMAN	BPNT1	0.830164	0.0636349	Not_significant		P00751	CFAB_HUMAN	CFB	1.75243	-0.246257	Not_significant		O95801	TTC4_HUMAN	TTC4	0.572281	-0.0389366	Not_significant		O95997	PTTG1_HUMAN	PTTG1	1.93111	-0.709704	Significant
P01130	LDLR_HUMAN	LDLR	3.64587	2.4256	Significant		O95864	FADS2_HUMAN	FADS2	2.59022	-0.188694	Not_significant		P00813	ADA_HUMAN	ADA	0.829333	0.0498552	Not_significant		O95807	TM50A_HUMAN	TMEM50A	2.70075	0.292761	Not_significant		O95999	BCL10_HUMAN	BCL10	1.33534	-0.238925	Not_significant
P01137	TGFB1_HUMAN	TGFB1	0.244854	0.0344234	Not_significant		O95865	DDAH2_HUMAN	DDAH2	0.636405	0.0434389	Not_significant		P00846	ATP6_HUMAN	MT-ATP6	0.417279	-0.251497	Not_significant		O95810	CAVN2_HUMAN	CAVIN2	2.4435	-0.571682	Significant		O96000	NDUBA_HUMAN	NDUFB10	0.101452	0.0118003	Not_significant
P02008	HBAZ_HUMAN	HBZ	3.63503	1.07097	Significant		O95870	ABHGA_HUMAN	ABHD16A	0.443133	0.0260448	Not_significant		P00918	CAH2_HUMAN	CA2	3.84105	0.200589	Not_significant		O95816	BAG2_HUMAN	BAG2	0.217739	-0.0231352	Not_significant		O96005	CLPT1_HUMAN	CLPTM1	0.89101	0.046845	Not_significant
P02008;P69905	HBAZ_HUMAN;HBA_HUMAN	HBA1;HBZ	3.58504	1.00153	Significant		O95873	CF047_HUMAN	C6orf47	0.15336	0.0525379	Not_significant		P00973	OAS1_HUMAN	OAS1	0.111313	0.101237	Not_significant		O95817	BAG3_HUMAN	BAG3	0.12253	0.011498	Not_significant		O96006	ZBED1_HUMAN	ZBED1	1.20829	-0.195591	Not_significant
P02042	HBD_HUMAN	HBD	2.3266	1.20024	Significant		O95881	TXD12_HUMAN	TXNDC12	1.25711	-0.113712	Not_significant		P01033	TIMP1_HUMAN	TIMP1	5.00618	0.985671	Significant		O95819	M4K4_HUMAN	MAP4K4	0.138381	0.00673151	Not_significant		O96008	TOM40_HUMAN	TOMM40	0.665693	0.0623984	Not_significant
P02100	HBE_HUMAN	HBE1	5.56056	0.896931	Significant		O95900	TRUB2_HUMAN	TRUB2	0.481233	-0.0853467	Not_significant		P01034	CYTC_HUMAN	CST3	0.173428	-0.0923223	Not_significant		O95819;Q8N4C8;Q9UKE5	M4K4_HUMAN;MINK1_HUMAN;TNIK_HUMAN	MAP4K4;MINK1;TNIK	0.84316	0.17444	Not_significant		O96011	PX11B_HUMAN	PEX11B	0.330732	-0.122501	Not_significant
P02100;P69891;P69892	HBE_HUMAN;HBG1_HUMAN;HBG2_HUMAN	HBE1;HBG1;HBG2	4.79714	1.33115	Significant		O95905	ECD_HUMAN	ECD	0.933933	-0.119981	Not_significant		P01111	RASN_HUMAN	NRAS	1.55266	-0.319939	Not_significant		O95825	QORL1_HUMAN	CRYZL1	1.95827	-0.173345	Not_significant		O96013	PAK4_HUMAN	PAK4	0.468582	-0.0463614	Not_significant
P02533	K1C14_HUMAN	KRT14	0.197405	0.125002	Not_significant		O95926	SYF2_HUMAN	SYF2	0.550868	0.521833	Not_significant		P01111;P01116	RASK_HUMAN;RASN_HUMAN	KRAS;NRAS	0.216385	-0.0445457	Not_significant		O95831	AIFM1_HUMAN	AIFM1	2.0172	0.0409489	Not_significant		O96017	CHK2_HUMAN	CHEK2	1.28924	-0.182588	Not_significant
P02533;P05783;P08727;P08779;P13645;Q04695	K1C10_HUMAN;K1C14_HUMAN;K1C16_HUMAN;K1C17_HUMAN;K1C18_HUMAN;K1C19_HUMAN	KRT10;KRT14;KRT16;KRT17;KRT18;KRT19	2.54161	0.533874	Significant		O95983	MBD3_HUMAN	MBD3	0.39172	-0.0932102	Not_significant		P01116	RASK_HUMAN	KRAS	0.32706	-0.0638418	Not_significant		O95832	CLD1_HUMAN	CLDN1	5.5105	0.5723	Significant		O96019	ACL6A_HUMAN	ACTL6A	1.96408	0.119615	Not_significant
P02533;P08727	K1C14_HUMAN;K1C19_HUMAN	KRT14;KRT19	4.3897	0.880791	Significant		O95985	TOP3B_HUMAN	TOP3B	0.0182966	0.0104694	Not_significant		P01130	LDLR_HUMAN	LDLR	5.34643	0.948523	Significant		O95834	EMAL2_HUMAN	EML2	1.69931	-0.076849	Not_significant		O96028	NSD2_HUMAN	NSD2	2.18163	-0.394527	Not_significant
P02533;P08727;P08779;P13645	K1C10_HUMAN;K1C14_HUMAN;K1C16_HUMAN;K1C19_HUMAN	KRT10;KRT14;KRT16;KRT19	0.522114	-0.87647	Not_significant		O95989	NUDT3_HUMAN	NUDT3	0.192906	-0.0266705	Not_significant		P01137	TGFB1_HUMAN	TGFB1	1.77345	-0.303381	Not_significant		O95835	LATS1_HUMAN	LATS1	0.244041	-0.0766101	Not_significant		P00156	CYB_HUMAN	MT-CYB	0.163694	0.207547	Not_significant
P02533;P08727;P08779;P13645;P35527;Q04695	K1C10_HUMAN;K1C14_HUMAN;K1C16_HUMAN;K1C17_HUMAN;K1C19_HUMAN;K1C9_HUMAN	KRT10;KRT14;KRT16;KRT17;KRT19;KRT9	2.4888	0.678462	Significant		O95994	AGR2_HUMAN	AGR2	1.901	-0.329579	Not_significant		P01876;P01877	IGHA1_HUMAN;IGHA2_HUMAN	IGHA1;IGHA2	0.538611	0.380027	Not_significant		O95837	GNA14_HUMAN	GNA14	0.147134	-0.0934529	Not_significant		P00167	CYB5_HUMAN	CYB5A	3.1575	0.255028	Not_significant
P02533;P08727;P08779;Q04695	K1C14_HUMAN;K1C16_HUMAN;K1C17_HUMAN;K1C19_HUMAN	KRT14;KRT16;KRT17;KRT19	3.90009	1.10012	Significant		O95994;Q8TD06	AGR2_HUMAN;AGR3_HUMAN	AGR2;AGR3	2.19538	-0.212618	Not_significant		P01889	HLAB_HUMAN	HLA-B	0.414868	0.266181	Not_significant		O95837;P29992	GNA11_HUMAN;GNA14_HUMAN	GNA11;GNA14	0.353097	-0.0475311	Not_significant		P00338	LDHA_HUMAN	LDHA	0.738553	-0.110495	Not_significant
P02533;P08727;Q04695	K1C14_HUMAN;K1C17_HUMAN;K1C19_HUMAN	KRT14;KRT17;KRT19	2.07561	2.41462	Significant		O95997;Q9NZH5	PTTG1_HUMAN;PTTG2_HUMAN	PTTG1;PTTG2	0.343414	-0.242057	Not_significant		P01889;P04439	HLAA_HUMAN;HLAB_HUMAN	HLA-A;HLA-B	0.210779	0.49877	Not_significant		O95837;P29992;P50148	GNA11_HUMAN;GNA14_HUMAN;GNAQ_HUMAN	GNA11;GNA14;GNAQ	0.306025	0.0337634	Not_significant		P00338;P07195	LDHA_HUMAN;LDHB_HUMAN	LDHA;LDHB	0.119656	0.0561609	Not_significant
P02533;P08779	K1C14_HUMAN;K1C16_HUMAN	KRT14;KRT16	0.537553	0.553189	Not_significant		O95999	BCL10_HUMAN	BCL10	0.0498308	-0.00739622	Not_significant		P01889;P04439;P10321	HLAA_HUMAN;HLAB_HUMAN;HLAC_HUMAN	HLA-A;HLA-B;HLA-C	1.07407	0.373341	Not_significant		O95837;P29992;P50148;Q03113;Q14344	GNA11_HUMAN;GNA12_HUMAN;GNA13_HUMAN;GNA14_HUMAN;GNAQ_HUMAN	GNA11;GNA12;GNA13;GNA14;GNAQ	0.338087	-0.0354033	Not_significant		P00338;P07195;Q6ZMR3	LDH6A_HUMAN;LDHA_HUMAN;LDHB_HUMAN	LDHA;LDHAL6A;LDHB	0.764069	-0.103413	Not_significant
P02533;P08779;P13645	K1C10_HUMAN;K1C14_HUMAN;K1C16_HUMAN	KRT10;KRT14;KRT16	0.919105	0.47308	Not_significant		O96000	NDUBA_HUMAN	NDUFB10	2.3369	-0.0948372	Not_significant		P01889;P04439;P13747	HLAA_HUMAN;HLAB_HUMAN;HLAE_HUMAN	HLA-A;HLA-B;HLA-E	1.69971	-0.113398	Not_significant		O95848	NUD14_HUMAN	NUDT14	0.242727	0.689815	Not_significant		P00352;P30837;P47895	AL1A1_HUMAN;AL1A3_HUMAN;AL1B1_HUMAN	ALDH1A1;ALDH1A3;ALDH1B1	1.58447	0.280002	Not_significant
P02533;Q04695	K1C14_HUMAN;K1C17_HUMAN	KRT14;KRT17	0.366905	0.375682	Not_significant		O96005	CLPT1_HUMAN	CLPTM1	0.826356	-0.0393682	Not_significant		P01889;P10321	HLAB_HUMAN;HLAC_HUMAN	HLA-B;HLA-C	0.895069	-0.137528	Not_significant		O95857	TSN13_HUMAN	TSPAN13	1.39595	-0.165557	Not_significant		P00367	DHE3_HUMAN	GLUD1	3.63759	0.234728	Not_significant
P02538	K2C6A_HUMAN	KRT6A	0.143594	0.199649	Not_significant		O96007	MOC2B_HUMAN	MOCS2	0.0008502	-0.000274181	Not_significant		P01889;P10321;P13747	HLAB_HUMAN;HLAC_HUMAN;HLAE_HUMAN	HLA-B;HLA-C;HLA-E	0.784538	0.158373	Not_significant		O95857;Q12999	TSN13_HUMAN;TSN31_HUMAN	TSPAN13;TSPAN31	0.696595	0.0927072	Not_significant		P00367;P49448	DHE3_HUMAN;DHE4_HUMAN	GLUD1;GLUD2	7.42176	0.243845	Not_significant
P02538;P04259	K2C6A_HUMAN;K2C6B_HUMAN	KRT6A;KRT6B	0.171244	0.288726	Not_significant		O96008	TOM40_HUMAN	TOMM40	0.46154	-0.0393529	Not_significant		P02533	K1C14_HUMAN	KRT14	0.427603	0.521622	Not_significant		O95858	TSN15_HUMAN	TSPAN15	0.354614	0.271375	Not_significant		P00374	DYR_HUMAN	DHFR	5.60844	-0.469993	Significant
P02538;P04259;P04264;P05787;P13647;P35908	K22E_HUMAN;K2C1_HUMAN;K2C5_HUMAN;K2C6A_HUMAN;K2C6B_HUMAN;K2C8_HUMAN	KRT1;KRT2;KRT5;KRT6A;KRT6B;KRT8	2.98957	1.13077	Significant		O96011	PX11B_HUMAN	PEX11B	0.26064	-0.0101624	Not_significant		P02533;P05783;P08727;P08779;P13645;P13646;Q04695	K1C10_HUMAN;K1C13_HUMAN;K1C14_HUMAN;K1C16_HUMAN;K1C17_HUMAN;K1C18_HUMAN;K1C19_HUMAN	KRT10;KRT13;KRT14;KRT16;KRT17;KRT18;KRT19	1.21856	0.658497	Not_significant		O95861	BPNT1_HUMAN	BPNT1	1.8178	-0.0936852	Not_significant		P00387	NB5R3_HUMAN	CYB5R3	1.26808	0.157241	Not_significant
P02538;P04259;P04264;P05787;P13647;Q5XKE5	K2C1_HUMAN;K2C5_HUMAN;K2C6A_HUMAN;K2C6B_HUMAN;K2C79_HUMAN;K2C8_HUMAN	KRT1;KRT5;KRT6A;KRT6B;KRT79;KRT8	2.85058	0.903193	Significant		O96013	PAK4_HUMAN	PAK4	2.39857	-0.078546	Not_significant		P02533;P05783;P08727;P08779;P13645;Q04695	K1C10_HUMAN;K1C14_HUMAN;K1C16_HUMAN;K1C17_HUMAN;K1C18_HUMAN;K1C19_HUMAN	KRT10;KRT14;KRT16;KRT17;KRT18;KRT19	0.783695	0.70656	Not_significant		O95864	FADS2_HUMAN	FADS2	3.61888	1.33946	Significant		P00390	GSHR_HUMAN	GSR	3.13761	0.266892	Not_significant
P02538;P04259;P05787	K2C6A_HUMAN;K2C6B_HUMAN;K2C8_HUMAN	KRT6A;KRT6B;KRT8	4.69749	0.76329	Significant		O96017	CHK2_HUMAN	CHEK2	0.236778	0.0504875	Not_significant		P02533;P08727	K1C14_HUMAN;K1C19_HUMAN	KRT14;KRT19	0.954084	2.65301	Not_significant		O95865	DDAH2_HUMAN	DDAH2	3.30378	-0.236684	Not_significant		P00403	COX2_HUMAN	MT-CO2	1.70771	-0.131553	Not_significant
P02538;P04259;P05787;P08670;P13647;Q5XKE5	K2C5_HUMAN;K2C6A_HUMAN;K2C6B_HUMAN;K2C79_HUMAN;K2C8_HUMAN;VIME_HUMAN	KRT5;KRT6A;KRT6B;KRT79;KRT8;VIM	2.25914	0.373255	Not_significant		O96019	ACL6A_HUMAN	ACTL6A	0.0777714	0.010829	Not_significant		P02533;P08727;P08779;P13645;P35527;Q04695	K1C10_HUMAN;K1C14_HUMAN;K1C16_HUMAN;K1C17_HUMAN;K1C19_HUMAN;K1C9_HUMAN	KRT10;KRT14;KRT16;KRT17;KRT19;KRT9	0.881139	0.90266	Not_significant		O95870	ABHGA_HUMAN	ABHD16A	1.26156	-0.341483	Not_significant		P00414	COX3_HUMAN	MT-CO3	1.60851	0.52561	Significant
P02538;P04259;P05787;P13647;P35908;Q5XKE5	K22E_HUMAN;K2C5_HUMAN;K2C6A_HUMAN;K2C6B_HUMAN;K2C79_HUMAN;K2C8_HUMAN	KRT2;KRT5;KRT6A;KRT6B;KRT79;KRT8	3.88777	0.664662	Significant		O96020	CCNE2_HUMAN	CCNE2	0.411718	0.146209	Not_significant		P02533;P08727;P08779;P13646;Q04695	K1C13_HUMAN;K1C14_HUMAN;K1C16_HUMAN;K1C17_HUMAN;K1C19_HUMAN	KRT13;KRT14;KRT16;KRT17;KRT19	0.295195	0.605082	Not_significant		O95881	TXD12_HUMAN	TXNDC12	3.0196	-0.187215	Not_significant		P00441	SODC_HUMAN	SOD1	2.38417	0.169369	Not_significant
P02538;P04259;P13647	K2C5_HUMAN;K2C6A_HUMAN;K2C6B_HUMAN	KRT5;KRT6A;KRT6B	0.490365	0.402418	Not_significant		O96028	NSD2_HUMAN	NSD2	0.756863	0.163661	Not_significant		P02533;P08727;P08779;Q04695	K1C14_HUMAN;K1C16_HUMAN;K1C17_HUMAN;K1C19_HUMAN	KRT14;KRT16;KRT17;KRT19	0.627594	0.768237	Not_significant		O95900	TRUB2_HUMAN	TRUB2	0.380229	0.20581	Not_significant		P00491	PNPH_HUMAN	PNP	4.55371	0.685862	Significant
P02538;P04259;P35908	K22E_HUMAN;K2C6A_HUMAN;K2C6B_HUMAN	KRT2;KRT6A;KRT6B	0.453333	0.346126	Not_significant		O96033	MOC2A_HUMAN	MOCS2	1.36493	-0.427109	Significant		P02533;P08779	K1C14_HUMAN;K1C16_HUMAN	KRT14;KRT16	0.124512	-0.491674	Not_significant		O95905	ECD_HUMAN	ECD	0.0369005	0.0165386	Not_significant		P00492	HPRT_HUMAN	HPRT1	0.827664	-0.0867538	Not_significant
P02545	LMNA_HUMAN	LMNA	5.40435	0.258105	Not_significant		P00156	CYB_HUMAN	MT-CYB	0.80615	-0.143744	Not_significant		P02533;P08779;P13645	K1C10_HUMAN;K1C14_HUMAN;K1C16_HUMAN	KRT10;KRT14;KRT16	0.974095	0.971639	Not_significant		O95926	SYF2_HUMAN	SYF2	0.0161833	0.00988436	Not_significant		P00505	AATM_HUMAN	GOT2	4.13037	0.228173	Not_significant
P02545;P20700;Q03252	LMNA_HUMAN;LMNB1_HUMAN;LMNB2_HUMAN	LMNA;LMNB1;LMNB2	3.05657	0.37826	Not_significant		P00167	CYB5_HUMAN	CYB5A	2.04862	-0.199924	Not_significant		P02533;P08779;P13645;Q04695	K1C10_HUMAN;K1C14_HUMAN;K1C16_HUMAN;K1C17_HUMAN	KRT10;KRT14;KRT16;KRT17	0.875721	1.9813	Not_significant		O95935	TBX18_HUMAN	TBX18	1.51857	0.266415	Not_significant		P00519	ABL1_HUMAN	ABL1	0.69184	-0.153337	Not_significant
P02549	SPTA1_HUMAN	SPTA1	5.25537	-0.461587	Significant		P00338	LDHA_HUMAN	LDHA	0.620652	-0.0545888	Not_significant		P02533;P08779;P13646	K1C13_HUMAN;K1C14_HUMAN;K1C16_HUMAN	KRT13;KRT14;KRT16	0.190727	-0.709739	Not_significant		O95980	RECK_HUMAN	RECK	1.57519	-1.03642	Significant		P00519;P42684	ABL1_HUMAN;ABL2_HUMAN	ABL1;ABL2	0.387938	-0.202306	Not_significant
P02649	APOE_HUMAN	APOE	9.19421	2.47214	Significant		P00338;P07195	LDHA_HUMAN;LDHB_HUMAN	LDHA;LDHB	0.69149	0.0386114	Not_significant		P02533;Q04695	K1C14_HUMAN;K1C17_HUMAN	KRT14;KRT17	0.392106	0.525403	Not_significant		O95983	MBD3_HUMAN	MBD3	0.417256	-0.156224	Not_significant		P00558	PGK1_HUMAN	PGK1	3.65572	0.159801	Not_significant
P02654	APOC1_HUMAN	APOC1	7.43612	5.19929	Significant		P00367	DHE3_HUMAN	GLUD1	0.288616	-0.0182991	Not_significant		P02538	K2C6A_HUMAN	KRT6A	0.113499	-0.213569	Not_significant		O95985	TOP3B_HUMAN	TOP3B	0.244508	-0.132997	Not_significant		P00558;P07205	PGK1_HUMAN;PGK2_HUMAN	PGK1;PGK2	2.13531	0.319292	Not_significant
P02724	GLPA_HUMAN	GYPA	1.64049	3.13663	Significant		P00367;P49448	DHE3_HUMAN;DHE4_HUMAN	GLUD1;GLUD2	1.86651	-0.0771918	Not_significant		P02538;P04259	K2C6A_HUMAN;K2C6B_HUMAN	KRT6A;KRT6B	0.387183	-1.05846	Not_significant		O95989	NUDT3_HUMAN	NUDT3	0.811251	-0.0897274	Not_significant		P00568	KAD1_HUMAN	AK1	2.94901	-0.191591	Not_significant
P02749	APOH_HUMAN	APOH	1.5749	2.01203	Significant		P00374	DYR_HUMAN	DHFR	1.01296	-0.0998025	Not_significant		P02538;P04259;P04264;P05787;P13647	K2C1_HUMAN;K2C5_HUMAN;K2C6A_HUMAN;K2C6B_HUMAN;K2C8_HUMAN	KRT1;KRT5;KRT6A;KRT6B;KRT8	1.28868	0.851083	Not_significant		O95996	APCL_HUMAN	APC2	0.325799	-0.107996	Not_significant		P00747	PLMN_HUMAN	PLG	1.82507	3.87471	Significant
P02751	FINC_HUMAN	FN1	3.71095	1.07216	Significant		P00387	NB5R3_HUMAN	CYB5R3	1.35681	-0.125793	Not_significant		P02538;P04259;P04264;P05787;P13647;P35908;Q7Z794	K22E_HUMAN;K2C1B_HUMAN;K2C1_HUMAN;K2C5_HUMAN;K2C6A_HUMAN;K2C6B_HUMAN;K2C8_HUMAN	KRT1;KRT2;KRT5;KRT6A;KRT6B;KRT77;KRT8	1.35136	0.863517	Significant		O95997;Q9NZH5	PTTG1_HUMAN;PTTG2_HUMAN	PTTG1;PTTG2	0.145275	0.0505447	Not_significant		P00750	TPA_HUMAN	PLAT	1.89309	0.982447	Significant
P02765	FETUA_HUMAN	AHSG	4.73169	1.79949	Significant		P00390	GSHR_HUMAN	GSR	0.0351892	-0.0021472	Not_significant		P02538;P04259;P05787	K2C6A_HUMAN;K2C6B_HUMAN;K2C8_HUMAN	KRT6A;KRT6B;KRT8	2.8057	0.262116	Not_significant		O95999	BCL10_HUMAN	BCL10	1.32235	0.219965	Not_significant		P00813	ADA_HUMAN	ADA	0.0604493	-0.0246978	Not_significant
P02768	ALBU_HUMAN	ALB	4.70646	1.44505	Significant		P00403	COX2_HUMAN	MT-CO2	1.80785	-0.104369	Not_significant		P02538;P04259;P05787;P08670;P13647;Q8N1N4	K2C5_HUMAN;K2C6A_HUMAN;K2C6B_HUMAN;K2C78_HUMAN;K2C8_HUMAN;VIME_HUMAN	KRT5;KRT6A;KRT6B;KRT78;KRT8;VIM	0.941609	0.0962696	Not_significant		O96000	NDUBA_HUMAN	NDUFB10	2.27921	-0.15635	Not_significant		P00846	ATP6_HUMAN	MT-ATP6	0.843389	0.29204	Not_significant
P02774	VTDB_HUMAN	GC	2.74264	2.22866	Significant		P00414	COX3_HUMAN	MT-CO3	0.812864	-0.373836	Not_significant		P02538;P04259;P05787;P13647;P19013;P35908;Q7Z794	K22E_HUMAN;K2C1B_HUMAN;K2C4_HUMAN;K2C5_HUMAN;K2C6A_HUMAN;K2C6B_HUMAN;K2C8_HUMAN	KRT2;KRT4;KRT5;KRT6A;KRT6B;KRT77;KRT8	1.31912	0.511992	Significant		O96005	CLPT1_HUMAN	CLPTM1	2.13563	0.132972	Not_significant		P00973	OAS1_HUMAN	OAS1	1.55789	0.514026	Significant
P02786	TFR1_HUMAN	TFRC	5.40044	0.514189	Significant		P00441	SODC_HUMAN	SOD1	1.77168	0.0984993	Not_significant		P02538;P04259;P13647	K2C5_HUMAN;K2C6A_HUMAN;K2C6B_HUMAN	KRT5;KRT6A;KRT6B	0.366086	0.449269	Not_significant		O96006	ZBED1_HUMAN	ZBED1	0.256976	0.189007	Not_significant		P01011	AACT_HUMAN	SERPINA3	5.67554	2.64645	Significant
P02786;Q9UP52	TFR1_HUMAN;TFR2_HUMAN	TFR2;TFRC	2.71035	0.399355	Not_significant		P00491	PNPH_HUMAN	PNP	2.08844	0.102318	Not_significant		P02538;P04259;P13647;P35908	K22E_HUMAN;K2C5_HUMAN;K2C6A_HUMAN;K2C6B_HUMAN	KRT2;KRT5;KRT6A;KRT6B	0.833797	1.69045	Not_significant		O96007	MOC2B_HUMAN	MOCS2	0.575537	0.120393	Not_significant		P01023	A2MG_HUMAN	A2M	1.90583	0.540336	Significant
P02787	TRFE_HUMAN	TF	1.40949	1.04521	Significant		P00492	HPRT_HUMAN	HPRT1	1.28979	0.0831103	Not_significant		P02538;P04259;P19013;P35908	K22E_HUMAN;K2C4_HUMAN;K2C6A_HUMAN;K2C6B_HUMAN	KRT2;KRT4;KRT6A;KRT6B	0.875311	0.917367	Not_significant		O96008	TOM40_HUMAN	TOMM40	3.56272	-0.308762	Not_significant		P01033	TIMP1_HUMAN	TIMP1	3.77173	1.39052	Significant
P02788	TRFL_HUMAN	LTF	2.19229	0.565576	Significant		P00505	AATM_HUMAN	GOT2	1.40431	-0.0828614	Not_significant		P02538;P13647	K2C5_HUMAN;K2C6A_HUMAN	KRT5;KRT6A	0.49401	1.38557	Not_significant		O96011	PX11B_HUMAN	PEX11B	3.63862	-0.163488	Not_significant		P01034	CYTC_HUMAN	CST3	3.77565	0.849276	Significant
P02792	FRIL_HUMAN	FTL	3.61424	-0.278202	Not_significant		P00519	ABL1_HUMAN	ABL1	0.528677	-0.123638	Not_significant		P02545	LMNA_HUMAN	LMNA	0.0327499	-0.00240135	Not_significant		O96013	PAK4_HUMAN	PAK4	3.047	-0.190344	Not_significant		P01111	RASN_HUMAN	NRAS	0.619522	0.268125	Not_significant
P02794	FRIH_HUMAN	FTH1	2.73135	-0.490373	Significant		P00558	PGK1_HUMAN	PGK1	3.2486	0.0793562	Not_significant		P02545;P20700;Q03252	LMNA_HUMAN;LMNB1_HUMAN;LMNB2_HUMAN	LMNA;LMNB1;LMNB2	0.538279	-0.0780897	Not_significant		O96017	CHK2_HUMAN	CHEK2	1.01885	0.183994	Not_significant		P01111;P01112	RASH_HUMAN;RASN_HUMAN	HRAS;NRAS	2.13251	0.328652	Not_significant
P02795;P04732;P13640;P80297;Q8N339	MT1E_HUMAN;MT1G_HUMAN;MT1M_HUMAN;MT1X_HUMAN;MT2_HUMAN	MT1E;MT1G;MT1M;MT1X;MT2A	4.7001	-0.997438	Significant		P00558;P07205	PGK1_HUMAN;PGK2_HUMAN	PGK1;PGK2	0.33449	-0.0770092	Not_significant		P02671	FIBA_HUMAN	FGA	0.985556	-0.29139	Not_significant		O96019	ACL6A_HUMAN	ACTL6A	1.72936	-0.162694	Not_significant		P01111;P01112;P01116	RASH_HUMAN;RASK_HUMAN;RASN_HUMAN	HRAS;KRAS;NRAS	2.26574	1.15288	Significant
P03897	NU3M_HUMAN	MT-ND3	6.07009	0.770192	Significant		P00568	KAD1_HUMAN	AK1	2.56163	0.131638	Not_significant		P02675	FIBB_HUMAN	FGB	0.996529	0.962847	Not_significant		O96028	NSD2_HUMAN	NSD2	0.62212	0.153166	Not_significant		P01111;P01116	RASK_HUMAN;RASN_HUMAN	KRAS;NRAS	0.291243	-0.0479622	Not_significant
P03905	NU4M_HUMAN	MT-ND4	1.50708	0.477478	Significant		P00568;Q9Y6K8	KAD1_HUMAN;KAD5_HUMAN	AK1;AK5	0.588001	0.176538	Not_significant		P02679	FIBG_HUMAN	FGG	4.413	0.38362	Not_significant		O96033	MOC2A_HUMAN	MOCS2	0.0342748	-0.0259476	Not_significant		P01112	RASH_HUMAN	HRAS	0.687471	1.24737	Not_significant
P03915	NU5M_HUMAN	MT-ND5	1.14328	0.221381	Not_significant		P00751	CFAB_HUMAN	CFB	1.46431	0.132444	Not_significant		P02765	FETUA_HUMAN	AHSG	3.03898	0.923505	Significant		P00156	CYB_HUMAN	MT-CYB	0.850674	0.220442	Not_significant		P01116	RASK_HUMAN	KRAS	0.34961	-0.123413	Not_significant
P03928	ATP8_HUMAN	MT-ATP8	1.43776	0.584237	Significant		P00846	ATP6_HUMAN	MT-ATP6	0.292404	-0.195612	Not_significant		P02768	ALBU_HUMAN	ALB	3.81243	0.490442	Significant		P00338	LDHA_HUMAN	LDHA	1.29136	-0.134946	Not_significant		P01130	LDLR_HUMAN	LDLR	7.83792	1.83465	Significant
P04004	VTNC_HUMAN	VTN	1.15346	3.05145	Not_significant		P00918	CAH2_HUMAN	CA2	0.0407166	0.00244522	Not_significant		P02786	TFR1_HUMAN	TFRC	6.70367	-0.375878	Not_significant		P00338;P07195	LDHA_HUMAN;LDHB_HUMAN	LDHA;LDHB	0.0678411	0.0476069	Not_significant		P01889	HLAB_HUMAN	HLA-B	4.40695	0.629631	Significant
P04035	HMDH_HUMAN	HMGCR	1.60397	1.10816	Significant		P00966	ASSY_HUMAN	ASS1	1.90112	0.0631962	Not_significant		P02788	TRFL_HUMAN	LTF	0.117739	-0.0417795	Not_significant		P00367	DHE3_HUMAN	GLUD1	0.217058	0.012969	Not_significant		P01889;P04439;P10321	HLAA_HUMAN;HLAB_HUMAN;HLAC_HUMAN	HLA-A;HLA-B;HLA-C	0.239313	0.1088	Not_significant
P04040	CATA_HUMAN	CAT	0.283242	-0.0400338	Not_significant		P00973	OAS1_HUMAN	OAS1	2.9889	4.53289	Significant		P02792	FRIL_HUMAN	FTL	2.36989	-0.261076	Not_significant		P00374	DYR_HUMAN	DHFR	3.33234	0.340898	Not_significant		P01889;P04439;P13747;P17693	HLAA_HUMAN;HLAB_HUMAN;HLAE_HUMAN;HLAG_HUMAN	HLA-A;HLA-B;HLA-E;HLA-G	1.49096	0.137857	Not_significant
P04049	RAF1_HUMAN	RAF1	0.38002	0.114855	Not_significant		P01011	AACT_HUMAN	SERPINA3	0.746518	0.0882492	Not_significant		P02794	FRIH_HUMAN	FTH1	3.19863	-0.145082	Not_significant		P00387	NB5R3_HUMAN	CYB5R3	0.0126972	0.00252724	Not_significant		P01889;P10321	HLAB_HUMAN;HLAC_HUMAN	HLA-B;HLA-C	3.38998	0.642108	Significant
P04049;P10398;P15056	ARAF_HUMAN;BRAF_HUMAN;RAF1_HUMAN	ARAF;BRAF;RAF1	0.588672	-0.110645	Not_significant		P01033	TIMP1_HUMAN	TIMP1	0.348191	0.0763216	Not_significant		P02795	MT2_HUMAN	MT2A	0.700549	-0.127976	Not_significant		P00390	GSHR_HUMAN	GSR	0.559615	0.04708	Not_significant		P01889;P10321;P13747	HLAB_HUMAN;HLAC_HUMAN;HLAE_HUMAN	HLA-B;HLA-C;HLA-E	0.915369	0.255793	Not_significant
P04049;P15056	BRAF_HUMAN;RAF1_HUMAN	BRAF;RAF1	0.112501	0.0322795	Not_significant		P01034	CYTC_HUMAN	CST3	0.260377	-0.0153933	Not_significant		P02795;P04732	MT1E_HUMAN;MT2_HUMAN	MT1E;MT2A	0.557833	-0.539234	Not_significant		P00403	COX2_HUMAN	MT-CO2	2.9283	-0.231929	Not_significant		P02008;P69905	HBAZ_HUMAN;HBA_HUMAN	HBA1;HBZ	6.23543	1.88096	Significant
P04066	FUCO_HUMAN	FUCA1	1.98337	-0.489112	Significant		P01111	RASN_HUMAN	NRAS	0.191097	-0.0716681	Not_significant		P03891;P42681	NU2M_HUMAN;TXK_HUMAN	MT-ND2;TXK	0.612376	0.700675	Not_significant		P00414	COX3_HUMAN	MT-CO3	0.891395	-0.476695	Not_significant		P02042;P68871	HBB_HUMAN;HBD_HUMAN	HBB;HBD	4.50524	1.65519	Significant
P04075	ALDOA_HUMAN	ALDOA	0.30914	-0.0629926	Not_significant		P01111;P01112	RASH_HUMAN;RASN_HUMAN	HRAS;NRAS	0.393402	-0.0809321	Not_significant		P03897	NU3M_HUMAN	MT-ND3	0.527107	0.175716	Not_significant		P00441	SODC_HUMAN	SOD1	1.16873	-0.174655	Not_significant		P02511	CRYAB_HUMAN	CRYAB	1.95974	-0.883133	Significant
P04075;P09972	ALDOA_HUMAN;ALDOC_HUMAN	ALDOA;ALDOC	1.46554	0.121386	Not_significant		P01111;P01112;P01116	RASH_HUMAN;RASK_HUMAN;RASN_HUMAN	HRAS;KRAS;NRAS	0.220124	-0.148103	Not_significant		P03905	NU4M_HUMAN	MT-ND4	0.837222	0.202356	Not_significant		P00491	PNPH_HUMAN	PNP	2.41788	0.221398	Not_significant		P02533	K1C14_HUMAN	KRT14	0.192886	-0.185507	Not_significant
P04080	CYTB_HUMAN	CSTB	1.17053	0.16607	Not_significant		P01111;P01116	RASK_HUMAN;RASN_HUMAN	KRAS;NRAS	0.421216	0.10939	Not_significant		P03915	NU5M_HUMAN	MT-ND5	0.568976	-0.155971	Not_significant		P00492	HPRT_HUMAN	HPRT1	1.28797	-0.0968633	Not_significant		P02533;P05783;P08727;P08779;P13645;Q04695;Q92764	K1C10_HUMAN;K1C14_HUMAN;K1C16_HUMAN;K1C17_HUMAN;K1C18_HUMAN;K1C19_HUMAN;KRT35_HUMAN	KRT10;KRT14;KRT16;KRT17;KRT18;KRT19;KRT35	0.556031	0.300684	Not_significant
P04083	ANXA1_HUMAN	ANXA1	0.576431	-0.068645	Not_significant		P01112	RASH_HUMAN	HRAS	1.33463	-0.309402	Not_significant		P03928	ATP8_HUMAN	MT-ATP8	0.070732	-0.0366778	Not_significant		P00505	AATM_HUMAN	GOT2	0.257463	-0.0217891	Not_significant		P02533;P08727	K1C14_HUMAN;K1C19_HUMAN	KRT14;KRT19	0.72876	0.689893	Not_significant
P04114	APOB_HUMAN	APOB	2.72319	-0.143462	Not_significant		P01116	RASK_HUMAN	KRAS	0.765854	1.35661	Not_significant		P04040	CATA_HUMAN	CAT	3.45976	0.478256	Significant		P00519	ABL1_HUMAN	ABL1	0.0657163	-0.0156269	Not_significant		P02533;P08727;P08779;P13645;P35527;Q04695	K1C10_HUMAN;K1C14_HUMAN;K1C16_HUMAN;K1C17_HUMAN;K1C19_HUMAN;K1C9_HUMAN	KRT10;KRT14;KRT16;KRT17;KRT19;KRT9	0.357783	0.298156	Not_significant
P04150	GCR_HUMAN	NR3C1	1.47649	-0.183239	Not_significant		P01130	LDLR_HUMAN	LDLR	0.317571	-0.0398788	Not_significant		P04049	RAF1_HUMAN	RAF1	0.419282	-0.151655	Not_significant		P00533	EGFR_HUMAN	EGFR	2.84623	0.128403	Not_significant		P02533;P08727;P08779;P13645;Q04695	K1C10_HUMAN;K1C14_HUMAN;K1C16_HUMAN;K1C17_HUMAN;K1C19_HUMAN	KRT10;KRT14;KRT16;KRT17;KRT19	0.432026	-1.55577	Not_significant
P04156	PRIO_HUMAN	PRNP	2.07685	0.601881	Significant		P01137	TGFB1_HUMAN	TGFB1	0.047689	0.0232983	Not_significant		P04049;P10398	ARAF_HUMAN;RAF1_HUMAN	ARAF;RAF1	0.671521	-0.207856	Not_significant		P00533;P04626	EGFR_HUMAN;ERBB2_HUMAN	EGFR;ERBB2	1.21329	0.440268	Not_significant		P02533;P08727;P08779;Q04695	K1C14_HUMAN;K1C16_HUMAN;K1C17_HUMAN;K1C19_HUMAN	KRT14;KRT16;KRT17;KRT19	0.342874	-0.885401	Not_significant
P04179	SODM_HUMAN	SOD2	3.06661	0.178445	Not_significant		P01889	HLAB_HUMAN	HLA-B	3.28017	2.21412	Significant		P04062	GLCM_HUMAN	GBA	3.34961	-0.288251	Not_significant		P00558	PGK1_HUMAN	PGK1	5.02466	0.0620332	Not_significant		P02533;P08779	K1C14_HUMAN;K1C16_HUMAN	KRT14;KRT16	0.0973398	0.114749	Not_significant
P04181	OAT_HUMAN	OAT	3.38042	0.409208	Significant		P01889;P04439;P10321	HLAA_HUMAN;HLAB_HUMAN;HLAC_HUMAN	HLA-A;HLA-B;HLA-C	3.15554	0.464208	Significant		P04066	FUCO_HUMAN	FUCA1	0.504468	-0.324236	Not_significant		P00558;P07205	PGK1_HUMAN;PGK2_HUMAN	PGK1;PGK2	0.143127	-0.0102534	Not_significant		P02533;P08779;P13645	K1C10_HUMAN;K1C14_HUMAN;K1C16_HUMAN	KRT10;KRT14;KRT16	0.00788045	-0.00854683	Not_significant
P04183	KITH_HUMAN	TK1	0.361173	0.0427833	Not_significant		P01889;P04439;P13747	HLAA_HUMAN;HLAB_HUMAN;HLAE_HUMAN	HLA-A;HLA-B;HLA-E	5.12718	0.490321	Significant		P04075	ALDOA_HUMAN	ALDOA	0.586618	0.0593433	Not_significant		P00568	KAD1_HUMAN	AK1	1.67913	0.0760498	Not_significant		P02533;Q04695	K1C14_HUMAN;K1C17_HUMAN	KRT14;KRT17	0.11397	0.121745	Not_significant
P04259	K2C6B_HUMAN	KRT6B	0.0374243	0.177251	Not_significant		P01911	DRB1_HUMAN	HLA-DRB1	0.123323	-0.0514083	Not_significant		P04075;P09972	ALDOA_HUMAN;ALDOC_HUMAN	ALDOA;ALDOC	1.22355	0.115433	Not_significant		P00736	C1R_HUMAN	C1R	1.06004	0.251432	Not_significant		P02538	K2C6A_HUMAN	KRT6A	0.133103	-0.199049	Not_significant
P04259;P04264	K2C1_HUMAN;K2C6B_HUMAN	KRT1;KRT6B	0.444304	0.32081	Not_significant		P02144	MYG_HUMAN	MB	0.733197	-0.329493	Not_significant		P04080	CYTB_HUMAN	CSTB	2.71272	0.217835	Not_significant		P00747	PLMN_HUMAN	PLG	4.70038	1.16722	Significant		P02538;P04259	K2C6A_HUMAN;K2C6B_HUMAN	KRT6A;KRT6B	0.247636	-0.41162	Not_significant
P04264	K2C1_HUMAN	KRT1	0.508807	0.347265	Not_significant		P02533	K1C14_HUMAN	KRT14	0.853971	-0.487469	Not_significant		P04083	ANXA1_HUMAN	ANXA1	3.43398	0.19343	Not_significant		P00750	TPA_HUMAN	PLAT	0.774424	0.235276	Not_significant		P02538;P04259;P04264;P05787;P13647	K2C1_HUMAN;K2C5_HUMAN;K2C6A_HUMAN;K2C6B_HUMAN;K2C8_HUMAN	KRT1;KRT5;KRT6A;KRT6B;KRT8	0.387134	-0.268131	Not_significant
P04264;P35908	K22E_HUMAN;K2C1_HUMAN	KRT1;KRT2	0.642266	0.351191	Not_significant		P02533;P05783;P08727;P08779;P13645;P13646;P19012;Q04695	K1C10_HUMAN;K1C13_HUMAN;K1C14_HUMAN;K1C15_HUMAN;K1C16_HUMAN;K1C17_HUMAN;K1C18_HUMAN;K1C19_HUMAN	KRT10;KRT13;KRT14;KRT15;KRT16;KRT17;KRT18;KRT19	0.244574	-0.050312	Not_significant		P04150	GCR_HUMAN	NR3C1	2.07365	-0.274258	Not_significant		P00813	ADA_HUMAN	ADA	0.0612149	-0.0147791	Not_significant		P02538;P04259;P04264;P05787;P13647;P35908;Q7Z794	K22E_HUMAN;K2C1B_HUMAN;K2C1_HUMAN;K2C5_HUMAN;K2C6A_HUMAN;K2C6B_HUMAN;K2C8_HUMAN	KRT1;KRT2;KRT5;KRT6A;KRT6B;KRT77;KRT8	0.0454454	-0.0440679	Not_significant
P04350	TBB4A_HUMAN	TUBB4A	3.41786	0.773975	Significant		P02533;P08727	K1C14_HUMAN;K1C19_HUMAN	KRT14;KRT19	0.0837407	0.0181575	Not_significant		P04156	PRIO_HUMAN	PRNP	3.90423	-0.720798	Significant		P00846	ATP6_HUMAN	MT-ATP6	0.717237	-0.527782	Not_significant		P02538;P04259;P05787	K2C6A_HUMAN;K2C6B_HUMAN;K2C8_HUMAN	KRT6A;KRT6B;KRT8	0.297816	0.380831	Not_significant
P04350;P07437;P68371	TBB4A_HUMAN;TBB4B_HUMAN;TBB5_HUMAN	TUBB;TUBB4A;TUBB4B	0.207296	-0.0744419	Not_significant		P02533;P08727;P08779;P13645;P19012;P35527;Q04695	K1C10_HUMAN;K1C14_HUMAN;K1C15_HUMAN;K1C16_HUMAN;K1C17_HUMAN;K1C19_HUMAN;K1C9_HUMAN	KRT10;KRT14;KRT15;KRT16;KRT17;KRT19;KRT9	0.796712	-0.083447	Not_significant		P04179	SODM_HUMAN	SOD2	1.65612	-0.145805	Not_significant		P00918	CAH2_HUMAN	CA2	0.383211	-0.0874724	Not_significant		P02538;P04259;P05787;P08670;P13647	K2C5_HUMAN;K2C6A_HUMAN;K2C6B_HUMAN;K2C8_HUMAN;VIME_HUMAN	KRT5;KRT6A;KRT6B;KRT8;VIM	3.99394	0.235343	Not_significant
P04350;P07437;P68371;Q13885	TBB2A_HUMAN;TBB4A_HUMAN;TBB4B_HUMAN;TBB5_HUMAN	TUBB;TUBB2A;TUBB4A;TUBB4B	0.273511	0.0598588	Not_significant		P02533;P08727;P08779;P13645;P19012;Q04695	K1C10_HUMAN;K1C14_HUMAN;K1C15_HUMAN;K1C16_HUMAN;K1C17_HUMAN;K1C19_HUMAN	KRT10;KRT14;KRT15;KRT16;KRT17;KRT19	0.378724	0.390481	Not_significant		P04181	OAT_HUMAN	OAT	2.04225	0.158612	Not_significant		P00966	ASSY_HUMAN	ASS1	1.60694	-0.417257	Significant		P02538;P04259;P05787;P13647;P35908;Q7RTS7;Q7Z794	K22E_HUMAN;K2C1B_HUMAN;K2C5_HUMAN;K2C6A_HUMAN;K2C6B_HUMAN;K2C74_HUMAN;K2C8_HUMAN	KRT2;KRT5;KRT6A;KRT6B;KRT74;KRT77;KRT8	0.0532193	0.0529122	Not_significant
P04350;P07437;P68371;Q13885;Q9BUF5	TBB2A_HUMAN;TBB4A_HUMAN;TBB4B_HUMAN;TBB5_HUMAN;TBB6_HUMAN	TUBB;TUBB2A;TUBB4A;TUBB4B;TUBB6	0.277101	-0.0818076	Not_significant		P02533;P08727;P08779;P13646;P19012;Q04695	K1C13_HUMAN;K1C14_HUMAN;K1C15_HUMAN;K1C16_HUMAN;K1C17_HUMAN;K1C19_HUMAN	KRT13;KRT14;KRT15;KRT16;KRT17;KRT19	0.376128	-0.0551124	Not_significant		P04183	KITH_HUMAN	TK1	1.55981	-0.188097	Not_significant		P00973	OAS1_HUMAN	OAS1	1.27132	-0.311882	Not_significant		P02538;P04259;P13647	K2C5_HUMAN;K2C6A_HUMAN;K2C6B_HUMAN	KRT5;KRT6A;KRT6B	0.0118977	-0.0159574	Not_significant
P04350;P07437;P68371;Q13885;Q9BUF5;Q9H4B7	TBB1_HUMAN;TBB2A_HUMAN;TBB4A_HUMAN;TBB4B_HUMAN;TBB5_HUMAN;TBB6_HUMAN	TUBB;TUBB1;TUBB2A;TUBB4A;TUBB4B;TUBB6	0.554577	-0.0956664	Not_significant		P02533;P08727;P08779;P19012;Q04695	K1C14_HUMAN;K1C15_HUMAN;K1C16_HUMAN;K1C17_HUMAN;K1C19_HUMAN	KRT14;KRT15;KRT16;KRT17;KRT19	0.118959	0.0172734	Not_significant		P04259	K2C6B_HUMAN	KRT6B	0.336297	1.00751	Not_significant		P01011	AACT_HUMAN	SERPINA3	0.753621	-1.37773	Not_significant		P02538;P04259;P35908	K22E_HUMAN;K2C6A_HUMAN;K2C6B_HUMAN	KRT2;KRT6A;KRT6B	0.259283	-0.250405	Not_significant
P04350;P68371	TBB4A_HUMAN;TBB4B_HUMAN	TUBB4A;TUBB4B	1.97789	-0.215747	Not_significant		P02533;P08727;Q04695	K1C14_HUMAN;K1C17_HUMAN;K1C19_HUMAN	KRT14;KRT17;KRT19	0.685432	-0.218741	Not_significant		P04259;P04264	K2C1_HUMAN;K2C6B_HUMAN	KRT1;KRT6B	0.818703	0.830484	Not_significant		P01023	A2MG_HUMAN	A2M	1.70356	0.841914	Significant		P02538;P13647	K2C5_HUMAN;K2C6A_HUMAN	KRT5;KRT6A	0.164535	0.181778	Not_significant
P04350;Q9BUF5	TBB4A_HUMAN;TBB6_HUMAN	TUBB4A;TUBB6	1.38559	-0.666751	Significant		P02533;P08779	K1C14_HUMAN;K1C16_HUMAN	KRT14;KRT16	0.283371	-0.124181	Not_significant		P04264	K2C1_HUMAN	KRT1	0.859893	0.845963	Not_significant		P01033	TIMP1_HUMAN	TIMP1	1.71291	0.338487	Not_significant		P02545	LMNA_HUMAN	LMNA	5.75126	0.266656	Not_significant
P04406	G3P_HUMAN	GAPDH	1.68961	-0.201783	Not_significant		P02533;P08779;P13645	K1C10_HUMAN;K1C14_HUMAN;K1C16_HUMAN	KRT10;KRT14;KRT16	0.122328	-0.12875	Not_significant		P04264;P35908	K22E_HUMAN;K2C1_HUMAN	KRT1;KRT2	0.515059	0.6714	Not_significant		P01034	CYTC_HUMAN	CST3	1.55877	-0.126464	Not_significant		P02545;P20700;Q03252	LMNA_HUMAN;LMNB1_HUMAN;LMNB2_HUMAN	LMNA;LMNB1;LMNB2	3.7992	0.361137	Not_significant
P04424	ARLY_HUMAN	ASL	1.83805	-0.0976653	Not_significant		P02533;P08779;P13646;P19012	K1C13_HUMAN;K1C14_HUMAN;K1C15_HUMAN;K1C16_HUMAN	KRT13;KRT14;KRT15;KRT16	0.209027	-0.105998	Not_significant		P04264;P35908;Q7Z794	K22E_HUMAN;K2C1B_HUMAN;K2C1_HUMAN	KRT1;KRT2;KRT77	0.93681	0.891571	Not_significant		P01111	RASN_HUMAN	NRAS	0.632059	0.174717	Not_significant		P02649	APOE_HUMAN	APOE	0.844104	1.96844	Not_significant
P04439	HLAA_HUMAN	HLA-A	0.105473	0.473642	Not_significant		P02533;Q04695	K1C14_HUMAN;K1C17_HUMAN	KRT14;KRT17	0.0934729	0.0458956	Not_significant		P04350	TBB4A_HUMAN	TUBB4A	1.79965	-0.175689	Not_significant		P01111;P01112	RASH_HUMAN;RASN_HUMAN	HRAS;NRAS	0.667046	0.0930624	Not_significant		P02689	MYP2_HUMAN	PMP2	3.41448	-1.37211	Significant
P04439;P13747	HLAA_HUMAN;HLAE_HUMAN	HLA-A;HLA-E	0.606227	1.16785	Not_significant		P02538	K2C6A_HUMAN	KRT6A	0.0408962	0.0445666	Not_significant		P04350;P07437;P68371	TBB4A_HUMAN;TBB4B_HUMAN;TBB5_HUMAN	TUBB;TUBB4A;TUBB4B	0.0206121	-0.00817251	Not_significant		P01111;P01112;P01116	RASH_HUMAN;RASK_HUMAN;RASN_HUMAN	HRAS;KRAS;NRAS	0.200997	-0.128209	Not_significant		P02749	APOH_HUMAN	APOH	2.90972	2.42331	Significant
P04629	NTRK1_HUMAN	NTRK1	0.185177	-0.247995	Not_significant		P02538;P04264;P05787;P13647;P35908	K22E_HUMAN;K2C1_HUMAN;K2C5_HUMAN;K2C6A_HUMAN;K2C8_HUMAN	KRT1;KRT2;KRT5;KRT6A;KRT8	0.977313	-0.136754	Not_significant		P04350;P07437;P68371;Q13509	TBB3_HUMAN;TBB4A_HUMAN;TBB4B_HUMAN;TBB5_HUMAN	TUBB;TUBB3;TUBB4A;TUBB4B	0.441046	0.167014	Not_significant		P01111;P01116	RASK_HUMAN;RASN_HUMAN	KRAS;NRAS	0.438435	-0.265774	Not_significant		P02751	FINC_HUMAN	FN1	6.95189	1.16498	Significant
P04632	CPNS1_HUMAN	CAPNS1	2.47642	-0.294723	Not_significant		P02538;P04264;P05787;P13647;P35908;Q5XKE5	K22E_HUMAN;K2C1_HUMAN;K2C5_HUMAN;K2C6A_HUMAN;K2C79_HUMAN;K2C8_HUMAN	KRT1;KRT2;KRT5;KRT6A;KRT79;KRT8	0.58341	-0.373356	Not_significant		P04350;P07437;P68371;Q13509;Q13885	TBB2A_HUMAN;TBB3_HUMAN;TBB4A_HUMAN;TBB4B_HUMAN;TBB5_HUMAN	TUBB;TUBB2A;TUBB3;TUBB4A;TUBB4B	1.17462	-0.264875	Not_significant		P01112	RASH_HUMAN	HRAS	0.018687	0.0143237	Not_significant		P02765	FETUA_HUMAN	AHSG	3.0915	1.88044	Significant
P04792	HSPB1_HUMAN	HSPB1	2.75977	0.234288	Not_significant		P02538;P04264;P05787;P13647;Q5XKE5	K2C1_HUMAN;K2C5_HUMAN;K2C6A_HUMAN;K2C79_HUMAN;K2C8_HUMAN	KRT1;KRT5;KRT6A;KRT79;KRT8	1.19953	-0.119781	Not_significant		P04350;P07437;P68371;Q13509;Q13885;Q9BUF5	TBB2A_HUMAN;TBB3_HUMAN;TBB4A_HUMAN;TBB4B_HUMAN;TBB5_HUMAN;TBB6_HUMAN	TUBB;TUBB2A;TUBB3;TUBB4A;TUBB4B;TUBB6	0.361846	-0.128853	Not_significant		P01112;P01116	RASH_HUMAN;RASK_HUMAN	HRAS;KRAS	0.167504	0.0957422	Not_significant		P02768	ALBU_HUMAN	ALB	5.74882	1.33765	Significant
P04818	TYSY_HUMAN	TYMS	3.15267	-0.249088	Not_significant		P02538;P05787	K2C6A_HUMAN;K2C8_HUMAN	KRT6A;KRT8	0.463345	0.0492759	Not_significant		P04350;P07437;P68371;Q13885	TBB2A_HUMAN;TBB4A_HUMAN;TBB4B_HUMAN;TBB5_HUMAN	TUBB;TUBB2A;TUBB4A;TUBB4B	0.539183	-0.166398	Not_significant		P01116	RASK_HUMAN	KRAS	0.307401	-0.046494	Not_significant		P02786	TFR1_HUMAN	TFRC	3.03235	0.120336	Not_significant
P04843	RPN1_HUMAN	RPN1	4.60919	0.465643	Significant		P02538;P05787;P08670;P13647;Q14533;Q5XKE5;Q9NSB2	K2C5_HUMAN;K2C6A_HUMAN;K2C79_HUMAN;K2C8_HUMAN;KRT81_HUMAN;KRT84_HUMAN;VIME_HUMAN	KRT5;KRT6A;KRT79;KRT8;KRT81;KRT84;VIM	0.310971	-0.0502744	Not_significant		P04350;P68371	TBB4A_HUMAN;TBB4B_HUMAN	TUBB4A;TUBB4B	0.613929	-0.137344	Not_significant		P01130	LDLR_HUMAN	LDLR	6.45816	0.42069	Significant		P02788	TRFL_HUMAN	LTF	0.128015	0.051044	Not_significant
P04844	RPN2_HUMAN	RPN2	4.65601	0.413583	Significant		P02538;P05787;P13647;P35908;Q5XKE5;Q7RTS7;Q9NSB2	K22E_HUMAN;K2C5_HUMAN;K2C6A_HUMAN;K2C74_HUMAN;K2C79_HUMAN;K2C8_HUMAN;KRT84_HUMAN	KRT2;KRT5;KRT6A;KRT74;KRT79;KRT8;KRT84	0.231503	-0.0331273	Not_significant		P04350;P68371;Q13509	TBB3_HUMAN;TBB4A_HUMAN;TBB4B_HUMAN	TUBB3;TUBB4A;TUBB4B	0.189539	-0.387325	Not_significant		P01130;Q14114	LDLR_HUMAN;LRP8_HUMAN	LDLR;LRP8	1.87344	0.394689	Not_significant		P02792	FRIL_HUMAN	FTL	3.59354	0.729282	Significant
P04899	GNAI2_HUMAN	GNAI2	1.08267	-0.0712247	Not_significant		P02538;P05787;P13647;P35908;Q5XKE5;Q9NSB2	K22E_HUMAN;K2C5_HUMAN;K2C6A_HUMAN;K2C79_HUMAN;K2C8_HUMAN;KRT84_HUMAN	KRT2;KRT5;KRT6A;KRT79;KRT8;KRT84	1.10269	-0.151575	Not_significant		P04406	G3P_HUMAN	GAPDH	1.84484	-0.17937	Not_significant		P01137	TGFB1_HUMAN	TGFB1	0.755922	-0.342146	Not_significant		P02794	FRIH_HUMAN	FTH1	5.60891	0.914909	Significant
P04899;P08754	GNAI2_HUMAN;GNAI3_HUMAN	GNAI2;GNAI3	1.59045	-0.17614	Not_significant		P02538;P13647	K2C5_HUMAN;K2C6A_HUMAN	KRT5;KRT6A	0.0508064	-0.0510755	Not_significant		P04424	ARLY_HUMAN	ASL	0.457768	0.06214	Not_significant		P01583	IL1A_HUMAN	IL1A	1.8764	2.10543	Significant		P02795	MT2_HUMAN	MT2A	2.43111	-0.535785	Significant
P04908;P0C0S8;Q16777;Q6FI13;Q7L7L0;Q96KK5;Q99878;Q9BTM1	H2A1B_HUMAN;H2A1H_HUMAN;H2A1J_HUMAN;H2A1_HUMAN;H2A2A_HUMAN;H2A2C_HUMAN;H2A3_HUMAN;H2AJ_HUMAN	H2AC11;H2AC12;H2AC14;H2AC18;H2AC20;H2AC4;H2AJ;H2AW	0.135147	0.712488	Not_significant		P02538;P13647;P35908;Q5XKE5	K22E_HUMAN;K2C5_HUMAN;K2C6A_HUMAN;K2C79_HUMAN	KRT2;KRT5;KRT6A;KRT79	0.243595	-0.410437	Not_significant		P04439	HLAA_HUMAN	HLA-A	1.51393	-0.372254	Not_significant		P01584	IL1B_HUMAN	IL1B	5.75754	1.77777	Significant		P03891;P42681	NU2M_HUMAN;TXK_HUMAN	MT-ND2;TXK	0.494542	-0.330099	Not_significant
P04908;Q7L7L0	H2A1B_HUMAN;H2A3_HUMAN	H2AC4;H2AW	1.02428	-0.809872	Not_significant		P02538;P35908	K22E_HUMAN;K2C6A_HUMAN	KRT2;KRT6A	0.451821	-0.388542	Not_significant		P04439;P10321	HLAA_HUMAN;HLAC_HUMAN	HLA-A;HLA-C	2.46583	-0.210699	Not_significant		P01889	HLAB_HUMAN	HLA-B	1.58751	0.309963	Not_significant		P03897	NU3M_HUMAN	MT-ND3	5.58843	0.780715	Significant
P04920	B3A2_HUMAN	SLC4A2	2.73934	-0.882728	Significant		P02545	LMNA_HUMAN	LMNA	1.6102	0.0331979	Not_significant		P04439;P10321;P13747;P30511	HLAA_HUMAN;HLAC_HUMAN;HLAE_HUMAN;HLAF_HUMAN	HLA-A;HLA-C;HLA-E;HLA-F	1.5945	4.06369	Significant		P01889;P01893;P04439;P10321	HLAA_HUMAN;HLAB_HUMAN;HLAC_HUMAN;HLAH_HUMAN	HLA-A;HLA-B;HLA-C;HLA-H	2.28907	0.525421	Significant		P03905	NU4M_HUMAN	MT-ND4	0.402494	-0.119123	Not_significant
P04921;Q9UHC6	CNTP2_HUMAN;GLPC_HUMAN	CNTNAP2;GYPC	0.0721529	0.13719	Not_significant		P02545;P20700;Q03252	LMNA_HUMAN;LMNB1_HUMAN;LMNB2_HUMAN	LMNA;LMNB1;LMNB2	1.06055	-0.0971003	Not_significant		P04626	ERBB2_HUMAN	ERBB2	1.41695	-0.460958	Significant		P01889;P01893;P04439;P13747	HLAA_HUMAN;HLAB_HUMAN;HLAE_HUMAN;HLAH_HUMAN	HLA-A;HLA-B;HLA-E;HLA-H	2.85118	0.255985	Not_significant		P03915	NU5M_HUMAN	MT-ND5	2.23404	-0.316486	Not_significant
P05023	AT1A1_HUMAN	ATP1A1	2.15623	-0.124866	Not_significant		P02751	FINC_HUMAN	FN1	0.498322	-0.218976	Not_significant		P04632	CPNS1_HUMAN	CAPNS1	1.18274	-0.0920048	Not_significant		P01889;P01893;P10321;P13747	HLAB_HUMAN;HLAC_HUMAN;HLAE_HUMAN;HLAH_HUMAN	HLA-B;HLA-C;HLA-E;HLA-H	2.70087	0.39726	Not_significant		P04004	VTNC_HUMAN	VTN	2.34433	3.70227	Significant
P05026	AT1B1_HUMAN	ATP1B1	0.673869	0.402052	Not_significant		P02765	FETUA_HUMAN	AHSG	0.159588	0.061183	Not_significant		P04637	P53_HUMAN	TP53	0.809959	0.085453	Not_significant		P01889;P04439	HLAA_HUMAN;HLAB_HUMAN	HLA-A;HLA-B	1.9865	0.928257	Significant		P04035	HMDH_HUMAN	HMGCR	0.195021	-0.315354	Not_significant
P05091	ALDH2_HUMAN	ALDH2	2.59134	-0.0800095	Not_significant		P02768	ALBU_HUMAN	ALB	1.42391	0.1513	Not_significant		P04792	HSPB1_HUMAN	HSPB1	2.0775	-0.243377	Not_significant		P01889;P10321	HLAB_HUMAN;HLAC_HUMAN	HLA-B;HLA-C	2.29401	0.286834	Not_significant		P04040	CATA_HUMAN	CAT	4.28484	0.380084	Not_significant
P05114	HMGN1_HUMAN	HMGN1	1.70561	-0.111526	Not_significant		P02786	TFR1_HUMAN	TFRC	6.74551	-0.611725	Significant		P04818	TYSY_HUMAN	TYMS	2.82646	-0.549057	Significant		P01893	HLAH_HUMAN	HLA-H	0.539018	0.170213	Not_significant		P04049	RAF1_HUMAN	RAF1	0.560357	0.0838013	Not_significant
P05121	PAI1_HUMAN	SERPINE1	6.83121	3.97699	Significant		P02788	TRFL_HUMAN	LTF	0.112847	0.0517235	Not_significant		P04843	RPN1_HUMAN	RPN1	2.06798	-0.0646725	Not_significant		P01893;P04439;P10321	HLAA_HUMAN;HLAC_HUMAN;HLAH_HUMAN	HLA-A;HLA-C;HLA-H	1.22413	0.147391	Not_significant		P04049;P10398	ARAF_HUMAN;RAF1_HUMAN	ARAF;RAF1	0.694742	0.256446	Not_significant
P05141	ADT2_HUMAN	SLC25A5	4.4497	0.394005	Not_significant		P02792	FRIL_HUMAN	FTL	1.06775	0.316768	Not_significant		P04844	RPN2_HUMAN	RPN2	2.79875	-0.189168	Not_significant		P01893;P04439;P10321;P13747;P30511	HLAA_HUMAN;HLAC_HUMAN;HLAE_HUMAN;HLAF_HUMAN;HLAH_HUMAN	HLA-A;HLA-C;HLA-E;HLA-F;HLA-H	1.05368	0.402925	Not_significant		P04062	GLCM_HUMAN	GBA	6.39864	0.463871	Significant
P05141;P12235	ADT1_HUMAN;ADT2_HUMAN	SLC25A4;SLC25A5	0.679412	0.470579	Not_significant		P02794	FRIH_HUMAN	FTH1	0.278789	0.0302367	Not_significant		P04899	GNAI2_HUMAN	GNAI2	3.6519	-0.214603	Not_significant		P01893;P04439;P10321;P30511	HLAA_HUMAN;HLAC_HUMAN;HLAF_HUMAN;HLAH_HUMAN	HLA-A;HLA-C;HLA-F;HLA-H	0.658908	-0.528753	Not_significant		P04066	FUCO_HUMAN	FUCA1	0.638338	0.281235	Not_significant
P05141;P12235;P12236	ADT1_HUMAN;ADT2_HUMAN;ADT3_HUMAN	SLC25A4;SLC25A5;SLC25A6	1.18024	0.28882	Not_significant		P02795;P13640;P80297	MT1G_HUMAN;MT1X_HUMAN;MT2_HUMAN	MT1G;MT1X;MT2A	0.236531	0.105397	Not_significant		P04899;P08754;P09471;P63096	GNAI1_HUMAN;GNAI2_HUMAN;GNAI3_HUMAN;GNAO_HUMAN	GNAI1;GNAI2;GNAI3;GNAO1	0.739591	-1.6908	Not_significant		P01911;P04440	DPB1_HUMAN;DRB1_HUMAN	HLA-DPB1;HLA-DRB1	1.01075	0.823588	Not_significant		P04075	ALDOA_HUMAN	ALDOA	5.58791	0.638474	Significant
P05141;P12236	ADT2_HUMAN;ADT3_HUMAN	SLC25A5;SLC25A6	1.79955	0.336255	Not_significant		P03372	ESR1_HUMAN	ESR1	0.0377084	-0.0170369	Not_significant		P04899;P08754;P63096	GNAI1_HUMAN;GNAI2_HUMAN;GNAI3_HUMAN	GNAI1;GNAI2;GNAI3	0.50557	0.0374579	Not_significant		P02008;P69905	HBAZ_HUMAN;HBA_HUMAN	HBA1;HBZ	4.23428	0.861599	Significant		P04075;P09972	ALDOA_HUMAN;ALDOC_HUMAN	ALDOA;ALDOC	3.06518	0.570294	Significant
P05161	ISG15_HUMAN	ISG15	0.379929	0.0834141	Not_significant		P03897	NU3M_HUMAN	MT-ND3	0.927847	-0.317477	Not_significant		P04920	B3A2_HUMAN	SLC4A2	3.01362	-0.816535	Significant		P02042;P68871	HBB_HUMAN;HBD_HUMAN	HBB;HBD	3.55446	1.01945	Significant		P04080	CYTB_HUMAN	CSTB	4.02078	0.528665	Significant
P05165	PCCA_HUMAN	PCCA	3.12235	0.18916	Not_significant		P03905	NU4M_HUMAN	MT-ND4	0.711176	-0.263316	Not_significant		P05023	AT1A1_HUMAN	ATP1A1	0.0564309	-0.00720072	Not_significant		P02452	CO1A1_HUMAN	COL1A1	3.05141	-0.289973	Not_significant		P04083	ANXA1_HUMAN	ANXA1	1.78196	-0.125887	Not_significant
P05166	PCCB_HUMAN	PCCB	1.30323	-0.0767322	Not_significant		P03915	NU5M_HUMAN	MT-ND5	1.38654	-0.122385	Not_significant		P05023;P13637	AT1A1_HUMAN;AT1A3_HUMAN	ATP1A1;ATP1A3	1.21906	-0.0811839	Not_significant		P02462	CO4A1_HUMAN	COL4A1	1.51583	-0.158223	Not_significant		P04150	GCR_HUMAN	NR3C1	2.29405	-0.175294	Not_significant
P05198	IF2A_HUMAN	EIF2S1	0.0755348	-0.00733566	Not_significant		P04035	HMDH_HUMAN	HMGCR	0.0692701	-0.0106888	Not_significant		P05023;P13637;P20648	AT1A1_HUMAN;AT1A3_HUMAN;ATP4A_HUMAN	ATP1A1;ATP1A3;ATP4A	0.6325	-0.0566659	Not_significant		P02533	K1C14_HUMAN	KRT14	0.561433	-0.520364	Not_significant		P04156	PRIO_HUMAN	PRNP	0.292144	-0.052629	Not_significant
P05204	HMGN2_HUMAN	HMGN2	2.17243	-0.847497	Significant		P04040	CATA_HUMAN	CAT	0.903009	-0.0668001	Not_significant		P05023;P13637;P20648;Q13733	AT1A1_HUMAN;AT1A3_HUMAN;AT1A4_HUMAN;ATP4A_HUMAN	ATP1A1;ATP1A3;ATP1A4;ATP4A	0.452407	-0.0644403	Not_significant		P02533;P05783;P08727;P08779;P13645;Q04695	K1C10_HUMAN;K1C14_HUMAN;K1C16_HUMAN;K1C17_HUMAN;K1C18_HUMAN;K1C19_HUMAN	KRT10;KRT14;KRT16;KRT17;KRT18;KRT19	0.0184773	0.0200033	Not_significant		P04179	SODM_HUMAN	SOD2	4.52817	0.238586	Not_significant
P05204;Q15651	HMGN2_HUMAN;HMGN3_HUMAN	HMGN2;HMGN3	0.877895	-1.05373	Not_significant		P04049	RAF1_HUMAN	RAF1	0.742858	-0.12036	Not_significant		P05023;P13637;Q13733	AT1A1_HUMAN;AT1A3_HUMAN;AT1A4_HUMAN	ATP1A1;ATP1A3;ATP1A4	0.680679	-0.22921	Not_significant		P02533;P08727;P08779;P13645;P35527;Q04695	K1C10_HUMAN;K1C14_HUMAN;K1C16_HUMAN;K1C17_HUMAN;K1C19_HUMAN;K1C9_HUMAN	KRT10;KRT14;KRT16;KRT17;KRT19;KRT9	0.104037	-0.0879703	Not_significant		P04181	OAT_HUMAN	OAT	3.46821	0.324061	Not_significant
P05362	ICAM1_HUMAN	ICAM1	4.52224	-0.573531	Significant		P04049;P10398	ARAF_HUMAN;RAF1_HUMAN	ARAF;RAF1	0.0487637	-0.0075264	Not_significant		P05023;Q13733	AT1A1_HUMAN;AT1A4_HUMAN	ATP1A1;ATP1A4	0.915943	0.182529	Not_significant		P02533;P08727;P08779;P13645;Q04695	K1C10_HUMAN;K1C14_HUMAN;K1C16_HUMAN;K1C17_HUMAN;K1C19_HUMAN	KRT10;KRT14;KRT16;KRT17;KRT19	1.39527	-1.87189	Significant		P04183	KITH_HUMAN	TK1	2.49509	-0.332478	Not_significant
P05387	RLA2_HUMAN	RPLP2	0.716964	-0.175482	Not_significant		P04062	GLCM_HUMAN	GBA	1.30403	0.0996814	Not_significant		P05026	AT1B1_HUMAN	ATP1B1	1.31012	-0.153392	Not_significant		P02533;P08727;P08779;Q04695	K1C14_HUMAN;K1C16_HUMAN;K1C17_HUMAN;K1C19_HUMAN	KRT14;KRT16;KRT17;KRT19	0.480068	1.46195	Not_significant		P04233	HG2A_HUMAN	CD74	4.58285	1.29765	Significant
P05388	RLA0_HUMAN	RPLP0	0.0709851	0.0119987	Not_significant		P04066	FUCO_HUMAN	FUCA1	0.109839	-0.0571671	Not_significant		P05067	A4_HUMAN	APP	0.844396	-0.0651193	Not_significant		P02533;P08779	K1C14_HUMAN;K1C16_HUMAN	KRT14;KRT16	0.179117	0.286952	Not_significant		P04259;P04264	K2C1_HUMAN;K2C6B_HUMAN	KRT1;KRT6B	0.793963	0.391656	Not_significant
P05412	JUN_HUMAN	JUN	3.05155	1.14774	Significant		P04075	ALDOA_HUMAN	ALDOA	1.47521	0.0886593	Not_significant		P05067;Q06481	A4_HUMAN;APLP2_HUMAN	APLP2;APP	1.02886	0.191711	Not_significant		P02533;P08779;P13645	K1C10_HUMAN;K1C14_HUMAN;K1C16_HUMAN	KRT10;KRT14;KRT16	0.169005	-0.158719	Not_significant		P04264	K2C1_HUMAN	KRT1	0.241499	0.195146	Not_significant
P05412;P17535	JUND_HUMAN;JUN_HUMAN	JUN;JUND	2.42673	1.12305	Significant		P04075;P09972	ALDOA_HUMAN;ALDOC_HUMAN	ALDOA;ALDOC	2.72946	0.16312	Not_significant		P05106	ITB3_HUMAN	ITGB3	4.57687	0.518318	Significant		P02533;Q04695	K1C14_HUMAN;K1C17_HUMAN	KRT14;KRT17	0.229897	0.122047	Not_significant		P04264;P35908	K22E_HUMAN;K2C1_HUMAN	KRT1;KRT2	0.919674	0.504893	Not_significant
P05423	RPC4_HUMAN	POLR3D	0.0908581	0.0168581	Not_significant		P04080	CYTB_HUMAN	CSTB	0.1779	-0.0242467	Not_significant		P05114	HMGN1_HUMAN	HMGN1	0.385674	0.0687547	Not_significant		P02538	K2C6A_HUMAN	KRT6A	0.693336	1.44541	Not_significant		P04264;P35908;Q7Z794	K22E_HUMAN;K2C1B_HUMAN;K2C1_HUMAN	KRT1;KRT2;KRT77	0.292013	0.196761	Not_significant
P05455	LA_HUMAN	SSB	0.782315	0.0438414	Not_significant		P04083	ANXA1_HUMAN	ANXA1	1.2066	0.22253	Not_significant		P05141	ADT2_HUMAN	SLC25A5	2.76	-0.270725	Not_significant		P02538;P04259	K2C6A_HUMAN;K2C6B_HUMAN	KRT6A;KRT6B	0.307633	0.14193	Not_significant		P04271	S100B_HUMAN	S100B	0.182937	-0.177508	Not_significant
P05496;P48201;Q06055	AT5G1_HUMAN;AT5G2_HUMAN;AT5G3_HUMAN	ATP5MC1;ATP5MC2;ATP5MC3	2.47192	0.336358	Not_significant		P04150	GCR_HUMAN	NR3C1	0.21259	-0.0133734	Not_significant		P05141;P12235	ADT1_HUMAN;ADT2_HUMAN	SLC25A4;SLC25A5	1.39007	0.48106	Significant		P02538;P04259;P04264;P05787;P13647	K2C1_HUMAN;K2C5_HUMAN;K2C6A_HUMAN;K2C6B_HUMAN;K2C8_HUMAN	KRT1;KRT5;KRT6A;KRT6B;KRT8	0.514607	-0.905466	Not_significant		P04350	TBB4A_HUMAN	TUBB4A	3.18334	0.223163	Not_significant
P05556	ITB1_HUMAN	ITGB1	5.91661	-0.689194	Significant		P04155	TFF1_HUMAN	TFF1	0.19258	-0.0446711	Not_significant		P05141;P12235;P12236	ADT1_HUMAN;ADT2_HUMAN;ADT3_HUMAN	SLC25A4;SLC25A5;SLC25A6	0.393516	-0.0745192	Not_significant		P02538;P04259;P05787	K2C6A_HUMAN;K2C6B_HUMAN;K2C8_HUMAN	KRT6A;KRT6B;KRT8	0.00094643	-0.000883579	Not_significant		P04350;P07437;P68371	TBB4A_HUMAN;TBB4B_HUMAN;TBB5_HUMAN	TUBB;TUBB4A;TUBB4B	0.110551	-0.0431871	Not_significant
P05771	KPCB_HUMAN	PRKCB	0.0275433	-0.00512075	Not_significant		P04156	PRIO_HUMAN	PRNP	0.462526	0.356137	Not_significant		P05141;P12236	ADT2_HUMAN;ADT3_HUMAN	SLC25A5;SLC25A6	1.46006	0.110566	Not_significant		P02538;P04259;P13647	K2C5_HUMAN;K2C6A_HUMAN;K2C6B_HUMAN	KRT5;KRT6A;KRT6B	0.0708862	0.0797124	Not_significant		P04350;P07437;P68371;Q13509	TBB3_HUMAN;TBB4A_HUMAN;TBB4B_HUMAN;TBB5_HUMAN	TUBB;TUBB3;TUBB4A;TUBB4B	0.291129	-0.166072	Not_significant
P05771;P17252	KPCA_HUMAN;KPCB_HUMAN	PRKCA;PRKCB	0.385909	0.0781441	Not_significant		P04179	SODM_HUMAN	SOD2	0.372613	-0.0521607	Not_significant		P05161	ISG15_HUMAN	ISG15	0.533965	-0.0881586	Not_significant		P02538;P04259;P35908	K22E_HUMAN;K2C6A_HUMAN;K2C6B_HUMAN	KRT2;KRT6A;KRT6B	0.0303669	-0.0407634	Not_significant		P04350;P07437;P68371;Q13509;Q13885	TBB2A_HUMAN;TBB3_HUMAN;TBB4A_HUMAN;TBB4B_HUMAN;TBB5_HUMAN	TUBB;TUBB2A;TUBB3;TUBB4A;TUBB4B	0.342127	0.26218	Not_significant
P05771;P17252;Q04759;Q05655	KPCA_HUMAN;KPCB_HUMAN;KPCD_HUMAN;KPCT_HUMAN	PRKCA;PRKCB;PRKCD;PRKCQ	0.0776737	-0.0162911	Not_significant		P04181	OAT_HUMAN	OAT	1.18388	-0.0843472	Not_significant		P05165	PCCA_HUMAN	PCCA	2.16156	-0.119468	Not_significant		P02545	LMNA_HUMAN	LMNA	4.27959	-0.105	Not_significant		P04350;P07437;P68371;Q13509;Q13885;Q9BUF5	TBB2A_HUMAN;TBB3_HUMAN;TBB4A_HUMAN;TBB4B_HUMAN;TBB5_HUMAN;TBB6_HUMAN	TUBB;TUBB2A;TUBB3;TUBB4A;TUBB4B;TUBB6	0.389954	0.201015	Not_significant
P05783	K1C18_HUMAN	KRT18	5.20996	0.626313	Significant		P04183	KITH_HUMAN	TK1	2.89118	0.227358	Not_significant		P05166	PCCB_HUMAN	PCCB	0.224448	-0.0255294	Not_significant		P02545;P20700;Q03252	LMNA_HUMAN;LMNB1_HUMAN;LMNB2_HUMAN	LMNA;LMNB1;LMNB2	2.62107	-0.16993	Not_significant		P04350;P07437;P68371;Q13885	TBB2A_HUMAN;TBB4A_HUMAN;TBB4B_HUMAN;TBB5_HUMAN	TUBB;TUBB2A;TUBB4A;TUBB4B	0.0659152	0.0230827	Not_significant
P05783;P08727	K1C18_HUMAN;K1C19_HUMAN	KRT18;KRT19	4.31792	0.772952	Significant		P04259	K2C6B_HUMAN	KRT6B	0.0212974	0.0942936	Not_significant		P05198	IF2A_HUMAN	EIF2S1	2.2408	0.0603023	Not_significant		P02751	FINC_HUMAN	FN1	0.074403	0.0162673	Not_significant		P04350;P68371	TBB4A_HUMAN;TBB4B_HUMAN	TUBB4A;TUBB4B	0.444245	0.113666	Not_significant
P05787	K2C8_HUMAN	KRT8	6.34701	0.810894	Significant		P04264	K2C1_HUMAN	KRT1	0.18419	0.132677	Not_significant		P05204	HMGN2_HUMAN	HMGN2	1.2135	-0.597963	Not_significant		P02765	FETUA_HUMAN	AHSG	2.7652	0.748034	Significant		P04350;P68371;Q13509	TBB3_HUMAN;TBB4A_HUMAN;TBB4B_HUMAN	TUBB3;TUBB4A;TUBB4B	0.524398	0.856151	Not_significant
P05787;P08670	K2C8_HUMAN;VIME_HUMAN	KRT8;VIM	1.42373	0.237807	Not_significant		P04264;P35908	K22E_HUMAN;K2C1_HUMAN	KRT1;KRT2	0.00661904	0.00614452	Not_significant		P05204;Q15651	HMGN2_HUMAN;HMGN3_HUMAN	HMGN2;HMGN3	0.121703	-0.198678	Not_significant		P02768	ALBU_HUMAN	ALB	0.961914	0.482615	Not_significant		P04350;Q9BUF5	TBB4A_HUMAN;TBB6_HUMAN	TUBB4A;TUBB6	0.580143	0.188518	Not_significant
P05787;P13647;P35908;Q5XKE5	K22E_HUMAN;K2C5_HUMAN;K2C79_HUMAN;K2C8_HUMAN	KRT2;KRT5;KRT79;KRT8	0.766681	-1.58252	Not_significant		P04406	G3P_HUMAN	GAPDH	0.630878	0.0681853	Not_significant		P05387	RLA2_HUMAN	RPLP2	0.332873	-0.107749	Not_significant		P02786	TFR1_HUMAN	TFRC	5.72945	0.389215	Not_significant		P04406	G3P_HUMAN	GAPDH	2.61911	0.247994	Not_significant
P05937	CALB1_HUMAN	CALB1	3.19507	-0.166227	Not_significant		P04424	ARLY_HUMAN	ASL	2.43102	0.112804	Not_significant		P05388	RLA0_HUMAN	RPLP0	0.063832	0.00449038	Not_significant		P02787	TRFE_HUMAN	TF	4.14172	0.169688	Not_significant		P04424	ARLY_HUMAN	ASL	2.63246	0.347294	Not_significant
P05937;P22676	CALB1_HUMAN;CALB2_HUMAN	CALB1;CALB2	1.38652	-0.319432	Not_significant		P04439	HLAA_HUMAN	HLA-A	1.32971	0.321931	Not_significant		P05423	RPC4_HUMAN	POLR3D	0.297178	-0.121065	Not_significant		P02788	TRFL_HUMAN	LTF	0.198158	-0.627064	Not_significant		P04439	HLAA_HUMAN	HLA-A	0.629191	0.0523105	Not_significant
P05976;P08590	MYL1_HUMAN;MYL3_HUMAN	MYL1;MYL3	0.635557	1.53837	Not_significant		P04439;P10321	HLAA_HUMAN;HLAC_HUMAN	HLA-A;HLA-C	4.52227	0.553551	Significant		P05455	LA_HUMAN	SSB	0.38555	0.048234	Not_significant		P02792	FRIL_HUMAN	FTL	0.925416	-0.15963	Not_significant		P04439;P10321	HLAA_HUMAN;HLAC_HUMAN	HLA-A;HLA-C	0.161181	0.0834756	Not_significant
P06132	DCUP_HUMAN	UROD	3.22645	-0.304565	Not_significant		P04626	ERBB2_HUMAN	ERBB2	1.22943	-0.201743	Not_significant		P05496;P48201;Q06055	AT5G1_HUMAN;AT5G2_HUMAN;AT5G3_HUMAN	ATP5MC1;ATP5MC2;ATP5MC3	0.36336	0.0523257	Not_significant		P02794	FRIH_HUMAN	FTH1	0.416841	-0.0779057	Not_significant		P04439;P10321;P13747	HLAA_HUMAN;HLAC_HUMAN;HLAE_HUMAN	HLA-A;HLA-C;HLA-E	0.44454	0.119789	Not_significant
P06280	AGAL_HUMAN	GLA	0.745653	-1.01344	Not_significant		P04626;Q15303	ERBB2_HUMAN;ERBB4_HUMAN	ERBB2;ERBB4	0.427039	-0.88323	Not_significant		P05549;Q92754	AP2A_HUMAN;AP2C_HUMAN	TFAP2A;TFAP2C	0.745375	-0.0672855	Not_significant		P02795	MT2_HUMAN	MT2A	0.274702	0.0391407	Not_significant		P04440	DPB1_HUMAN	HLA-DPB1	1.75839	1.64068	Significant
P06396	GELS_HUMAN	GSN	6.45758	0.702362	Significant		P04632	CPNS1_HUMAN	CAPNS1	0.138873	-0.0195894	Not_significant		P05556	ITB1_HUMAN	ITGB1	3.85622	-0.177548	Not_significant		P03915	NU5M_HUMAN	MT-ND5	3.25173	-0.921875	Significant		P04632	CPNS1_HUMAN	CAPNS1	0.780728	0.0603833	Not_significant
P06400	RB_HUMAN	RB1	4.95455	-0.304078	Not_significant		P04792	HSPB1_HUMAN	HSPB1	1.85008	0.160197	Not_significant		P05783	K1C18_HUMAN	KRT18	5.23265	0.289987	Not_significant		P04004	VTNC_HUMAN	VTN	4.13494	1.20627	Significant		P04637	P53_HUMAN	TP53	1.55617	-0.180632	Not_significant
P06454	PTMA_HUMAN	PTMA	2.49206	-0.394443	Not_significant		P04818	TYSY_HUMAN	TYMS	2.48177	0.379533	Not_significant		P05783;P08727	K1C18_HUMAN;K1C19_HUMAN	KRT18;KRT19	2.33209	0.295149	Not_significant		P04040	CATA_HUMAN	CAT	2.82791	0.170611	Not_significant		P04792	HSPB1_HUMAN	HSPB1	4.74342	0.505587	Significant
P06493	CDK1_HUMAN	CDK1	0.570212	-0.0307384	Not_significant		P04843	RPN1_HUMAN	RPN1	2.90364	-0.141183	Not_significant		P05787	K2C8_HUMAN	KRT8	3.97774	0.331195	Not_significant		P04049	RAF1_HUMAN	RAF1	1.76596	-0.131156	Not_significant		P04818	TYSY_HUMAN	TYMS	7.28394	-0.936285	Significant
P06493;P24941	CDK1_HUMAN;CDK2_HUMAN	CDK1;CDK2	0.0322805	-0.0164447	Not_significant		P04844	RPN2_HUMAN	RPN2	1.18752	-0.109462	Not_significant		P05787;P08670	K2C8_HUMAN;VIME_HUMAN	KRT8;VIM	1.6119	0.141597	Not_significant		P04049;P10398	ARAF_HUMAN;RAF1_HUMAN	ARAF;RAF1	1.07916	0.199568	Not_significant		P04843	RPN1_HUMAN	RPN1	2.70507	0.226468	Not_significant
P06576	ATPB_HUMAN	ATP5F1B	1.80607	0.259212	Not_significant		P04899	GNAI2_HUMAN	GNAI2	0.841813	-0.0926533	Not_significant		P05976;P08590	MYL1_HUMAN;MYL3_HUMAN	MYL1;MYL3	0.480564	0.222233	Not_significant		P04062	GLCM_HUMAN	GBA	3.36581	0.540948	Significant		P04844	RPN2_HUMAN	RPN2	0.0420698	0.00496674	Not_significant
P06702	S10A9_HUMAN	S100A9	0.764585	1.4435	Not_significant		P04899;P08754	GNAI2_HUMAN;GNAI3_HUMAN	GNAI2;GNAI3	0.00253624	-0.000384331	Not_significant		P06132	DCUP_HUMAN	UROD	0.163453	0.0181103	Not_significant		P04066	FUCO_HUMAN	FUCA1	0.374692	0.209865	Not_significant		P04899	GNAI2_HUMAN	GNAI2	2.76377	0.272868	Not_significant
P06703	S10A6_HUMAN	S100A6	0.3765	0.202459	Not_significant		P04920	B3A2_HUMAN	SLC4A2	0.968514	-0.152166	Not_significant		P06213	INSR_HUMAN	INSR	0.031323	0.014852	Not_significant		P04075	ALDOA_HUMAN	ALDOA	0.837688	0.0659957	Not_significant		P04899;P08754;P09471;P63096	GNAI1_HUMAN;GNAI2_HUMAN;GNAI3_HUMAN;GNAO_HUMAN	GNAI1;GNAI2;GNAI3;GNAO1	0.726818	0.850105	Not_significant
P06730	IF4E_HUMAN	EIF4E	1.94434	-0.240882	Not_significant		P05023	AT1A1_HUMAN	ATP1A1	2.63441	-0.179424	Not_significant		P06280	AGAL_HUMAN	GLA	2.97344	-0.502682	Significant		P04075;P09972	ALDOA_HUMAN;ALDOC_HUMAN	ALDOA;ALDOC	1.69144	0.129796	Not_significant		P04899;P08754;P63096	GNAI1_HUMAN;GNAI2_HUMAN;GNAI3_HUMAN	GNAI1;GNAI2;GNAI3	2.07021	0.209387	Not_significant
P06732	KCRM_HUMAN	CKM	0.71945	-1.92986	Not_significant		P05026	AT1B1_HUMAN	ATP1B1	4.26111	-0.225081	Not_significant		P06396	GELS_HUMAN	GSN	1.8173	0.133933	Not_significant		P04080	CYTB_HUMAN	CSTB	2.42213	0.153346	Not_significant		P04908;P0C0S8;Q16777;Q6FI13;Q7L7L0;Q96KK5;Q99878;Q9BTM1	H2A1B_HUMAN;H2A1H_HUMAN;H2A1J_HUMAN;H2A1_HUMAN;H2A2A_HUMAN;H2A2C_HUMAN;H2A3_HUMAN;H2AJ_HUMAN	H2AC11;H2AC12;H2AC14;H2AC18;H2AC20;H2AC4;H2AJ;H2AW	0.00918952	-0.0333254	Not_significant
P06732;P12277	KCRB_HUMAN;KCRM_HUMAN	CKB;CKM	0.820675	-0.470288	Not_significant		P05067	A4_HUMAN	APP	0.764178	-0.131365	Not_significant		P06400	RB_HUMAN	RB1	0.38564	-0.045835	Not_significant		P04083	ANXA1_HUMAN	ANXA1	2.43303	-0.0870547	Not_significant		P04908;Q7L7L0	H2A1B_HUMAN;H2A3_HUMAN	H2AC4;H2AW	0.217895	0.241256	Not_significant
P06733	ENOA_HUMAN	ENO1	1.47105	-0.183939	Not_significant		P05067;Q06481	A4_HUMAN;APLP2_HUMAN	APLP2;APP	0.635985	-0.16772	Not_significant		P06454	PTMA_HUMAN	PTMA	3.25829	-0.341516	Not_significant		P04150	GCR_HUMAN	NR3C1	3.55751	0.169848	Not_significant		P04920	B3A2_HUMAN	SLC4A2	1.60721	0.215789	Not_significant
P06733;P09104;P13929	ENOA_HUMAN;ENOB_HUMAN;ENOG_HUMAN	ENO1;ENO2;ENO3	0.0320555	-0.0112748	Not_significant		P05090	APOD_HUMAN	APOD	4.86239	0.533805	Significant		P06493	CDK1_HUMAN	CDK1	2.10543	-0.164304	Not_significant		P04156	PRIO_HUMAN	PRNP	0.631135	0.0674758	Not_significant		P05023	AT1A1_HUMAN	ATP1A1	2.14545	0.076139	Not_significant
P06737	PYGL_HUMAN	PYGL	2.03895	-0.517192	Significant		P05114	HMGN1_HUMAN	HMGN1	1.89869	-0.0760312	Not_significant		P06493;P24941	CDK1_HUMAN;CDK2_HUMAN	CDK1;CDK2	2.24179	-0.395821	Not_significant		P04179	SODM_HUMAN	SOD2	6.48738	0.617296	Significant		P05023;P20648	AT1A1_HUMAN;ATP4A_HUMAN	ATP1A1;ATP4A	2.02866	0.0985713	Not_significant
P06737;P11216;P11217	PYGB_HUMAN;PYGL_HUMAN;PYGM_HUMAN	PYGB;PYGL;PYGM	3.16541	-0.336061	Not_significant		P05141	ADT2_HUMAN	SLC25A5	0.924114	-0.0720139	Not_significant		P06576	ATPB_HUMAN	ATP5F1B	1.41133	-0.148439	Not_significant		P04181	OAT_HUMAN	OAT	1.96733	0.18377	Not_significant		P05026	AT1B1_HUMAN	ATP1B1	8.38405	-0.633662	Significant
P06744	G6PI_HUMAN	GPI	3.5527	-0.330241	Not_significant		P05141;P12235	ADT1_HUMAN;ADT2_HUMAN	SLC25A4;SLC25A5	0.754821	0.226625	Not_significant		P06702	S10A9_HUMAN	S100A9	0.251312	0.198665	Not_significant		P04183	KITH_HUMAN	TK1	3.89545	0.307178	Not_significant		P05067	A4_HUMAN	APP	5.67336	1.07433	Significant
P06744;Q8N196	G6PI_HUMAN;SIX5_HUMAN	GPI;SIX5	2.86148	-0.336024	Not_significant		P05141;P12235;P12236	ADT1_HUMAN;ADT2_HUMAN;ADT3_HUMAN	SLC25A4;SLC25A5;SLC25A6	0.423013	-0.0961227	Not_significant		P06703	S10A6_HUMAN	S100A6	0.593093	0.166934	Not_significant		P04216	THY1_HUMAN	THY1	0.739788	-0.225504	Not_significant		P05067;Q06481	A4_HUMAN;APLP2_HUMAN	APLP2;APP	2.54082	0.485895	Significant
P06746	DPOLB_HUMAN	POLB	1.39261	-0.109685	Not_significant		P05141;P12236	ADT2_HUMAN;ADT3_HUMAN	SLC25A5;SLC25A6	0.531732	-0.0750771	Not_significant		P06730	IF4E_HUMAN	EIF4E	0.546844	-0.0945988	Not_significant		P04259;P04264	K2C1_HUMAN;K2C6B_HUMAN	KRT1;KRT6B	0.35275	-0.24353	Not_significant		P05090	APOD_HUMAN	APOD	7.78149	1.97316	Significant
P06748	NPM_HUMAN	NPM1	0.175323	0.0429182	Not_significant		P05161	ISG15_HUMAN	ISG15	7.93089	1.72428	Significant		P06733	ENOA_HUMAN	ENO1	1.00779	-0.0442581	Not_significant		P04264	K2C1_HUMAN	KRT1	0.855657	-0.470645	Not_significant		P05106	ITB3_HUMAN	ITGB3	1.39574	0.121813	Not_significant
P06753	TPM3_HUMAN	TPM3	2.86942	-0.443267	Significant		P05165	PCCA_HUMAN	PCCA	4.02642	-0.242316	Not_significant		P06733;P13929	ENOA_HUMAN;ENOB_HUMAN	ENO1;ENO3	0.239639	-0.0672126	Not_significant		P04264;P35908	K22E_HUMAN;K2C1_HUMAN	KRT1;KRT2	0.187181	-0.165621	Not_significant		P05114	HMGN1_HUMAN	HMGN1	0.466795	0.123602	Not_significant
P06753;P07951;P09493;P67936	TPM1_HUMAN;TPM2_HUMAN;TPM3_HUMAN;TPM4_HUMAN	TPM1;TPM2;TPM3;TPM4	2.64711	-0.501248	Significant		P05166	PCCB_HUMAN	PCCB	1.28707	-0.170099	Not_significant		P06737	PYGL_HUMAN	PYGL	3.31038	0.131553	Not_significant		P04350	TBB4A_HUMAN	TUBB4A	0.274118	-0.0121903	Not_significant		P05120	PAI2_HUMAN	SERPINB2	1.38279	3.47947	Significant
P06753;P07951;P67936	TPM2_HUMAN;TPM3_HUMAN;TPM4_HUMAN	TPM2;TPM3;TPM4	0.614406	-0.177476	Not_significant		P05181	CP2E1_HUMAN	CYP2E1	0.15103	-0.174164	Not_significant		P06737;P11216	PYGB_HUMAN;PYGL_HUMAN	PYGB;PYGL	1.70876	0.202442	Not_significant		P04350;P07437;P68371	TBB4A_HUMAN;TBB4B_HUMAN;TBB5_HUMAN	TUBB;TUBB4A;TUBB4B	0.024121	-0.00970316	Not_significant		P05141	ADT2_HUMAN	SLC25A5	1.84613	0.447152	Significant
P06753;P67936	TPM3_HUMAN;TPM4_HUMAN	TPM3;TPM4	1.61337	-0.40288	Significant		P05198	IF2A_HUMAN	EIF2S1	1.64646	0.0465908	Not_significant		P06744	G6PI_HUMAN	GPI	3.54564	-0.288168	Not_significant		P04350;P07437;P68371;Q13509	TBB3_HUMAN;TBB4A_HUMAN;TBB4B_HUMAN;TBB5_HUMAN	TUBB;TUBB3;TUBB4A;TUBB4B	0.0800014	0.031745	Not_significant		P05141;P12235	ADT1_HUMAN;ADT2_HUMAN	SLC25A4;SLC25A5	0.0308798	-0.0320582	Not_significant
P06756	ITAV_HUMAN	ITGAV	0.882614	0.363513	Not_significant		P05204	HMGN2_HUMAN	HMGN2	0.232973	0.133257	Not_significant		P06746	DPOLB_HUMAN	POLB	0.974735	0.225347	Not_significant		P04350;P07437;P68371;Q13509;Q13885;Q9BUF5;Q9BVA1	TBB2A_HUMAN;TBB2B_HUMAN;TBB3_HUMAN;TBB4A_HUMAN;TBB4B_HUMAN;TBB5_HUMAN;TBB6_HUMAN	TUBB;TUBB2A;TUBB2B;TUBB3;TUBB4A;TUBB4B;TUBB6	0.27931	-0.193965	Not_significant		P05141;P12235;P12236	ADT1_HUMAN;ADT2_HUMAN;ADT3_HUMAN	SLC25A4;SLC25A5;SLC25A6	2.30517	0.474586	Significant
P06865	HEXA_HUMAN	HEXA	3.26479	-0.181297	Not_significant		P05204;Q15651	HMGN2_HUMAN;HMGN3_HUMAN	HMGN2;HMGN3	0.248762	0.240482	Not_significant		P06748	NPM_HUMAN	NPM1	0.601026	0.0842104	Not_significant		P04350;P07437;P68371;Q13509;Q13885;Q9BUF5;Q9BVA1;Q9H4B7	TBB1_HUMAN;TBB2A_HUMAN;TBB2B_HUMAN;TBB3_HUMAN;TBB4A_HUMAN;TBB4B_HUMAN;TBB5_HUMAN;TBB6_HUMAN	TUBB;TUBB1;TUBB2A;TUBB2B;TUBB3;TUBB4A;TUBB4B;TUBB6	0.433614	-0.22516	Not_significant		P05141;P12235;P12236;Q9H0C2	ADT1_HUMAN;ADT2_HUMAN;ADT3_HUMAN;ADT4_HUMAN	SLC25A31;SLC25A4;SLC25A5;SLC25A6	3.64892	0.479138	Significant
P06899	H2B1J_HUMAN	H2BC11	0.226469	-0.115744	Not_significant		P05387	RLA2_HUMAN	RPLP2	1.23307	-0.422392	Not_significant		P06753	TPM3_HUMAN	TPM3	0.104028	-0.01089	Not_significant		P04350;P07437;P68371;Q13509;Q13885;Q9BVA1	TBB2A_HUMAN;TBB2B_HUMAN;TBB3_HUMAN;TBB4A_HUMAN;TBB4B_HUMAN;TBB5_HUMAN	TUBB;TUBB2A;TUBB2B;TUBB3;TUBB4A;TUBB4B	1.50056	-0.541297	Significant		P05141;P12236	ADT2_HUMAN;ADT3_HUMAN	SLC25A5;SLC25A6	2.036	0.260216	Not_significant
P06899;P23527;P33778;Q8N257	H2B1B_HUMAN;H2B1J_HUMAN;H2B1O_HUMAN;H2B3B_HUMAN	H2BC11;H2BC17;H2BC3;H2BU1	0.307308	1.26109	Not_significant		P05388	RLA0_HUMAN	RPLP0	0.0150603	0.00208712	Not_significant		P06753;P07951;P09493;P67936	TPM1_HUMAN;TPM2_HUMAN;TPM3_HUMAN;TPM4_HUMAN	TPM1;TPM2;TPM3;TPM4	0.778088	-0.136214	Not_significant		P04350;P07437;P68371;Q13885;Q9BVA1	TBB2A_HUMAN;TBB2B_HUMAN;TBB4A_HUMAN;TBB4B_HUMAN;TBB5_HUMAN	TUBB;TUBB2A;TUBB2B;TUBB4A;TUBB4B	0.0530994	0.00630236	Not_significant		P05161	ISG15_HUMAN	ISG15	2.58699	-0.514349	Significant
P07099	HYEP_HUMAN	EPHX1	1.83915	0.0620737	Not_significant		P05413	FABPH_HUMAN	FABP3	0.328962	-0.14727	Not_significant		P06753;P07951;P67936	TPM2_HUMAN;TPM3_HUMAN;TPM4_HUMAN	TPM2;TPM3;TPM4	0.940688	0.310911	Not_significant		P04350;P68371	TBB4A_HUMAN;TBB4B_HUMAN	TUBB4A;TUBB4B	1.02696	-0.127361	Not_significant		P05165	PCCA_HUMAN	PCCA	0.105731	-0.0159254	Not_significant
P07108	ACBP_HUMAN	DBI	1.0806	0.302442	Not_significant		P05423	RPC4_HUMAN	POLR3D	0.31239	0.0705585	Not_significant		P06753;P09493	TPM1_HUMAN;TPM3_HUMAN	TPM1;TPM3	0.294303	0.245848	Not_significant		P04350;P68371;Q13509	TBB3_HUMAN;TBB4A_HUMAN;TBB4B_HUMAN	TUBB3;TUBB4A;TUBB4B	0.134895	-0.355152	Not_significant		P05166	PCCB_HUMAN	PCCB	0.920842	0.120581	Not_significant
P07195	LDHB_HUMAN	LDHB	2.45431	-0.187469	Not_significant		P05455	LA_HUMAN	SSB	0.535783	0.0514507	Not_significant		P06753;P67936	TPM3_HUMAN;TPM4_HUMAN	TPM3;TPM4	0.0419404	0.0123649	Not_significant		P04350;Q9BUF5	TBB4A_HUMAN;TBB6_HUMAN	TUBB4A;TUBB6	0.267764	-0.0768199	Not_significant		P05198	IF2A_HUMAN	EIF2S1	1.62801	0.0327616	Not_significant
P07199	CENPB_HUMAN	CENPB	2.97557	0.217403	Not_significant		P05496;P48201;Q06055	AT5G1_HUMAN;AT5G2_HUMAN;AT5G3_HUMAN	ATP5MC1;ATP5MC2;ATP5MC3	0.340773	0.0644412	Not_significant		P06756	ITAV_HUMAN	ITGAV	1.43786	-0.0548916	Not_significant		P04406	G3P_HUMAN	GAPDH	1.20655	-0.145321	Not_significant		P05204	HMGN2_HUMAN	HMGN2	0.0177247	-0.0151157	Not_significant
P07237	PDIA1_HUMAN	P4HB	2.76964	-0.140906	Not_significant		P05556	ITB1_HUMAN	ITGB1	0.278431	-0.0197453	Not_significant		P06865	HEXA_HUMAN	HEXA	4.07101	-0.186365	Not_significant		P04424	ARLY_HUMAN	ASL	1.64997	0.0691423	Not_significant		P05204;Q15651	HMGN2_HUMAN;HMGN3_HUMAN	HMGN2;HMGN3	2.61154	1.98733	Significant
P07311	ACYP1_HUMAN	ACYP1	4.52794	-0.265995	Not_significant		P05783	K1C18_HUMAN	KRT18	0.54095	-0.0551805	Not_significant		P06899	H2B1J_HUMAN	H2BC11	2.02412	-0.627383	Significant		P04439	HLAA_HUMAN	HLA-A	0.227378	0.0518241	Not_significant		P05230	FGF1_HUMAN	FGF1	5.85069	-1.40103	Significant
P07339	CATD_HUMAN	CTSD	5.5485	0.382206	Not_significant		P05783;P08727	K1C18_HUMAN;K1C19_HUMAN	KRT18;KRT19	0.296716	-0.111688	Not_significant		P07099	HYEP_HUMAN	EPHX1	4.51899	-0.280585	Not_significant		P04626	ERBB2_HUMAN	ERBB2	0.558638	0.147722	Not_significant		P05362	ICAM1_HUMAN	ICAM1	7.2635	0.634347	Significant
P07355	ANXA2_HUMAN	ANXA2	0.0499199	0.00264549	Not_significant		P05787	K2C8_HUMAN	KRT8	0.380403	-0.0206742	Not_significant		P07108	ACBP_HUMAN	DBI	1.5674	0.380167	Not_significant		P04632	CPNS1_HUMAN	CAPNS1	1.89193	-0.0900912	Not_significant		P05387	RLA2_HUMAN	RPLP2	0.518216	0.140223	Not_significant
P07384	CAN1_HUMAN	CAPN1	2.65243	-0.198563	Not_significant		P05787;P08670	K2C8_HUMAN;VIME_HUMAN	KRT8;VIM	0.13979	-0.0371742	Not_significant		P07195	LDHB_HUMAN	LDHB	0.508919	-0.0435615	Not_significant		P04792	HSPB1_HUMAN	HSPB1	5.37771	-0.24717	Not_significant		P05388	RLA0_HUMAN	RPLP0	3.04498	0.136306	Not_significant
P07437	TBB5_HUMAN	TUBB	0.239575	0.0580759	Not_significant		P05787;P08670;Q9NSB2	K2C8_HUMAN;KRT84_HUMAN;VIME_HUMAN	KRT8;KRT84;VIM	0.38273	-0.0787749	Not_significant		P07199	CENPB_HUMAN	CENPB	0.971541	-0.337327	Not_significant		P04818	TYSY_HUMAN	TYMS	4.26901	-0.425829	Significant		P05412;P17275;P17535	JUNB_HUMAN;JUND_HUMAN;JUN_HUMAN	JUN;JUNB;JUND	3.32508	0.467398	Significant
P07437;P68371;Q13885	TBB2A_HUMAN;TBB4B_HUMAN;TBB5_HUMAN	TUBB;TUBB2A;TUBB4B	0.0641093	-0.0384264	Not_significant		P05787;P13647	K2C5_HUMAN;K2C8_HUMAN	KRT5;KRT8	0.404756	0.708797	Not_significant		P07203	GPX1_HUMAN	GPX1	2.40776	0.571322	Significant		P04843	RPN1_HUMAN	RPN1	5.27018	0.162405	Not_significant		P05423	RPC4_HUMAN	POLR3D	0.1016	-0.0369263	Not_significant
P07437;P68371;Q13885;Q9H4B7	TBB1_HUMAN;TBB2A_HUMAN;TBB4B_HUMAN;TBB5_HUMAN	TUBB;TUBB1;TUBB2A;TUBB4B	0.0537493	0.0096097	Not_significant		P05787;Q6KB66	K2C80_HUMAN;K2C8_HUMAN	KRT8;KRT80	0.141848	0.128391	Not_significant		P07205	PGK2_HUMAN	PGK2	0.231842	0.0458226	Not_significant		P04844	RPN2_HUMAN	RPN2	2.23561	-0.120105	Not_significant		P05455	LA_HUMAN	SSB	0.25112	0.0164862	Not_significant
P07437;Q13885	TBB2A_HUMAN;TBB5_HUMAN	TUBB;TUBB2A	0.336937	-0.220799	Not_significant		P05976;P08590	MYL1_HUMAN;MYL3_HUMAN	MYL1;MYL3	1.84871	-0.477038	Significant		P07237	PDIA1_HUMAN	P4HB	5.11292	0.283602	Not_significant		P04899	GNAI2_HUMAN	GNAI2	1.81748	-0.104295	Not_significant		P05496;P48201;Q06055	AT5G1_HUMAN;AT5G2_HUMAN;AT5G3_HUMAN	ATP5MC1;ATP5MC2;ATP5MC3	4.15404	0.422976	Significant
P07477	TRY1_HUMAN	PRSS1	1.48217	0.317385	Not_significant		P06132	DCUP_HUMAN	UROD	0.0347726	0.00796843	Not_significant		P07305	H10_HUMAN	H1-0	2.81568	-0.284364	Not_significant		P04899;P08754;P09471;P63096	GNAI1_HUMAN;GNAI2_HUMAN;GNAI3_HUMAN;GNAO_HUMAN	GNAI1;GNAI2;GNAI3;GNAO1	0.478415	-0.950229	Not_significant		P05549	AP2A_HUMAN	TFAP2A	0.365737	0.109502	Not_significant
P07477;P07478	TRY1_HUMAN;TRY2_HUMAN	PRSS1;PRSS2	2.64587	3.71554	Significant		P06213	INSR_HUMAN	INSR	0.35339	0.331653	Not_significant		P07311	ACYP1_HUMAN	ACYP1	3.12889	-0.181645	Not_significant		P04899;P08754;P63096	GNAI1_HUMAN;GNAI2_HUMAN;GNAI3_HUMAN	GNAI1;GNAI2;GNAI3	0.118817	-0.00645304	Not_significant		P05549;Q92754	AP2A_HUMAN;AP2C_HUMAN	TFAP2A;TFAP2C	0.610854	0.0774832	Not_significant
P07478	TRY2_HUMAN	PRSS2	4.40606	3.30616	Significant		P06213;P08069	IGF1R_HUMAN;INSR_HUMAN	IGF1R;INSR	2.42767	0.281818	Not_significant		P07339	CATD_HUMAN	CTSD	3.07579	-0.203231	Not_significant		P05023	AT1A1_HUMAN	ATP1A1	1.79147	0.0806985	Not_significant		P05556	ITB1_HUMAN	ITGB1	0.274911	-0.0223155	Not_significant
P07602	SAP_HUMAN	PSAP	5.65003	1.15752	Significant		P06280	AGAL_HUMAN	GLA	0.676107	-0.0642123	Not_significant		P07355	ANXA2_HUMAN	ANXA2	1.44268	-0.0573239	Not_significant		P05023;P13637	AT1A1_HUMAN;AT1A3_HUMAN	ATP1A1;ATP1A3	0.778987	0.0442557	Not_significant		P05783	K1C18_HUMAN	KRT18	0.633658	0.14135	Not_significant
P07686	HEXB_HUMAN	HEXB	3.38373	-0.305338	Not_significant		P06396	GELS_HUMAN	GSN	2.88516	0.235169	Not_significant		P07384	CAN1_HUMAN	CAPN1	0.531726	0.0564871	Not_significant		P05023;P13637;P20648	AT1A1_HUMAN;AT1A3_HUMAN;ATP4A_HUMAN	ATP1A1;ATP1A3;ATP4A	0.718502	0.0743556	Not_significant		P05783;P08727	K1C18_HUMAN;K1C19_HUMAN	KRT18;KRT19	2.09172	0.178909	Not_significant
P07711	CATL1_HUMAN	CTSL	4.9202	1.42147	Significant		P06400	RB_HUMAN	RB1	1.15643	0.0656385	Not_significant		P07437	TBB5_HUMAN	TUBB	0.389597	-0.141815	Not_significant		P05026	AT1B1_HUMAN	ATP1B1	0.00786181	0.000676155	Not_significant		P05783;Q92764	K1C18_HUMAN;KRT35_HUMAN	KRT18;KRT35	1.44855	-0.121779	Not_significant
P07737	PROF1_HUMAN	PFN1	1.2099	-0.209069	Not_significant		P06401	PRGR_HUMAN	PGR	0.0809217	-0.0490746	Not_significant		P07437;P68371;Q13509;Q13885	TBB2A_HUMAN;TBB3_HUMAN;TBB4B_HUMAN;TBB5_HUMAN	TUBB;TUBB2A;TUBB3;TUBB4B	0.99655	0.53874	Not_significant		P05067	A4_HUMAN	APP	3.44618	0.350242	Not_significant		P05787	K2C8_HUMAN	KRT8	0.694997	0.378801	Not_significant
P07738	PMGE_HUMAN	BPGM	1.93545	0.287058	Not_significant		P06454	PTMA_HUMAN	PTMA	0.613993	-0.0954509	Not_significant		P07437;P68371;Q13885	TBB2A_HUMAN;TBB4B_HUMAN;TBB5_HUMAN	TUBB;TUBB2A;TUBB4B	0.3046	-0.027318	Not_significant		P05067;Q06481	A4_HUMAN;APLP2_HUMAN	APLP2;APP	3.30737	0.405378	Significant		P05787;P08670	K2C8_HUMAN;VIME_HUMAN	KRT8;VIM	3.62142	0.466954	Significant
P07741	APT_HUMAN	APRT	0.0602082	-0.00396585	Not_significant		P06493	CDK1_HUMAN	CDK1	0.28597	-0.0217428	Not_significant		P07437;Q13509;Q13885	TBB2A_HUMAN;TBB3_HUMAN;TBB5_HUMAN	TUBB;TUBB2A;TUBB3	0.886491	-0.360583	Not_significant		P05091	ALDH2_HUMAN	ALDH2	5.23503	0.784515	Significant		P06132	DCUP_HUMAN	UROD	0.0982314	0.0143743	Not_significant
P07814	SYEP_HUMAN	EPRS1	4.27805	-0.179729	Not_significant		P06493;P24941	CDK1_HUMAN;CDK2_HUMAN	CDK1;CDK2	1.17456	-0.311311	Not_significant		P07477	TRY1_HUMAN	PRSS1	0.154558	-0.0630717	Not_significant		P05091;P30837;P47895	AL1A3_HUMAN;AL1B1_HUMAN;ALDH2_HUMAN	ALDH1A3;ALDH1B1;ALDH2	3.28318	0.58747	Significant		P06241	FYN_HUMAN	FYN	0.0685811	-0.0304098	Not_significant
P07814;P47897	SYEP_HUMAN;SYQ_HUMAN	EPRS1;QARS1	0.206646	-0.13465	Not_significant		P06576	ATPB_HUMAN	ATP5F1B	1.02672	-0.124196	Not_significant		P07510	ACHG_HUMAN	CHRNG	1.4089	-0.202949	Not_significant		P05106	ITB3_HUMAN	ITGB3	3.07822	-0.218998	Not_significant		P06241;P07947;P12931	FYN_HUMAN;SRC_HUMAN;YES_HUMAN	FYN;SRC;YES1	0.677988	0.103048	Not_significant
P07858	CATB_HUMAN	CTSB	0.171585	-0.0308256	Not_significant		P06703	S10A6_HUMAN	S100A6	0.832842	-0.469668	Not_significant		P07602	SAP_HUMAN	PSAP	0.305978	0.0599914	Not_significant		P05107	ITB2_HUMAN	ITGB2	0.691676	0.0306802	Not_significant		P06276	CHLE_HUMAN	BCHE	0.418781	-0.153896	Not_significant
P07900	HS90A_HUMAN	HSP90AA1	0.362947	-0.0357533	Not_significant		P06730	IF4E_HUMAN	EIF4E	0.583164	0.052207	Not_significant		P07686	HEXB_HUMAN	HEXB	2.20161	-0.130909	Not_significant		P05114	HMGN1_HUMAN	HMGN1	0.0261358	-0.00503111	Not_significant		P06280	AGAL_HUMAN	GLA	1.1788	0.564102	Not_significant
P07900;P08238	HS90A_HUMAN;HS90B_HUMAN	HSP90AA1;HSP90AB1	0.362569	0.0350766	Not_significant		P06731	CEAM5_HUMAN	CEACAM5	0.359516	-0.973101	Not_significant		P07711	CATL1_HUMAN	CTSL	3.05173	0.499687	Significant		P05121	PAI1_HUMAN	SERPINE1	3.61535	0.466861	Significant		P06396	GELS_HUMAN	GSN	3.733	0.300191	Not_significant
P07900;P08238;Q58FF6	H90B4_HUMAN;HS90A_HUMAN;HS90B_HUMAN	HSP90AA1;HSP90AB1;HSP90AB4P	3.65108	0.400312	Significant		P06731;P40199	CEAM5_HUMAN;CEAM6_HUMAN	CEACAM5;CEACAM6	0.544672	0.34902	Not_significant		P07737	PROF1_HUMAN	PFN1	2.29787	-0.117954	Not_significant		P05141	ADT2_HUMAN	SLC25A5	1.66265	-0.196073	Not_significant		P06400	RB_HUMAN	RB1	2.55595	-0.147294	Not_significant
P07900;P08238;Q58FG1	HS904_HUMAN;HS90A_HUMAN;HS90B_HUMAN	HSP90AA1;HSP90AA4P;HSP90AB1	0.692175	-0.347363	Not_significant		P06733	ENOA_HUMAN	ENO1	0.385117	0.0243464	Not_significant		P07738	PMGE_HUMAN	BPGM	0.421468	-0.162608	Not_significant		P05141;P12235	ADT1_HUMAN;ADT2_HUMAN	SLC25A4;SLC25A5	0.647047	0.236385	Not_significant		P06454	PTMA_HUMAN	PTMA	3.30777	-0.318427	Not_significant
P07900;Q58FG1	HS904_HUMAN;HS90A_HUMAN	HSP90AA1;HSP90AA4P	0.0906676	0.0477991	Not_significant		P06733;P09104;P13929	ENOA_HUMAN;ENOB_HUMAN;ENOG_HUMAN	ENO1;ENO2;ENO3	0.891048	0.139591	Not_significant		P07741	APT_HUMAN	APRT	0.45388	0.0450201	Not_significant		P05141;P12235;P12236	ADT1_HUMAN;ADT2_HUMAN;ADT3_HUMAN	SLC25A4;SLC25A5;SLC25A6	0.748003	-0.136283	Not_significant		P06493	CDK1_HUMAN	CDK1	4.7126	-0.547501	Significant
P07910	HNRPC_HUMAN	HNRNPC	3.30048	0.228131	Not_significant		P06737	PYGL_HUMAN	PYGL	3.43507	0.185428	Not_significant		P07814	SYEP_HUMAN	EPRS1	0.409631	-0.013206	Not_significant		P05141;P12236	ADT2_HUMAN;ADT3_HUMAN	SLC25A5;SLC25A6	1.3654	-0.120879	Not_significant		P06493;P11802;P24941;P50750;Q00534;Q00535;Q00537;Q14004;Q9NYV4	CDK12_HUMAN;CDK13_HUMAN;CDK17_HUMAN;CDK1_HUMAN;CDK2_HUMAN;CDK4_HUMAN;CDK5_HUMAN;CDK6_HUMAN;CDK9_HUMAN	CDK1;CDK12;CDK13;CDK17;CDK2;CDK4;CDK5;CDK6;CDK9	1.30556	-0.123874	Not_significant
P07910;Q86SE5	HNRPC_HUMAN;RALYL_HUMAN	HNRNPC;RALYL	1.28084	-0.384538	Not_significant		P06737;P11216	PYGB_HUMAN;PYGL_HUMAN	PYGB;PYGL	0.209921	0.0296521	Not_significant		P07814;P47897	SYEP_HUMAN;SYQ_HUMAN	EPRS1;QARS1	0.41787	-0.29407	Not_significant		P05161	ISG15_HUMAN	ISG15	3.96966	0.211241	Not_significant		P06493;P24941	CDK1_HUMAN;CDK2_HUMAN	CDK1;CDK2	0.479793	-0.12818	Not_significant
P07919	QCR6_HUMAN	UQCRH	0.0926149	-0.031095	Not_significant		P06744	G6PI_HUMAN	GPI	0.908882	0.0589767	Not_significant		P07858	CATB_HUMAN	CTSB	2.10705	-0.210566	Not_significant		P05165	PCCA_HUMAN	PCCA	0.906758	-0.0616865	Not_significant		P06576	ATPB_HUMAN	ATP5F1B	2.06247	0.284387	Not_significant
P07942	LAMB1_HUMAN	LAMB1	1.69136	0.470273	Significant		P06744;Q8N196	G6PI_HUMAN;SIX5_HUMAN	GPI;SIX5	0.0406649	0.00689745	Not_significant		P07900	HS90A_HUMAN	HSP90AA1	1.68393	-0.140102	Not_significant		P05166	PCCB_HUMAN	PCCB	0.721798	-0.110904	Not_significant		P06702	S10A9_HUMAN	S100A9	1.3461	0.593282	Significant
P07947	YES_HUMAN	YES1	0.409542	-0.065588	Not_significant		P06748	NPM_HUMAN	NPM1	0.0534869	-0.0134006	Not_significant		P07900;P08238	HS90A_HUMAN;HS90B_HUMAN	HSP90AA1;HSP90AB1	2.11588	-0.207896	Not_significant		P05186	PPBT_HUMAN	ALPL	0.102614	-0.0190787	Not_significant		P06703	S10A6_HUMAN	S100A6	0.964003	0.48601	Not_significant
P07947;P07948;P12931	LYN_HUMAN;SRC_HUMAN;YES_HUMAN	LYN;SRC;YES1	0.481142	-0.0953817	Not_significant		P06753	TPM3_HUMAN	TPM3	0.0259179	0.00219059	Not_significant		P07900;P08238;Q14568	HS902_HUMAN;HS90A_HUMAN;HS90B_HUMAN	HSP90AA1;HSP90AA2P;HSP90AB1	1.58449	-0.0643702	Not_significant		P05198	IF2A_HUMAN	EIF2S1	0.382813	-0.0257473	Not_significant		P06730	IF4E_HUMAN	EIF4E	0.228433	-0.0223017	Not_significant
P07947;P12931	SRC_HUMAN;YES_HUMAN	SRC;YES1	0.196871	-0.0468082	Not_significant		P06753;P07951;P09493;P67936	TPM1_HUMAN;TPM2_HUMAN;TPM3_HUMAN;TPM4_HUMAN	TPM1;TPM2;TPM3;TPM4	0.600147	0.0901999	Not_significant		P07900;P08238;Q58FF6	H90B4_HUMAN;HS90A_HUMAN;HS90B_HUMAN	HSP90AA1;HSP90AB1;HSP90AB4P	1.23951	0.155659	Not_significant		P05204	HMGN2_HUMAN	HMGN2	2.99428	-0.568588	Significant		P06733	ENOA_HUMAN	ENO1	3.16759	0.259998	Not_significant
P07948	LYN_HUMAN	LYN	4.32044	-0.67132	Significant		P06753;P07951;P67936	TPM2_HUMAN;TPM3_HUMAN;TPM4_HUMAN	TPM2;TPM3;TPM4	0.149128	0.0638776	Not_significant		P07900;P08238;Q58FG1	HS904_HUMAN;HS90A_HUMAN;HS90B_HUMAN	HSP90AA1;HSP90AA4P;HSP90AB1	0.527379	-0.205234	Not_significant		P05204;Q15651	HMGN2_HUMAN;HMGN3_HUMAN	HMGN2;HMGN3	0.00855604	0.0095048	Not_significant		P06733;P09104;P13929	ENOA_HUMAN;ENOB_HUMAN;ENOG_HUMAN	ENO1;ENO2;ENO3	0.54428	-0.258721	Not_significant
P07951	TPM2_HUMAN	TPM2	1.64936	-0.838249	Significant		P06753;P09493	TPM1_HUMAN;TPM3_HUMAN	TPM1;TPM3	0.215515	-0.0319667	Not_significant		P07900;Q14568	HS902_HUMAN;HS90A_HUMAN	HSP90AA1;HSP90AA2P	0.689674	0.19393	Not_significant		P05362	ICAM1_HUMAN	ICAM1	6.76643	0.46542	Significant		P06737	PYGL_HUMAN	PYGL	3.77758	0.138872	Not_significant
P07951;P09493	TPM1_HUMAN;TPM2_HUMAN	TPM1;TPM2	0.706719	-0.744355	Not_significant		P06753;P09493;P67936	TPM1_HUMAN;TPM3_HUMAN;TPM4_HUMAN	TPM1;TPM3;TPM4	0.0570302	-0.0343051	Not_significant		P07900;Q58FG1	HS904_HUMAN;HS90A_HUMAN	HSP90AA1;HSP90AA4P	0.309674	-0.0942006	Not_significant		P05387	RLA2_HUMAN	RPLP2	2.64207	-0.18962	Not_significant		P06737;P11216;P11217	PYGB_HUMAN;PYGL_HUMAN;PYGM_HUMAN	PYGB;PYGL;PYGM	2.87952	-0.166862	Not_significant
P07951;P67936	TPM2_HUMAN;TPM4_HUMAN	TPM2;TPM4	0.284796	-0.0524149	Not_significant		P06753;P67936	TPM3_HUMAN;TPM4_HUMAN	TPM3;TPM4	0.029182	0.00900173	Not_significant		P07902	GALT_HUMAN	GALT	0.445713	0.176095	Not_significant		P05388	RLA0_HUMAN	RPLP0	0.38941	-0.0143194	Not_significant		P06737;P11217	PYGL_HUMAN;PYGM_HUMAN	PYGL;PYGM	0.821572	0.266918	Not_significant
P07954	FUMH_HUMAN	FH	0.161218	-0.0278869	Not_significant		P06756	ITAV_HUMAN	ITGAV	5.9052	-0.402171	Significant		P07910	HNRPC_HUMAN	HNRNPC	0.602678	-0.0419731	Not_significant		P05412	JUN_HUMAN	JUN	0.150557	0.0629001	Not_significant		P06744	G6PI_HUMAN	GPI	1.89684	0.109408	Not_significant
P08047	SP1_HUMAN	SP1	0.0549412	0.0212336	Not_significant		P06865	HEXA_HUMAN	HEXA	1.10125	-0.0692596	Not_significant		P07910;Q86SE5	HNRPC_HUMAN;RALYL_HUMAN	HNRNPC;RALYL	0.722742	-0.374899	Not_significant		P05412;P17275;P17535	JUNB_HUMAN;JUND_HUMAN;JUN_HUMAN	JUN;JUNB;JUND	1.07457	0.193923	Not_significant		P06744;Q8N196	G6PI_HUMAN;SIX5_HUMAN	GPI;SIX5	2.06415	0.174785	Not_significant
P08048;P17010	ZFX_HUMAN;ZFY_HUMAN	ZFX;ZFY	0.422412	0.469085	Not_significant		P06899	H2B1J_HUMAN	H2BC11	0.497616	-0.143852	Not_significant		P07919	QCR6_HUMAN	UQCRH	0.0377377	-0.00345707	Not_significant		P05412;P17535	JUND_HUMAN;JUN_HUMAN	JUN;JUND	0.874302	0.437787	Not_significant		P06746	DPOLB_HUMAN	POLB	2.27343	-0.309213	Not_significant
P08133	ANXA6_HUMAN	ANXA6	6.49996	1.07045	Significant		P07099	HYEP_HUMAN	EPHX1	1.11372	-0.0888739	Not_significant		P07942	LAMB1_HUMAN	LAMB1	1.94807	0.0796299	Not_significant		P05423	RPC4_HUMAN	POLR3D	1.04824	-0.155954	Not_significant		P06748	NPM_HUMAN	NPM1	2.48148	0.328538	Not_significant
P08134	RHOC_HUMAN	RHOC	0.254757	-0.0572052	Not_significant		P07108	ACBP_HUMAN	DBI	1.33605	-0.483499	Significant		P07947	YES_HUMAN	YES1	0.967823	0.127532	Not_significant		P05455	LA_HUMAN	SSB	1.29268	0.0940695	Not_significant		P06753	TPM3_HUMAN	TPM3	1.40589	0.176171	Not_significant
P08134;P61586	RHOA_HUMAN;RHOC_HUMAN	RHOA;RHOC	0.219479	0.063735	Not_significant		P07195	LDHB_HUMAN	LDHB	0.598639	0.623167	Not_significant		P07947;P12931	SRC_HUMAN;YES_HUMAN	SRC;YES1	1.62249	0.0967412	Not_significant		P05496;P48201;Q06055	AT5G1_HUMAN;AT5G2_HUMAN;AT5G3_HUMAN	ATP5MC1;ATP5MC2;ATP5MC3	0.210153	-0.0197506	Not_significant		P06753;P07951;P09493;P67936	TPM1_HUMAN;TPM2_HUMAN;TPM3_HUMAN;TPM4_HUMAN	TPM1;TPM2;TPM3;TPM4	0.554673	0.103187	Not_significant
P08174	DAF_HUMAN	CD55	2.9079	0.800594	Significant		P07199	CENPB_HUMAN	CENPB	3.25752	-0.205456	Not_significant		P07951	TPM2_HUMAN	TPM2	2.57299	0.167334	Not_significant		P05556	ITB1_HUMAN	ITGB1	5.29572	0.131902	Not_significant		P06753;P07951;P67936	TPM2_HUMAN;TPM3_HUMAN;TPM4_HUMAN	TPM2;TPM3;TPM4	0.30226	0.159811	Not_significant
P08183	MDR1_HUMAN	ABCB1	0.420937	0.383267	Not_significant		P07205	PGK2_HUMAN	PGK2	0.180002	0.125212	Not_significant		P07951;P09493	TPM1_HUMAN;TPM2_HUMAN	TPM1;TPM2	0.00601606	0.000519276	Not_significant		P05771	KPCB_HUMAN	PRKCB	0.426208	-0.147476	Not_significant		P06753;P09493	TPM1_HUMAN;TPM3_HUMAN	TPM1;TPM3	2.79085	-1.30911	Significant
P08195	4F2_HUMAN	SLC3A2	8.7418	0.570228	Significant		P07237	PDIA1_HUMAN	P4HB	0.584747	-0.0236702	Not_significant		P07951;P67936	TPM2_HUMAN;TPM4_HUMAN	TPM2;TPM4	0.526417	0.162104	Not_significant		P05771;P17252	KPCA_HUMAN;KPCB_HUMAN	PRKCA;PRKCB	0.643149	-0.0549583	Not_significant		P06753;P67936	TPM3_HUMAN;TPM4_HUMAN	TPM3;TPM4	0.351025	0.122578	Not_significant
P08236	BGLR_HUMAN	GUSB	0.618718	-0.123843	Not_significant		P07305	H10_HUMAN	H1-0	1.1683	-0.0786977	Not_significant		P07954	FUMH_HUMAN	FH	2.35967	-0.23505	Not_significant		P05771;P17252;Q04759;Q05655	KPCA_HUMAN;KPCB_HUMAN;KPCD_HUMAN;KPCT_HUMAN	PRKCA;PRKCB;PRKCD;PRKCQ	0.466584	-0.0958986	Not_significant		P06756	ITAV_HUMAN	ITGAV	3.17297	0.148433	Not_significant
P08237	PFKAM_HUMAN	PFKM	1.0084	0.130672	Not_significant		P07311	ACYP1_HUMAN	ACYP1	0.268468	0.0389123	Not_significant		P07992	ERCC1_HUMAN	ERCC1	0.729143	-1.26179	Not_significant		P05783	K1C18_HUMAN	KRT18	0.121261	-0.0553317	Not_significant		P06865	HEXA_HUMAN	HEXA	2.73232	0.120508	Not_significant
P08237;P17858	PFKAL_HUMAN;PFKAM_HUMAN	PFKL;PFKM	0.466994	-0.236913	Not_significant		P07339	CATD_HUMAN	CTSD	1.53422	0.0740113	Not_significant		P08047	SP1_HUMAN	SP1	0.92072	0.355722	Not_significant		P05783;P08727	K1C18_HUMAN;K1C19_HUMAN	KRT18;KRT19	0.0909349	-0.0300598	Not_significant		P06899	H2B1J_HUMAN	H2BC11	3.07563	1.06212	Significant
P08237;P17858;Q01813	PFKAL_HUMAN;PFKAM_HUMAN;PFKAP_HUMAN	PFKL;PFKM;PFKP	0.409571	-0.0488434	Not_significant		P07355	ANXA2_HUMAN	ANXA2	3.4279	0.0768819	Not_significant		P08133	ANXA6_HUMAN	ANXA6	3.33611	-0.0638022	Not_significant		P05783;Q92764	K1C18_HUMAN;KRT35_HUMAN	KRT18;KRT35	0.440535	0.088448	Not_significant		P07093	GDN_HUMAN	SERPINE2	6.86365	1.38325	Significant
P08238	HS90B_HUMAN	HSP90AB1	1.23827	0.136213	Not_significant		P07384	CAN1_HUMAN	CAPN1	2.20611	0.0644693	Not_significant		P08134	RHOC_HUMAN	RHOC	0.867664	0.118234	Not_significant		P05787	K2C8_HUMAN	KRT8	0.318965	-0.708931	Not_significant		P07099	HYEP_HUMAN	EPHX1	3.47541	0.167841	Not_significant
P08238;P14625	ENPL_HUMAN;HS90B_HUMAN	HSP90AB1;HSP90B1	0.377373	0.110939	Not_significant		P07437	TBB5_HUMAN	TUBB	0.129123	-0.0355077	Not_significant		P08134;P61586	RHOA_HUMAN;RHOC_HUMAN	RHOA;RHOC	2.31042	-0.259923	Not_significant		P05787;P08670	K2C8_HUMAN;VIME_HUMAN	KRT8;VIM	0.115333	0.0261841	Not_significant		P07108	ACBP_HUMAN	DBI	3.47559	0.721524	Significant
P08240	SRPRA_HUMAN	SRPRA	4.92058	0.533432	Significant		P07437;P68371	TBB4B_HUMAN;TBB5_HUMAN	TUBB;TUBB4B	0.457067	-0.0962124	Not_significant		P08134;P61586;P62745	RHOA_HUMAN;RHOB_HUMAN;RHOC_HUMAN	RHOA;RHOB;RHOC	0.0875974	-0.0437179	Not_significant		P05997	CO5A2_HUMAN	COL5A2	2.01169	-0.0688477	Not_significant		P07195	LDHB_HUMAN	LDHB	0.244295	0.0201821	Not_significant
P08243	ASNS_HUMAN	ASNS	2.48237	-0.247344	Not_significant		P07437;P68371;Q13509	TBB3_HUMAN;TBB4B_HUMAN;TBB5_HUMAN	TUBB;TUBB3;TUBB4B	0.0860279	0.0451174	Not_significant		P08134;P62745	RHOB_HUMAN;RHOC_HUMAN	RHOB;RHOC	0.334374	-0.0611463	Not_significant		P06132	DCUP_HUMAN	UROD	2.26062	0.139899	Not_significant		P07199	CENPB_HUMAN	CENPB	2.27051	-0.279351	Not_significant
P08397	HEM3_HUMAN	HMBS	5.98225	-0.429909	Significant		P07437;P68371;Q13509;Q13885	TBB2A_HUMAN;TBB3_HUMAN;TBB4B_HUMAN;TBB5_HUMAN	TUBB;TUBB2A;TUBB3;TUBB4B	0.140932	0.0411429	Not_significant		P08174	DAF_HUMAN	CD55	0.450857	-1.36279	Not_significant		P06213	INSR_HUMAN	INSR	2.32966	0.546062	Significant		P07203	GPX1_HUMAN	GPX1	4.11506	0.53272	Significant
P08514	ITA2B_HUMAN	ITGA2B	1.47739	-0.565304	Significant		P07437;P68371;Q13509;Q13885;Q9BUF5	TBB2A_HUMAN;TBB3_HUMAN;TBB4B_HUMAN;TBB5_HUMAN;TBB6_HUMAN	TUBB;TUBB2A;TUBB3;TUBB4B;TUBB6	1.11209	0.15039	Not_significant		P08195	4F2_HUMAN	SLC3A2	4.05256	0.0874376	Not_significant		P06213;P08069	IGF1R_HUMAN;INSR_HUMAN	IGF1R;INSR	1.58902	0.270137	Not_significant		P07205	PGK2_HUMAN	PGK2	0.972097	0.15913	Not_significant
P08559	ODPA_HUMAN	PDHA1	4.90922	0.419055	Significant		P07437;P68371;Q13509;Q13885;Q9BUF5;Q9H4B7	TBB1_HUMAN;TBB2A_HUMAN;TBB3_HUMAN;TBB4B_HUMAN;TBB5_HUMAN;TBB6_HUMAN	TUBB;TUBB1;TUBB2A;TUBB3;TUBB4B;TUBB6	0.218673	0.0233216	Not_significant		P08236	BGLR_HUMAN	GUSB	1.80069	-0.200789	Not_significant		P06241	FYN_HUMAN	FYN	0.610181	-0.178688	Not_significant		P07237	PDIA1_HUMAN	P4HB	5.81039	0.493061	Significant
P08574	CY1_HUMAN	CYC1	0.509008	0.0574088	Not_significant		P07437;P68371;Q13885	TBB2A_HUMAN;TBB4B_HUMAN;TBB5_HUMAN	TUBB;TUBB2A;TUBB4B	0.282121	-0.0542078	Not_significant		P08237	PFKAM_HUMAN	PFKM	0.734876	-0.0757151	Not_significant		P06241;P07947;P12931	FYN_HUMAN;SRC_HUMAN;YES_HUMAN	FYN;SRC;YES1	0.567836	-0.101986	Not_significant		P07311	ACYP1_HUMAN	ACYP1	3.59465	-0.766387	Significant
P08575	PTPRC_HUMAN	PTPRC	4.57336	-0.64494	Significant		P07437;P68371;Q13885;Q9H4B7	TBB1_HUMAN;TBB2A_HUMAN;TBB4B_HUMAN;TBB5_HUMAN	TUBB;TUBB1;TUBB2A;TUBB4B	0.119455	-0.0131512	Not_significant		P08237;P17858	PFKAL_HUMAN;PFKAM_HUMAN	PFKL;PFKM	0.391261	-0.145827	Not_significant		P06280	AGAL_HUMAN	GLA	0.918548	0.718537	Not_significant		P07339	CATD_HUMAN	CTSD	5.10214	0.497827	Significant
P08579	RU2B_HUMAN	SNRPB2	1.19676	-0.250706	Not_significant		P07437;Q13509;Q13885	TBB2A_HUMAN;TBB3_HUMAN;TBB5_HUMAN	TUBB;TUBB2A;TUBB3	0.135887	-0.0920367	Not_significant		P08237;P17858;Q01813	PFKAL_HUMAN;PFKAM_HUMAN;PFKAP_HUMAN	PFKL;PFKM;PFKP	0.00748787	-0.00168514	Not_significant		P06396	GELS_HUMAN	GSN	2.34542	-0.197512	Not_significant		P07355	ANXA2_HUMAN	ANXA2	2.58327	-0.116326	Not_significant
[truncated: 6,446 more rows]

## Sheet: b
	Strength	Benjamini-Hochberg corrected p-values
[truncated: 10 more rows]

## Sheet: c
	Proteomics #1 (Exploris)	Proteomics #2 (Astral)
[truncated: 14 more rows]

## Sheet: d
	sgControl				sgCDS1
[truncated: 1 more rows]
