# Supplementary material for: Cytidine diphosphate diacylglycerol synthase 2 is a synthetic lethal target in mesenchymal-like cancers
Source: Nat Genet. 2025 Jul 4;57(7):1659–71. doi: 10.1038/s41588-025-02221-2 (PMC12283369; doi:10.1038/s41588-025-02221-2)
Supplement: Supplementary file 16 — Plotted data and statistics: unprocessed data and code are available on repositories. [file 41588_2025_2221_MOESM16_ESM.xlsx]

## Sheet: a
	K562				MCF7				NCI-H2030				LPS141				SK-MEL-2
CE	0.0339682	0.0273105	0.0763696	0.0112968	0.28391	0.15813	0.0251863	0.363916	1.8225	1.71645	1.79302	1.91323	2.40347	2.25717	2.32126	2.32146	2.88187	2.87656	2.89285	2.76533
Cer d18:0	1.02046	1.5954	1.60625	1.22631	0.850729	0.235133	0.25258	0.0031857	0.850819	0.101573	0.192328	0.489706	0.264012	-0.22681	-0.0802883	0.414989	0.825663	1.13316	0.552651	0.761312
Cer d18:1	1.0983	0.997824	1.19296	1.16217	0.973858	0.46177	0.130121	0.446827	1.12538	0.921326	0.986098	1.03226	0.531016	0.49595	0.72884	0.716177	0.501432	0.504845	0.104851	0.426649
DG	2.46319	2.59321	2.61247	2.4501	0.840041	0.0846664	-0.119407	0.355266	2.32843	2.14004	2.14846	2.18722	1.48601	1.51076	1.55127	1.57754	1.82797	1.7277	1.84245	1.89793
FFA	0.825285	0.742634	0.88164	0.775128	0.214477	-0.0088808	-0.185109	-0.123716	1.30609	1.14378	1.33213	1.2887	0.650169	0.510842	0.856174	0.466645	0.722771	0.839512	0.770403	0.632264
HexCER	0.69974	0.713803	0.819487	0.748321	0.721264	0.277569	-0.0346904	0.360432	0.209244	-0.0074254	0.470519	0.0746827	0.264569	0.203872	0.271423	0.220227	0.513157	0.427233	0.676511	0.43724
LPC	1.77677	1.85562	2.00611	1.80858	0.504142	0.207963	0.0136007	0.0609917	1.61232	1.71069	1.80679	2.17463	0.686812	0.366357	0.658621	0.528343	0.440894	0.0424957	0.0808516	-0.0282307
LPE	1.56195	1.65512	1.72598	1.65082	0.789332	0.0941745	0.112461	0.370872	1.89967	1.91764	2.3027	2.60002	1.15467	1.10978	1.27327	1.04153	0.818448	0.722489	0.887777	0.666855
PA	4.77642	4.52183	4.15673	4.68754	-0.0514803	-0.101829	-0.421848	0.385034	0.76294	0.980207	1.16464	1.32382	0.359632	0.239564	0.398348	1.40659	2.29536	2.49582	2.74812	2.46513
PC	0.217697	0.563088	0.468128	0.572068	0.774649	0.166741	0.159527	0.441232	0.49238	0.534062	0.523286	0.532423	0.373331	0.244749	0.323214	0.470592	0.230249	0.00094074	0.424203	0.21795
PE	0.068126	-0.0887688	0.0668886	0.404064	0.960377	0.597788	-0.37076	0.474064	0.655579	0.291725	0.876373	0.542075	0.648444	0.203353	0.213904	0.380511	0.568955	0.595072	0.996813	0.644156
PG	1.15764	1.15513	1.27271	1.13809	0.847666	0.384989	0.0289184	0.393602	0.378087	0.140308	0.418522	0.234096	0.404517	0.420224	0.432743	0.334215	1.58997	1.57347	1.58749	1.57253
PI	-1.19229	-1.03891	-1.06813	-1.06917	0.862946	0.249096	-0.0732229	0.375408	-0.416117	-0.437172	-0.617966	-0.455347	-0.229905	-0.287137	-0.380471	-0.337033	-1.88155	-1.77672	-1.96821	-1.96121
PS	0.0246003	0.15936	0.0906286	0.0896215	1.02025	0.17556	-0.203434	0.420144	0.446778	0.459954	0.592815	0.649998	0.528747	-0.147594	0.333659	0.68361	-0.458536	-0.325929	-0.371478	-0.407676
SM	-0.355552	-0.38653	-0.328743	-0.336309	0.739913	0.214661	-0.0821836	0.333733	0.209921	0.107645	0.173207	0.170045	0.0238316	-0.106894	-0.0501808	0.00021028	-0.598293	-0.58976	-0.579451	-0.612153
TG	1.43944	1.35633	1.56247	1.52277	0.363272	0.172628	0.0503274	0.269199	2.74142	2.76104	2.88676	2.85633	4.93915	4.79591	4.86617	5.02195	5.34345	5.19621	5.42482	5.43152
Two-way ANOVA	Ordinary
Source of Variation	P-value
Interaction	<0.0001
Lipid	<0.0001
Cell line	<0.0001
Šídák's multiple comparisons test	Adjusted p-value
CE
MCF7 vs. K562	>0.9999
MCF7 vs. NCI-H2030	<0.0001
MCF7 vs. LPS141	<0.0001
MCF7 vs. SK-MEL-2	<0.0001
Cer d18:0
MCF7 vs. K562	<0.0001
MCF7 vs. NCI-H2030	>0.9999
MCF7 vs. LPS141	0.9995
MCF7 vs. SK-MEL-2	0.0998
Cer d18:1
MCF7 vs. K562	0.0049
MCF7 vs. NCI-H2030	0.0519
MCF7 vs. LPS141	>0.9999
MCF7 vs. SK-MEL-2	>0.9999
DG
MCF7 vs. K562	<0.0001
MCF7 vs. NCI-H2030	<0.0001
MCF7 vs. LPS141	<0.0001
MCF7 vs. SK-MEL-2	<0.0001
FFA
MCF7 vs. K562	<0.0001
MCF7 vs. NCI-H2030	<0.0001
MCF7 vs. LPS141	0.0018
MCF7 vs. SK-MEL-2	<0.0001
HexCER
MCF7 vs. K562	0.3523
MCF7 vs. NCI-H2030	>0.9999
MCF7 vs. LPS141	>0.9999
MCF7 vs. SK-MEL-2	>0.9999
LPC
MCF7 vs. K562	<0.0001
MCF7 vs. NCI-H2030	<0.0001
MCF7 vs. LPS141	0.6729
MCF7 vs. SK-MEL-2	>0.9999
LPE
MCF7 vs. K562	<0.0001
MCF7 vs. NCI-H2030	<0.0001
MCF7 vs. LPS141	<0.0001
MCF7 vs. SK-MEL-2	0.2623
PA
MCF7 vs. K562	<0.0001
MCF7 vs. NCI-H2030	<0.0001
MCF7 vs. LPS141	0.0017
MCF7 vs. SK-MEL-2	<0.0001
PC
MCF7 vs. K562	>0.9999
MCF7 vs. NCI-H2030	>0.9999
MCF7 vs. LPS141	>0.9999
MCF7 vs. SK-MEL-2	>0.9999
PE
MCF7 vs. K562	0.9539
MCF7 vs. NCI-H2030	>0.9999
MCF7 vs. LPS141	>0.9999
MCF7 vs. SK-MEL-2	0.9816
PG
MCF7 vs. K562	<0.0001
MCF7 vs. NCI-H2030	>0.9999
MCF7 vs. LPS141	>0.9999
MCF7 vs. SK-MEL-2	<0.0001
PI
MCF7 vs. K562	<0.0001
MCF7 vs. NCI-H2030	<0.0001
MCF7 vs. LPS141	0.0012
MCF7 vs. SK-MEL-2	<0.0001
PS
MCF7 vs. K562	0.9966
MCF7 vs. NCI-H2030	>0.9999
MCF7 vs. LPS141	>0.9999
MCF7 vs. SK-MEL-2	0.0001
SM
MCF7 vs. K562	0.0015
MCF7 vs. NCI-H2030	>0.9999
MCF7 vs. LPS141	0.8394
MCF7 vs. SK-MEL-2	<0.0001
TG
MCF7 vs. K562	<0.0001
MCF7 vs. NCI-H2030	<0.0001
MCF7 vs. LPS141	<0.0001
MCF7 vs. SK-MEL-2	<0.0001

## Sheet: c
Summary data	Lipidyzer #1	Lipidyzer #2
PI	-1.89961	-1.22659
DAG	1.82344	2.12804
PA	2.49398	2.62995
CE	2.85353	2.51941
TAG	5.3483	4.15649
Table Analyzed	sgCDS2 effect stats lipidyzer #1									Table Analyzed	sgCDS2 effect stats lipidyzer #2
Two-way ANOVA	Ordinary									Two-way ANOVA	Ordinary
Alpha	0.05									Alpha	0.05
Source of Variation	% of total variation	P value	P value summary	Significant?						Source of Variation	% of total variation	P value	P value summary	Significant?
Interaction	35.31	<0,0001	****	Yes						Interaction	30.03	<0,0001	****	Yes
Row Factor	35.34	<0,0001	****	Yes						Row Factor	30.02	<0,0001	****	Yes
Column Factor	29.2	<0,0001	****	Yes						Column Factor	39.8	<0,0001	****	Yes
ANOVA table	SS	DF	MS	F (DFn, DFd)	P value					ANOVA table	SS	DF	MS	F (DFn, DFd)	P value
Interaction	54.67	4	13.67	F (4, 30) = 1861	P<0,0001					Interaction	31.48	4	7.869	F (4, 30) = 1400	P<0,0001
Row Factor	54.71	4	13.68	F (4, 30) = 1862	P<0,0001					Row Factor	31.47	4	7.867	F (4, 30) = 1399	P<0,0001
Column Factor	45.21	1	45.21	F (1, 30) = 6155	P<0,0001					Column Factor	41.72	1	41.72	F (1, 30) = 7421	P<0,0001
Residual	0.2203	30	0.007345							Residual	0.1686	30	0.005622
Difference between column means										Difference between column means
Mean of sgControl	-0.002343									Mean of sgControl	-0.001094
Mean of sgCDS2	2.124									Mean of sgCDS2	2.041
Difference between means	-2.126									Difference between means	-2.043
SE of difference	0.0271									SE of difference	0.02371
95% CI of difference	-2,182 to -2,071									95% CI of difference	-2,091 to -1,994
Data summary										Data summary
Number of columns (Column Factor)	2									Number of columns (Column Factor)	2
Number of rows (Row Factor)	5									Number of rows (Row Factor)	5
Number of values	40									Number of values	40
Compare each cell mean with the other cell mean in that row										Compare each cell mean with the other cell mean in that row
Number of families	1									Number of families	1
Number of comparisons per family	5									Number of comparisons per family	5
Alpha	0.05									Alpha	0.05
Šídák's multiple comparisons test	Mean Diff,	95,00% CI of diff,	Below threshold?	Summary	Adjusted P Value					Šídák's multiple comparisons test	Mean Diff,	95,00% CI of diff,	Below threshold?	Summary	Adjusted P Value
sgControl - sgCDS2										sgControl - sgCDS2
CE	-2.854	-3,020 to -2,688	Yes	****	<0,0001					CE	-2.521	-2,666 to -2,375	Yes	****	<0,0001
DG	-1.824	-1,990 to -1,658	Yes	****	<0,0001					DG	-2.129	-2,275 to -1,984	Yes	****	<0,0001
PA	-2.501	-2,667 to -2,335	Yes	****	<0,0001					PA	-2.631	-2,776 to -2,485	Yes	****	<0,0001
PI	1.897	1,731 to 2,063	Yes	****	<0,0001					PI	1.226	1,080 to 1,371	Yes	****	<0,0001
TG	-5.349	-5,515 to -5,183	Yes	****	<0,0001					TG	-4.158	-4,303 to -4,013	Yes	****	<0,0001
Test details	Mean 1	Mean 2	Mean Diff,	SE of diff,	N1	N2	t	DF		Test details	Mean 1	Mean 2	Mean Diff,	SE of diff,	N1	N2	t	DF
sgControl - sgCDS2										sgControl - sgCDS2
CE	-0.0006235	2.854	-2.854	0.0606	4	4	47.1	30		CE	-0.001133	2.519	-2.521	0.05302	4	4	47.54	30
DG	-0.000575	1.823	-1.824	0.0606	4	4	30.1	30		DG	-0.001222	2.128	-2.129	0.05302	4	4	40.16	30
PA	-0.007127	2.494	-2.501	0.0606	4	4	41.27	30		PA	-0.0006416	2.63	-2.631	0.05302	4	4	49.62	30
PI	-0.00269	-1.9	1.897	0.0606	4	4	31.3	30		PI	-0.0009485	-1.227	1.226	0.05302	4	4	23.12	30
TG	-0.0007001	5.348	-5.349	0.0606	4	4	88.27	30		TG	-0.001523	4.156	-4.158	0.05302	4	4	78.43	30
