# Supplementary material for: Cytidine diphosphate diacylglycerol synthase 2 is a synthetic lethal target in mesenchymal-like cancers
Source: Nat Genet. 2025 Jul 4;57(7):1659–71. doi: 10.1038/s41588-025-02221-2 (PMC12283369; doi:10.1038/s41588-025-02221-2)
Supplement: Supplementary file 17 — Plotted data and statistics: unprocessed data and code are available on repositories. [file 41588_2025_2221_MOESM17_ESM.xlsx]

## Sheet: a
CDS2 knockdown (%)	shCDS2 #1				shCDS2 #2				shCDS2 #3
Low dose shRNA	53.4864	55.5434	53.7446	52.1443	67.3459	69.0483	65.4515	68.5822	48.2229	47.7173	45.9465	47.7035
High dose shRNA	72.4378	73.0912	74.4929	74.8407	89.5644	89.1241	90.1909	89.711	67.7529	65.7825	65.9239	65.35
Table Analyzed	CDS1_2 dose_KD
Two-way ANOVA	Ordinary
Alpha	0.05
Source of Variation	% of total variation	P value	P value summary	Significant?
Interaction	0.2387	0.0379	*	Yes
Row Factor	54.91	<0,0001	****	Yes
Column Factor	44.31	<0,0001	****	Yes
ANOVA table	SS	DF	MS	F (DFn, DFd)	P value
Interaction	10.73	2	5.363	F (2, 18) = 3,949	P=0,0379
Row Factor	2467	1	2467	F (1, 18) = 1817	P<0,0001
Column Factor	1991	2	995.3	F (2, 18) = 732,9	P<0,0001
Residual	24.45	18	1.358
Difference between row means
Mean of low MOI	56.24
Mean of high MOI	76.52
Difference between means	-20.28
SE of difference	0.4758
95% CI of difference	-21,28 to -19,28
Data summary
Number of columns (Column Factor)	3
Number of rows (Row Factor)	2
Number of values	24
Compare each cell mean with the other cell mean in that column
Number of families	1
Number of comparisons per family	3
Alpha	0.05
Šídák's multiple comparisons test	Mean Diff,	95,00% CI of diff,	Below threshold?	Summary	Adjusted P Value
low MOI - high MOI
shCDS2#1	-39.71	-47,49 to -31,92	Yes	****	<0,0001
shCDS2#2	-61.88	-69,67 to -54,09	Yes	****	<0,0001
shCDS2#3	-22.36	-30,15 to -14,57	Yes	****	<0,0001
Test details	Mean 1	Mean 2	Mean Diff,	SE of diff,	N1	N2	t	DF
low MOI - high MOI
shCDS2#1	29.83	69.54	-39.71	2.811	3	3	14.12	12
shCDS2#2	18.95	80.83	-61.88	2.811	3	3	22.01	12
shCDS2#3	25.95	48.31	-22.36	2.811	3	3	7.954	12

## Sheet: b
Time to palpable tumor in days for sgControl	Time to palpable tumor in days for sgCDS2
3	8
8	3
8	8
8	10
6	6
8	8
10	6
6	10
10	8
Table Analyzed	Days until palpable tumor
Column B	sgCDS2
vs.	vs.
Column A	sgControl
Unpaired t test
P value	>0.9999
P value summary	ns
Significantly different (P < 0.05)?	No
One- or two-tailed P value?	Two-tailed
t, df	t=0.000, df=16
How big is the difference?
Mean of column A	7.444
Mean of column B	7.444
Difference between means (B - A) ± SEM	0.000 ± 1.030
95% confidence interval	-2.184 to 2.184
R squared (eta squared)	0
F test to compare variances
F, DFn, Dfd	1.000, 8, 8
P value	>0.9999
P value summary	ns
Significantly different (P < 0.05)?	No
Data analyzed
Sample size, column A	9
Sample size, column B	9

## Sheet: c
Amino acid human CDS2	Consurf color scale value (9 is highest possible)
355	9
356	9
357	9
358	9
359	9
360	9
361	9
362	9
363	9
364	9
365	8
366	9
367	9
368	9
369	9
370	8
371	6
372	7
373	9
374	9
375	9
376	9
377	9
378	9
379	7
380	9
381	9
382	9
383	8
384	9
385	9
386	9
387	8
388	8
389	9
390	8
